# Supplementary material for: An alternative food source for metabolism and longevity studies in Caenorhabditis elegans
Source: Commun Biol. 2021 Feb 26;4:258. doi: 10.1038/s42003-021-01764-4 (PMC7910432; doi:10.1038/s42003-021-01764-4)
Supplement: Supplementary file 3 — Supplementary Data 1 [file 42003_2021_1764_MOESM3_ESM.xlsx]

## Sheet: Supplementary Data 1
sample	1.2	1.3	1.4	2.1	2.2	2.3	2.4	3.1	3.2	3.3	3.4	4.1	4.3	4.4	5.1	5.2	5.3	5.4	6.1	6.2	6.3
group	1 Live OP50	1 Live OP50	1 Live OP50	2 Washed OP50	2 Washed OP50	2 Washed OP50	2 Washed OP50	3 UV Treated-5 min	3 UV Treated-5 min	3 UV Treated-5 min	3 UV Treated-5 min	4 UV Treated-10 min	4 UV Treated-10 min	4 UV Treated-10 min	5 0.25% PFA Treated	5 0.25% PFA Treated	5 0.25% PFA Treated	5 0.25% PFA Treated	6 0.5% PFA Treated	6 0.5% PFA Treated	6 0.5% PFA Treated
116.9283@0.085	82631.8	102269	107782	0	196905	0	53627.3	162331	114785	51046.2	175518	80364.6	235252	66774.5	93307.9	43965.3	72993.6	68397.2	67621.1	0	162116
431.0892@0.168	30109.5	98161.9	0	63794.3	0	118292	147437	161419	46164.4	112827	193886	28893.8	31618.2	73442.2	0	0	131192	15767.8	57789.4	55659.1	0
146.025@0.267	211811	0	106968	203095	43825	61370.7	182213	0	0	0	332086	0	252783	0	259449	81199.6	95484.8	354291	0	107130	0
801.3144@1.356	10909.4	9076.3	4357.62	9995.76	9680.57	11419.1	2901.42	7688.07	7272.44	8700.07	13834	6083.36	8905.57	9094.3	9903.82	9131.98	8579.99	8356.87	11749.5	9902.54	9181.22
944.3789@1.365	2431.94	2481.72	1326.53	2658.34	3195.97	2414.73	1093	2267.94	1732.38	2570.83	6528.28	3519.59	1879.43	3411.63	2574.47	2781.87	1981.68	1983.13	2946.21	1231.11	3009.88
827.2572@1.365	5078.12	4106.88	984.837	5737.5	4793.48	5256.43	1193.85	3328.42	3342.23	4028.67	5883.46	3793.76	4157.14	4679.24	3535.59	3403.48	2770.84	3697.43	4987.41	5170	3743.79
849.2448@1.365	5697.71	2509.97	1124.25	5209.02	3442.17	3615.86	0	4468.31	2731.92	4538.62	8333.93	5729.37	2292.04	3286.38	3363.86	2663.39	3479.09	3776.11	5138.69	4143.05	2851.31
945.3584@1.365	4232.77	4139.44	490.782	3449.43	4925.23	5026.98	2059.97	3717.74	2856.66	4539.86	7983.18	6058.9	3483.38	5293.94	4204.47	4659.82	3377.64	4232.02	3772.36	3257.6	5579.33
718.3175@1.365	17452.6	12900	8519.02	22058.4	16053.2	13793.8	5836.04	10345.9	12148.5	11012.3	21028.6	7728.59	13085.2	13110.5	13261.7	12191.3	9376.8	9007.54	13587.9	16885.3	14502.8
840.2342@1.365	4187.14	1752.62	0	3610.11	4073.2	3200.65	0	2984.5	1745.58	3046.66	6866.35	4981.4	3265.7	3166.2	2229.54	3039.95	3044.8	3042.36	3666.02	3615.09	1746.12
810.257@1.365	4636.39	4256.67	3611.36	4077.23	3679.05	3527.07	1280.12	3270.65	2849.98	1784.94	6380.67	2918.12	3472.98	4149.58	3145.42	2702.84	2412.64	2940.75	4567.26	4738.94	3965.91
932.2845@1.37	2723.49	2023.83	2273.31	4100.79	2123.37	4725.11	460.331	1661.77	2491.05	1899.52	7433.01	2016.57	2529.42	2387.81	2013.31	2164.27	1743.56	1153.1	2830.58	3284.45	1997.11
373.0833@1.382	113867	112231	106193	87106.4	47739.1	95008.5	42560.1	213481	116608	481164	114487	101600	114778	81809.1	241258	46908	199247	84497.1	100206	207532	56642
809.2557@1.382	2489.23	2907.64	1136.5	1594.13	2250.89	1731.48	2652.89	2766.22	2224.51	1382.47	3769.26	2967.06	2262.5	4716.3	2208.66	2519.76	2413.55	800.202	3439.08	2037.66	1982.03
514.4404@1.415	2407	3577.05	0	3799.58	2312.36	1125.15	384.991	2555.04	786.22	3203.09	2162.03	756.519	1043.48	2328.44	1922.76	2350.75	3563.04	1764.97	6229.55	1922.18	2051.8
864.2828@1.427	5998.68	4331.56	1049.94	5012.08	4687.93	5107.75	277.472	3144.87	3459.28	4141.88	8194.48	4734	3508.56	9903.5	3757.65	4183.74	3153.25	3445.8	3181.48	4575.42	3736
451.4463@1.43	11855	10761.9	2410.25	16783.5	10082.8	6143.83	886.894	10760.1	6788.69	11222.4	14899.1	3602.26	8073.09	9292.5	11154.8	11865.7	17979.5	7666.02	23700.3	9473.41	13310.3
869.2671@1.431	18612.3	18856.9	791.59	8661.31	7359.5	7967.2	792.078	7111.62	6917.95	15823.3	25395.3	19019	7987.67	7835.87	6893.4	6921.19	15229.5	17892.4	8285.89	8207.73	6498.13
513.4387@1.431	8188.35	10799.1	1604.1	11216.5	6239.41	5690.56	471.647	10082.1	3841.35	8883.9	9697.42	1965.75	4121.21	9241.89	6099.82	6362.83	9307.52	5293.73	17315.5	7034.6	10187.5
450.443@1.432	45638.5	44664.3	6631.23	49928.6	25058	17123.2	4085.58	33643.2	22086.3	32067.1	35912	10264.9	21530.3	37292.4	26334.6	29478.8	39451.1	26190.3	61222.1	29851.6	34439.9
336.3271@1.432	2215.46	21466.5	17594.3	15963.2	1071.42	1770.65	4669.87	4094.88	3060.36	15857.8	5259.57	9608.08	1498.21	3410.18	3182.66	4385.74	4349.57	9469.64	7985.23	11155.8	11614.7
511.4673@1.432	7405.6	20745.5	2248.01	22648.5	5937.26	5664.57	1509.54	9756.08	8080.75	8135.87	10518.9	2820.64	4716.18	9252.6	6473.11	7687.45	22498.4	6688.43	16433	7536.82	9569.02
851.2945@1.435	17930.9	7638.64	5641.2	21472.5	7190.44	8728.87	1553.93	7220.04	4803	18855.8	16594.5	9221.24	15072.2	7133.15	8027.88	11750.9	6874.02	6055.38	7596.53	19554.2	13371.1
496.448@1.445	6352.25	19896.1	1514.51	11078.6	4873.91	4856.88	361.712	15670.4	8745.62	14035	17964.2	2317.79	3911.44	13856.4	5329.22	9603.03	18793.7	4397.9	13304.7	7564.3	7625.19
510.464@1.445	46992.9	33577.5	4762.67	38063.4	19685	18767	3043.62	51124.2	20899.7	53258.3	55420.4	8031.11	25154.4	47523	18664.7	22151.7	37280.9	16175.1	49179.7	22695.9	23987.3
850.2992@1.448	26365.5	18510.2	7413.35	67240.4	53501.5	59591.6	3433.97	41580.8	11902.1	46489.1	93685.2	52025.9	20963.9	22310.7	17405	11922.3	14897.7	8407.89	47496.8	18661.7	49067.1
950.2919@1.465	3347.15	5972.19	1752.83	5551.6	5310.67	3104.68	942.072	1866.49	1364.99	2391.45	5081.49	2235.44	6135.47	3231.51	3656.09	1833.81	4312.6	3216.7	2912.73	4314.2	5565.19
800.3177@1.469	26033.7	36158.7	10980.4	22221.3	38754	21041.3	5404.03	12525.2	9189.63	38644.9	34187	14022.5	16868.6	16149.6	8279.34	21430.5	24034.2	5832.61	56699.4	38726.6	31299
885.2624@1.481	5506.81	6825.16	567.634	6251.44	8782.9	8051.88	0	5731.93	6452.69	7788.56	11786.1	6543.57	6847.65	7038.92	7487.65	6844.62	6694.78	6047.74	8109.92	7670.49	9006.57
946.3484@1.481	5726.05	4474.39	1530.5	7782.49	11800.2	4420.45	1110.07	10623.2	2470.26	4025.22	3726.56	3073.57	6760.18	12920.5	3700.26	4355.73	2588.37	2279.1	5007.36	7322.56	4550.79
645.1196@1.481	1682.17	2991.45	1881.01	2030.86	1771.78	2361.12	2650.93	2419.83	0	1673.69	2200.6	2241.8	2960.77	1712.14	1603.01	3718.19	1275.48	2202.88	3008.74	4182.32	3105.74
599.5018@1.481	7271.68	8021.87	7690.67	8206.54	5061.67	5470.77	7186.02	6022.5	7556.9	7394.26	7483.33	14672	6446.18	7815.77	3872.25	5111.36	6167.8	4647.24	6121.72	9739.93	4060.95
826.2537@1.482	15016.2	7510.81	5647.66	8526.46	6057.49	9646.28	2160.84	6905.06	9326.12	9656.07	10330.1	10489	12021	7625.36	10702.3	9668.88	17502.1	6988.63	10360.7	13600.6	9504.61
835.2964@1.482	11015.2	19618	3306.01	26249.5	7111.85	8724.91	2091.02	6188.46	4567.67	6490.6	33285.8	7192.54	7750.65	6882.27	7948.4	7516.76	14790.1	3054.99	6896.59	22087.7	17367.6
819.3119@1.482	73904.8	98135.7	49220.1	243640	34369.9	166862	30185	22816.1	34131.9	97661.2	98595.8	49670.3	40124.2	114957	45608.5	24037	7421.93	29713.2	142242	57286.6	37767.4
673.1431@1.485	3035.9	4780.79	4327.48	2647.65	3077.46	3980.47	5161.68	4300.45	1007.44	2592.07	4001	3164.84	4267.85	3254.14	2111.24	7213.9	3802.89	3848.54	5559.28	7681.79	5120.07
854.2769@1.497	13193	13076.9	6180.38	15006.6	14850.6	14666.4	2217.15	10823.3	13150.9	12848.4	16957.8	11196	17480.6	11941.2	13470.1	12739.1	11233.5	10914.7	16707.1	14744.9	42672.6
570.4491@1.497	3617.71	22301.5	7644.99	12786.5	1806.05	2268.59	8116.02	1747.86	999.479	7917.4	8388.33	10025.9	1669.01	3100.69	5045.85	5432.22	3376.07	4959.19	6821.8	4229.32	7785.55
867.2525@1.497	12021.7	14762.1	1738.73	10590.4	13310.1	16446.6	1172.49	16491.1	12011.8	35406.1	17471.8	12380.5	15357.1	10914.1	11583.4	9800.23	11911.9	35710.7	13178.5	15687.4	29660.5
853.2726@1.497	36705.4	35063.7	17426.3	69347.3	33113.8	42376.9	6776.86	28823.8	36989	31905.8	43170.5	29980.5	34442	36067.5	31987.9	31360.8	35878.5	28177.1	40692.3	47200.1	44719
669.1634@1.498	5722.57	8363.14	7081.35	6685.19	6832	6813.71	8082.07	7273.74	3408.61	6445.21	7206.71	6202.36	8968.92	7028.35	3857.22	9919.47	4959.85	5841.96	10021	12154.3	8971.71
833.2934@1.498	13224	7809.89	4591.33	12997.9	8381.04	12498.8	2657.67	7943.94	5485.6	8520.36	19866.3	10491	10691.8	9140.92	11422.7	5590.48	6587.15	4986.08	8295.31	8796.11	7603.25
780.3152@1.498	5317.77	3383.46	2817.43	6024.97	5335.39	4861.01	1767.66	3530.29	2844.13	3725.73	9434.5	3051.2	3707.18	4070.31	3265.67	4581.87	3617.46	2370.42	4681.42	4178.44	2744.47
738.3027@1.498	47022.8	11633.6	4535.1	11829.4	12247.6	39255	4110.31	12285.1	10201.5	12301.5	38115.9	6914.32	12147.5	2118.4	15030.3	13031.1	10654.8	1393.1	15506.1	12144.7	10419.5
832.2902@1.498	38673.5	26263.9	12934.5	30833.4	22726.5	66408.1	5501.01	56976.3	15362.3	28604.7	53383.3	33440.9	27869.2	24837.7	17358.4	49734.9	46242.1	10584.1	63118.4	26189.9	49349.5
61.9887@1.498	71047.1	40016.5	24554.5	95492.2	36430.1	37188.8	25503	35577.8	33269.1	28927.1	98269.3	31771.4	41247.8	34840.9	33031	40501.8	39778.4	30977.9	98475	49976.4	40146.3
700.2991@1.498	11516.4	10383.4	10154.3	11177.8	9271.76	12738.4	14721.8	25968	5436.64	9035.27	8419.79	23900.5	20114.8	17909.2	11324.1	32761.5	6896.86	8814.95	27548.2	14921.5	13406.2
834.303@1.498	29245.4	18339.6	10326.3	27764.3	22717.2	19566.5	6524.76	42540.5	11772	20877.3	37861.6	20360.5	21718.8	23372.5	15271.8	38155.4	11050.5	8592.17	19652.2	21732.9	43406.9
838.29@1.498	6040.28	4767.75	1611.97	6691.06	5549.53	5581.39	1264.84	4846.29	2567.29	4148.17	7739.55	3798.51	5916.42	5157.77	3275.59	3298.16	3696.67	2520.84	14858.3	13921	10922.2
671.1439@1.498	5356.15	8753.72	8522.82	5962.4	4929.37	8282.75	8870.17	8957.12	2402.88	6002.94	6258.69	7411.78	10340.8	5547.08	3261.1	13835.9	6429.64	7765.71	9612.42	13447.3	10599.4
205.1596@1.498	112086	122306	109995	61759	45695.7	59208.2	88938.7	56580.9	31177.3	37500.2	42704.9	46905.3	41863.5	60658.5	50092.1	44453.6	74022.3	42397.1	93606.9	113436	105650
392.9765@1.498	8933.68	8307.58	3085.94	11942.9	6452.64	6944.3	2408.45	5390.14	6055.1	6812.2	7161.17	5034.6	10253.7	6820.79	5622.54	6700.44	3817.74	4435.25	8353.63	12215.7	8893.79
714.2858@1.498	7533.24	9622.76	8362.76	8800.96	14167.7	11682.7	9670.64	12492.4	3430.9	7940.08	10156.1	9848.94	13485.8	12434.6	6181.04	14069.4	9216.01	7202.13	12791.8	13063.4	24941.7
699.2937@1.498	43411.7	53684.2	55414.7	50213.2	42828.4	48954.3	75906.1	74951.4	26477.4	33781.8	50082.3	56900.7	111598	77846	46508.7	67228	62831.1	37482.6	67772.8	72778.4	54118
672.1393@1.498	7265.07	14463.2	15202.4	11592.6	13327.6	13845.4	14811.1	15871.5	4174.07	9501.89	9963.62	10227.7	19662.8	12128.1	9101.16	25477.3	10558.5	15238	17143.7	26322.2	19089.9
300.2905@1.505	12445.4	10395.1	3708.76	12959.2	22101.8	11417.7	1568.14	8164.03	4005.76	10085.3	17952.5	11787.7	12403.1	10432.2	6590.52	8822.69	7649.2	6752.64	9484.82	11669.8	8329.66
786.301@1.513	14314.8	7677.3	5737.86	13167.3	10425.2	12023.9	3665.27	6425.42	5335.65	8361.16	19671.3	8009.33	9216.42	8898.4	6312.01	7895.27	6059.6	4785.52	11196.3	7960.37	7189.64
298.2747@1.514	20009.9	14495.4	6362.04	13841.3	16603	11690.5	3204.53	15902.1	9134.81	15386.1	27270.1	19735.6	18922.6	14257.6	14172.3	15240.5	13798.6	13131.5	14822	14034.2	13722
837.2839@1.514	15911.8	13512.2	5600.29	17900	23795.9	19368.7	2897.23	11057.4	6191.28	13010.4	23840.8	11702.9	14131.7	13159	8360.08	9987.87	8691.33	5586.83	13760.8	13314.7	12482
635.292@1.514	26282	21402.2	32006	25938.1	18655.3	26430.9	33470	32503.4	16328.2	19151.1	48325.3	23489.7	29971.3	35137	17224.1	25031.7	21463.6	14060.3	28348.2	27221.5	33436.5
60.9934@1.514	2336.41	4356.36	4176.96	4684.04	4375.41	4927.19	7716.43	8476.24	1340.13	3508.42	7028.45	8996.01	6098.52	5478.81	5978.24	5136.36	5345.61	2859.22	6719.78	6527.53	6188.96
280.2643@1.514	13315.3	9557.93	6353.78	11518.5	9978.05	10320.5	1833.3	10615.6	4123.29	12124.6	15536.4	22760.8	11634	8811.64	9849.63	17628.3	7443.06	6923.79	10483.7	11964.5	8568.79
651.2891@1.514	25065.4	9776.37	10206.5	12285.2	10345.4	11621.1	16916.8	17454.5	8288.4	8891.1	10247	14906.8	17008.5	17492.3	7711.68	17021	11948.2	6730.18	17696.1	16355.9	14694.2
282.2801@1.514	385171	207057	119628	329945	286866	282415	65973.8	204263	111112	251907	484943	248484	303658	229302	196907	216889	179791	147865	287823	284824	224774
820.3097@1.514	23941	16321.6	13550.6	26756.1	11095.1	19757	7141.73	14511.1	8317.23	16355.6	30294.5	13890.3	16132.8	17477	24176	10927.7	4527.87	5426.15	16394.4	18675.3	14521.5
254.249@1.514	11437.9	6276.33	3147.41	9292	7682.4	8381.1	1750.38	7853.37	4592.59	7710.62	12094.4	8181.51	8448.17	8088	6303.98	6659.83	5872.44	4951.88	7648.39	8120.9	6827.43
682.3004@1.514	46093.1	50124.2	60982.7	57199	36120.1	49661.8	76260	72956.3	20255.3	33479.4	51493.5	52505.2	65129.9	75966.2	26022.5	51247.5	51279.1	18927	56447.7	53245.3	46498.4
296.2596@1.514	107296	87128.4	63355	83705.2	68014.5	65846.8	38494.2	116116	66977.3	99626	132706	106768	107278	80926.1	57737.5	63063	54553.9	54037.3	50092.4	47650.8	41520.2
326.2701@1.514	23377.2	18189.4	6428.85	23316.5	19078.8	21579.4	5378.65	14456.4	8782.52	25338.1	31290.1	17655.4	32780.8	17102.8	12552	13441.5	10987.7	11187.5	19068.8	19833	14525.5
772.2682@1.514	20448.2	10768.4	7371.59	19841.2	13519.6	13534.9	4723.28	8518.16	6138.45	10844.2	32909.7	13199	12949.9	11055.1	7196.99	9361.4	7833.3	5532.55	15964.9	11798.8	9955.33
352.3215@1.514	6167.64	21346.9	15579.7	15955.1	6215.27	6245.92	4171.9	5379.31	5463.58	16124.7	6695.22	10119	2008.08	6410.19	2859.64	5845.12	6145.41	10455.6	13790	9190.21	13809.1
324.29@1.515	4795.73	4441.77	2083.4	7384.05	4317.83	3828.86	1382.07	3624.02	4943.58	6664.25	5871.36	5438.18	5270.1	4700.3	4080.7	3251.91	5168.54	3345.38	3865.66	4621.85	4462.67
836.2834@1.515	44343.9	36966.6	13009.9	47054	33510.8	43198	6006.76	27083.9	13294.5	33264.9	57728.8	31851.4	37475.7	35759.2	18112	23726.6	24687.7	15622.5	34289	33202	27052.2
292.2282@1.515	4087.37	2573.76	1382.32	3451.97	2206.08	2804.35	1488.92	4246.04	1214.85	2743.94	6304.33	4031.92	3888.31	2451.3	2543.18	2302.57	1974.45	2313.33	2857.29	2580.42	2407.56
266.2851@1.515	12013.7	7572.58	3661.05	12521.7	10414.8	10155.3	1606.85	6517.44	4571.43	7884.9	11618.8	7242.25	10636.4	9236.32	4022.52	7912.61	6667.58	4910.8	10537.7	11707	8126.13
636.2972@1.515	11862.5	10861	14801.3	12147.5	8058.97	11424.7	13472.1	11068.5	8656.5	9085.88	11143.6	10174.6	13010.4	17774.8	7725.86	12020.2	8994.09	5096.92	12731.2	10594.6	12531.3
297.2608@1.515	21515.9	18379.6	10917.4	12924.5	14334.1	13158.1	7853.65	28576.3	15868.1	23175	29117.7	24442.2	23266.5	17608.3	13703.2	11116.4	11433.4	10862.8	16310	10915.9	9945.72
344.2802@1.515	13271.6	12530.3	5617.99	15285.4	11209.9	10950.6	3102.39	9368.91	5994.86	10824.1	19658.6	10716.2	12550.8	12022.5	8197.98	16206.4	9674.22	7014.8	14253.2	11970.1	9996.18
310.2746@1.515	11789.3	9966.45	7829.08	8524.35	8245.99	6620.54	3014.33	9688.12	6118.28	7729.14	10469.1	8009.77	9783.88	8286.91	6761.69	9358.11	6587.66	6157.74	5965.43	6581.22	6856.75
328.2857@1.515	24611	17502.4	10745.9	20120	16121.5	16754.3	4816.46	12892	8158.39	14298.5	26482.9	16968.2	16440.8	14131.9	11379.6	24816	12310.1	10178.6	14020.4	13952.2	24659.2
667.6073@1.515	20548.5	16149.3	21965.8	22252.5	10044.1	16278.2	17123.1	14948.6	13839.6	18310.2	19392.5	19026	21958.5	26161.9	4739.42	10211.9	13013.9	8896.2	8678.65	13290.2	8287.43
922.5207@1.515	10647.4	11211.7	8071.56	9547.46	9441.46	10319.4	9313.01	10425.1	7799.32	9523.44	8968.18	9970.23	9807.5	8685.83	8821.9	11947.5	8520.81	9203.1	6795.98	7533.98	9241.19
804.2927@1.515	33994.5	22018.5	28554.1	58791.1	23005	37753.3	18174.4	13692.8	12744	23845	55728.2	11517.9	24556.5	26323.3	16901.5	16210.3	11663.7	5598.95	25970.8	33629.2	19505.1
818.3082@1.515	214512	275512	161964	325466	110995	495766	91323.8	174281	76234.5	144056	303990	66685.8	123895	143091	85249.3	73720.9	140454	30337.6	398029	508820	318261
310.2388@1.515	5513.05	5142.73	2632.57	6252.28	5026.68	4621.69	1299.21	10151.2	4384.16	7457.46	10207.7	10333.7	7153.48	6170.75	4474.06	5042.97	3277.14	3673.01	4337.01	4609.09	3439.02
312.2908@1.515	80918.1	83659.1	109769	218397	123247	126462	64715.5	59653.4	49984.2	97475.5	221399	66870.5	111609	96580.9	90629.1	328636	49757.8	128333	119319	140183	111617
313.2942@1.515	32856.6	17747.3	23864.4	22873	22034.8	30833.6	8215.51	14251.5	11586.6	20708.5	45858.7	6492.15	25851.2	19987.2	22542.5	17396.8	11435.8	9606.78	25413.3	27616.6	25136.5
370.3324@1.515	7585.9	22516	13165.6	12730.8	3542.19	3911.46	3741.63	4202.54	4823.32	15441.9	5532.06	7639.43	3461.91	7221.9	5535.16	5161.83	5908.61	11962.1	13477.5	8239.84	14817.3
59.0143@1.515	48886	41444	44699.9	66940	75325.6	57782	22050.4	27303.2	61022	31337.6	61363.3	30834	32116.7	31532.2	25014.4	26359.9	56170.6	13304	36580.7	43642.2	79607.8
921.5111@1.515	6534.69	10646.4	5873.08	7184.58	10639.9	9199.22	11681.5	7481.24	6575.61	10144.3	7724.39	7590.97	9231.31	5223.29	7402.59	7564.19	7505.46	5060.81	7827.03	4883.51	5371.09
873.544@1.529	19934.6	16825.9	19149.9	15200.5	10229.4	21833.6	17465.4	15904.3	22620.3	20816.6	20621.7	13284	15937.7	14642.4	10614.8	15059.4	17996.9	16478.2	10213	10905.6	8884.32
1000.5741@1.53	8270.58	7584.69	7952.1	9908.78	7964.83	9881.79	8930.78	8884.07	7172.66	8490.05	10521.7	6226.98	10615	7874.8	9531.3	9166.89	9037.85	7051.35	7317.85	7413.39	6667.37
342.2649@1.531	6655.07	7701.4	4220.25	6459.76	5582.88	3841.4	2719.19	7568.04	6097.08	7579.46	8201.32	7005.34	7007.95	6389.19	3599.64	4041.15	4511.35	4077.12	3764.34	4348.67	4373.83
893.583@1.531	15401.3	13565.1	13404	10682.6	12903.9	12275.8	14766.4	10342.1	12990.6	9066.54	11439.2	12776.9	14975.9	17847.2	16204.4	16351.2	11823.2	14997.4	12828.2	12692.8	12990
898.5256@1.531	8887.54	6991.82	8508.05	7675.57	6629.18	8431.68	8232.76	9368.41	7574.62	9037.59	8727.37	10974.6	10017.6	7390.39	6543.84	7932.74	8072.66	8700.79	6438.72	6845.46	6252.27
920.5084@1.531	16505	15575.4	18217.9	17402.2	15264.6	12254.1	17103	16648.2	17830.5	15468.5	13405.3	17383	16724.5	14323.8	15564.9	15734.8	12651	12788.3	12909.2	13971	12528.1
522.4892@1.531	16665.3	6959.49	9610.83	8372.05	6663.9	6050.01	9704.75	6449.63	5605.67	6717.17	7535.17	11503.6	23376.3	26838.4	9847.43	12163.1	27777.7	11540.7	9646.96	10798.6	11724.2
719.4658@1.531	68324.6	23257.1	24929.7	12282.2	13389.4	11503.3	18465.6	11145.1	15813.8	12810.8	12497.3	15595.6	14007.7	11483.9	11878.5	9716.92	8852.52	11422	7989.77	8638.15	9648.24
874.5516@1.531	27556	29762	27735.2	24398.9	19853.7	23901.2	17990.5	28747.4	30005.8	28447.7	25837.4	24977.2	26328.1	27666.2	23248.3	22644.2	26230.2	22374.1	14647.8	20270.9	19654.6
766.4563@1.531	22437.5	16177.2	21381.4	15337.8	18218.7	15736.8	22481.8	17685.1	17403.4	21208.7	18636.1	19873.3	23349.1	16871.1	17031.7	19294.8	16720.8	17687.1	15058.4	12904.1	13787.4
769.4755@1.531	10665.4	4457.66	11185.9	8236.71	9711.18	8894.82	7558.64	7530.97	8607.99	8481.39	9143.16	10406	9869.21	7624.36	10295.7	9336.66	5992.47	9566.02	6925.39	7846.88	7904.36
870.5301@1.531	48273.5	59572	43801.5	53639.4	36913	53824.5	44180.9	57845.2	55824.3	55973.6	53746.6	45360.4	49226.8	53538.1	34636.3	34607	44653.2	35957.6	35708	34078.4	30212
876.5619@1.531	17900.9	19479.5	18781	13893.1	12793.7	12842.5	9067.18	17554.3	18776.1	23085.3	16348.8	16758.2	16268	12204.7	14441.5	14578.8	13415.8	13992.2	13822.9	14711.3	11983.2
768.4702@1.531	15456.4	11834.4	13844.2	10567.9	11895.2	9311.27	14390.6	10559.7	11797.3	12927.4	12059.7	12385.4	15375.2	9553.22	13715.5	14874.4	12446.4	14594	8928.62	9851.63	10986
810.5184@1.531	40199.4	41237.8	45588.2	41165	32054.3	40529.6	40739.1	38418.3	44176.8	41600.5	39202.8	37846	39722.2	36756.9	36320.1	34161.9	38767.3	36797.4	31491.9	34145.4	29436.9
858.5292@1.531	24366.1	23912.6	28281.7	26978.2	23695.4	26413.3	25190.3	31882.6	34324.1	30466.6	26928.1	29029.1	31836	34561.4	19183.3	20629.4	22562.1	19952	22020.1	18934.5	19031.2
848.5442@1.531	41013.4	38611	44258.6	34081	26770.8	36388.7	29131.9	40392.2	46451.2	42398.3	41516.8	42953.3	36864.2	41978.1	28678.8	28051.8	26626.4	26010.5	25143.9	28929.1	25890.8
282.2454@1.531	68691.6	58798.6	80161.4	147397	27782.5	20243.1	34854.9	303798	189653	77216.1	87655.7	77248.1	88800.3	71389.8	34012	33475	31113.9	34557.1	24677.6	24788.9	16224.2
767.4618@1.531	14918.6	11729.7	16168.5	13435.6	13082.6	11739.4	18015.3	13636.1	14068.7	13771.3	14168.9	15908.1	17822.1	11836.7	17157.2	18017.5	12090.4	14028.7	13453.7	11051.2	13310.5
872.5418@1.531	40322.5	41807	43160.1	39847.3	28933.6	41116.7	32613	41572.1	40470.1	46183.7	37777	36574.3	45213.9	37470.7	30935.8	31500.1	34752.1	30316.3	29385.1	28457.6	27117.3
891.5658@1.531	39912.4	28705.1	42445.3	28120.4	29898.5	30268	38693.3	32868.2	34602.6	32464.4	33549.5	35857.5	34660.1	29047.9	43609.8	48659.4	32899.4	41096.5	37260.4	34026.8	31421.9
892.5779@1.531	27805.6	25433.5	28347.7	24103.5	22683.3	24942.5	29056	22758.8	26424.8	25893.1	23537.6	27192.7	25883.9	23233.1	36149.2	37884.1	28148.3	35847.5	26832.6	27451.2	29565.1
334.2386@1.531	16964.5	14439.9	15453.2	27499.2	4280.4	6233.68	7533.89	19788.5	8388.34	15168	14588.4	12994.4	15400.3	9616.04	8771.61	8613.5	10229	8510.8	3507.41	3955.8	2098.29
885.548@1.532	150751	165260	159865	177018	130506	166937	159370	164973	187530	161181	152659	150832	160499	152200	139683	131039	133676	129739	109801	109384	107993
888.5557@1.533	142725	147581	158084	134740	120804	145055	159292	118336	135444	132489	128053	138835	139566	122798	156221	144664	143592	145357	124126	117505	116353
889.5589@1.533	73033.3	66298	74812	67840.8	57105.4	62310.2	75570.9	56622.7	68819.2	60023.4	58069	67166.5	64329.7	58125.8	73468.1	71007.6	66847.4	70615.9	60072.5	53433.5	57892.3
339.302@1.536	14067	10752.7	6417.01	44866.7	11092.1	11718.9	3937.05	22576	10569	10944.4	26515.9	21851.3	13439.5	22928.6	11719.2	10135.2	11513.5	11317.6	12697.7	15780.6	27330.4
747.4921@1.54	14981.9	9795.75	14711.8	12067.7	12661.1	10765.8	14845.1	12802.7	11828.8	10605.6	12344.3	14627.4	16454.2	11901.3	10644	11024.9	9141.11	11581.6	7618.46	7004.93	8638.21
256.2362@1.54	24902.9	34410.7	40635.1	189554	35034.3	33922.2	30913.7	213158	194501	43988.7	54157.3	33536.6	154080	217622	29723.4	26246.5	195677	126477	197304	172298	46168.5
860.543@1.544	82466.1	89935.9	90303.5	95763.2	74728	89210.7	91285	92467.9	96232.5	90216.8	83790	88816.6	103846	101099	74805.2	76336.5	80023.3	75724.2	70291.1	71405.3	79615.6
870.583@1.547	31903.5	17610.8	26554.4	23053.4	28037.4	31030.9	31316.3	16791.4	21314.5	30313.3	22754.3	28295.5	34114.8	18014.9	27910.2	27926.3	20578	26582.7	21570.6	21901.6	23886.3
834.5285@1.547	10502.6	11825.3	15111.8	11808	9474.84	15006.9	12831.8	14031.8	15128	15617.3	15801.1	13625.9	14058.4	15870.6	9506.47	10711.1	9664.36	10086.5	9724.85	9201.68	9973.46
849.5468@1.547	21244.1	21125	23157.6	17148.7	14179.6	17002.7	16500	22012.9	24798.3	26413	18398.2	24287	24331.6	21331.5	13894.6	14889	16737.5	14414.7	15119.8	13415.4	15212.9
835.5314@1.547	6836.67	9831.1	7660.25	7342.86	5906.02	8325.8	2731.67	6255.39	10355.7	8669.8	8196.13	9337.46	8849.87	9186.96	3806.82	6320.42	3136.31	5576.52	5070.62	5370.53	5231.02
585.4847@1.547	5194.91	6018.23	5673.15	6254.24	3903.25	3900.78	11478.3	6237.23	6110.42	6161.52	6336.52	6961.69	6394.33	8573.65	6633.6	8201.51	14987.5	7214.43	7494.4	7877.24	6397.37
739.4322@1.547	6790.1	9375.41	11500.8	9812.17	10066.5	10451.7	11547.5	9986.63	10475.2	11797.5	10307.2	12958.5	16151	10097.5	12305	10279.8	11577.9	9653.81	10022	10254	7680.78
745.4791@1.548	18957.9	13469.1	17785.5	15694.1	16529.4	15889.2	19440	16392.3	14555.4	16040	15630.2	21823.7	18976.7	15165.4	16562.8	13958.2	10902.7	14802.2	12066.1	11575.9	11163.5
811.5212@1.548	22085.7	25070.4	23485	22397.4	17020.6	20593	22026.2	20978.7	22424.4	21226.1	22768.5	26743.1	26756	19601.3	20286.8	20860.6	20171	19628.7	14906.9	15949.3	16794.5
862.5558@1.548	174920	156650	176220	161534	136206	155080	160827	167323	184613	166581	152990	168648	171307	173061	132298	144940	139686	132806	120481	127351	127144
789.5333@1.548	16505.1	12539.2	16663.2	13971.2	11724.7	14595.6	14912.3	13233.1	14011.6	13825	13980.7	16547.1	13566.7	13388.6	12711.3	12738.8	12514.5	11663	11140.7	11340.9	11509.4
774.5119@1.548	14594.6	11474.2	15317	9979.81	10183.4	11215.1	14518.8	11567.4	14491	12701.3	13261	13873.2	13350.4	9260.91	10074.3	10051.1	7828.91	9889.24	7461.27	7299.47	8803.34
813.5328@1.548	17659.3	17982.3	18253.1	14755.8	12284.6	13683.6	20757.8	14310.6	16432.4	16554.8	17778	17622.9	16002.2	15374	16747.4	19216.7	17940.9	15322.1	15231.9	14242.9	13380.1
800.5379@1.548	22156.5	23676.8	22582.6	18396.8	19651.9	16518.6	17940.8	18299.9	23414.6	20235	18539.5	22660.4	21911.1	21084.8	18742.4	16860.9	19259.3	19453.6	18556.8	15318.6	17874.3
827.5497@1.548	32911.3	34136.7	38249.2	32524.3	26826.1	37034.7	30024.5	32648.9	33048.1	30132.4	31211.3	36627.5	36300.4	31018.2	27282.8	30287.7	30331.3	28263.4	22485.5	25022.4	25159.4
798.5203@1.548	9885.24	10552.8	10416.8	9615.45	8348.81	10386.5	10866.9	10609.3	10316.9	11142.4	10666	11658	10957.6	8605.74	10350.4	9277.89	9286.5	8472.13	7877.04	8947.37	7886.61
854.5712@1.548	65492.6	62379.2	64569.9	50953.5	44620.3	51983.5	75157.5	61240.5	64841.5	64501.4	58675.5	60436.1	72128.3	83830	72741.2	56972	48268.2	54481.4	44177.3	39971.1	42751.2
812.5312@1.548	33410.1	34554.2	36092.8	29368.3	24300.2	29328.9	37904.1	45103.6	34637.3	32204.6	30804.4	28562.4	32475.9	31272.1	30992.4	32812.9	29400.3	31152.4	27419.6	29120.6	27016.6
855.5731@1.548	40794.8	32413.9	31705.6	21342	22826.1	22982.4	24819	22931.1	26955.5	43334.6	25789.7	29240.1	27590.4	36609.9	29442.5	26168.4	24300.4	25333.5	22945.1	20873.1	22225.2
791.5462@1.548	24971.9	22166.7	25394.5	20545.2	19628.4	22562.9	25356.5	21655.5	24161.5	22155.4	23148.4	28823.4	24644.3	21029.2	16620.3	18452.1	15221	18213.5	14112.1	14771.2	15829.2
822.5288@1.548	11663.2	13455.9	13542.6	12834	9508.37	13009.3	10096.4	11952.4	12698.5	15044.4	13360.7	14324.5	15282.9	11469.4	8697.85	10170.1	9938.49	9902.93	9697.9	10362	8463.93
815.5563@1.548	17915.5	17185.3	17588.2	14508.3	12698.8	16013.8	14780	16788.9	17529.3	15660.2	19308.5	19905.4	23117	19152.7	17569.8	17946.3	17887.1	16311.6	15777.3	19157.9	15754.3
744.4725@1.548	12288.4	10646.9	12748	11565.2	9913.57	8191.62	14101.2	10372.5	9238.09	11690.8	10671.2	12921.1	12863.1	10383.5	13023.4	13692.2	8885.29	11708.5	9585.69	10064.4	9783.98
837.5469@1.548	30679.3	32979.4	32342.5	29932.6	24256.9	29384.5	27884.4	34456.2	31940.1	33507.4	32217.4	33580.9	30311.3	37534	24100.6	23703.8	23255.1	22691.6	20670.9	20845.1	20800.3
786.5145@1.548	13928.1	13118.2	15548.5	12150.5	11593.6	14074.1	13890.6	13059.5	12260.4	13002.4	11474.6	15823.6	15216.6	13060.6	12941.3	13747	12001.6	11724	12115.2	11188.1	13622
864.5735@1.548	373875	393741	401292	486729	381801	490522	438771	423228	467124	432736	398380	408297	413587	414600	250491	267153	269509	245627	222816	228781	247732
865.5769@1.548	195177	195160	196279	267651	199508	240802	216344	193671	229746	214650	198235	198255	208247	204633	131846	133983	134806	125846	110319	111295	111776
882.5899@1.548	37919.2	100035	38100.9	41695.8	27443.5	23881.8	30614.1	24944.7	23499.9	28672	26991.3	29279.7	29247.5	24594.6	31789	34735.8	26809.1	31563.9	21425.6	21810.4	28499.5
841.5689@1.548	37818	37621.7	44958.6	44261.6	34861.6	50049.7	36772.4	40206.9	43437.7	40051.6	35197.7	43058.2	42118.9	42407.5	37174.3	33940.4	32910.5	34972.2	30270.3	39220.8	33080.2
788.5318@1.548	27707.3	35217.5	28574.2	28232.4	18406.1	30146.7	21686.8	24967.5	26703.3	23623.1	22735.4	33228.8	26377.9	25218.6	19676.1	23735.8	19510.4	21357.5	19784.5	21114.7	18587.3
826.5482@1.548	78949.5	71743.3	83968.2	75740.6	62021.3	73042.5	71092.4	68274.2	75019.6	69583.1	66275.3	72402.3	73922.9	71330.9	60010	60508.7	63215.5	57998.6	49034.5	52739.4	48726.6
836.5438@1.548	55625.4	75708.8	63055.4	53658.2	48683.2	60321.4	55555.6	79299.4	67349.7	68202.1	66085.8	65223.2	61333.2	65111.4	47107.3	43354.6	47026.8	40951.7	39910.7	41933.3	41995
869.5817@1.549	36463.2	29716.6	38638.6	33726.8	36407.5	92357.7	40848.7	29914.4	87362.1	35333.8	33156.5	102589	38717.6	34446.2	32659.6	35355	29421.8	33339.2	27684.7	22765.1	32406.2
825.546@1.549	46069.7	45613	49336	52991.3	37961.3	46602.7	38940.7	42115.1	45072	45022.4	40253	42268.2	42233.8	40962.4	33383.8	33854.1	36634.9	30810.9	28293	28136.1	27776.4
839.5605@1.55	40538.9	44340.3	40894	37314	29321.9	39073.7	34231.5	45382.2	47653	43909.8	39633.6	53366.5	43951.1	41296.2	43863.1	46320.6	46140.1	42431.2	39185.1	47819	37704.7
853.5651@1.55	68173.5	62062.4	63040.4	46790.5	39102	72485.9	49280.4	56761.9	59146.2	56867.3	67196.2	53345.2	51203	55008	47503.1	47211.6	45886.8	46109.3	37131.9	36439.9	41993.2
868.5775@1.55	93684.8	71591.9	93812.1	89260.9	85243.8	111853	97634.8	72940.2	77946.8	82552	79929.5	88446.6	87853.2	74844.6	71314.4	76803.9	59462.5	75648.1	56965.1	54310.4	67015.2
878.5905@1.55	128567	133616	126441	109291	92764.5	119388	106538	123500	129413	114816	103930	116427	103060	112877	103152	103674	108587	94588.2	77613.1	83800	79082.7
840.5655@1.556	83912.1	79407.7	83409.6	88583.2	67007.2	83119	79962.4	82446	86009.3	124003	75980.1	119266	87604.9	90834.2	70392.8	77545.8	76540.3	72014.5	65626.7	69784.7	72077
857.5924@1.565	22327.3	16018.8	21209.4	17242.7	13401.5	14741.9	13954.6	15849.9	15429	16953.2	15044.4	50404.2	19051.8	17685.9	15266.3	16941.3	16679.7	12428.4	11640.2	15197.9	15842.6
803.5574@1.565	22772.8	23029.8	20335.5	16238.8	15419.3	15277.3	17469.1	20921.4	19168.7	21350.3	18262.2	19221.5	19214.1	20825	16148.2	15600.1	15491.6	17778.8	13912.7	12630.7	12460.6
814.5545@1.565	38693.1	38121.8	40367.4	29995.3	29922.6	49193.7	28317.3	36972.2	42120.4	37731.5	31818.9	42695.5	40985	36014.7	36528.3	37661.7	61068.4	40038.5	34470.4	33986.5	35398
843.5866@1.565	42438.8	39872.2	47849.9	58971.8	54882.5	43721.6	38197.6	36878.3	48564.3	41378.6	42092.4	77050.7	46832.5	43344.7	26063.4	31367.3	30726	27264	25207	26794	30716.8
778.5372@1.565	21825.5	14572.5	20223.9	12514.9	13561.1	14533.4	15713.3	14061.9	18038	15189.1	16390.1	18075.9	19054.6	35995.9	15779.8	16791.5	14993.3	36437.9	11953.7	10449.6	12425
790.5439@1.565	50387.4	49809.5	51805.2	41010.3	42385	43947.3	114682	44640.4	50136.2	43446.9	44872	47838.1	48815.5	53344.3	34861	34761.5	32275.1	34484.7	29033.4	26065.1	27248.2
852.5636@1.565	142205	129761	131900	118320	93779.1	111779	107081	123999	142057	120146	148886	116124	137534	129856	104475	96141.4	105869	100155	82144.3	78989.2	85000.1
792.5507@1.565	24661.6	20107.1	24197.4	18738.7	18812.1	45597.2	23701.3	21110.8	21493.6	51605.8	31106	24844.6	24948.1	21485.8	21019	18710.8	13544.5	21263.4	15358.9	14697.2	14784.1
766.5362@1.565	18623.2	23978.1	25208.7	12644.5	15036.4	12136.5	29125.5	22977.3	10824.8	23019.4	14343.1	15383.1	14932.8	27239.5	12779.3	21563.9	11020.1	22778.6	12835.4	21554	16740
842.5834@1.565	82955.5	74055.6	88743.3	107425	103218	100952	81369.7	83466.4	91334.6	85423.6	86483.9	89853.7	119168	85703.9	72514.5	62630.2	65062.2	60844.3	50278	56589.1	56034.2
828.5709@1.566	94063.6	86544	84543.9	70094.1	77768.6	72082.6	73858.5	77766.3	82666.1	87243.1	77706.5	83995.5	98657.9	223263	90008.3	69914.2	65632.6	72080.5	59121.5	59620.5	66505.1
751.5125@1.573	22385.1	17868.5	27481.7	14541.9	13898.6	12413.2	44570	14935.2	9642.6	29111.9	36542.7	17070.7	15717.2	14427.5	11000.7	11490.1	21951	18011.6	8439.56	8307.09	8756.69
628.5577@1.581	12788.3	10602	15362.7	6733.16	6738.54	6842.94	14018.3	10331.2	3128.54	29823.2	9291.55	20364	9388.73	13445.5	16972.8	13472.7	7641.64	3949.94	11848.6	20401.9	7824.27
736.4931@1.581	21619.1	14081	25778.8	34789.1	13787.2	14523.9	29575.3	14328.9	13034.6	14939.7	15414.1	31629.9	19737.4	28172.8	24229.8	19574.5	19133.9	18601.4	20573.9	23471.8	18518.5
806.5638@1.581	19950.3	22206.8	25313.5	18410.4	25704.5	17753.9	24190.3	17871.4	24923.1	24205.1	15849.1	21175.6	25802.6	30238	15855.9	18929.6	15066	16305.9	20262.9	13505.5	15333
762.5091@1.59	33077.2	35747.8	37117.2	26816.4	40217.8	25870.4	36835.7	27226.9	18544	24449.8	23360.8	55541.6	34465.7	70013.5	15369.9	18160.6	10442.3	16459.3	12421.4	13225.1	12307.8
776.5267@1.596	28174.6	22381.8	28120.7	19517.5	15615.1	17235.5	23202.7	19811.4	23034.6	49504.6	21634.7	22635.7	29894.3	18992.8	16885	16962	16325	16214.6	14330.1	28770.8	14740.1
829.5742@1.615	43216.6	40705.4	46047.1	33876	27882.1	38340.2	31646.7	36116	37744.8	105239	33430.5	37020.8	46635.3	35307.1	35257.1	33597.2	34001.9	31698.5	37167.5	29595.7	28051.7
886.5448@1.615	250306	258357	277660	264631	213595	248025	269744	242795	263412	252539	227774	246829	250203	234439	254819	239687	234502	227948	195719	192618	198481
887.5454@1.616	127953	129378	129000	115418	103802	122746	132134	114115	124761	116163	110258	126822	126661	106092	118999	118919	110650	108808	94209	90163.2	89666.3
890.5636@1.616	79232.5	75421.2	78719.9	64369	65365.4	61831.4	77948.6	59029.9	57858.3	68063.6	61429.2	69539.1	74835	53953.6	84269.9	84154	70533.6	85759.3	69168.5	61839.7	68572.6
884.545@1.622	281612	306534	294889	316540	240351	326852	293877	306270	342558	295344	281243	299124	294579	287201	227923	236461	261974	232871	204174	205792	203661
867.5688@1.623	117563	91293.8	127980	118243	128192	107763	148586	106474	118430	148866	125469	130345	136043	109269	83605	94615	77073.1	84752.9	65745.2	66778.9	74747.9
866.5685@1.629	246291	206902	249510	246911	252228	302032	294477	230171	241738	245714	249504	267511	271941	219590	177155	186381	145815	170826	137752	135176	145656
863.5588@1.631	88942.1	77594.8	90354.1	85386	66965.4	88067.8	77032	85098.5	86049.8	76734.2	77678.7	81207.1	80207.9	90260.5	65100.7	69808.2	70319.5	65538.9	64026.9	61991.8	65610.7
879.5939@1.635	71718	69783.2	72225.6	61039.8	52918.2	64623.3	56914.3	62346	70950	68947.4	61408.2	64136.4	62410.2	61584.3	61101.2	58367.3	86383.3	57419.9	40985.7	41611.6	45581.7
657.562@1.639	28552	14193.7	33769.8	11850.6	8633.21	13077.8	14612.6	26860.4	22831.1	49864.3	16773.8	49173.2	19957.5	20882	14948.4	11565.4	27684.4	12971.2	14907.1	17070.8	8152.11
816.5725@1.648	69935.7	168607	66280.6	134089	40486.4	148983	126353	66925.4	83001	168250	90567.5	159576	60227.7	172178	46423.8	42649.2	119159	40275.5	57377.1	36547.7	41709.2
627.5672@1.648	24166.5	37939.1	27731.9	21558.4	11807.6	12937.6	40307.6	16507.4	42597.3	34619.3	31292.5	19531.3	22336.4	67077.2	15221	28317.2	26092.4	25988.5	51638.4	20144.4	17351.4
845.6032@1.65	67687.7	47727.4	46362.8	153742	57959.9	174930	57206.7	133375	95596.6	143167	49906	148252	53277.5	138982	66897.7	71775	69257.3	71386.6	58441.9	50597.3	24887.1
805.5628@1.655	26017.1	19704.8	25391.3	29037.4	20431.5	22050.1	60460.1	17321.7	23569.2	60398	20716.4	34126.2	23754.3	19095.1	16697.6	18634.1	17343.9	44258.6	13238.3	11570.8	14893.3
831.5898@1.656	55251.5	149332	57165.7	42773.6	109736	156438	88004.6	48711.4	60782.7	156569	54182.9	50392.6	44424.1	43419.8	34880.1	31617.8	26886.9	82375.8	42446	28371.9	27849
750.5105@1.656	51726	83543.1	51890.2	27657.3	45537.8	50843.3	62459.2	26739.7	22015.3	83545.8	30904.2	60296	34303.7	81225.5	29921.6	23900.7	35884.2	25684.6	16493.1	16664.4	19882.7
764.5236@1.664	44740.3	49767.5	43583.7	47699	30413.7	47223.3	62107.3	43626.5	21246.4	75051.7	48214.1	59951.9	33354.2	73207.1	24687	32150.1	23538.8	27673.3	35389.4	33603.1	22448
742.5386@1.664	25109.2	15608.4	30019.6	17029.4	29946.2	18244.9	23446.7	18371.7	18358.8	18408.9	34349.7	18757.1	23270.2	19253.5	14545.7	15138.8	21217.6	13027.5	12076.7	11541.5	12413.1
817.5758@1.665	36198.6	79540.7	33199.4	36934.9	31289.1	72006.7	21829.4	26910.7	35600	83847	33680.1	48395.6	27174.4	87960.1	27415.7	31096.3	19326.1	26966.6	25653.3	28970.3	19125.9
830.5865@1.665	115893	263066	111490	303043	145846	291277	88245.7	96582.7	126443	316337	111205	194796	108589	301914	69472	67843.2	175186	177770	78006	143742	61904.3
691.5761@1.665	18714.4	7068.36	8592.84	20679.6	3511.38	4144.63	26694.3	20222.3	17219	8457.61	7355.37	7156.93	19319.8	8591.05	5505.81	15218.1	16291.5	5240.49	7550.23	17891.1	7447.13
900.5415@1.672	55867.4	18039.3	58212	17583.2	27457.9	37206	73033.9	67644.7	34149.7	76118.5	18461	74848.5	59366.2	32436.1	39386.6	13924.9	42483.9	44736.1	11771.6	32183.5	11301.7
844.5989@1.673	98976.3	276361	94387.4	287878	171414	341979	297861	92141.7	95948.7	294320	274761	94592.8	97612.1	284779	133395	87228.8	142651	144276	44973.3	126657	51747.5
656.5788@1.68	23534.1	8253.42	42292.4	12412.7	4588.46	7695.23	38484	9820.77	36587.7	14646.6	15296	14331.2	28486.1	38443.2	7279.62	30280.9	8620.95	4930.34	7155.74	10022.4	18032.5
856.5883@1.681	54440.7	37823.8	47928.1	70177.6	28436.3	91936.3	32777	21228.1	35162.2	102031	33216.4	88675.3	42468.4	109541	30707.7	44698.2	84075.1	90556.9	72181.7	36753.8	26405.5
880.5807@1.681	121178	123756	62133.3	96537.7	95478.7	97658.8	109205	71467.2	90930.5	123312	65692.9	127722	109374	55965.2	76498.6	83013.5	63687.5	98222.8	66206.6	53765.9	47081.4
754.5377@1.681	17650.4	10503.7	25919	12736	26846.8	32241.1	47458	11703.6	9744.32	39081.8	13374.5	43318.1	23438.6	12230.5	11912.8	13636.7	15330.8	19789.4	10428	18449.2	11568.1
597.547@1.681	20752.5	34285.8	17376.9	21113.6	11670.6	6787.93	14233	13345.7	24784.5	15568.1	15735.9	15238.8	12916	9964.31	8114.74	6092.44	9876.7	5186.37	21527.2	11422.6	17260.3
858.6109@1.681	125669	107874	40031	116160	57748.6	55785.3	114852	107762	40010.1	127002	27086.9	127886	35245.4	130294	74599.6	71675.8	74035.8	69487.9	21252.6	67063.1	19768.1
804.5605@1.688	58684	122614	53805.3	60276	45744	67579.8	69257	40328.5	45821.5	73389.3	62178.7	70170.8	53593.8	67673.6	33620.2	36580.5	26417.3	89933.1	27058.4	41127.6	31192.6
385.1803@1.689	23886.2	36707.4	27991.7	10848.7	26813.7	37685.5	30511.3	75529.1	35518.3	40606.4	34367.7	29115.6	54564.8	37784.4	15629.7	63350.3	48347.7	39899.3	84436.1	60521.9	54259
594.5501@1.69	26829.8	38420	43510.8	60293.9	16224	40457.5	20383.9	59605	37663.3	29154.1	43414.6	29523.4	53698.9	20263.4	32300.2	33967.2	18079.9	29009.6	20075.2	18757.1	23889.5
850.5599@1.698	203390	209300	189011	201031	140928	228090	193264	177609	209810	248338	179679	219415	183294	218212	141556	140202	192423	131383	108885	115139	109138
918.3013@1.698	12322.6	8673.55	7638.34	20446.5	5454.78	17829.7	6340.2	6010.61	4227.51	9241.96	18281.6	3900.83	7484.92	9129.78	12095	4862.91	1811.17	3157.71	7243.94	6562.75	7437.77
679.5572@1.698	20532	7097.99	11314.9	7429.69	5285.68	7484.42	103811	11077.2	14170.6	12029.7	14894.4	21959.7	18410.2	7567.67	53335.7	6586.17	16293.9	47147.6	6706.19	6264.33	40592.4
784.6305@1.698	185792	180028	189482	176863	131529	191249	205582	88899.9	204859	209289	167566	125898	106368	190010	141152	127617	135460	110169	99817.5	105757	111025
703.5849@1.699	163368	81036	145022	73533.4	96245.4	82515.6	94260.9	201353	113535	99914.9	139750	103452	72568.5	88710.9	116556	119904	125558	78796.9	78378.7	67118.2	130604
685.574@1.706	1.01996e+06	347996	391015	721497	485543	481571	520227	920287	830039	392562	932195	442395	364619	309515	515842	633550	695574	387743	452486	306525	492314
706.5956@1.706	33826.3	11838.2	22112.8	51371	20357.9	29094.8	25384.3	11662.7	17241.4	23777.3	7270.27	26865.7	8682.32	11626.7	12763.9	19374.6	37065.3	27649	17986.3	28125.4	28755.9
851.5632@1.706	91386.5	129366	103226	109086	56097.3	81189.2	84583.5	75356.5	123418	117350	94764.4	111660	86569.6	111042	49648.5	46687.7	61691.1	72129.1	59002.7	65227.4	60005.3
846.5901@1.707	84205.5	173477	48875.2	54197.9	55671.9	195440	67873.2	45094	146048	212290	71177	226160	58434.6	210969	91263.5	35269.5	22260.7	31270.9	19364.8	20327.6	24677.7
670.5868@1.711	108258	24565.4	44348.8	67695	32564.1	43990.4	34265.1	39624.6	116204	44143.4	139630	47386.5	37649.5	45399	19443.3	26421.5	32939.8	30628.5	55324.1	29984.3	20161.8
818.5718@1.713	49939.9	35785	37458.2	26944.9	79508.2	100736	35617.4	87338.6	33955.8	90872.6	97006.3	57229.2	40032.6	88338.1	81381.7	47305.1	79820.9	84619.7	38499.2	32878.9	32661.9
824.543@1.714	88093.7	73876.1	86822	74475.8	61397.9	109308	100376	87755.6	63592.2	85358.6	95405.7	72837.4	79386.1	98889.6	35300.5	63232.1	94550.9	69832.3	34727.9	58169	56005.3
671.5603@1.714	177106	86918.7	94849.6	61038.7	73052.7	61657.9	124453	75514.9	51865.5	83156.6	157311	73529.1	66437.3	109944	50758.6	151469	140915	39608.7	86936.9	107157	70434.5
838.5576@1.714	89013.8	88870.2	75330.1	64446.4	47382.9	101774	70728.3	89153.8	97254.3	112699	83226.6	111077	87733.4	116956	83370.2	91464.9	125478	94648.9	89138.5	80408.7	77051.4
662.5563@1.714	11623.4	11699.3	13181.7	10254.2	9658.31	32579	10756.7	10928	6422.83	11749.7	10844	43398.7	13694.3	39688.9	6647.32	7403.14	24194.2	7511.6	10657.9	10677.2	8353.64
655.596@1.714	32635.7	57337.6	53428.3	23747.9	9113.88	33127.4	93960.7	12935.8	57684	46308.2	89378.7	26220.5	16205.4	28576.2	46833.8	52144.9	51484.2	44904.8	41419.6	43301.3	14897.8
881.581@1.714	60375.7	69721.5	69490.1	36532.2	49568.9	116578	63401.6	62773.8	49803	65086.7	33894	69944.4	32436.7	57869.2	47356.7	45040.1	35413.2	54241.7	28322.4	29793.6	23217.6
678.5644@1.714	11228	14508.7	33276.6	26452.8	13871.3	13353.2	45559.5	13656.9	159625	26837.7	37355.3	15223.1	17968.4	27027.4	16739.7	14481.4	20174.3	28834.6	26113.9	17661.5	19236.7
669.5807@1.714	211375	160722	89905.8	219558	76010.8	91469.2	132501	246917	236266	122919	118685	90731.7	135436	138387	125960	92680	190824	142330	97273.1	62910	102976
686.5815@1.714	279671	422764	314634	239776	364092	261325	356248	621525	580527	464770	302836	236162	472390	244252	399956	432119	512827	269283	179216	326673	367310
700.5971@1.714	221356	65672.6	61518.1	130686	57146.3	62456.7	62889.1	167524	105140	86453.3	85671.5	118255	107981	76373.9	87245.6	67252.3	138172	77944.4	70068.3	63594.6	110903
705.5969@1.714	20200.6	31517.4	20025	63212.6	11454.2	25638.7	33845.8	34376.4	35910.1	41586.5	57942.6	24865.1	25650.3	35714.6	13240.4	37092.3	11141.8	51021.8	18255.2	36432.5	50716.5
713.6051@1.714	253355	271429	399414	547343	391172	238240	307179	419044	596884	501529	276453	230133	475734	307067	326878	457594	556281	182194	197781	205681	279588
802.5552@1.715	50643.3	62558.5	40572.3	38936.2	33536.6	59723	42177.8	59243.4	65788.2	61681.3	53834.4	43291.4	37617.4	42118	31628.8	34118.1	49222.5	38217.2	35349.9	27537.4	22757.9
640.5886@1.716	393821	118481	453346	186938	297851	209322	453606	400487	404594	177903	427224	241897	365577	188105	138050	293313	254855	120707	430551	398914	269427
677.5676@1.72	17623.4	24181.5	39029.8	17546.3	23590.8	17129.5	40893.9	16812.1	32267.7	19240.8	31347.1	13180	28555.3	14752.9	12089.3	10491.7	23818.4	25343.8	29072.9	16386.8	19182.8
714.6098@1.722	181395	117403	170830	157455	117444	105457	151130	309832	190773	243729	142490	210325	239156	59409.9	218566	149903	278761	152772	106637	113247	236501
666.6098@1.723	40201.6	28453.7	37058.2	54782.9	18328.5	31545.4	36379.3	36119.3	32757.4	27388.9	52566.8	31104	43934.3	36096	16249.8	33128.5	29485.4	20342.5	18380.8	26213.3	18385.1
697.616@1.73	39108.7	32409.4	32845.8	47430.3	69904.5	73236.4	29938.8	51413.2	48316.4	39181.2	59824.4	33173.8	34553.1	49183.6	44159.9	37412.8	86863.1	5665.13	56298.2	16289.8	45973.6
819.5751@1.73	29094.7	55114	19717.9	47458.1	13834.7	14259.8	48130.9	16492.4	18309.8	54683.1	48557.4	39095.9	17017.8	58496.4	15200.3	30878.8	42039.4	13306.3	28202.1	10205.9	12266
645.5472@1.73	17602.7	14943.2	26178.3	11149.1	10034.5	34898	11838.3	30153.6	8039.17	20511.3	29622.9	26491.7	14189.5	17118.5	16292.5	10860.4	10373.9	22270.6	13927.8	12215.3	13169
731.6153@1.731	181146	48988.8	83327.4	212014	66196.5	70343.9	111351	158362	150423	88914.8	78669.2	117009	125108	82446.4	104112	74437.1	165967	117010	166085	111161	173424
704.5933@1.731	56689.5	102860	71496	75351.5	87367.2	80504.7	82964.5	140865	142270	74025.9	72022.4	93513.8	87399.2	77785.8	65835.9	165693	134930	78056.4	133263	127291	139723
746.4872@1.731	25418.4	16522.4	23790.5	11138.3	21600.4	21241.9	24275.1	20507.4	19150.9	20354.8	26091.7	27294.3	16957.2	17621.4	17638.8	19241.2	12275.3	17441.4	12508.6	10766.3	11667.8
595.5516@1.731	10881.7	10534.7	11026.6	26785.2	11234	16249.7	12151	11331.3	19403.7	26590.3	12440.8	23400.8	10352.2	19156.7	5664.86	10193.8	3489.72	11407	11157.9	5927.57	11182.4
593.5709@1.731	43957.7	11406.6	18864.2	31093.2	18364.4	10247.5	26173.2	11202.1	18505	18143.9	10737.7	37584.4	10069.2	50420.1	6129.6	6223.93	22850	26030.4	23056.4	6134.66	16411.4
646.542@1.731	29098.7	13137.5	13086.9	12430.9	8721.07	12120.1	16475.9	23578.1	28362.3	14418	26329.8	31414.9	18884.5	28632.4	22101.5	15994.6	23688	13960.8	15237.7	17390	12548
683.6012@1.732	48285.8	27496.2	31738	32181.7	24454.9	23164.7	36848	27192.5	51519.5	41693.9	33194.1	39678.6	55335.4	44450.3	29718.1	29540.7	31752.5	18237	35931.9	18810.6	28652.4
688.587@1.737	84485	121335	56692	174827	65503.5	112827	84241.7	140512	144018	121242	70118.8	47797.6	122258	63313.7	107082	113167	99470.1	77326.8	80818.9	64819.6	96248.1
445.1886@1.737	22582.1	105889	30244.6	24520.2	28067.5	66015.4	22138.1	22302.2	9449.83	30636.5	20882.4	71279	35682.8	22316	12546.6	28175.9	12835.3	23137.1	32029.3	77627.6	33588.1
658.5552@1.739	328645	154977	301005	303220	205693	214267	253952	375045	231072	170747	307115	163199	216047	224177	156924	298893	299345	158443	108151	196597	208429
673.5726@1.742	63224.2	20406.1	50749.4	35351.7	28373.6	31863.2	25621.8	71188.2	73704.2	29746.4	84104.7	48736	48373.5	34349	16204	49129.2	19458.6	43942	22668.5	36523.5	32639.3
717.6018@1.745	23255.3	35864.6	24272	45675.9	18072.1	22566.8	17545.9	44777.1	49816.4	43142.9	22794	19905	48609.7	35954.3	37324.3	24235.9	45159.6	27203	59689.7	31105.8	44293.5
715.6155@1.747	58525.2	73701	76689.1	104173	42861.8	48408.1	75767.4	69356.5	71169.5	51113.3	52740.8	75220.7	67451.8	70982.5	67110.5	50884.9	99530.4	33454	49808.3	49300.2	85828.8
678.6407@1.747	62718.8	58938.4	85482.6	67414.1	29144.2	46551.9	70670.8	152879	143371	68126.4	49871.3	49050.8	39764.7	33374.2	36306.9	52500.2	132907	144794	30341.1	29667.1	59778.2
690.5788@1.747	24519.2	14563.7	23009.7	41469.8	17942.1	15044.3	30845.6	55602.4	29890.5	38383.7	41771.5	36252.3	29906.3	28825.3	14953	44693.2	27227.4	22356.8	49495.1	23878.4	36232.5
699.5897@1.747	116097	87949.6	115528	174073	54176	98430.8	104943	259653	232091	129005	263840	123554	103242	90674.5	140606	148274	172443	61512.8	66814.6	129109	142959
664.6252@1.747	146153	125985	457803	71033.9	64564.2	315907	154729	311192	324499	136937	132517	138366	292713	87311.7	329364	122743	215720	75765	67038.4	100551	128204
374.2449@1.748	71624.8	387561	32336.1	88884.7	48937.8	96075.4	51533.5	70835.5	119971	90307.4	251424	83094.4	39498	201897	53037.7	71473	153816	62607.5	196229	118256	310705
894.589@1.748	13049.1	47889.9	17732.7	33677.4	11968.3	46746.6	48722	17631.7	40312.6	35734.3	38647.2	50223.3	10556.7	49040.4	32723.8	13486.6	38936.4	40543.6	12320.4	32698	12084.3
610.574@1.748	62866.2	37366.8	66837	18899.7	28393.9	36156	48416.7	52529.9	57705.9	32212.7	61183.4	70716.8	31615.5	24554.1	17175.3	34751.5	32020.5	21777.9	18026.5	35082.2	30591.7
669.6196@1.748	151138	67712	222209	148853	137276	178012	238747	125349	180304	139704	145946	228829	220582	202836	96843.9	84655.6	139566	82133.4	176980	180947	205305
355.1697@1.748	41133.1	22685.9	45363.1	9900.49	9981.85	33252	33358	35885.5	21564.7	19635.7	13577.4	38840.4	44499.6	26614.6	35465.5	46893.7	25366.1	31404.5	66550.3	61254.4	34069
745.6308@1.748	33063.9	33427.4	33934.4	20417.2	22360.3	25439.9	32539	58478.9	50604	18722.3	26702.4	34691	46834.4	31935.8	39423	35588.5	58287	20584.8	54619.3	35567.4	37615.1
660.5555@1.748	137089	93172.4	143377	73681.7	82203.1	94076.6	94318	97790.3	142883	63785.6	143948	66937.3	81958.7	82890.1	87193.3	116860	95368.3	61225.8	58721.7	84338.7	87686
679.644@1.749	32982.7	27234.9	37509.3	32034.7	5963.19	34708.8	42015.8	35890.8	33061.6	26264.1	24222.2	15153.6	9450.84	28896	17952.8	26210	64331	16639.3	19688.4	12953.5	28564.6
820.5968@1.75	30872	52171.5	32332.8	2177.59	53842.6	45820	53540.8	30378.3	21995.4	82710.5	26146.9	48324.9	34357.6	46803.4	56094.7	28053.7	18844.6	30326.4	31012.1	19408.9	54286.9
684.6096@1.751	48616.9	9961.01	11598.4	20142.1	11249.1	31090.6	16105.9	27147	27534.1	14586.8	19125.9	21313.6	41417	33644.6	24245	22508	7090.59	18189.6	17735	11155.6	21250.9
733.6242@1.755	25950.9	16444.1	15585.8	11914.2	16061.1	11792.8	19869.8	18339.7	23055.1	14326.9	9395.86	12342.2	20370.6	16435	25478	35022.2	26104.5	11481.6	15655.5	28408.6	23337.5
644.5455@1.756	69718.5	42420.1	34048.9	26333.3	17482.3	27624.3	21413	80405.4	53983.4	37628.2	73523.5	44041.7	67527.6	35113.2	32298.7	26577.2	58556.4	32995.7	39441.1	41362	45018.8
641.5911@1.761	157239	65004.5	217803	88093	114949	63578	207340	177176	181760	84805.1	182126	110120	129353	193064	129388	59917	112984	87225.9	170592	74691.6	122559
659.5583@1.762	145549	96921.8	101672	125535	57097.1	99294.4	70867.8	164313	150728	60806.8	181076	58438.3	117091	52875.1	37762.7	127813	127844	108547	129728	84932.3	90293
726.514@1.763	17466.5	23826.7	28703.1	41815.2	34081.2	12406.4	25653	10545.6	20610.3	27849.6	42772.1	31131.6	14216.4	49704.1	13303.3	14417.6	19052.9	17570.8	9465.37	7633.39	7453.46
643.5644@1.763	43539.1	23056.1	10968.4	28479.7	17758.8	14010.5	32176.8	30711.4	29629.5	23970.4	13332.4	24380.8	26594.5	19858.7	18757.4	14374.4	27990.9	12414.3	11087.9	10092.4	15489.1
674.5716@1.763	51056.6	18994.1	61549.7	46711.6	23442.3	23637.9	35805.1	48871.8	30008.5	24699.9	23496.7	20008.1	37787	28278.8	8029.3	33819.1	35470.2	26421	27339.4	15346	28178.5
718.6076@1.764	18440.5	36576.2	17955.3	20595.7	20049.4	23465.1	30559.1	47564.8	17444.9	23027.1	19800.7	27679.7	23316.4	35300.6	25448.3	31059.8	35064.7	18607.3	33807.7	30741.9	62525.1
672.5684@1.764	170825	45246.8	57637.6	116831	35696	37241.1	175355	163167	33089.7	58040.6	141850	51258.4	59348.7	75752.6	78428.5	116051	48637.2	34826.4	55665.5	50454.8	99178.8
676.5655@1.764	63113.2	44589.3	73686.3	79102.9	30475.7	102959	62347.3	94042.7	45624.8	37801.2	74234.6	51743.9	59323.6	27759.8	45394.8	33850.3	40852.6	38735	74201.1	63784.3	42704.2
875.6595@1.764	35239.4	45709.1	24964	38652.9	13678.4	39371.7	53784.2	39732.1	13042.6	6634.81	18146.7	41312.3	31211.4	17475.1	27513.7	27246.8	21637	25743.5	21215.3	20068.1	21060.8
113.0617@1.764	35137.8	31414.3	12781.9	7054.11	12383.3	46158.5	14724	36184.7	29456.8	49881.1	101135	82124.2	26784.2	33787.4	34912.2	34870.1	22717.3	39034.7	38155.2	59483.9	9415.93
687.5863@1.764	120773	104395	145100	218664	133039	110560	172543	263577	237290	206991	130764	99168.2	103318	125503	97821.7	177774	212331	114521	97628.5	97489.3	162885
97.0659@1.764	27018	25419	6713.27	28631.3	34950.3	41749.5	6566.89	28443.6	23070	20979.4	53986.4	81646.1	25595.7	25237.7	16635	25365.3	48366.3	22850.3	24190.8	9873.73	8725.05
668.6188@1.764	347827	202287	416018	683141	399739	237977	428261	658848	375077	264085	170385	162726	466058	226501	165205	301729	378326	297506	375974	322779	371426
661.5572@1.764	17875.3	24083.5	72743.7	60652.3	11457.7	33279.5	34191	59553.9	24689.2	64330.9	51522.7	28469.8	45167.9	29747.3	13007.3	48079.2	43808	20328.9	18993.9	40549.8	32702.5
592.5678@1.765	96080.4	29210.5	45255.5	59346.9	32802.1	52034.4	55889.9	87962.6	40689.4	122808	79985.4	103516	81269	109200	22616.4	63958.9	53846.1	21310.9	28806.7	30676.8	23694.9
689.5827@1.767	44567	28083.3	39612.8	58465.7	35695.6	42195	43769.3	68158.8	43336.4	54400.6	23182.9	47273	33001.3	20334.9	38773	42101.4	57762.9	16115.8	40451.7	33279.1	43712.3
637.5976@1.77	287109	78241.6	124814	225927	78965.9	123186	127652	277742	133532	201179	165382	175258	214569	61676.4	55979.8	63065.6	199857	42001.6	139980	49064.9	73876.5
625.5927@1.772	74559.3	58898.6	70103.2	68381.5	54561.2	71261.2	73876	42978.1	59544.1	51489.4	40463.5	35507.2	55043.6	92005.4	15508.9	24525.2	19156.3	45382.5	24601	21840.7	26086.9
729.6307@1.776	35244.3	21444.4	23777.3	14473.6	9233.65	29430.7	17741.5	34623.9	19882.1	11198.2	29411.3	10969.3	19179.8	38268.7	26182.4	20354.4	24509.7	17738.4	10707.7	19132.8	12672.2
626.5749@1.78	55059.1	26889.4	31921.4	59428.5	24680.3	20836.8	52784.2	65261.5	45086.2	87092.1	82688	87157.1	63046.6	87283.8	32751.7	72036	44470.1	51890	58132.9	78176.2	55299.4
728.6258@1.78	62150.7	21697.9	33154.1	47581.8	33506.5	23881.7	54137	60556	66311.6	27977.1	46730.8	32167.6	45783.6	40574.7	43999.1	32941.4	64373.3	45941.2	39453.3	19829.7	65924.2
654.6042@1.78	181278	57143.9	195111	166145	40681.6	35665.7	58009.8	79890.4	161899	102949	72618.3	108552	104344	85427.4	50152.3	48143.1	90345.9	96935.6	50901.3	73578.6	100415
770.6123@1.781	46364.6	35314.8	39636.8	20132.9	24000.2	29861.1	33318	45755.2	30439.9	49652.5	43947.1	47845.5	37664.2	42093.7	24819	31686.6	20415.9	29643.7	37063.6	16077.7	22640.9
732.62@1.781	38188.5	39463.4	41615.5	116188	34935	57793	65208.1	70291.5	86602.3	45587.6	44968.7	68987.2	52123.1	50506.6	45883.7	40893.3	93859.5	32289	114173	45449.5	93272.7
832.5775@1.781	60379.6	169772	49232.2	52256.7	45491.2	42358.7	191955	47428.5	52766	194592	134303	205568	70274.1	49714.1	45008.7	54789.4	41145	52209.9	44823.3	36310	33331.7
719.6115@1.781	12590.7	12003.6	8288.39	9043.22	6898.3	15636.4	8370.12	6457.75	11903.2	14706.7	15470.5	11012.3	11779.7	7743.31	11659.1	17322.2	16951.9	11761.6	11804.8	12069.5	11242.9
771.6168@1.781	21758.7	18025.6	21632.9	15559	11305	16536.8	33152.4	24116.6	13534.3	16207	23698.3	27675.5	25628.5	23542.9	14277.3	10899	25021.8	8050.26	14089.3	13828.5	4585.49
665.6283@1.781	85287.5	55848.8	82836.7	105032	25347.6	54076.1	57508.4	79742.2	82196	78074.7	54429	58613.1	153765	58175	148792	45762.6	117900	115428	38879.4	30207.7	44892
622.5785@1.784	1.02068e+06	1.33774e+06	2.77205e+06	2.29683e+06	775236	2.35386e+06	2.48036e+06	2.34678e+06	2.42743e+06	1.42044e+06	2.17132e+06	1.21722e+06	2.27008e+06	1.24863e+06	539228	847555	1.24479e+06	1.24196e+06	1.17887e+06	446014	1.07763e+06
759.6458@1.789	23046.4	23941.9	25434.1	22096.4	21480.2	21776.7	19649.3	23469.1	21364.7	23903.5	16769.8	25016.7	18656.9	19106.8	12603	22759.7	27763	13319.4	39252.3	24366.9	45574.8
701.6014@1.797	31526.4	65098.5	51393.6	20384.7	22671.5	22747.7	27189.3	42478.9	51075.7	67168	43597.4	73481.6	54283.9	59919.1	37054.4	24977.7	64466.9	38890.4	21678.3	16259.3	15182.3
608.5651@1.798	486798	199200	385734	149888	166723	294170	275098	418302	438736	546166	455316	161809	170467	176699	252940	301460	202433	205490	283402	224151	221975
623.5818@1.809	1.04686e+06	424122	1.11026e+06	916659	297411	1.02289e+06	1.01586e+06	918700	925720	637820	482070	487397	729409	465091	209819	346876	646336	321090	377407	279247	469634
638.6022@1.81	46826.4	55446.3	86851.5	34282.5	39280.3	23852.2	33318.7	53580.6	36102.5	62845.7	54385	54256	71966.6	31822.4	32094.8	39028.1	55789.4	34426.7	35237.2	24485.2	25242
642.569@1.814	64691.2	76828.4	59521.8	28520.9	26006.3	39310.3	56068.5	44909	33480.9	45566.7	47855.3	45241.3	46874.5	71629.6	20160.8	26566.9	57980	27825.4	25895.5	32831.8	16035.1
746.6355@1.814	13130.1	14726.4	13801.2	17184.3	19469.2	9166.07	11070	25558.1	19188.2	21429.4	23049	22561.3	13582.7	18908.9	17793	16859.1	22669.8	18025.7	15938.2	20019.6	32345.5
634.6143@1.814	96472.5	106446	54118.5	144301	71093.8	44097.5	66852	151156	123035	56809.9	40877.9	38670.6	78162	133897	27348.8	29343.7	134845	24678.9	19343.1	19434.4	76682.2
742.6408@1.814	32170.1	12297.2	19872.7	12887.3	23039.5	24112.1	18792.2	12216.8	15113.5	29099.3	22648.4	13796.9	26170.1	20197.9	17318.9	12478.7	33173.5	10462.2	18257.9	14893.1	18664.6
636.5945@1.814	630349	321184	159825	180908	53093	91230.8	122566	251083	395159	424565	268253	150731	313492	138896	304957	224173	244551	172401	309361	208653	279700
606.5833@1.815	254518	196814	251310	449703	166191	206059	269432	458954	483295	287115	289654	248538	357855	238028	90819.6	123478	135400	136080	121322	119098	180222
624.5879@1.82	133848	134295	338908	214702	165594	161108	212129	272649	286590	187846	309856	159812	237255	147696	73215.9	232490	123809	159631	93885.2	90460.7	138122
716.6184@1.821	19803.2	40485.7	26246.4	13911.8	22757.7	41624.1	21775.5	32043.5	17681.8	25908	13200.7	27616.7	25238.5	29041.6	21237.8	21006.6	39313.2	21380.2	13263.9	17968.3	17944.2
607.5863@1.822	131839	88732.2	249711	132287	66945.8	107470	244388	196942	215301	150578	113034	126666	99564.2	111126	64530.2	70167.4	60735.1	69747.6	65262.9	62850.6	59739.9
609.5688@1.825	166347	164395	189663	150643	82735.3	102037	117553	128829	194942	178468	157655	169175	140941	187241	46097.1	104457	111152	89844.6	59138.7	77107	89326.4
650.6097@1.831	1.25598e+06	1.30257e+06	1.49785e+06	1.01112e+06	1.00496e+06	1.13796e+06	1.43241e+06	1.90742e+06	1.09767e+06	1.59467e+06	1.19765e+06	1.53008e+06	1.47791e+06	1.39402e+06	570658	998004	1.66355e+06	838236	410072	793224	516490
727.6204@1.831	93812.4	104647	86420.1	64335.4	60572.3	63292.8	89617.5	145269	151932	112453	73495.5	110572	86113.9	88411.8	117517	70958.6	134736	64702.9	64647.9	55294.1	63567.8
651.6129@1.831	575476	260965	647904	438718	369549	488226	638806	775187	426573	715077	541446	661165	659698	566607	246910	401063	713154	353592	320944	325430	110137
698.6212@1.834	28433.3	30436.1	47719.5	16535.7	25262.5	23746.3	16277.7	20524.4	21291.3	32116	21930.2	15515.1	28674.4	42943.1	16309.9	19825.8	39889.6	18653	10813	22638.2	28398
620.5984@1.837	65807.1	59169.3	66053.2	35244	41153	41181.9	39211.7	120912	126051	90765.5	59718.1	47657.5	94159.8	72902.2	38666.8	37405.3	65232.7	33232.5	34294.2	27248.8	41530.9
743.6477@1.838	12391.5	14498.7	12862.7	9347.69	7625.4	11164.8	16505.7	9350.13	15389	15123.9	10909.7	12996.4	12964.4	12930.5	7601.49	11790.5	17994.6	11844.4	14477.2	14376	15672.1
652.6166@1.847	170068	71442.6	103364	86395.6	45520.4	85872.3	105723	66332	119202	96285.3	74062.1	204581	217187	84567.7	43269.3	125027	165994	66824.8	125300	58223.4	138904
621.6019@1.847	24807.7	19971.6	35177.3	35976.8	13177.5	17819.8	20706.8	28633.4	59008.1	34694.2	31307.1	23385.5	33754.1	29725.4	13189.9	17816.7	30360.8	12889	5989.83	13664	11024.5
635.6176@1.847	49501.8	49917.6	76487.6	70528.3	31928.5	64582	55204.3	51095.6	73378.9	31852	39020.7	50115.1	56319.7	54069.1	29576.7	35413	55522.7	28414	23026.1	23821.1	12468.3
702.6012@1.847	19784.1	43694.2	35835.9	7244.58	11972.8	28800.3	26624	27724.5	28844.2	38715	40377.8	22539.6	30030.8	39217.5	25894.7	33569.6	26244.1	19748.8	6066.92	22058	14594.5
741.6359@1.847	37117.4	51075.3	24981.1	35634.1	32721	44819.4	46131	68210.8	35570.8	47722	33185	45140	39176.5	32811.3	58208.8	22790.6	31360.8	32835.6	18089.9	24964.2	52361.6
653.6168@1.855	41961.1	26043.6	52310	66273.5	25580.8	52863.7	43613.6	66992.2	29011.6	51684.8	49046.6	49116.6	40603.5	48864.2	30827	47508.1	50174.8	18657.1	25163.1	33849.9	43420.4
445.1332@1.874	15963.5	33005	23985.2	15046.9	41155	51608.7	26489.2	17624.9	6225.23	15879.5	29824.7	42756.1	33550.7	31509	21546.3	25450.2	18363.4	22186.8	59893.8	58158.8	38822.2
648.6282@1.916	28794	27223.6	32863	16569.7	16563.5	34545.6	27718.5	35230.1	23643	52846.7	20922.3	37145.8	36123.7	34030	14589	20562.1	14450.5	16835.9	13307.6	16507	11221.5
682.6288@1.922	144931	77199.9	174953	118982	87178.2	127778	162075	146623	112642	172783	150394	161905	136739	218661	69699.4	144511	92015	112095	172136	163081	162099
711.6344@1.93	49274.2	46167.3	68814.2	59095	45033	54615.1	54581.4	48994.8	35221.1	49549.9	65886.4	48918.6	42747.2	87265.7	30377.1	36419.9	27637.2	27879.9	35648.4	41183.6	17924.3
683.6336@1.931	71886.8	66181.4	85348.3	44804.6	56598.5	65138.5	61783.9	59504.2	45250.5	86211.8	76870.6	70802.9	31366.2	92220.9	34185.3	87695.6	13671.5	60264.8	66880.2	68523.6	50222.6
680.6334@1.932	45319.4	39956.4	59381.9	62005.8	33912.2	47383.5	55456.9	35258.3	44924.7	52671.7	54968.8	45368.4	41404.3	79328.2	32210.2	22048.2	28543.5	23483.8	34045.9	34493.4	18074.9
786.6387@1.935	14095.4	16106.5	20077.9	14145.8	9386.4	15476	19606.1	17621.8	18485.6	22090.6	9867.81	14208.5	11219.4	13312.9	8486.23	10731.9	29762.5	9871.39	8304.79	6417.78	7471.82
667.6096@1.937	45871.9	31198.2	54734.5	53347.1	37770.1	44028.8	41263.7	36389.1	33862	40275.8	55555.8	35029.8	40859.1	80973	28612.4	31058	19441.8	21715.9	26528.2	33936.7	13949.1
712.6421@1.947	24949.8	21582.5	29200.8	27803.7	21704.1	22943.3	25035.5	18882.8	21846.4	22805.3	27845.9	23414	21840.8	42120.7	14399.6	16854.6	14054.4	12161.1	18539.5	21623.6	8134.82
681.6292@1.947	20581.4	12256	27257.1	24211.6	14086.7	19656.5	20341.8	18337.3	14052.4	21708.4	23090.3	16381.3	18614.3	33945.4	9129.21	14371.1	8293.84	11527.6	15153.7	16648.5	5744.3
725.6516@1.947	20402	16186.1	23211.8	18203.6	16048.3	16850	19973.8	18118.6	12788	21554.9	22975.2	17494.9	18506.5	31383.2	9120.56	13894	10763.2	10678.2	15599.1	22386.9	5752.72
662.6447@1.947	16947.1	14717.8	11063.1	8478.1	7811.83	16776	18619.9	13221	14559.8	20074.1	14511.4	14840.6	14806.7	16009.9	8569.34	12437.3	8030.89	10632.1	7809.01	8373.92	5935.57
726.6585@1.947	9771.95	8641.66	11537.3	8747.14	8606.07	9751.03	9266.81	7657.01	7043.79	11444.5	11117.6	10703.8	8498.36	17970.4	6714.3	6229.45	5286.89	3675.83	8447.3	9861.14	3715.89
694.6367@1.948	41096.1	30313	56620.5	64845.5	41440	45703.5	46714.9	31540.6	31481	41048.9	54191.3	33086.9	49315.8	79027.2	24716.7	29209.1	21886.9	23531.8	29023.4	33372.6	14039.7
708.6514@1.948	14505.8	10545.6	16789	15451.4	10909.4	12564.1	14597.7	10320	10059.7	11748.9	18355.4	11885.4	12959	25888.2	5104.45	9081.98	4592.92	6621.44	8680.34	10923.8	2839.1
710.6333@1.948	98682.8	75482.9	122054	116603	84234.3	94101.7	98634.6	72662.1	67473.4	80142.6	110162	74360.4	79741.2	156918	55496.3	61386.5	43032.5	42903.6	81896.9	82990.6	45582.5
695.6385@1.956	23593.8	17219.2	32594.4	27561.9	20623.7	20350.5	25597	16821.8	17999.2	20891.2	27861.3	17240.8	23004.2	41442.9	12930.6	16302.1	13780.5	11247	16825.1	19279.9	7381.94
696.6403@1.962	126433	149171	153800	133589	104273	130941	174683	105787	96674.2	140763	144006	131469	101093	178201	63447.1	110039	74947	89247.1	115825	130193	67694.9
709.6553@1.963	6957.1	4022.87	9508.62	8377.97	6266.79	6421.55	6642.03	5259.95	5700.31	6172.71	8947.06	4910.35	7112.31	12931.3	3998.25	3308.64	3002.5	3704.41	4371.64	5634.82	1183.8
697.6493@1.964	58779.5	70343.9	82807.5	59289	47342.4	48058.8	80637.7	35958.2	27641.6	46913.4	62072.9	67736.2	34646.2	51021.8	23639.4	52007.2	37644.7	54414.5	61508.6	53819.9	37561.4
724.6509@1.964	37787.3	24344.9	54518.2	43912.8	34546.8	39782.2	34018	28538	30047.2	25652.4	39596.9	25399.8	37522.5	65364.5	19140.2	35319.4	30811.8	18029.4	28807.4	43993.8	14814.8
739.6653@1.964	8236.8	7373.35	10816.4	9729.01	6811.74	8297.54	9651.79	6460.12	6309.59	7457.15	7336.69	6445.8	4951.32	13438.2	5162.55	6116.25	3179.51	3441.23	6356.23	6477.99	1613.91
241.9468@1.964	17885.8	14346.8	20492.4	15054.7	10225	8083.82	8809.48	5744.24	3928.94	4333.16	5384.14	6228.66	9016.73	8168.94	5912.69	4374.19	2583.58	5105.44	7783.32	7624.35	1961.76
722.6671@1.964	7274.62	4571.6	7239.82	10166.3	7030.08	7090.81	8238.34	5107.88	4877.74	6264.1	9364.58	5263.22	5925.69	12411.5	3456.91	5116.78	3475.09	2396.17	5365.4	5699.84	1548.31
740.674@1.964	4217.96	3459.63	7470.7	8241.05	5758.47	4850.54	7089.77	3112.66	3114.2	3735.86	6350.68	4205.42	5099.11	9467.99	3738.06	3618.83	2522.56	2928	5937.79	7092.57	2042.66
738.6633@1.964	14869.9	13782.1	14522.4	18276.5	12666.8	14596.4	18748.7	12301.1	11229.3	13296.5	18282.7	11663.2	13582.6	23908.1	8266.66	9804	5738.14	6839.04	8071.61	12806.5	5661.25
779.6171@1.98	22028.2	12433.1	23769.6	24612.2	14775.6	17356	27419.3	9889.64	12793.3	14374.7	23713	15957	11407.1	21680.8	9646.44	5544.03	7002.13	8993.38	17607.7	16441.3	8684.39
778.6138@1.98	32374	20814.7	39941.5	40047.6	23844.9	24652.8	39693.5	18090	22069.1	25388.3	38107.7	24953.1	23152.3	39266.9	14672.1	4451.04	11533.4	16322.6	26788.5	27036.5	7549.82
780.619@1.981	5336.78	3286.79	5347.38	6560.72	3915.4	6205.51	7075.78	3151.13	4141.67	3731.53	6977.47	3154.9	4971.46	6862.45	3368.01	1542.4	1336.77	1851.93	3707.74	4372.41	2316.29
692.6565@1.986	29488.7	34615	27242.4	23233	14018.7	30265.4	38688	22492.3	24272.3	40933.3	34126.1	34155.9	19981.2	34400.3	19367.2	18567	12722.7	15812.3	9705.35	13577.7	7956.1
827.618@1.997	3593.99	1931.3	7692.42	8702.72	5330.38	4598.74	10049.3	2474.7	3224.71	2991.49	6489.32	3223.51	5302.07	8671.74	2886.58	1526.46	2448.14	4295.04	8972.52	9666.69	4945.89
693.6597@1.997	12622.8	16039.9	19343.1	15021.7	10353.5	14058	17617.6	15184.1	13117.6	17704.7	17029.1	14280.4	13751.6	12037.9	7756.45	7832.73	6825.32	8513.9	6057.84	5301.8	3273.72
862.6105@2.031	9152.24	10228.2	10564.8	11345.5	6539.23	6579.59	10009.5	7117.48	8239.1	7100.33	7295.1	7179.96	7114.31	8397.72	3659.66	3922.9	6043.9	3977.42	3660.91	2069.57	2721.67
802.6409@2.031	11800.7	15484.8	30582.7	16004.7	10266	12369.3	8173.36	14010.4	19038	17254.3	14916.9	12928.6	13779	15260.3	6989.69	7949.34	10144.2	8512.8	19250.5	14738.1	17348.2
874.6177@2.031	14979.7	15135.1	16106.4	19582.4	9499.41	11652	17196.5	17694.9	17127.9	16400.1	8366.03	13006.3	12958.3	17001.6	5744.46	7503.33	9017.6	5596.31	5052.8	4977.98	6855.27
860.6019@2.033	37311.4	10557.7	39291.5	50452.1	10729.1	31865.8	38475.2	45369.9	38391.8	101387	10237.5	43062.8	41699.5	44865.2	15357.5	18269.3	21356.5	18067.9	14816.5	13462.5	26658.6
799.6492@2.038	19290.6	16661.5	18247.6	11631.4	17590.6	12440.5	14935.7	22793.1	21199.1	23118.1	13437.3	15056.8	14175.6	18291.9	8230.67	9433.49	13993.5	7465.04	6871.03	7759.91	7353.75
847.5926@2.04	19908.5	27430.1	28045.1	15188.6	14030.6	26923.2	35269.7	23739.4	26090.1	138959	26382.8	30896.2	28037.5	40512.8	10036.6	12582.3	7771.86	11692.3	9732.02	9881.46	10140.6
963.7304@2.04	2739.36	1238.69	2550.14	3023.62	3463.11	1409.66	2858.4	1275.17	1868.28	548.02	3483.95	1025.1	3273.75	2629.81	915.786	2850.39	1138.98	1831.99	3840.51	3969.65	2113.93
884.5976@2.043	9149.24	9410.5	10588.6	6877.99	4612.34	6378.52	9234.08	7677.61	7005.26	7800.41	6380.02	7206.31	6893.6	9261.93	5569.83	8133.57	7478.8	7000.43	4435.24	4193.99	5126.41
785.6347@2.044	25349.3	63951.1	62717.8	60540.5	30485.9	52202.6	61444.8	55218.5	64358.8	59101.9	48516	60323.2	48970.3	58685.4	32643.6	37485.3	43495	38907.6	28465	99067.9	29511.4
814.6685@2.045	15095.3	16014	19608.5	14563.7	11010.6	15226.3	22624.6	12437.4	19153.3	14850	18898.6	15488	14789.1	9512.46	9835.35	12083.8	11738.6	11001.8	10551.4	8286.75	6743.26
833.5792@2.046	20799.9	24351.3	22865.2	31053.7	12991.4	13745.1	89536.8	31393	22604	21222.3	17460.6	108654	17289.8	102284	11412.6	13601.1	9591.79	13811.1	12513.5	9345.52	11661.6
834.5856@2.046	19763.2	59986.6	22807.2	25323.9	14897.2	16459	17927.4	26632.2	19119.1	63460.8	53642	65251.5	18412.5	22229	9475.65	11503.1	17390.6	44030.6	10306.3	5686.56	11347.6
926.7194@2.047	3621.6	809.851	3460.67	3719.82	4278.03	1461.23	3910.87	1811.6	1943.84	1920.84	4395.26	2088.56	3720.12	3878.7	953.811	2447.74	1226.33	2163.57	5317.05	5223.08	2754.64
913.7141@2.047	3454.38	727.356	2989.03	3357.6	3322.36	1269.18	3049.21	1857.19	1995.19	1116.82	2522.1	1171.88	3506.63	2649.77	1314.13	2559.26	1155.65	1480.85	4551.66	3575.83	1726.79
826.6776@2.047	31499.6	30259.9	32024.4	23248.9	12637.3	21510.3	25379.8	22627.5	28641.1	36443	27588.3	33476.5	16054.8	29818.5	17571.3	18729.8	18480.8	16954.9	9588.08	13131.8	11009.1
798.6459@2.047	40217.2	34449.7	41196.1	27846.1	18000.8	27774.8	27437.1	32514.5	36964.8	39919.7	32977.4	38378.8	27102.5	20344.4	16529.4	20389.8	21232	21540.3	18056	28653.7	16290.2
938.7209@2.047	5306.46	1580.27	5248.02	4637.15	5449.98	1862.6	4156.47	2662.25	2771	1717.48	6408.19	2387.54	4645.63	4407.35	1663.19	2895.74	1529.5	3555.49	6374.98	5834.26	2545.81
911.7007@2.047	3542.69	1423.06	4942.47	4402.07	4498	1426.76	4210.08	2671.84	2383.87	1020.51	4728.13	1924.4	3303.44	3543.27	1010.89	2502.43	1430.44	2136.86	5886.18	4688.61	1989.17
937.7172@2.047	6538.2	1842.34	9057.11	6989.68	7937.79	2687.64	8085.03	5207.8	3655.49	2794.41	8742.85	4457.01	8393.31	6755.52	2680.45	5151.52	2535.35	4130.43	8633.62	9114.07	3067.85
925.7165@2.047	6085.07	1900.55	6497.49	6190.5	7569	2932.63	6270.77	3946.04	4125.66	2830.31	7207.95	3634.5	6227.31	6372.02	2346.7	4223.56	2958.86	4062.07	8811.05	8922.73	3411.2
813.6654@2.047	54958.1	55474	62215.4	56398.2	38508.1	48850.6	69998.1	47318.3	55533.1	43427.7	42181.5	61993.3	48166.2	32274.4	51709.3	36488	40432.6	34579.9	31661.5	34116.1	23728.3
827.6805@2.047	17258.7	15977.7	19355.3	14843.9	8282.46	11373.9	18178.1	12990.2	12595	13707.9	16566	19227.5	12729.8	15073.6	8986.64	11031.2	8428.19	10247.4	9436.96	7924.41	7187.84
830.6713@2.047	22577.6	27307.5	26173.3	31388.6	17286.7	21913.8	34047.8	24015	28858.8	26804.3	21925.4	31063.2	19292.1	29829.5	13062.8	22896.2	22923.9	21779.6	31312.1	30831.1	23858.1
927.729@2.047	4512.86	889.239	3870.3	3471.89	3768.02	2097.29	3964.1	1474.02	2085.68	1224.72	5304	2216.49	4261.3	3459.07	1369.4	3797.87	1533.44	2536.97	5387.41	4703.72	2475.44
711.666@2.047	7643.44	8745.56	6478.95	6975.05	5347.32	7926.26	9400.73	5495.68	6104.29	7884.38	7959.06	7282.67	5280.25	9594.31	8893.6	8032.33	8110.74	5909.32	7775	8925.24	5051.78
952.7363@2.047	6112.42	1388.4	7370.13	7056.52	8032.76	3178.8	6123.18	4379.86	4230.72	2391.4	7972.57	3848.52	7372.02	7100.44	2724.45	5198.63	2500.28	3928.36	8011.94	8178.34	3660.91
951.7324@2.047	10580.2	2840.07	11136.2	9859.02	12609.9	4657.89	10765.2	7108.47	6131.91	4267.22	12335.9	6439.11	11301.8	10144.2	3536.18	7423.88	4518.16	7498.8	13756.5	12662.4	6290.15
939.7315@2.047	9940.59	2610.8	10368.4	11036.9	11842.3	4179.25	10050.7	6272.65	5865.57	2964.43	10252.6	5845.75	10588.9	10778.6	3602.43	7978.85	4444.86	6876.98	13571.2	11736.6	5934
940.7345@2.047	5232.16	1316.74	6798.65	5404.38	6833.33	2112.49	5989.23	3367.01	3066.61	1820.14	4898.87	3773.48	6154.24	5141.24	2429.17	4961.61	2203.87	4831.91	7445.18	7350.6	2650.95
812.662@2.047	101300	116784	120873	95638.9	64835.3	94824.3	119911	96561.9	100927	118762	101944	115829	82857.4	116097	61909.9	73717.8	75512.6	66402.6	56966.3	58698.3	46395
941.7432@2.047	4805.42	1057.09	5181.76	3978.91	5167.63	1751.63	3398.52	2290.6	2835.03	1817.73	3691.63	2717.63	4827.27	5429.13	1631.79	3468	2038.34	2816.91	6468.99	4878.52	2996.83
135.0451@2.047	28824.5	50980.8	48599	20936	21721.8	99686	37819.8	60744	48861.4	36897.4	35260	62516.7	60925.8	97777	39161.3	43003.9	57104.8	37493.6	126592	105328	174141
955.7578@2.048	4044.8	898.277	4396.44	3441.46	5100.98	964.858	3274.68	2646.4	2694.48	1109.32	3328.33	2679.78	4583.35	4135.43	1891.82	3831.35	1693.04	2764.37	5850.76	4951.41	2809.93
710.6633@2.048	14322.1	17703.1	17411.8	9829.33	11807	11759.7	23585.2	13928.2	13818.6	18620.6	16545.2	18082.6	9268.61	17687.8	14288.8	13714.2	17112.6	13258.8	16442.7	14115.6	11082
965.7481@2.048	12235.9	3320.93	13466.8	14371.3	17244.5	5211.24	13298	8680.44	8084.35	3705.35	12893.8	9066.38	14324.5	12979.2	4738.36	11108.8	5804.17	9909.19	15754.9	13709.6	8167.1
953.7464@2.048	10228.7	2219.54	11498.3	10403	13369.1	3718.55	10278.2	6996.17	6341.58	3067.2	9188.17	6912.72	11605.8	10479.7	3638.48	8729.87	4787.42	8292.44	14065.9	12301.6	6603.2
954.7507@2.049	5509.26	1532.66	6230.8	5646.6	6714.93	2634.16	6377.16	3825.66	3870.81	1595.64	4863.36	3884.08	6890.91	6471.75	2152.28	4487.32	2400.05	4868.54	8159.77	7162.79	3636.11
247.0045@2.049	7838.85	5767.31	7461.88	8555.37	6864.74	7481.29	8444.39	8808.3	7433.59	8507.61	8676.49	8912.36	8986.59	7651.18	7752.36	10508.5	7829.58	11456.8	9656.34	14449.5	7540.01
966.7516@2.049	9208.18	1824	10168.3	9845.43	11621.2	3629.89	8789.29	6632.24	5375.59	2678.34	8562.8	5101.92	9356.17	8850.33	3248.66	7477.5	3800.95	6267.67	11879	8725.4	5771.29
236.8629@2.051	5730.52	12702.7	7144.52	12695.4	4626.65	3385.09	5479.49	4693.02	11242.7	4393.44	11058.3	5877.69	5225.34	2385.87	5403.32	7562.84	4412.75	7328.31	4806.27	9258.56	4707.63
450.9289@2.052	2540.96	1658.74	2666.29	3300.28	3453.47	1396.44	1686.46	2816.08	2193.35	1372.75	2910.09	1245.56	2541.38	3286.45	2077.88	2774.89	1630.83	2129.14	4953.74	2671.78	2165.63
453.2353@2.057	7158.91	9919.21	1822.56	10195.9	8990.67	12218.4	1693.57	6671.51	7332.69	7203.58	47937.9	12736.1	17431.2	6573.3	14239.7	7881.88	7045.76	9614.03	7273.51	9554.47	7086.03
249.0202@2.062	84040.4	100399	40185.9	38633.6	40604.8	32767.7	44294.2	36583.8	29057.1	37115.7	31077.5	39391.6	38777	96406.7	37453.2	39215.7	38416.1	41721.1	58811.9	46105	32727.3
968.7651@2.062	4656.11	564.989	5593.41	4620.63	6006.63	1800.2	4057.06	3776.57	2717.97	1068.55	3154.01	3381.62	5410.31	4778.71	2433	4488.74	1658.58	3693.97	6118.28	5155.15	2774.85
979.7635@2.064	10317.2	2967.97	11843.4	10657.7	13990	4981.07	10380	7752.13	7286.28	2859.4	9638.09	8092.61	12521.6	11622.9	5272.77	7842.34	5219.89	7219.16	15176.5	12208.9	7638.4
866.5577@2.064	52757.4	90489.8	60207	115978	57955.5	88438.3	68931.2	92831.6	81440.6	83886.5	59187.5	86543.1	81227.7	109188	56521.1	45013	42017.8	36158.1	35365.7	36808.7	35559.8
880.5733@2.064	50939	47750.8	53636.7	69254.3	35780.9	47190.1	60509.7	52048	51682.8	47915.2	26498.1	43416.4	38275.4	71679	18082.2	35267.8	34658.4	29495.6	29424.3	24861.6	24017.8
980.7674@2.064	8304.88	1635.57	7318.65	6773.41	9866.97	2668.57	7164.06	4268.27	4416.86	2395.32	6487.74	5435.97	9193.18	7510.03	3971.06	7498.62	3963.12	6334.61	10470	7722.02	4887.13
967.7607@2.064	9803.96	1623.4	9857.68	8415.14	11705	4215.44	7466.73	6231.14	4935.23	2051.62	6879.33	6795.12	11434.7	8044.79	5120.36	8684.21	4085.32	7226.66	11891.5	9069.16	6449.98
295.2644@2.064	38006.9	13567.1	46008.6	40383	42387.8	18229.3	37208.3	29239.3	27757.1	16935.5	37174.9	24487.5	44463	36506.9	21400	37586.6	23884.7	27183.7	59071.1	57590.4	27914.9
982.7806@2.064	3371.2	797.756	4577.44	3880.57	5314.12	1511.39	3544.95	1776.46	1783.67	1281.75	2787.13	3760.39	4436.01	2534.07	1756.73	3641.23	1767.82	3065.17	4460.96	3937.59	1366.1
994.7829@2.064	3849.78	680.609	3982.7	3128.02	4857.32	1279.38	3998.99	2790.62	1866.93	280.588	3250.33	2501.44	4760.59	4247.5	2029.35	3917.35	1261.96	2929.37	5566.42	4338.22	1972.98
981.7756@2.064	6341.15	1008.54	6323.53	5219.49	7871.07	2652.23	6301.7	4985.22	4152.32	1550.64	4528.11	4964.54	7489.7	6100.51	3361.86	5886.12	2615.63	4923.05	8494.55	6152.38	4002.59
192.9032@2.064	52500.9	30919.1	51056.4	67061.3	47809	44053.3	55394.2	40844.8	45570.6	50170.6	38012.6	37228.1	55284.4	47121.6	45195.4	46872.2	36492.8	50997	51759	70698.2	40927.8
995.7902@2.064	2694.64	524.072	3256.18	2905.59	3728.51	1077.01	2407.33	2382.54	2330.87	522.445	1865.87	1707.19	3074.45	2653.08	1027.68	3096.04	1342.71	2288.02	3780.42	2617.01	2085.13
1007.794@2.064	1905.81	0	3246.41	2054.44	3244.99	587.723	2234.8	1369.96	1586.77	223.498	1119.36	1070.11	3072.82	2655.02	1394.78	3171.8	827.684	1655.4	3233.49	2831.23	1581.61
993.7796@2.064	6148.58	1258.63	7320.7	5490.19	8287.49	1600.83	4728.22	4897.55	3973.28	807.54	4775.48	3990.96	7979.16	6092.07	3240.74	6890.8	2630.85	5164.17	7421.89	5632.96	3562.96
109.0657@2.078	15603	11059.8	12291.5	6082.77	7846.75	6874.08	11698.5	6894.35	4538.3	8142.34	9457.37	11279.1	7536.57	10191.4	11019	7403.62	5144.55	8071.56	12722.9	14343.9	14493
111.0814@2.08	11289.7	11529.3	9663.42	5123.92	7474.87	6364.14	6939.84	4328.37	4439.18	5990.88	5745.68	8483.59	4869.89	8071.13	13186.5	7681.4	4411.15	7643.56	9293.74	10494	7210.14
167.1442@2.08	107562	118638	126486	41829.8	55053.2	53431.5	123897	56487	43520.8	57444.5	46868.8	53972.9	55270.1	77660.6	122437	51955.8	38985.2	71170.2	117603	101773	106383
168.1475@2.08	12318.8	11716.4	13390.1	4188.39	4967.25	4631.69	14621.8	5485.93	3912.95	6864.41	5120.27	5584.58	6109.41	9012.67	14143.8	5571.64	4494.23	9819.88	12376.1	12319.3	11706.4
211.1341@2.08	103643	107563	119991	43898.2	53579	58528	111927	56053.2	32996.5	63514.9	51782.1	41645.2	50822.8	78637.4	116460	47948.3	36938.2	50616.4	111004	101859	98920.7
154.0635@2.08	35773	36891.4	37062.5	11643.5	16493	18033.4	34884.1	17187.7	11209.9	20446.6	14104.5	14653	19050.4	24187.9	37826.8	16062.9	11929	20777.8	30472.1	34622.5	32206.7
308.8363@2.08	5094.51	2129.54	6951.36	4196.95	3831.41	3556.35	4793.91	4534.54	4543.97	3728.69	3580.13	5701.18	7969.5	4434.61	6009.09	5795.27	6088.13	6768.03	7241.7	7957.29	4383.05
350.9435@2.081	8241.85	5406.18	7603.57	8389.61	6945.99	8397.82	8304.08	6786.52	5534.08	8870.47	7458.08	7152.39	8479.81	7546.4	8568.04	7907.01	10250.1	6788.26	11088.7	9402.93	8072.58
368.9539@2.081	3595.74	2914.01	4811.56	4672.64	7308.88	3333.55	4135.1	6880.49	4532.69	6746.31	6483.63	3978.81	5801.05	4184.28	5262.69	3358.12	7449.98	6708.05	6030.85	5198.75	4439.03
996.011@2.081	102774	81812.1	120573	71476.2	96992.7	75699.8	118769	71267.8	80602.7	87146.6	84518.4	122321	130935	79374.7	89183.9	97621.6	82874.2	97057.5	96371.2	89172.5	87792.2
271.8803@2.083	6185.33	4034.83	6828.67	5296.41	5975.03	5479.95	7540.52	6263.99	7167.02	5068.04	5603.21	3297.47	5453.69	6176.58	4910.16	5276.33	5882.87	5656.58	4814.75	5141.32	4646.34
314.8373@2.093	3100.07	2109.36	4256.32	3777.52	5725.21	4902.9	4076.49	5172	4973.83	3289.64	3532.39	3018.26	4869.24	4031.03	4326.1	3723.63	3855.26	1777.6	5738.27	5603.77	3337.35
368.8029@2.097	5038.02	1484.63	5459.89	3956.89	5198.67	4159.04	4696.59	4231.09	3378.44	3300.06	2588.84	5321.75	4902.5	2265.89	4566.84	4381.22	4617.85	5029.24	6014.3	7681.76	3998.95
252.8699@2.097	14333.8	7762.93	15108.5	13965.8	15763.8	12836.9	15448.6	8955.62	7599.32	15227.3	8556.58	14602.5	17043.5	13109	9172.82	15539.9	14398	15015.4	8436.42	18793.7	12688.2
270.8807@2.097	37574.6	30829.9	42910.8	45891.3	26474.8	40330.6	29011.4	44756.2	38689.6	33439.7	33266.8	36052.4	45810.4	24621.8	36193.5	42480.3	41903.4	26494.3	32809.4	55619	34620
446.1358@2.097	15417.8	21326.4	13372	13169.8	9741.12	22705.7	12332.3	11631.3	5549.83	14682.5	9028.62	10965.4	24640.9	14814	7624.8	12388.1	9662.45	12495.5	19420.3	34946.8	15142.5
450.781@2.099	3387.53	3767.06	3980.64	8043.22	5629.65	4727.25	5049.61	5823.79	5145.57	2216.37	5271.61	3483.95	4768.66	4501.84	2757.86	3539.58	5107	2484.58	9021.87	8572.05	5141.31
312.8368@2.099	18312.1	11374.8	15106.6	22988.1	21701	19431.6	14272.6	15549.6	17287	16512.2	12080	11248.1	16109.9	14103.1	12933.9	17921.6	21438	14030.7	18692.9	31221.1	18733.4
330.8474@2.114	15124.9	10993.6	17487.6	21140.1	17875.2	11411.1	9105.03	17682.4	15183.6	9066.13	12231.8	15031.7	11871.7	12934.6	13630.1	16414.6	17361.5	12930.5	24433.9	24605.9	15086.5
390.814@2.116	9222.45	8579.3	10431.6	15117.5	9968.45	13687.9	8451.11	14826.3	12012.6	10732.7	11282.4	10656.8	12530.3	12405.9	5918.82	11963.9	14161	5800.56	18999.9	20136.7	8481.59
361.26@2.129	13199.1	11529.2	14960.7	13038.8	16906.2	15127.3	19983.6	16831.2	13049.5	18481.1	18781	5534.76	11120.4	17184.9	17551.3	9443.36	10766.9	7299.84	10368.9	11654	10383.7
523.111@2.134	9126.92	21482.8	16106.5	10961.4	13171.1	21952.6	7454.98	7153.53	2841.99	16134.6	10566.1	13720.4	29426.3	10474.1	6415.9	9837.38	7086.15	7612.96	23424.1	44524	20014.4
524.1117@2.147	3794.1	9597.44	6746.44	7792.57	5810.96	19155.5	5387.21	4637.18	2395.57	9007.65	5963.71	6300.78	11517.7	5427.92	3526.74	8460.67	3088.82	3639.68	9124.48	17954.2	7501.71
387.0989@2.183	63618.9	376410	57084.1	196577	54898.9	355909	53272.8	166477	120742	128996	99580.8	59218.8	65886.9	209320	96623.9	92176.9	197872	63180.1	88104.1	104866	57239.7
233.1547@2.197	18929.6	16416.1	20853.7	12311.9	15460.7	15377.7	14764	12521.5	13688.8	12015.1	12589.9	12601	15907.7	13229	27684.7	20612.8	18646	19173.5	19808.8	18427.9	16024.5
190.9997@2.197	2224.28	10055.4	2096.32	11934.7	1635.12	12923.4	2135.69	8335.4	2382.54	3692.27	2508.02	2446.68	2164.12	7218.4	2164.34	3154.98	3877.33	2394.98	3373.01	5239.79	2206.68
146.0248@2.197	120670	233678	123972	201058	119648	264467	122543	156002	139469	157933	149564	124981	138245	222202	123372	127020	108366	110237	151672	158985	120566
234.1577@2.199	3523.86	4543.4	2773.45	1972.52	2381.67	2211.13	2663.02	1697.96	2630	2352.31	5090.64	1845.57	3893.02	1893.05	4686.91	3409.8	3738.65	3406.55	2724.54	3336.48	3155.37
329.2885@2.214	12932.2	9224.82	11344.6	13142.9	17159	10914.5	13130.3	15045.6	10985.2	8742.31	8910.04	14146.9	10590.2	10547.8	13181.6	11041	8307.04	14446.1	10537.8	11574.5	9478.82
660.5553@2.218	7767.19	8644.61	5838.21	7975.36	6425.47	9633.15	6292.23	9019.1	6908	8677.18	4717.03	7653.63	9165.12	6877.84	5031.04	8267.56	7272.43	5155.23	5900.48	4889.47	3335.98
688.5862@2.218	8070.98	7923.64	10567.8	8228.68	3398.43	10487.9	6940.68	7114.35	7029.93	8489.51	5919.49	5235.75	6587.52	9797.43	4610.38	7780.76	5840.95	4843.74	4162.22	6158.47	4347.96
329.0933@2.219	133956	618986	150349	380275	101610	531611	73213	313330	185123	157234	385661	76485.3	70953.5	408581	144180	144930	183245	158899	117758	306133	90909.8
658.5553@2.225	21376.7	16926.1	20186.2	18566.9	14291.4	28868.6	21488.6	26913.5	18912.4	19162.5	23341.3	18697.6	16016.3	22822.4	11029.3	14309.6	18607.4	12059	9736.84	15061.7	11434.9
659.5585@2.231	8667.86	8850.08	10386.1	6563.44	5358.84	9041.08	6384.34	9464.37	7313.06	8478.15	6087.25	7846.91	9286.56	10483.1	8602.6	6238.46	8822.22	4719.2	6521.14	4691.25	4122.37
672.5721@2.233	10134.7	10302.5	8341	8723.05	4119.5	8186.17	5652.35	8700.03	9102.7	6753.86	6974.55	6159.89	5440.06	8904.72	6618.14	5782.78	5138.6	6588.9	5751.31	4199.64	5818.9
263.0562@2.247	4924.82	4972.8	4358.33	3560.3	2993.15	3997.83	3856.15	4361.28	5165.34	3871.54	5635.84	6520.28	4107.47	3541.46	2729.85	3013.34	3448.42	6000.85	8776.55	1292.61	1013.38
686.5834@2.249	33603.1	39199.2	34895.2	34734	19926.2	40347.3	21992.9	32375.2	31369.7	28820.6	29305	33714	27394.7	45984	22345.5	24381.7	30153.4	28132.2	16841.8	26971.3	17474.2
393.3482@2.25	2079.98	2536.81	2350.25	1543.26	1826.74	2191.01	1931.7	1875.74	2085.06	3549.59	2383.16	2620.25	2391.91	1998.1	2206.16	2760.2	2373.69	2383.22	2609.63	1638.19	2084.94
687.5868@2.251	9163.06	13916.9	15075.9	15976.6	9239.26	12986.9	11423.2	12068.8	14140.9	13488.7	11844.2	13109.2	14628.8	12589.3	9784.06	13610.9	10540.6	13091.3	10225.7	12510.1	9773.1
113.0608@2.263	19811.9	16008.7	6258.46	18434	19339	17282.5	6592.82	12165.6	13308.7	13463.9	40188.8	32135	16908.8	15468	14598.8	22590	17423.2	16632.8	12328.4	15888.6	19164
867.5638@2.263	46363	46605	37751.2	46637.6	39935.6	37264.8	47938.3	53835.9	46233.5	46538.1	37184.3	50814.2	38153.8	35571	26101.8	25464.2	31666.4	42850.8	24161.6	27209.9	22268.2
881.5764@2.263	20498.3	16412.4	28237.6	17734.6	16778.8	15778.6	18905.3	14996.2	23783.7	15273.8	14397.7	21892.4	16038.3	15077.3	15755.2	15123.3	13770.2	16787.9	13358.6	12462.8	12914.2
715.6147@2.263	5148.59	7461.73	5772.42	8111.62	3086.74	6145.32	4562.09	4527.48	4662.03	5120.53	5604.2	4113.32	5190.71	6526.93	6029.28	3916.87	7549.1	3466.19	4471.33	4136.78	3862.4
714.6103@2.263	17879.1	16603.6	14184.5	14751	13476.4	12856.3	11488	11167.1	10969.3	13079.1	9655.97	12638.8	8810	14650.9	13250.9	15598.6	17304.6	7754.42	7876.07	10452.7	7494.71
869.5791@2.264	13195.8	13862.7	17445.7	14110.1	12236.8	14533.3	17313.6	14013.4	18574.1	13334.5	11532.1	12725.9	14427.2	26348.3	11054.4	14107.7	13184.4	11904.3	11097	11283.7	11083.4
637.5974@2.264	10475	11143.9	13450	6500.05	7049.54	1336.54	6346.41	7399.18	7707.17	1669.3	7167.88	9000.93	10584	7868.13	8305.84	7906.44	5753.07	6500.77	7982.75	6860.71	5482.61
892.5739@2.265	7323.24	10264.4	7534.04	7593.67	6853.31	6555.6	14122.1	7959.78	7817.97	9201.98	7352.44	7710.56	6761.15	8857.67	8100.99	11886.9	7328.59	8408.51	7903.19	7714.44	6928.87
685.5742@2.265	29956.8	37078.4	34078.2	39471.3	23440.6	36963.4	34561.5	35511	28656.5	39892.2	29292.6	24931.5	33012	35434.3	21327.5	26095.4	27508.7	19071.6	25564.9	25758.3	31950.7
97.0659@2.265	12213.1	7217.63	4872.78	11456.3	19790.3	13717	4537.71	8397.02	9034.29	17136.8	20223.1	16241.4	15279.2	13905.6	19675.2	13276.7	13282.1	13726.7	16763.9	13337.7	10177
868.576@2.265	28988.2	26142.8	36834.2	28512	26047.7	34943.8	34066.6	42111.4	34599	37753.6	30145	42310.1	28716.5	49043.7	22441.6	24115.4	21143.6	21448.9	22533.6	21805	21854.8
890.561@2.265	18181.6	17032.1	15688.4	15541.6	13924.1	17616.7	21617.7	18116.8	17293.8	12844.1	13119.9	14230.9	13352.5	12825.4	17460.3	16713	17270.5	16469	21740.4	16280.3	14176.4
784.6285@2.272	50137.5	49145.6	56863.2	42919.4	32128.8	52291.8	58503.8	54201.8	52885.2	44415.3	49193	56095.9	85034.3	55230.7	30454.2	36135.2	35284.3	40713.8	44780.6	35970.6	33395.3
882.5881@2.275	14187.9	11693.3	13842.5	12601.9	9318.03	11339.4	25141.3	10647.3	10365	10117	9871.91	12421.3	14956.2	9871.97	11991.3	11185.3	19415.4	13648.9	8874.11	11859.3	8849.25
872.5438@2.275	15715.3	23008.5	25689.9	19694.1	14596.5	20818.1	21101.8	22507	18569.4	21877.9	17503.1	19416.5	20873	18027.1	15814.3	14740.1	14897.1	14322.1	14257.6	15412.8	12314.7
846.5894@2.28	27935.2	18190.7	23975.1	26228.7	24933.6	26418.9	32244.4	23136.9	22043.5	22587.6	21634.8	26035.4	25192.9	22298.1	11472.7	12852.3	12014.7	17031.7	13111.8	12627.8	12539.5
806.5652@2.28	53272	48529.3	55691.7	44948.4	30573.1	42793.1	46247.7	45630.2	43908.9	49180.4	44291.4	41317.9	43174.3	39728	31624.9	29264.8	36954.4	32125.3	27543.1	24494.8	26383
856.5901@2.28	16224.3	15120	26278.8	15709.8	11515.4	13716.4	20730.3	19042.1	16252.5	16838.7	15581.7	14384.9	15418.5	16573.3	13871.4	15851.2	14464.5	12179.2	13016.9	12686.6	12464.1
235.1235@2.28	5856.97	6857.93	5717.72	6002.76	6394.46	6308.22	4649.91	7316.47	6833.54	7442.59	4777.16	9054.17	7344.37	8284.91	5868.41	7869.04	6242.03	7777.33	6538.07	6284.33	7749.31
853.5641@2.28	22864.8	23950.9	22915.8	25105.9	15574.2	20582.9	27424.4	20627.2	27119.6	23425.3	21895.9	21679.4	21624	22010.1	21277.3	16582	18420.8	18633	22879.9	17359.3	14858.3
817.2918@2.28	17850.3	20024.7	4988.46	18182.6	20201.1	19834	3455.84	17909.6	15826	15647.5	18807.1	15125	18497.3	19216.5	24057.6	20067.5	22728	22131.6	23764	20312.5	24491.7
850.5602@2.28	77438.2	72218.6	84409	84819.9	60480	78817.8	87762.2	81407.2	69106.7	102878	77115	70748.5	75484.8	74941.4	39505.1	43719.7	58982.5	45189.7	50118.1	55722.2	40445
889.555@2.28	16021.2	15898.7	16868.1	19334.5	20418.4	16171.3	27462.4	18687.5	19430	15491.3	14846.7	16750	15388.6	14582.2	19144.8	14109.5	15906.9	15759.5	15894.3	14116.5	12838.8
891.5592@2.28	11979.4	9234.09	8552.2	8861.52	8628.56	10203.5	11346	7270.54	7741.77	11801.3	11164.9	8505.39	9099.99	10500.7	12369	11195.5	11899.1	10755	9755.66	12926.8	9102.9
189.0194@2.28	3304.25	6216.06	659.966	5381.46	3823.41	4670.16	341.717	3733.99	2074.28	2641.11	4397.71	3081.94	2999.74	3360.99	4422.1	3825.5	3821.99	2609.02	1493.31	3882.45	3449.01
851.5634@2.28	46501.7	39381.4	39626.2	44850.5	30291.8	39026.2	49480.6	37412.8	36279.1	38278.2	46974.7	34254.5	38223	42571.4	23193.8	24070.9	25412.8	19070.8	28252.8	25545.1	21427
854.5709@2.28	27331.8	35011.8	36184.7	29534.8	21404.3	30528.6	24884.2	22906.4	23320.9	25762.7	25989.2	20997.7	24711.9	23907.6	22524.8	21314.4	22073.5	23293.1	19146	18930.3	18627.9
857.5908@2.28	10872.4	7645.44	10427.7	8509.76	5407.52	6998.87	8178.24	7617.74	8307.82	8355.42	7934.3	11457	6688.84	9981.69	7904.94	6344.24	13732.2	7805.18	6551.68	10603.1	6686.11
917.2854@2.28	3215.47	3859.61	1191.78	3838	3445.1	3841.15	662.85	3423.71	3188.27	3363.37	4433.46	3160.89	3281.85	3194.42	4392.92	4462.13	4322.87	4540.75	4020.46	4147.95	4477.21
469.2306@2.28	6605.18	6044.46	1105.78	7478.51	13053.8	11178.7	2160.02	5599.43	6227.34	6392.47	17374.3	21806.3	6873.93	5649.14	8321.43	7611.51	6464.42	11259.3	8473.01	8335.08	7790.41
481.2307@2.28	6902.48	5029.99	1505.28	6320.78	6063.85	6551.33	2368.72	4122.79	5348.13	6292.61	17947.5	15649.1	5552.68	4939.38	5767.76	5368.12	5110.34	6878.29	925.592	6317.87	4816.76
804.557@2.28	73231.8	76327.7	81905.2	67126.2	48922.1	65743.1	74053	76765.3	75358.7	80457	66726.1	68193.5	62458.1	63972	42747.6	44288.6	42447.1	41149.6	38343	38305.7	35584.1
852.5662@2.28	51918.7	50527.9	49517.8	52331.3	36019.9	47544	48495.7	48328.5	45222.7	48956.1	51268	42466.1	42269.4	52998.9	30957	32665.1	33519	35328.1	32262.5	32873.2	31744.8
855.5735@2.28	14893.6	11792	15120.3	12036.9	9149.24	12347.6	13256.7	16790.5	12366.6	13745.4	13918.8	11857.9	12006.5	11873.3	10401.1	13664.6	11916.8	10503.4	18286.7	11065.8	9008.59
205.0097@2.28	1882.04	1669.26	449.517	1826.34	2209.97	1503.06	282.707	2779.78	1885.05	2008.36	1654.49	1838.86	2421.15	2467.6	2269.39	1894.48	1923.73	2170.03	2621.5	2251.55	2341.49
1147.7215@2.28	2681.31	2977.74	2471.55	3105.33	2928.48	3263.5	3089.07	3169.3	3144.23	2555.58	3111.15	2511.8	2344.87	3478.67	2289.23	2711.49	2702.67	2327.29	4008.03	4158.65	2954.48
831.2719@2.28	3058.22	3778.72	611.436	2767.43	3583.9	2856.58	477.492	2663.48	2658.83	3062.03	3703.91	3765.6	2722.15	2897.6	3680.19	3520.43	3475.27	3371.69	3698.13	3529.82	4292.6
836.5443@2.28	26829.7	26811.4	27283	27086	17744.9	27693.1	27560.5	26866.4	28637.9	30856.1	27185.9	26024.9	25349.7	27151.2	17784.5	20845.6	18910.5	18631.9	22690.7	20979.6	16928.7
887.5424@2.28	30071.2	26193.7	28050.9	29395.6	25260.8	28198.4	38139.4	25865.1	27638.6	24886.7	27329.1	27565.2	26740.7	24118.2	23913.3	24163.8	28464	24052.4	29950.3	23308.3	22170.3
1168.7561@2.28	3097.48	3719.08	2020.57	3647.8	3671.74	3776.65	1818.24	3322.83	3822.06	3075.9	5193.72	4844.64	3229.68	4038.36	3540.8	3062.48	2936.26	3123.51	3405.43	3880.18	2395.02
854.2869@2.28	44224.4	47168.4	13449	43908.8	47816.2	43773	7656.69	38498	36178.9	38819.9	55940.7	34680.5	41139.8	37762.6	54039.9	44178.6	46172.1	48876.8	53771.4	48984	52458.8
107.0491@2.28	13552.6	24225.9	14538.4	18138.2	6031.52	31959.6	11038.6	5995.47	6003.41	4735.56	6694.23	5344.57	6691.47	38447.1	4890.9	5629.73	4013.66	6281.72	5084.17	7360.58	6076.62
1078.0203@2.28	4016.82	3981.95	0	4054	4246.89	3546.19	0	3713.95	3286.55	3411.61	3058.3	1946.97	4162.24	4163.3	4906.54	3849.03	4049.59	3745.37	4344.86	4683.36	5698.25
1172.7443@2.28	2557.81	3053.17	1770.24	3325.39	2894.81	3452.42	1426.81	3090.26	2467.44	2631.42	5652.92	3831.5	2506.64	3764.5	2817.84	2797.89	3304.57	2874.29	3551.71	3569.77	2697.91
878.5906@2.28	45761.4	39068.8	43056	45954.8	27870.5	36532	37815.9	40908.9	35092	43347.1	37687.5	36354.2	32792.8	36427	27517.2	27135.1	32709.2	24201.7	26718.6	28543.6	23423.7
1177.0092@2.28	4240.19	4046.6	880.996	4158.29	5091.98	4223.56	574.904	4006.62	3013.92	3792.13	3691.47	1857.5	4362.58	4029.73	4167.97	3835.79	3677.14	3220.97	4250.51	5081.1	5364.02
1186.7577@2.28	1950.47	2015.48	1358.64	2800.64	2467.2	3185.14	493.011	2880.33	2742.64	1386.4	3790.58	2519.36	2719.91	2602.04	2538.78	2578.94	2693.4	2917.11	3007.2	2676.67	3063.63
754.2969@2.28	258963	286842	68538.5	252285	284708	231326	43894.8	249945	219526	230804	283905	194583	242116	245646	339780	292275	313377	319873	322890	310049	355033
816.5711@2.28	41865.6	40476.9	40941.9	45101.2	27763.3	37709.1	35941.2	37964	37317.2	47333.6	38941.6	36951.9	42180.5	45131.5	25298	25573	26731.8	23024.3	30896.3	26607.2	23483.6
842.5836@2.28	37701.4	33430.4	40990.7	42647.4	30640.6	40351.6	45555.9	37107.8	33459.1	39569.5	39697.5	40733	39233.2	44240.6	20352.5	22303.8	27892.1	21250.5	30069.9	26509	21488.2
843.5854@2.28	18769.8	16884.2	16444.1	21797	16506.9	18562.2	25580	18846.3	19012.1	17932.6	18326.2	17641.3	18846	18158.1	11209.4	10726.5	12450.9	12530.5	11577.5	12950.9	11178.7
845.6043@2.28	27714.3	25718.9	23945.7	40343	29833.9	28337.4	36892.9	25876.5	30721.4	26950.7	29050.8	24217.3	24709.3	28286.3	15091.7	11429.1	14072.9	10954.3	11605.4	11406.7	10125.4
879.5942@2.28	22535	21470.5	26064.5	25140.6	14938.9	19564.2	21102.2	20867.3	19815.5	19984.8	20737.3	19120.8	17999.5	20233.5	14884.5	13993.4	16062.7	15259	14224.9	15682.1	12346.2
978.0286@2.28	5539.9	5440.56	554.756	4334.75	5307.78	4976.99	222.375	5214.24	4700.97	4318	3386.44	2923.74	5415.65	4798.41	6087.16	5502.83	5738.68	5500.51	5141.82	5374.75	7094.01
585.3041@2.28	34374.3	38068.8	9319.07	33239.2	34969.8	30926.4	6573.8	31376.5	31591.9	29726.5	37651	27489.2	32511.3	35852.3	39799.8	36619.8	39813	42366.6	36757.6	35968.4	43274.4
817.5742@2.28	17983.5	19988.4	19423.2	19893.2	14337.6	19435.6	20920.2	19483.6	19026.5	18733.9	21099.2	18012.2	18412.3	19603.4	12175.5	13874.5	12450.2	13858.7	12263.6	12311.7	12559.6
831.5916@2.28	27518.1	27449.2	25199.7	36557.9	26673.9	27633.4	30277.6	28222	27490.4	29684.5	28657.7	30992.9	25795.5	32481.5	13279.4	15377.1	15518.6	15022	13899	14363.2	11753.8
856.2924@2.28	3293.14	3178.87	872.382	3050.25	3200.39	2672.63	861.585	2891.1	2694.8	3270.67	3253.96	2223.26	2792.59	2888.56	3623.72	3045.77	3328.43	2850.51	3733.67	3717.94	3773.13
858.0293@2.28	4327.84	4210.56	466.812	4213.45	4124.6	4473.78	278.006	4314.11	3875.04	4250.42	2948.98	2318.39	4214.91	3713.87	4159.23	3782.26	4554.09	4354.92	4041.43	4512.77	5903.89
977.0256@2.28	20389.7	19856.3	1828.18	18847.3	21285.3	17570	1466.36	18202.6	18210.5	19322.9	13586	12038.8	19501.9	19232.5	25043.7	22171.2	21968.5	21034.1	23080.3	22179.6	28171
1077.0176@2.28	15047.1	14918.9	1396.14	14895.6	15066.9	13625.5	1173.98	13334.6	12575.1	12274.4	11339	9336.9	14467.8	14524.1	16828.4	15600.7	15670.9	13813.5	15340.4	16347.2	17737.5
986.2695@2.281	1745.36	2004.73	0	2072.2	1472.41	2339.59	0	2000.41	1354.78	1650.57	3003.19	1923.37	1694.97	2020.62	2394.82	1793.41	2214	2415.69	2752.92	2636.14	3011.99
1156.7462@2.281	2694.32	3253.98	1834.28	3049.26	3205.2	2813.81	1339.02	3031.83	2480.15	2513.93	4310.14	3718.53	4880.97	3097.66	2361.41	2510.02	2547.4	2848.84	2641.81	2614.1	2747.9
768.2761@2.281	26998.7	26881	4564.36	25148.1	28110.5	25104.8	3016.25	26331.1	21322.6	24778.4	30437.7	24053.4	25448.9	24075.4	32061.3	28201.5	28275.2	33141.7	28763.5	27954.1	31334.8
792.5532@2.281	125070	127692	151894	149708	97551.8	143294	153536	120368	130944	131601	126983	127463	121196	125862	70612.3	77611.4	83893.9	69439.5	73861.8	69413.2	67629.9
805.5592@2.281	39116.6	38405.7	43210.1	34732.5	23783.1	32624	37535.1	37179	38897.4	34403.8	31308.5	34277.2	31523.5	30204.4	22242.9	21533.2	23639.8	22930.7	18502.4	21481.2	17876.5
830.5889@2.281	57029.6	60913.8	55047.9	72392.6	49999.1	58437	63778.5	60337	58940.7	62343.2	64625.2	56576.4	55973.8	60914.8	26847.8	28183.1	31059.2	27180.2	28137.8	31462	25135.2
955.2842@2.281	3048.72	3158.14	1507.82	3389.08	3400.07	2650.43	329.103	2631.69	2504.1	2858.65	4115.69	2031.82	2229.44	2516.43	3589.98	2340.33	3434.97	2790.36	3525.9	3130.4	3733.12
1188.7488@2.281	2681.72	2815.8	1462.3	3218.94	3414.82	3114.44	1534.34	2866.08	2187.99	2789.39	4901.03	4367.38	2760.27	2788.78	2729.15	2630.83	3159.81	2394.57	2431.65	2513.67	3047.74
648.2789@2.281	7635.26	6821.86	1153.02	6702.62	9217.38	7751.16	1446.42	7251.98	8244.91	6973.29	8650.56	8046.68	6957.24	7050.13	9343.24	8073.62	6961.04	9067.34	7748.01	6701.88	8561.23
212.9793@2.281	27526.1	27274.6	11443.5	26984.1	24877.4	20234	10769.1	23868	25771.6	21742.4	28098.7	20718.5	28091	26487.6	27862.6	27923.1	26517	28021.9	24705.8	29060	30639.4
313.2943@2.281	34154.3	34544.5	9551.97	32508.4	36602	27970	7154.87	30592.8	31669.7	29696.8	35857.9	24900.7	32955.9	33327.5	39154.3	34254.7	39281.5	41924.2	39585.7	38660.9	43047.2
824.5434@2.281	29935.3	34634.9	35735.3	35590.9	21526.4	31561.5	34136.5	32890.1	31518.6	37716.8	37307.1	26328.6	31693.4	35385.3	28409	28998.3	32310.7	19866.3	24615.9	31536.1	24329
828.5714@2.281	38478.3	34347.9	39739.3	41058.7	28676.3	34896.3	37521.5	37462.4	38559.2	39136.7	40291.5	38649.5	31932.2	43800.3	25078.3	30423.1	33289.1	28616.7	32404.5	30478.9	24694.8
857.026@2.281	19129.3	20044.2	1851.29	16947.2	17136.2	17834.4	1622.35	14729.2	17928.8	16367.2	12476.3	9813.23	18837.3	18728.3	20883.5	18069.8	20194.8	18724.2	20851.5	20812.7	24174.3
858.6175@2.281	25231.5	22566.7	24149.2	33509.6	21497.1	25660.7	27776.2	30423.2	20148.8	24718	23290.1	22557.3	22268.9	25240.7	13683.3	12706	13116.6	13074	10964.5	11116.4	11651.2
864.5737@2.281	116681	119249	135266	156932	95654.9	127063	135407	117154	117252	126111	123440	116260	132727	116069	64167.4	72662.4	74646.9	62885.5	69988.3	78064.6	60270.6
865.5765@2.281	56991.7	56052.2	58181.1	80262.9	47355.8	65952.8	67321	56414.6	59484.1	69655.5	75923	57694.9	59126.6	60235.2	34159	31189.1	42207.8	35868	38447.4	34915.2	32900.8
887.2788@2.281	2641.57	3263.96	290.378	3051.14	3269.25	3397.83	0	3034.14	2212.74	3379.25	3674.34	2611.26	2401.14	2947.65	3710.51	3674.67	4185.73	3264.08	3335.62	3427.94	3903.46
758.036@2.281	3431.78	2767.44	0	2682.22	3508.29	2596.8	227.799	2621.51	2770.71	2941.5	2581.21	1680.4	2941.38	2908.53	3652.59	3409.73	3827.82	2567.5	3721.01	3992.72	3843.49
770.2905@2.281	13382.3	13751.4	2308.82	12664.1	14697.2	11102.2	1579.44	11136.3	9629.34	11823.1	15420.5	12505.8	11484.9	12788.9	14714.3	13481.3	13742	13603.2	14348.2	12528.6	13795.5
846.2674@2.281	4027.24	5035.65	904.89	4344.6	5259.39	4551.27	579.802	3596.2	3521.17	3721.32	5003.09	3893.4	4062.5	3675.12	5152.94	4220.67	3927.46	4963.59	4878.8	5030.35	5099.93
849.282@2.281	2168.03	2748.12	238.33	2119.35	2273.79	2257.16	0	2036.25	1634.29	1690.68	2240.31	1620.46	1824.76	2198.57	2381.44	2611.9	2124.09	2829.65	2753.04	2070.31	2505.16
440.9979@2.282	4820.53	5028.96	1147.63	5331.26	5401.03	5172.2	352.177	4566.82	3727.86	4071.77	8829.43	6764.44	5518.66	5012.3	6460.21	5000.6	5903.25	7026.75	6172.57	5478.12	6261.75
907.0227@2.282	15978.7	13656.3	1570.49	12941.1	13319.5	12038.4	793.193	11137.9	13625	11858.8	8172.83	7870.27	14948.1	12830.1	14218.8	12756.9	14371.6	14833.7	14155	15131.7	18108.9
1161.7253@2.282	1948.17	1507.22	1450.3	2133.74	1714.66	3205.82	1446.73	2285.07	1854.87	2608.14	3224.44	2522.29	2416.45	2047.83	2012.35	2025.62	2069.7	2157.6	2807.71	3011.68	2022.95
262.9763@2.282	4586.81	4554.86	1228.08	4328.11	5554.37	4248.75	1567.37	4367.88	2563.02	3894.78	4950.58	3954.61	3905.81	3793.01	5453.71	5065.03	4644.55	4970.57	4453.3	4406.78	5838.25
535.0214@2.282	3634.51	3304.35	314.8	3183.93	3350.93	2726.26	0	3172.3	2871.05	2500.56	2538.6	1458.43	2727.39	2741.06	3725.25	3374.9	3665.41	2669.85	3643.4	3577.47	5132.56
726.2656@2.282	2909.45	3531.57	908.365	3214.49	3559.84	3639.95	230.605	3045.32	2383.67	3029.9	3404.15	2656.3	3664.72	3391.84	4271.21	3216.66	4080.45	3640.96	3688.33	3511.33	4326.11
756.3028@2.282	12543.2	15099.9	4393.19	14303	15815.8	13898.7	2241.92	14948.6	10976.5	12742.2	15391.1	11738.2	13747.8	12942.6	18517.6	15505.5	16839.5	17074	17409.9	16730.7	20115.7
807.5696@2.282	17815.9	20555.7	23709.2	21578.4	13995.2	20917.9	21106.8	23324.8	20852.7	22519.8	20366.5	19474.5	19238	20154.2	14006.8	13330.3	14737.1	11714.6	12210.7	11519.9	11605.8
819.2938@2.282	1549.65	2243.94	527.757	2022.23	2543.87	2148.39	0	1780.87	1416.03	1759.57	2690.88	1823.72	1825.15	1714.97	2446.86	1913.54	1884.8	2353.58	2323.72	2464.86	2413.12
825.5466@2.282	16937.3	19900.7	15779.6	18343.2	11631	15909.9	15490.8	18077.6	14751.3	17621.7	21750.4	13632.3	14362.3	17292.5	12375.2	18245.2	14612.1	10338.7	11592.2	16227.1	11132.7
838.5578@2.282	33614.8	33296.4	30459.7	34954.4	21763.7	33661.8	28697	32007.2	30576.3	37236.6	32964.9	30638	33108.1	32624	32005.8	31004.8	29913.5	30035.6	32248	28238.9	25716.8
840.5657@2.282	27432.9	29057	29668.1	37216.4	27741	32117.4	31534.7	28685.5	29480.4	34865.4	27906	29253	27955	32428.2	30794.2	22844.8	26558.2	25528.2	34466.4	31097.9	24975
841.5654@2.282	14537.9	16551.9	15074.9	17603.2	13148.9	17916.1	18346.3	16190.5	15105.1	17919.3	16109.9	19300.9	15442.7	17471.5	13345.5	13206.6	14876	16197.3	13216.2	18544.9	14378.9
847.2698@2.282	2026.39	1943.22	268.907	2221.28	1997.94	1449.15	209.499	1493.68	1916.96	2208.21	2391.42	1915.85	1522.28	1969.73	2037.3	1550.06	1845.45	2392.82	1842.07	2533.06	2204.94
855.289@2.282	14838.2	16110	4031.57	15394.9	16489.2	14181.5	2766.48	13165.7	11024	12943.4	19528.2	11565.9	13186.1	13337.5	17699.4	14165.4	16754.5	15823.1	18449.7	16072	17294.3
884.5453@2.282	56917.3	59488.6	62522.7	71877.5	47992.6	56836.4	59477.2	58580.1	56466.2	57104.9	62801.3	56770.7	56423.7	56300.3	37899.8	44251.6	47557.6	34112.6	43293.9	52504.3	34955.2
886.5454@2.282	54318.2	50650	54734.2	60727.2	39656.8	49948.3	59040.2	45527.7	46067.3	49370.4	45038.5	45515.4	47335	47723.2	43976.7	45080.1	42287.9	41019.6	47659.1	40341.7	35058
584.2997@2.282	107009	117266	28287.3	102310	109894	98576.2	18395.6	98568.6	97205.4	94702.8	106827	73804.4	101419	101534	127224	115626	125914	129461	128209	115292	138332
640.5887@2.282	14477.9	13712	16328.2	19914.6	15101	18110.2	21395.1	15896	19954.1	19400.2	20164	18943.5	17394.5	21864.3	17352.7	19170.7	17289.4	15921.5	22415.2	24416.2	21581.5
755.3@2.282	76508	83574.5	22874.5	74729.7	82825.8	72559.1	12724.7	73490.2	63913.1	68162.1	86159.6	57866.3	72076.8	71007.2	101087	85484.5	91245	95180.8	92353.6	87649.6	105573
814.5482@2.282	31694.7	34923.3	37773.8	33190.6	18430.2	29532.7	32915	31309.3	27105.3	31503.8	34424	28681.2	29200.9	30002.5	32011.6	24840.9	32397.7	26264.4	30183.7	27851.8	27224.4
818.2921@2.282	7452.03	9561.41	2992.14	8375.23	8869.08	8491.32	1969.47	6761.58	6825.42	7836.31	10002.3	6717.81	8331.51	7674.41	10640.5	9826.08	9888.78	10284.2	9494.47	9542.64	10823.5
821.0146@2.282	1897.29	1696.39	0	2228.31	1736.72	1969.57	280.615	1522.88	2024.48	1746.75	1551.21	1684.56	1745.83	1643.93	2338.79	1730.3	2556.72	2154.5	2114.28	1652.21	1951.64
826.5485@2.282	36068.7	27003.7	30173	34834.5	22650.5	28472.6	26306.3	27566.6	25611.5	33655.8	25700	28843.3	28957.9	36470.9	24910.2	22629.3	24795.6	19531.6	25762	23522.4	22985
844.6018@2.282	51894.1	48429	47238.7	75351	47399.8	62026.1	68967	51018.7	53044.5	62447	51705.7	52655.7	51176.3	57129.6	25962.2	22799.3	26066.4	21502.1	22936.7	22139.9	19735.6
888.5544@2.282	33773.9	31072	32103.7	36667.2	26024.9	29354.1	33903.8	24257.2	24558.4	27380.8	35927.8	32516.8	29618.1	27796.1	37089.5	31053.5	31956.8	25805.1	37689.5	29019.2	24460
900.2564@2.282	1688.6	1610.97	0	1289.45	2128.55	1945.12	0	1704.01	1414.49	1961.24	1546.29	2396.21	996.877	1583.01	2029.02	1878	1838.92	1879.51	2544.45	2309.29	1716.93
954.2803@2.282	8748.99	7628.05	3077.58	8961.09	9146.28	9144.11	2460.44	6536.54	6674.79	8524.68	12443.6	6030.33	7134.14	6734.14	9691.07	7976.75	8805.97	8734.72	10723.5	9784.41	9430.04
850.2766@2.282	1180.69	1821.22	0	1371.3	1279.29	1303.95	0	1443.95	778.933	1796.26	1172.06	1366.05	1344.53	1681.88	1859.16	1259.27	1726.83	1618.63	1192.23	1798.55	1631.68
718.9547@2.282	3833.41	1984.31	929.642	2769.33	2688.33	2011.11	480.88	2104.64	2087.91	1639.66	2639.84	2144.69	2457.46	2520.83	2744.44	1971.91	2105.48	1734.46	2715.75	2900.82	2782.92
771.0167@2.282	1630.26	1412.86	0	1884.95	2199.03	1797.36	0	1481.85	1680.88	1591.48	2094.59	1643.77	2165.09	1608.53	1965.51	1738.13	2251.42	1902.98	2284.23	2371.64	1736.38
886.2744@2.282	8382.5	7835.46	987.811	7961.28	10051	8881.58	892.366	7534.48	6608.91	9178.37	10089.3	8696.46	7530.97	7688.3	10507.6	8746.5	9998.9	10203.6	10177.3	9233.69	8931.57
1170.7542@2.282	4054.76	3807.03	2007.14	3723.41	3819.19	3746.32	2027.57	2704.09	2292.3	3357.89	4888.6	4790.79	3159.48	3293.17	3518.35	2896.09	2872.3	3066.07	3587.43	3172.82	2623.43
221.0044@2.282	1412.5	1588	474.684	941.711	1875.2	1347.93	0	923.738	927.048	1673.48	2367.48	2321.31	1283.32	1348.92	2029.9	1757.25	1305.66	1331.88	1358.58	1670.97	1874.07
668.6187@2.282	31352.2	24596.1	37887.7	41673.3	26744.8	29971.2	33562.5	28155.9	30810.1	33681.2	27050.2	37166.8	28052.4	33400.2	27886.1	38982.2	31088.4	31410.8	42139.7	40149.9	37334.3
839.5608@2.282	16338.5	17097.8	15380.8	18850.7	11289.3	13929	17625.6	15493.2	17154.4	17918.5	16258.4	14019.6	17357.3	18864.4	14075.8	15270.8	15904.4	15548.3	16981.6	16744.1	14683.3
908.0262@2.282	3525.42	3824.67	206.014	3282.98	3199.26	2726.41	0	2121.23	2989.01	3253.26	2336.6	2002.17	3451.94	3576	3662.76	3339.26	3341.58	3281.96	3113.16	3784.29	3801.69
654.6036@2.282	7389.84	6648.82	7495.16	7104.07	5478.27	6009.37	7000.34	8673.14	7949.55	8274.73	6782.93	7267.32	7480.76	8906.21	6826.72	7429.78	7045.02	7824.27	11247.2	10325.9	7734.86
769.2799@2.282	7494.24	9067.12	1322.26	7980.68	9310.28	7709.8	1208.63	6692.55	6787.27	7802.44	9285.68	9189.57	7898.65	7530.52	10598.8	8860.13	9625.65	10126.3	9166.09	9807.65	9083.12
782.3275@2.282	5426.7	7078.77	2067.75	6865.71	6789.87	5691.16	1194.76	6103.15	6920.9	5563.32	5346.31	4361.69	7626.94	4585.68	8188.58	6302.68	6855.96	7075.34	8814.73	7439.35	9739.56
832.2695@2.282	2066.35	2096.12	234.493	2245.39	3026.83	1672.97	228.525	1882.57	1861.63	1673.18	2793.09	2112.18	1830.47	2210.66	2291.51	2202.37	2211.96	2425.99	2308.34	2042.15	2100.28
668.9575@2.282	24311.3	24835.3	7545.02	24420.3	22238.3	18601.9	4659.94	17167.9	20437.3	17453.9	20163.9	12161.8	25444.2	23813.6	24863.5	19734.5	21496.5	21638.9	24915.5	29213.7	30833.5
801.2704@2.282	3004.2	3006.55	259.084	2503.98	2761.8	2567.82	210.436	2427.62	2317.8	2692.17	3536.22	3669.96	2875.11	2643.86	3065.76	2627.23	3226.73	2910.28	2716.37	2668.88	3148.17
1057.0139@2.282	2112.45	2166.29	480.012	2453.9	1955.88	2003.08	518.595	1857.17	2429.92	1906.09	1162.13	1119.33	2253.44	2422.43	2254.33	2096.1	2103.6	2236.11	2373.55	2541.48	2956.8
782.2576@2.282	2884.47	3335.66	2103.21	3013.34	3739.54	2790.58	1194.66	2782.08	2506.41	2590.68	4306.8	3231	6386.83	2484.43	3496.65	3284.92	3940.7	3841.32	3216.85	3094.48	3718.1
786.286@2.282	41931.5	45775.2	5304.59	42727.3	49752	46136.9	4420.28	43082.6	34493.1	40726.8	45942.7	37004.9	43413.4	42745.7	56939.2	46869.8	51246	54396.6	52706.6	49265.9	53030.4
788.2918@2.282	4053.13	4212.61	626.215	3071.72	3364.45	2877.32	411.807	3206.51	2684.07	2901.86	3368.32	2915.85	2778.85	3195.85	3399.95	3019.59	4047.98	4429.63	3796.49	3390.44	3040.24
802.5562@2.282	24454.6	20793.7	22337.5	23458.4	17902.7	21153.5	16429.2	19089.3	21070.5	21352.6	20148	26163.9	18702.4	22479.2	13803.2	15429.5	18537.5	13906.8	17649.5	16651.5	16634.1
871.0139@2.282	2026.48	1460.83	0	1696.8	1791.61	1649.07	0	1285.2	1512.36	1747.16	1233.72	1633.56	1500.5	1482.79	1677.58	1607.86	1534.72	1580.73	1272.26	1901.91	1834.45
815.5494@2.282	17903.9	18104.6	15948.2	16657.8	11456.5	13412.3	16517.5	15536.8	15345.4	16404.8	13416.3	17223.7	13887.8	16303.5	11673.6	12803.6	11791.9	11805.7	13214.2	12769.5	12144.8
810.5147@2.282	37924.3	45932.2	45163.6	42300.9	25859.3	39710.1	42322.8	38071.5	41791.2	44855.2	37158.8	41520.9	39489	36477.9	25129.6	24624.2	27516.9	18937.9	22508.5	23790.6	20124
811.5182@2.282	19521.3	25414.1	23441.8	21969.8	14461.6	22625.6	23319.3	22666.6	23787.4	24530.3	19965.6	23342	22437	18799.2	12845.2	14679.9	13626.9	12407.1	14001.4	14213.3	13240.9
669.9609@2.283	3459.79	2944.52	820.261	3078.14	3064.65	3069.3	654.053	2000.84	2166.92	2437.52	2513.8	1464.74	3444.82	3314.24	2918.7	2203.65	2979.24	2975.62	3598.19	4016.85	4790.89
787.2894@2.283	13008.7	15075.4	1944.22	12632.9	14873.3	14066.3	1691.19	14272.3	12635.8	13157	14323.3	12201.9	12491.6	13736.2	19091.3	15803.8	16453.3	16850.3	15534.2	14992	17389
460.2831@2.283	7501.38	5575.77	5223.68	4733.69	7429.17	7568.06	4913.81	4885.13	7390.55	4975.03	6430.26	6432.38	7020.97	5525.51	7419.66	4960.5	5196.24	6348.46	5672.19	5306.03	5538.97
635.3002@2.283	13064.8	13490.6	4190.14	13185.8	17782.2	12084.4	2820.86	11868.2	12079.9	12529.9	13454.5	9746.89	12890.3	13589.8	15598.6	13980.3	15196.9	17068.8	15575.3	13569.2	15635.2
827.5431@2.283	17611.5	14229.6	16397.9	15410.2	14416.4	14791.5	13714.5	13771.5	11957.8	13719	19592.4	7605.91	15646.3	15459.3	10539.4	12752.2	17756.1	11037.6	11976.9	13127.2	10845.3
162.9824@2.283	24285.3	24970.9	5341.18	22682.5	31360	24729.4	2355.61	21811.4	22758.5	20626.8	25256.6	21915.9	27639.7	25214.8	32362.2	29636	27795.8	29291	29629.7	28195.2	30740.2
712.9475@2.283	14481.3	16366.1	3664.55	16059	13727.5	13063.7	3539.06	10496.4	11908.1	12697.4	13063.5	8139.67	15510.9	14713	15248.2	11606.5	14076.8	12768.9	14821.9	19851.2	18762.6
812.5279@2.283	32525.7	38746.6	36439.4	49173.4	28651.2	32199.8	39988.4	44341.7	37006.3	37353.9	31964.6	35959.6	33517.8	31768.4	21318.3	29084.9	24141.7	19593.3	23883.7	30567.6	26300.3
534.3031@2.284	159613	151069	52695.3	139796	158426	133002	36013.3	130755	127077	131982	145110	113020	140727	139940	191010	148850	165450	184785	169776	159466	200746
666.2858@2.284	9275.36	15253.8	4010.62	13752.3	11399.6	14154.8	5168.95	8297.48	7151.64	11387.3	7955.86	12277.8	8633.73	10535.3	10383	9791.35	9965.93	11356.5	9914.31	10696.5	13477.4
784.282@2.284	6661.69	6468.87	1796.51	6352.03	6808.97	6118.57	1269.87	4796.37	4723.02	5540.28	7850.42	5507.67	6193.56	5940.53	6647.91	5815.01	5824.32	6385.74	7045.15	6186.29	7470.68
870.2336@2.284	3435.85	3493.18	0	3186.97	3625.02	3173.13	0	4012.23	2848.03	2837.61	8722.29	7110.5	3071.62	2990.48	2666.99	3085.09	3612.11	2123.29	1484.96	3602	2227.01
535.3061@2.284	39917.7	43461.1	16035.2	39080.8	47592	38154.1	10670.5	37656.3	36887.1	41406.9	43526.6	34080.4	42139.2	42827.1	55048.7	43916.7	45919	53136.9	51494.9	54117.5	53901.5
713.951@2.284	2568.6	2583.43	694.532	2685.84	2260.37	2596.98	324.338	1593.12	1503.32	1744.86	1841.26	1257.97	2425.66	2203.73	1398.55	2302.24	1482.86	1955.8	2715.62	2876.5	1950.34
734.2902@2.284	13590	12794.7	3360.2	12739.3	12793.8	11466.3	2004.66	11255.6	11286.6	13128.9	14261.2	10243.8	12594.3	13636	15429.9	12017	13471.4	14294.7	14592.3	14705.2	16443.7
1198.785@2.284	4098.93	4993.75	2278.48	3955.04	10280.5	4286.81	2650.35	4571.34	5143.12	5170.8	7977.76	7162.29	3923.83	6056.36	3981.91	3326.57	5216.71	4813.5	4481.81	5248.79	5069.65
771.2943@2.284	4425.25	4467.8	643.086	3667.94	5000.52	2557.76	572.429	4033.06	3663.59	2656.01	4414.07	3418.74	3589.37	4186.07	4309.67	4117.39	5215.98	4783.29	4072.11	3846.25	4521.44
1007.016@2.284	4734.59	4768.35	963.436	4353.63	4870.92	4011.81	796.922	3618.41	3876.47	4205.07	3496.28	2302.82	5095.34	4519.86	4788.68	4496.75	5098.09	4451.16	4888.06	5312.08	6005.59
791.5434@2.284	82814	92178.4	97481.4	109873	74435.5	107361	115610	89915	94931.1	104150	92135.3	97014	94957.6	93139.8	40899	41858.4	43534.1	40808.4	42521.3	43830.8	37832
1196.7855@2.284	4488.6	5229.76	2332.65	6595.28	4880.88	5306.3	2289.45	5598.66	4507.8	5173.37	10496.9	10284.3	4667.85	4142.03	4575.11	4675.45	5629.78	4933.35	10486.6	4218.02	8408.84
900.5413@2.285	6302.01	5931.36	6142.16	7153.9	11118.3	5989.72	7553.14	5073.51	5495.73	6815.99	6221.32	7320.84	6873.82	6886.75	4214.94	7514.33	7222.72	5672.48	6002.84	7679.65	7596.65
312.291@2.285	13347.7	177172	47771.1	159016	172049	150304	31993.4	148501	140385	143181	169680	120605	161202	153014	200915	176324	182362	197268	187009	183027	203479
800.2668@2.285	8514.36	8291.24	934.291	9105.62	8465.3	9253.75	795.847	7498.52	6459.06	7775.09	11034.7	8712.41	7714.1	7745.06	11241.3	8840.85	9016.77	10660.5	10101.8	8289.24	9276.92
776.5247@2.285	233099	209549	235913	184920	116001	159486	176462	207646	211689	220639	199826	199411	186388	212698	102938	108362	124513	105373	99824	102756	91149.9
788.525@2.285	84492.3	85152.3	98221.7	89728.6	58084.1	84823.6	96713.3	83973.7	87498.9	95034.4	82851.5	92199.5	88115.5	88152.7	49592.5	60322.3	62129.4	51287.8	57525.4	58988.3	52610.3
808.5794@2.285	16969.7	15965.7	21592	15642.7	13601.7	14043.4	16270.3	16019.4	18294.1	12721.9	23145.8	20648.1	18116.7	15068.6	14998.9	8014.86	19534.8	13366.8	9275.1	17697.4	10511.4
373.0834@2.289	58807.3	373682	57696	276265	87130.7	520325	83535.6	216756	92560.8	117829	91075.2	57503.8	104574	299126	71430.6	64770.3	408350	81921.7	112138	239962	77119.4
814.2483@2.29	1417.11	1876.49	485.83	1630.99	1696.6	1561.48	0	1300.64	1167	1346.76	1882.65	1722.36	1268.04	1375.35	1791.22	1543.37	1789.98	1752.87	1641.92	1969.71	1584.36
790.5399@2.291	169939	182879	195482	232621	149389	217887	239380	193705	206913	216320	190083	195074	188753	185068	77244.1	84234.6	89374.2	78213.2	82864.5	89158.7	70304.1
686.2971@2.296	3804.67	3863.41	1221.99	4329.29	4523.52	5079.66	6994.45	5124.12	3463.82	3926.79	4523.24	2260.18	4248.04	4056.51	5142.15	5094.64	4627.03	4691.17	5610.94	4876.01	3754.38
785.2875@2.296	2865.78	2738.55	348.253	2728.37	2483.29	2545.58	303.954	2233.49	2090.89	2137.95	3000.14	2813.72	2374.66	2988.75	2186.89	2751.24	2745.23	2917.72	2723.61	2509.18	3244
812.9412@2.296	5686.98	5441.28	2459.25	6306.19	4447.03	4165.43	1670.1	3210.95	4441.01	3397.12	4475.13	2201.56	4649.17	5521.47	3991.59	3272.16	4317.91	3467.63	5363.92	7038.62	5256.63
868.2195@2.296	5292.7	4910.28	931.072	5480.6	5593.33	5239.82	269.741	4689.45	2873.29	4894.47	12682.9	10966.5	4341.23	4361.13	3169.4	2843.81	2548.66	3443.77	4022.61	5870.98	2174.85
634.2964@2.296	45395.9	46549.2	11240.9	39282.2	46417.9	39687.3	7131.39	41513.7	37853	38461.5	43776.2	29227.8	39660.9	42531.3	53623.4	41707.1	48307.7	48659.1	50364.5	46490.3	55004.4
694.9574@2.296	1475.07	1732	586.655	2022.29	1527.64	1214.9	518.241	1615.28	1766.53	1628.08	1649.92	569.354	2324.33	1514.77	1709.84	1099.14	1557.71	1770.59	1357.59	2394.14	2707.64
748.2711@2.296	2693.94	2098.86	0	1600.81	1675.01	1935.83	0	1859.69	1186.14	1329.06	2502.79	2503.59	2110.79	2300.24	2870.23	2081.49	2505.54	2843.19	2486.57	2647.5	3416.47
735.2945@2.296	4191.77	4939.52	1419.24	4910.44	4388.21	3855.13	1015.78	4369.26	4057.17	3845.12	5544.53	3300.97	4474.94	4048.56	5406.15	4639.43	4457.93	5139.44	4879.29	5185.54	5080.42
768.9511@2.296	5319.98	5327.33	2799.68	6517.7	4946.95	4290.54	1829.57	2696.33	4763.58	3746.28	4525.96	2318.94	4939.8	5050.16	4722.74	3671.42	5464.13	4580.73	6236.82	7448.27	6889.78
834.2827@2.296	3357.33	2695.82	1261.24	3297.93	3508.25	2910.84	931.761	2228.87	2554.3	2199.95	3653.72	2301.28	2743.56	2845.84	3845.48	3428.38	3828.8	2433.35	3849.26	4156.7	3573.15
750.2732@2.296	3433.41	2707.67	276.772	2882.69	3064.61	3213.47	0	2423.58	2889.32	2419.84	3593.79	2404.21	2496.2	2885.89	3767.02	2842.28	3243.65	3127.39	2969.93	2951.74	3178.96
793.5574@2.296	51571.8	56057.4	62542.5	63617.3	45445.1	58428.2	63133.3	53183.6	53375.9	58789.7	55260.5	57434.1	53462.8	54820.2	36377.5	38001.2	33271.9	30989.4	36344.8	31848.4	34045.6
282.28@2.296	49895.2	45552	29225	42267.3	53279.4	45112.8	32970.8	43251.5	39134.5	42168.5	52063.4	42493.9	46398	43292.1	49888.2	52121.9	44657.6	50432	55458.3	43626.6	51499.1
1094.9307@2.296	2617.26	2283	2978.72	2004.81	3312.68	2314.99	2787.46	2809.43	3095.7	2613.13	2073.63	1906.65	2587.49	2628.06	3095.48	3098.5	2791.2	2479.12	3245.29	2919.62	3838.62
601.3112@2.296	16586.6	18600.4	17756.3	14271.7	8869.6	9255.89	12483.2	4911.06	12413.5	6721.03	14239.6	9764.86	6372.34	12584.8	7472.59	6639.78	6669.86	6293.44	6705.71	7609.58	6359.98
766.2777@2.296	2648.27	1774.91	0	1513.49	2823.74	2482.42	0	3171.85	859.292	2278.41	3470.83	2819.51	2838.27	2220.07	3486.52	2877.92	3135.7	2921.7	3178.9	3570.38	3672.09
777.5278@2.296	113381	103054	111822	91065.4	57548.4	79037.4	83175.9	102870	105411	106177	97762.1	98815.5	94545.5	107784	55051.5	60329.5	61925.6	51328.2	51033.7	52831.8	46129.7
1044.9334@2.296	1699.35	6494.33	1730.43	6424.36	2995.98	7399.11	1569.6	5875.99	2556.41	4427.4	3718.93	1273.45	1893.8	6721.5	2553.67	1942.84	5234.68	2138.4	3396.78	4106.91	3326.57
783.4808@2.297	15291	17445.5	17315.8	18178.8	12202.8	16920	18358.9	15562.7	15530.5	15980.7	14981.6	16985.7	14835	15634.5	7729.02	7402.58	8904.79	8895.03	7665.28	7906.05	7079.75
794.5675@2.297	48288.7	50012.5	49089.7	57224.5	37847.8	53934.3	63243.5	49483.8	54950	48274.8	48031.3	54807.2	48457.2	40269.9	34907.6	38016.4	39176.7	36482.3	32189.7	35182.5	33295.5
789.5284@2.297	42626.2	39163	42562.5	41704.8	28035.1	40363.2	41588.3	41431.9	42391.9	47326.4	37989.5	47009.4	40290.4	39424.1	24329.9	25293	29890.3	23938.9	26759.6	27448.5	24437.3
856.2419@2.297	3294.66	2861.17	387.86	4053.63	2999.73	2095.86	0	1076.8	2262.69	1952.7	6417.63	4099.4	2805.79	2693.39	3248.91	3046.58	2071.16	2152.59	3223.41	3466.34	3350.08
994.938@2.297	1094.82	3677.63	1235.45	3361.36	1791.19	4557.43	969.921	2830.8	1523.06	1853.32	1682.38	713.334	1312.1	2885.06	1709.84	1282.62	2289.45	1177.46	1978.73	1783.35	1980.98
855.2432@2.297	9607.33	4989.07	967.215	4729.87	7608.78	7241.64	985.241	8854.86	4984.2	6093.05	19518	13517.1	8848.77	4959	6983.37	9813.27	8400.98	6696.19	2986.71	5109.31	7755.98
766.5384@2.297	386892	441087	493544	473623	305291	415280	465810	377425	392831	400858	357592	400067	357418	407607	362791	377334	409506	334577	381605	383402	341927
786.5086@2.297	55520.1	61130.4	62562.8	61145.7	40042.9	55860.9	65403.4	52265.7	55016.4	55319.9	53322.5	52745.5	52428	53812.2	36264.8	36026.5	41866	38797.8	40998.9	39911	36512
795.5717@2.297	18914.8	22275.6	21498.6	22568.6	15664.8	20884	25537.8	17272.9	17576.2	20587.5	19326.2	20393.1	17018.3	22217.3	11455.6	11827.3	15886.3	15181.1	12265.1	11965	13882
780.5531@2.297	119017	124733	140782	102085	66094.2	91677.6	108440	102679	107554	106864	105695	106394	86423.4	106279	82788.1	96588.1	105806	90352.5	90107.2	79215	77637.2
716.2845@2.297	3255.8	3815.53	314.252	1631.53	4405.57	3877.28	631.512	3985.9	3051.43	3227.26	4468.73	1679.99	3641.02	3813.01	4623.68	3848.74	4806.27	1502.23	4830.91	4019.06	4593.2
754.5498@2.297	357297	347552	383452	285866	330380	376510	482224	289713	315252	324362	290907	418493	262029	325851	418195	260344	281213	248438	472860	431210	438883
854.24@2.297	27862	22962.8	7413.98	31639	25564	27772.9	4936.66	21999.8	18129.1	25881.8	59030.5	45463.1	24776.8	23360.2	30034.3	23442.2	25046.4	18878.4	19421.2	30044.7	23278.7
116.0503@2.297	14591.9	18704.2	20483.3	9128.63	7423.9	9581.63	9588.37	5330.02	6386.28	5588.77	5607.88	6778.3	7222.57	5220.62	8126.9	10581.6	8031.58	8022.25	3491.22	2914.57	4998.04
783.5726@2.297	23117.4	24789.6	25697.4	17598.7	12649.9	16365.3	22705	20266.6	23064.4	24138.1	19046.3	21069.2	18754.7	21893.1	18099.3	18503.1	19421.4	20022.8	22031.6	24506.7	18504.4
740.5271@2.297	660622	696902	781032	903685	586844	755165	866851	755106	724917	773911	778435	822363	723660	833039	568561	598643	621536	561711	653481	656367	583545
752.5408@2.297	427250	572909	492310	538003	379254	495103	547316	501634	507225	375234	335609	468598	433990	393347	503715	502052	600684	454016	512713	517868	470809
768.5549@2.297	220240	252174	289330	253971	172688	230264	268780	219555	222137	234411	223216	228527	228817	230736	235495	238186	262407	222530	244577	225324	224758
784.493@2.297	43034.3	47099.8	44053.4	50683.8	29280.4	38347.7	45115.3	41720.1	40908.9	42880.5	38261	38906.7	37065	40449.7	24545.2	24928.2	29745.7	23029	22323.5	22913.7	19096.9
700.4962@2.297	195219	173303	190716	166769	101542	136902	147307	178686	175192	187433	166435	177874	166081	185638	106671	117570	117931	100749	82792	87661	78451.9
726.5378@2.297	823659	732788	908403	886858	582090	743050	841396	775688	760229	814636	693061	797018	670093	859884	647381	730441	766454	660572	739324	774565	685673
738.5092@2.297	324455	370096	401850	405259	275566	346388	407982	358456	375160	372935	350538	377238	348479	379898	352138	371857	398501	344217	390246	381840	348470
769.5586@2.297	97181.6	93832.4	105340	106667	70777.1	97901.5	108095	86866.6	93160.1	100390	94789.8	105278	90839.9	108662	96170.4	85015.3	102292	82394.4	94260.5	101926	78236.3
787.512@2.297	29086.8	30543.8	31157.1	35258.6	23207	27669.3	33163.6	25997.2	28193.9	27263.4	26012.4	29073.7	23668.7	28130.2	20626.9	16851.2	18618.3	22253.6	23904.8	19192.2	17471.6
1167.7603@2.297	2392.26	3025.55	1418.89	2771.65	3622.48	3215.08	1184.88	3054.9	2554.63	3761.99	7446.58	3393.36	2043.31	2857.55	2034.29	2027.05	3172.78	2635.63	1866.04	3013.27	2928
301.2174@2.297	74545.2	57143.6	82768.4	58131.7	42629.6	51307.8	76011.7	47444.5	59029.7	55425.4	48300	57959.7	58297.2	51694.2	41941.2	44885.6	38994.7	41031.6	32134.9	35031.7	34813
739.5129@2.297	139396	154069	165587	168373	106309	139280	160358	146211	157073	155817	133815	153313	144694	161164	137414	146201	156037	136814	154262	149804	140296
742.5442@2.297	1.88623e+06	1.45512e+06	1.68729e+06	2.06433e+06	1.3444e+06	1.70693e+06	1.8841e+06	1.60013e+06	1.54026e+06	1.68096e+06	1.57794e+06	1.64865e+06	1.46934e+06	1.74125e+06	938697	1.05962e+06	817689	767186	957033	990395	846316
761.4992@2.297	38247.2	40480.8	44127.5	44681.4	29317.9	36339.9	39691.4	38373.3	41189.4	45029.1	38346.6	40185.6	36580.7	42364.1	20674	23035.1	24741.7	20016.4	22191.6	23524.2	20277
779.5425@2.297	118665	111181	134981	109921	68210.4	93096.3	104531	108598	106972	110580	103902	104968	94891.5	111401	68362.6	67626.8	77007.8	62337.7	62877.9	65419.2	59615
195.0862@2.297	3444.67	2637.32	3208.28	5812.16	5523.06	7285.09	5013.6	3498.95	4423.03	4397.36	4934.48	4683.39	3383.93	4096.21	8862.92	3988.34	4283.41	5314.15	4948.85	4447.92	7016.05
617.2998@2.297	9030.19	8975.51	2091.79	8400.41	9186.76	11109.9	2705.34	8824.96	7423.35	7894.39	11221.5	8649.22	8098.37	9569.85	11702.3	9049.82	9346.53	9503.54	10342.3	10655	10196.3
711.4833@2.297	23376.2	24420.1	20254.3	19764.4	14653.9	15196.1	19544.5	17481.3	17400.3	16576.8	16640.7	18332.3	16821.1	17467	15239.6	17338.9	17062.8	15241.6	20911.2	19097.4	17551.9
724.5107@2.297	122664	132700	147503	132112	81677.8	102903	118814	125683	162042	128869	134184	117176	109848	136221	85209.7	102120	105255	86041.9	110164	107338	91053.9
765.528@2.297	505971	522872	572542	623195	379879	511687	589190	480306	479410	507677	458592	486794	441538	533254	372839	391134	441688	366766	394523	403362	358047
782.4775@2.297	34227.8	30841.5	31484.6	39342.3	25967.1	33648.5	37318	32835.1	34175.6	33962.7	29551.3	31344.8	30846.2	32956.1	15709.7	15880	19455	15301.1	16027.6	19139.2	16101.7
274.144@2.297	855.092	2339.12	1155.77	1292.57	2921.4	1333.86	1704.34	1154.42	2296.83	1273.6	2661.66	1681.02	1474.25	990.841	2722.93	1682.25	1715.63	1726.3	2431.79	2485.2	2856.83
677.4959@2.297	26498.5	30463.1	29815.7	23693.1	17758.4	24166.1	21678.5	25574.3	24465	23866.5	23219.8	23683.6	25544.1	24307.4	18736.7	23295.6	25040.3	20531.9	22123.6	20472.1	17017.7
702.5102@2.297	526567	603164	658923	540332	377404	528215	505431	638480	548619	632958	614094	693540	745613	653217	327915	362329	411083	362909	357016	353457	320433
709.4679@2.297	10688.2	11173	10939.9	10332.9	6617.38	8966.52	11455.5	9308.11	10152.3	8119.75	8809.06	7577.54	9206.83	8197.98	6691.95	7393.31	7067.29	6525.12	7305.38	6175.91	5708.1
714.5183@2.297	872140	888351	1.03487e+06	845328	570382	624854	761300	894280	875467	573651	848153	922581	737935	936619	617944	735984	726617	616248	671562	641065	590590
715.5205@2.297	365548	396889	392596	385054	222209	191034	295061	363116	350146	390005	370119	423978	312530	379604	251688	215536	276419	244613	262429	192874	248246
750.5206@2.297	1.35917e+06	1.2152e+06	1.37202e+06	1.2694e+06	781252	1.06889e+06	1.16318e+06	1.1386e+06	1.18111e+06	1.1821e+06	1.10603e+06	1.12789e+06	966259	1.17426e+06	680288	714436	820437	671333	679597	650860	596380
751.5214@2.297	605096	532213	611528	564095	341004	468412	517158	512158	521174	519389	475512	485620	429991	528118	292818	332599	369442	291357	292582	338918	248985
785.5886@2.297	23760.6	19469.4	21183.8	22472.7	17168.7	24384	25971.4	16935.1	21648.9	25581.9	20140	19141.2	22846.9	20063.9	12940.2	10970.7	11457.4	17773.5	15623.5	11399.3	16602.5
664.4831@2.297	4092.61	4681.42	3849.21	3766	2702.68	4124.03	3198.11	4621.97	3637.19	3992.58	4080.83	5488.86	6023.43	4338.06	2558.88	2650.29	3658.47	2874.61	3415.05	2937.1	3008.04
699.4838@2.297	18771.3	22881.5	21375.2	17159.1	14693.4	15749.4	21199.3	19425.5	18893.2	22253.2	15548.8	22215.4	18249	27004	12100.4	13769.4	13862	11311.6	12456.8	12048	12168.3
708.4618@2.297	22971	23847.1	19731.5	20756.9	14366.8	18266.6	19652.8	19122.3	18344.5	17646.3	17252.1	17422.1	16837.1	16229.3	13643.4	14779.7	16822.9	14034.7	15827.3	14566.2	13345.6
712.4957@2.297	166133	170660	190870	163159	107457	135074	158563	169982	165265	172393	191001	163685	154892	166099	199368	222780	225662	194630	264072	258301	228237
758.4787@2.297	34763.5	28206.3	30018.9	36318.3	25395.6	29454.6	32884.7	30668.9	33265.9	30999.2	30176.7	30954.8	27980.5	35992.3	16094	20174.3	20536.8	21371.2	17799.1	19721.9	17018.3
112.9856@2.297	8881.45	7978.78	3217.14	7566.38	941.395	7832.43	3120.95	9933.33	7922.49	10115.8	8823.31	10465	9008.05	8528.52	10086.7	7784.88	8549.3	8728.46	9712.98	7510.05	10558.8
649.464@2.297	5736.32	8117.71	6472.25	4943.77	3705.44	5186.47	5119.34	5046.47	4768.93	5601.4	5427.85	4824.36	5872.9	5228.93	3239.47	3346.14	3438.4	3254.95	3425.87	3022.74	2542.77
782.5687@2.297	80634.5	50449.4	66515.1	57325.4	32293.6	45316.4	59032.1	56315	57591.9	55974.4	57681.2	49450.5	61031.4	65988.4	57872.8	59025.8	48129.3	52824	67365.3	57759.9	51489.2
390.2404@2.297	3396.47	5795.06	1998.92	2492.76	3875.49	2870.8	931.473	2549.58	2669.09	2622.66	5884.09	3945	2464.94	5173.49	4071.77	3388.96	4715.36	3166.84	5120.73	4407.02	8554.95
690.5087@2.297	124495	136449	143349	124291	85847.9	121002	113865	120037	114823	124445	121183	113054	120189	121723	84963.9	94539.5	103679	87478.9	85781.5	88467.8	75204.1
701.5006@2.297	92632.9	75822.1	75156.2	67101.1	47486	60308.1	61120.8	74047	75195.1	82302.3	76462.6	73832.1	67279.1	77434	38598.8	40890.8	41490.6	55793.6	58668.6	35288.5	41748.9
710.4784@2.297	35707.9	40625.6	38965	37873.2	26150.4	32014.4	38288.9	35393.8	40251.6	33973.1	33457.9	34482.3	37576.9	36875	33667.2	35620.8	37799.9	34890.2	43590	41215.4	37171.9
713.5@2.297	83075.4	74756.3	85230.7	70884.5	46994.4	57249.4	70917.3	83688.6	72898.9	69185.2	78248.7	77202.8	63569.1	79497.8	84862.4	93655.6	99399.1	80696.1	110986	106875	87485.4
725.515@2.297	57459.1	69795.1	65368.6	56398.3	41398.3	61897.9	54814.5	68965.5	68864.8	66831.5	53011	65616.1	53167.1	58365	41838.3	48253.7	47681.5	39262.8	46952.8	50772	45123.5
737.497@2.297	197757	211142	233951	222910	134113	183207	212144	197299	210618	206241	185541	206192	191000	209449	231349	232577	264950	225253	238592	230959	215499
755.5532@2.297	138893	189207	226680	161604	101653	107481	177490	159314	191592	178442	175202	179040	146606	135624	186610	194161	181979	146073	110207	130242	152062
756.5569@2.297	769692	703355	766927	777258	566711	705112	774870	746107	754282	809460	708612	737373	655395	753344	385752	334131	429442	360673	311170	359970	277112
767.5427@2.297	143774	175433	188440	174803	107163	160010	181865	145614	138684	139584	134484	158156	137040	154741	140492	149324	161088	131204	147657	156791	124043
264.1606@2.297	13054.7	15774.6	12012	16026	13304.5	17037.1	15728.9	11444.1	12496.8	12861.6	14901.5	10620.3	14016.7	12429.1	20000.8	13030.5	14768.4	18743.6	17477.4	15451.7	20134.3
698.4788@2.297	38268.3	40594.1	44672.3	38637.6	28404.4	35338.9	38559.9	40333.4	44459.3	42508.9	41767.6	40044.9	41793.7	43323.7	27747.2	27374.4	30458.9	28253.6	29341.7	33492.7	27707.7
703.5132@2.297	214315	240817	253214	214048	151194	210432	206623	258376	226216	239802	238078	265983	279076	263350	136142	141157	159741	145890	138754	134951	132865
194.0822@2.298	32084.3	34745.5	27398.3	37304	46356.1	49672.4	38651.4	33835.3	36486.7	38099.1	45139.3	26936	31811.9	32662.5	71057.7	37063	43285.8	55894.1	52105.9	46202.9	57509.9
662.4768@2.298	44280.7	53413.9	48879.4	40644.7	35868.3	45901.5	39713	52453.8	40271.1	42190.8	51324.5	56491.5	66979.8	49809.8	30316.6	31514	36043.9	34387.2	30829.8	33120.3	28262.4
678.4983@2.298	6553.6	7520.16	8079.1	5542.49	3530.19	6102.2	4569.64	5707.2	5725.8	6035.06	5106.42	5410.96	4522.94	4509.85	4835.7	4603.15	4563.83	4917.51	4532.78	4055.52	4475.84
691.5126@2.298	47117.2	46349.6	51578.9	40491	28663.8	41508.7	38031.5	41939.4	40238.4	44348.7	37153.1	43136.2	40656.9	36733.2	29322.2	34630.8	39830.9	31162.7	32619.3	32893.4	29155.3
741.5301@2.298	298504	310462	357688	365347	243551	307738	347263	332493	358640	372690	330164	359978	335126	364249	230747	259634	268040	229876	261889	274448	239508
759.4822@2.298	15462.4	15352.2	15938.7	18626.7	11389.3	14378.7	17256	16641.8	15561.5	17318.2	13776.7	15785.5	14860.1	15688.2	9666.75	8999	11427.9	9419.57	9745.33	8955.24	9324.69
781.5572@2.298	52109.1	46549.3	59248.4	37989.7	31999.4	44426.2	40783.5	37546.8	38324.6	40255.1	34356.8	32197.6	33304.5	37276.3	35426.1	48072.5	48367.9	40814.2	34964.4	43110.1	35212.4
716.528@2.298	1.0007e+06	1.05063e+06	1.20148e+06	714294	439047	867107	957392	1.0536e+06	983934	1.1432e+06	976834	1.00467e+06	912080	1.17416e+06	651184	463221	768633	641288	649122	682705	563975
796.5813@2.298	15995.4	23693.6	18949	19792.1	14649	21596.1	31522.3	14715.6	19852.9	22676.1	18016.9	15549.7	22391.7	24689.8	11509.1	12626.3	19311.1	11141.6	25061.8	25069.7	23656.9
479.3699@2.298	4798.16	8834.98	5234.95	1024.78	1393.46	1496.06	2154.77	1548.29	479.152	0	1926.01	1100.12	551.738	1185.97	2342.22	1378.98	2433.85	1373.03	2676.63	4640.21	2622.5
441.3697@2.298	1580.24	1915.57	1020.93	1918.75	2222.54	1178.95	1584.91	1957.26	1175.14	676.299	619.747	1264	1022.6	944.196	1507.8	1901.23	2312.92	2169.05	1738.18	1837.43	1783.75
634.4454@2.298	5453.43	7330.21	6355.15	4649.49	4335.12	5481.88	3663.17	4899.42	3625.69	5214.41	5414.9	7060.2	9013.49	4783.65	2776.21	3026.48	3717.42	3204.36	3362.82	3793.29	3645.53
685.4681@2.298	8529.88	9009.23	7805.23	9110.14	6949.59	7110.95	8699.05	7039.8	7804.35	7029.5	7863.22	9389.9	9705.37	8501.74	8273.93	6695.63	6885.17	7311.12	10803.8	9276.39	7130.74
676.4922@2.298	66622.3	76708.3	84373.6	68556.2	44536.5	67527.3	66629.2	69360.2	60225.2	66007.2	69072.3	70735.7	62549.4	67896.7	56379.2	59063.9	68095.5	56078.5	47900	58208.2	49133
778.5389@2.298	271257	241388	276970	219475	137616	192089	206877	226089	239413	230194	218796	221277	199633	238002	142643	154733	165820	135230	137748	135668	126402
672.4619@2.298	9104.1	10176.9	8976.88	9210.14	6727.88	9400.9	8681.32	12575.1	12017.4	11282.5	11611.6	10970.5	11820.1	11745.8	4479.7	4909.72	5443.45	4822.76	5073	4608.99	4694.44
688.4945@2.298	299396	337335	358370	296750	195983	270161	280294	321543	267754	304274	301619	271966	322103	294386	149572	168236	187945	151072	171162	160441	149124
727.5418@2.298	342288	328503	403640	384541	250905	301071	360588	313395	306051	337693	328015	317592	315782	364281	266241	295728	346353	285644	313112	336593	298524
743.5471@2.298	689842	684497	735333	860750	598674	793880	971726	680228	657593	822804	722579	885261	697445	811272	363222	400004	421861	391653	399628	375695	399151
785.4965@2.298	21308.2	22748.8	22411.1	24426.8	16730.8	20993.3	24841	19887.5	19949.2	21894.3	20383.3	21004.5	18461.8	20754	12021.2	14370.1	17874.1	12391.3	12393.6	13556.6	10934.9
836.4274@2.298	2754.02	3127.98	3277.89	2827.55	2270.05	3024.9	2833.26	2887.82	3083.08	1980.32	2804.84	2881.6	4252.21	2414.57	4539.55	4848.62	4810.84	4108.87	3818.75	4999.95	4233.94
663.4802@2.298	15234.5	19480.2	20658	15388.7	11316.7	16621.5	14924.9	19514.3	14437.7	16686.4	17225.5	21124	25963.1	18069	11486.8	12767.7	13982.8	14056.8	13409.2	12814.2	10635.6
684.2882@2.298	22347.1	30310.6	11652.1	25031.1	27084.9	25048.4	10395.4	27763.6	21831.7	21014	28979	23312.8	28260.3	27549.6	26495.1	35659.5	29377.1	28246.9	33499	39514.3	30772.8
704.5215@2.298	136405	140878	156458	128257	90691.4	125529	135906	122119	134480	132399	132461	137461	135353	133672	110723	108554	126616	100719	98182.1	108575	85731.3
753.5442@2.298	226647	224438	257374	204406	150410	182856	213638	187751	190299	192414	176813	170873	177307	184767	197393	211772	212976	191747	237758	199227	193247
684.4616@2.298	13019.6	15758.8	17543.7	15878.6	11609.7	13475.2	15453.4	13924.7	14898.2	14516.9	13484.3	14943.2	17302.8	13799.4	15635.7	15393.6	18428.5	16319.7	24639	18804.4	19849.9
696.4653@2.298	8055.53	8702.43	8841.97	7933.29	5861.87	5510.25	6757.33	8053.17	8363.68	8197.29	7701.32	7928.11	7832.75	10009	5120.75	4003.16	5967.8	5266.21	5298.87	4849.71	3851.56
764.5251@2.298	1.17006e+06	1.20993e+06	1.36789e+06	1.45251e+06	912062	1.19714e+06	1.35843e+06	1.15333e+06	1.16172e+06	1.17051e+06	1.1017e+06	1.16372e+06	1.0373e+06	1.21432e+06	852819	909121	983337	799623	904222	926451	805788
501.3911@2.298	468.739	2158.82	641.564	1350.31	2013.73	1020.75	1380.25	930.797	533.312	219.262	806.842	571.577	1018.54	1335.24	1623.14	1210.13	2271.78	1075.36	2231.6	2027.63	2491.11
692.5158@2.298	10753.9	8332.5	10867	9754.23	6948.71	9838.26	9764.28	8570.14	9006.05	10332.1	10771	6729.66	10058.7	8807.09	7676.2	8164.61	8393.79	6621.72	7815.88	7789.91	7816.83
1144.926@2.298	1322	2282.12	1431.36	1957.37	2038.8	1716.02	1323.04	2171.43	1966.43	1978.53	1716	1509.06	1371.59	2282.94	1893.22	2060.49	2257	1449.85	2286.48	2918.05	2417.18
388.1554@2.298	8575.36	12444.4	8961.35	9870.75	8874.85	7003.32	6900.76	7604.05	4230.3	4924.5	5240.55	5252.33	6788.55	3880.4	9106.95	8229.02	8033.65	9003.27	8687.03	9659.16	8562.39
515.4068@2.298	6132.97	9126.84	5286.43	5786.51	9242.45	4031.33	5657.83	6294.1	5387.52	3504.52	5530.79	3827.39	5413.9	6607.59	7175.54	6006.89	9106.17	7532.41	9501.78	11548.9	7417.89
580.3577@2.298	25555.4	26198.5	25856.1	23120.1	8798.55	15075.6	23157.5	12423.3	20242.2	9526.74	12177.9	11422.5	11134.4	16730.6	3159.52	2754.16	3978.99	4089	3721.25	4247.5	2356.15
635.4489@2.298	2131.21	4082.03	2544.84	3121.47	2822.9	2317.63	1888.34	1976.39	3134.46	2545.93	3097.5	3226.14	3354.91	3643.83	1709.2	2315.24	2697.94	1528.98	1292.92	3097.19	3218.97
661.4618@2.298	7826.59	15629.5	11112.1	6355.68	5221.37	5963.22	5585.78	8880.08	8381.37	6774.26	8427.46	8426.72	10432.1	8118.29	4078.1	4613.36	4794.31	3785.02	4472.03	3757.56	4345.63
736.4941@2.298	450002	474453	505269	488352	301838	390612	461593	451106	467349	456580	412337	446890	421395	460573	521349	562503	612411	499483	525472	529565	496808
705.5258@2.298	46431.9	45931.2	50213.3	36398.5	31609	41324	44751	35041.1	42694.1	39786.4	43950.4	43803.2	38485.6	45588.5	39361.7	34815.1	26863.9	35957.6	31795.5	30992.5	28078.3
648.461@2.298	15857.1	18205.4	19073.3	14501.7	8986.47	14638.1	11965.6	14434.1	12723.3	14539.2	14053.6	15116.8	16427	12658.9	8252.95	8619.89	9603.07	8155.31	7108.07	8751.29	5945.46
687.4819@2.298	24250.8	27737.2	28211.7	24360.3	15840.6	19974.6	22556.1	23198.6	21837.6	22788.3	22560.8	24502.7	24515.8	23885.5	15843.1	16800.9	18818.4	15568.3	18978	18938.3	17704.9
616.2904@2.298	21335.8	22015.4	5629.11	19782	23264.3	20726.4	5081.68	19450.8	15907.2	17996.3	18435.2	14290.2	20556.1	18274.9	29195.1	20915.1	23707.7	19892.6	21855.4	20968	25566.8
706.5294@2.298	10895.2	9036.97	8452.46	10189.6	6451.52	10477.1	10119.8	8500.63	8444.26	11562.2	8097.81	7341.41	7487.04	11287.5	9312.83	9503.58	10467.7	8096.94	7622.81	8946.36	5252.42
717.5307@2.298	377246	276743	315869	281039	225007	229877	362638	366331	440912	444700	410860	368810	249787	284814	240563	179326	299581	181009	239563	280441	163205
686.4773@2.298	56640.9	61509.5	66682.6	54415.4	36955.7	47295.8	51231.3	55693.3	60412.3	60129.4	51706.8	56334.2	55060.5	58091.2	38515.2	39508.2	54937.4	37151.4	47561.7	42146.7	45290.4
689.4979@2.298	112371	129786	143579	109533	80681.6	103993	108859	116367	106448	123373	121271	126120	114935	128696	60022.9	63871.1	72555.2	61842.5	63561.6	61074.3	57544.1
784.5849@2.298	56836.6	52537.6	53000.6	43869.8	37217.1	36542.4	47551.6	78421.3	44321	53483.6	38499	62292.6	49504.7	41645.7	35077	30646.8	39227.6	33852.3	35251.1	31968.6	26402.1
797.5843@2.298	10502.2	8154.65	9968.06	11398.2	4965.78	8689.65	8021.88	8070.48	7086.02	8030.09	7884.81	8703.86	8669.58	6788.71	6926.01	6927.26	5609.77	8031.31	6169.61	7591.94	4659.21
713.6048@2.298	28377.5	36518.8	36643.9	38381.6	64590.4	31944.3	32683.1	33798.2	31875.5	39650.2	32889.9	33096.2	36245.9	38094.8	33474.9	30001.1	30684.1	28290.9	50964.7	53423.1	24140.6
517.3872@2.299	2232.69	2743.46	1935.92	1609.81	2778.29	1418.64	2540.12	1386.19	1644.79	1265.97	1257.28	1463.28	1473.03	2711.09	3063.47	2468.98	2833.51	2505.11	3769.39	4036.87	2585.76
675.4812@2.299	27176.8	32751.5	33905.1	27340	17725.6	25232.1	26323.1	28883.1	28083.7	27158.3	30046.6	30856.3	31525.9	29003.1	13000.3	12584.9	17972	14084.7	11946.3	13302.8	12965.5
723.4862@2.299	31746.4	33618.8	36815.6	32304.2	19106.4	27685.5	25874.8	2029.29	30208.9	30707.4	29492.7	25608.4	26360.5	26874	15451.1	15377.2	18645.4	15167.8	13786.4	15061.1	11486.4
757.5599@2.299	253299	298977	345475	361309	211312	310966	314595	325153	273039	320694	330868	334612	263766	300247	150369	148025	167779	143381	152628	145525	118413
658.445@2.299	2065.36	1265.31	2356.58	2513.69	1827.43	2027.03	2100.97	2267.12	2762.27	1815.33	3548.95	2692.63	2872.83	2894.09	1370.73	1659.96	1514.22	1518.23	2122.2	1439.44	1446.4
730.5576@2.299	1.7055e+06	1.64113e+06	939587	2.26687e+06	2.25282e+06	904233	2.16439e+06	1.78947e+06	787112	882945	1.84952e+06	792946	2.20828e+06	2.71359e+06	385692	1.45377e+06	480837	1.12209e+06	401013	425083	1.02363e+06
733.5602@2.299	20663.1	19368.6	20026.8	23728.1	14249	22321	24790.3	27610.4	17517.1	19818.7	30785.9	16383.7	18564.4	26816.1	11299.1	19949.8	13480.5	12823.1	2125.2	12329.4	12399
718.5371@2.299	151204	168677	190124	174263	93965.1	137894	146480	147424	147485	160793	142943	135704	83710.9	161114	104383	106071	127040	102138	101141	97012.7	100845
833.6269@2.299	15554.8	12302.9	9188.11	9332.12	12951.5	20420	20193.9	12830.4	13984.2	16692.4	17362.2	17145.7	22891.4	15739.7	11042.3	11595.1	12798.8	12549.1	11167.9	12743.5	15722.4
1197.7854@2.3	3244.67	4224.57	2107.43	4062.51	3579.89	4222.69	1917.1	9201.75	3115.28	3581.47	6524.15	4565.33	3636.23	3817.24	5358.63	3407.24	8252.39	2894.92	3469.28	5762.91	3436.19
749.5316@2.3	310628	306336	352165	355738	219458	300477	335623	264771	278555	281975	255956	255650	230522	273667	199419	210810	232191	188304	206726	204029	175131
992.6424@2.3	8263.08	3724.04	4306.3	4953.34	5144.41	4979.05	5051.11	5451.04	4380.07	7003.68	7855.87	6967.25	7388.66	2293.16	4710.96	5839.7	4359.99	3693.05	4452.03	8567.54	4275.83
646.4448@2.3	2552.55	3838.83	3764.62	1357.26	1607.8	2588.12	2653.01	4244.97	3005	3049.01	2942.27	3806.7	4516.76	4123.18	941.644	1762.8	1558.19	1876.48	804.966	948.032	1185.82
820.5904@2.3	26079.8	23463.8	21023.9	22787.1	21865	18240.4	17421.1	19510.3	33607.2	24072.5	26338.7	14067.5	22247	17650.5	20841.3	18530.4	13407.8	18672	12599.7	21252.4	16050.9
673.4662@2.301	3559.05	5197.21	7358.78	5138.28	3403.76	3631.98	4837.74	4613.54	5374.21	6076.6	4600.5	6504.87	5357.18	5879.59	2796.3	2306.77	3029.69	1538.06	2293.2	2995.98	2049.68
802.2774@2.301	5264.94	4107.81	209.484	4063.56	4745.48	4358.62	273.87	4034.26	4369.85	3769.57	5424.33	4281.78	3842.07	3487.59	4714.33	4526.12	4405.05	6646.73	5249.11	4866.31	5213.88
278.1036@2.301	9355.27	11056.3	12777.3	1621.6	1973.09	1642.88	2220.6	1394.06	2484.48	1855.48	1667.94	1807.58	1938.11	1729.55	4217.92	3809.92	3122.91	3883.29	858.656	921.493	1419.2
279.233@2.301	144001	41009.5	63075.5	43605.5	35289.8	27802.6	127679	42163.8	111972	33449.2	45555.2	54364.9	50797.2	115555	40175.9	46835.4	45388.2	48951.4	38318.7	43897.4	39255.6
720.5445@2.301	6461.36	8611.26	8746.78	8422.25	4703.22	11484.4	10959.7	7600.98	8667.8	9175.13	8674.12	7835.67	7699.29	4420.87	5465.73	5717.93	5433.65	5434.58	6387.2	4489.27	4164.51
586.3054@2.301	15197.6	18589.2	11775.9	12617.5	9888.54	10747	7983.37	9088.21	11177.3	9581.39	10419.2	8887.51	9363.58	11997.9	11107.9	9099.02	8260.45	9950.43	9097.16	10123.7	16382.6
267.233@2.301	52552.2	40106.5	51213.3	37282	28466.7	28499.6	66790.1	39538	39799.8	38194.8	35650.8	45463	45611	41706.3	27226.7	30058.9	17969.4	29047.2	24200.8	24972.9	22819.4
758.5683@2.302	288339	195523	135407	140020	182857	108862	153084	126538	122903	126119	236647	127107	103796	117845	62022.3	190718	71673	66807.5	61933.9	150195	56708.3
660.4612@2.302	14615	22442.9	21442.3	9273.89	10239.3	15286.7	14253.1	19702.9	17034.6	20038.8	17345	23760.8	24943.3	20284.8	8077.07	9136.56	8945.1	8394.04	9174.74	10245.6	8438.08
771.5738@2.302	55773.9	81324.9	75626.2	90470.6	63958.8	111615	93040.5	67741.2	114796	90145.6	63285.8	95796.7	90677.4	70111.7	65509.4	34787.7	45769.4	62240.9	54365.9	64739.5	29165.4
674.4778@2.302	75556.1	81033.5	86857.1	67153.2	44165.6	66017.6	67612	71844.5	69935.2	71409.4	71907.5	75330.4	75518.8	71221.5	32527.2	33748	40432.7	33958.7	31528.4	30425.3	28213
763.5137@2.302	303219	318173	345795	490952	322555	421529	466401	373118	373551	393727	367408	358450	337898	379063	130828	145782	160707	132895	135125	145286	130624
516.41@2.302	1622.41	2977.56	1322.79	2196.48	2757.06	1369.17	2201.87	1852.33	1581.03	1148.21	1504.91	913.397	1865.26	1960.35	2083.29	1277.9	2463.2	1914.35	3118.18	3552.47	2295.63
731.5599@2.302	819380	627661	343692	1.16536e+06	557168	357281	708621	296281	285535	326726	617352	323143	544140	991602	150494	372556	178231	377619	153741	158482	162435
619.9642@2.302	1950.86	1178.02	0	1010.26	1518.6	1398.13	0	975.422	334.614	820.778	1034.17	1008.88	2048.09	579.105	1727.97	1068.66	1085.44	1014.74	1207.11	1071.41	1782.96
816.4619@2.307	3180.95	5240.62	4864.58	2608.07	3089.42	3208.1	3421.48	4803.51	3849.06	3406.48	5508.62	5327.42	4290.43	6020.82	4115.47	3497.25	3763.46	3446.4	3037.11	3289.75	3632.62
770.5702@2.308	254851	209145	301820	283982	197058	255306	283974	265708	137322	281145	229872	162575	214720	253942	148184	123664	161254	147018	155435	141801	115707
685.2955@2.309	8566.15	11380.8	8581.93	8827.96	9245.42	5950.45	10660.5	5239.7	7176.8	7200.21	10415.3	8309.2	10307.4	10756.2	9133.38	12792.4	10491.3	9685.92	11567.1	13951	10822.1
662.9508@2.313	4460.25	3655.51	906.514	4298.81	5269	3751.16	503.114	2941.68	3404.28	2901.75	3865.05	3310.64	4540.63	4573.23	5900.42	3616.13	3987.94	4468.02	4952.72	5475.69	4848.95
618.9606@2.313	12556.3	9178.26	2863.37	9921.8	11390.8	9878.3	1890.29	7632.54	8434.72	7824.83	10226	8456.58	9090.71	8988.23	13021.7	11858.4	9748.07	11016.2	11482	11497.2	12860.6
759.5738@2.313	98316.8	55678.6	49076.6	78300.8	31987.8	58730.4	41545.5	41779.9	41337.3	43966.9	61741.6	39943.3	60338.5	50776.8	24448.5	27646.7	29685.3	29592.3	24243.3	25159.7	22999.8
864.4605@2.313	4905.02	4605.3	3082.04	3053.28	6328.36	5807.93	3431.03	4888.45	2791.24	3786.82	5282.24	5864.56	4660.55	4524.51	5195.03	5381.13	6577.92	5401.09	4750.28	4355.39	5674.05
746.5609@2.313	77819.1	49218.2	53564.7	76397.8	34627.4	69273.3	47788.4	37739	86770.8	46875.9	74248	37961.6	87586.1	62038.1	29077.2	28292.8	29110.4	34422.7	37340.2	27307.8	27133.8
798.5991@2.314	11898.2	12309.6	14985.1	13170.3	10473.7	11852.8	14918.2	11751.7	10586.3	16994.4	16009.6	11675.1	10308.5	13002.9	29474.5	23159.1	11412.6	36073	12767.5	10217.2	8699.16
417.0732@2.314	83591	748267	82677.7	300912	102417	459153	79572.5	135739	115387	140238	192671	76266.8	89806.7	152426	74280.1	94542.3	132320	81200.6	63062.8	196933	110427
396.2184@2.314	28688.1	44606.9	44474.3	40832	37056.5	37046.6	51547.7	41724.3	37414.4	33540.7	55258.3	28449.7	27461.7	37361.3	67974.5	26419.5	47232.4	54678.1	51698.5	48160.2	52554.9
700.2864@2.314	3243.38	4309	1719.23	4015.41	3743.5	3639.36	1974.54	4594.77	3475.42	3760.57	4773.86	3729.89	4461.18	3972.82	3679.41	4815.48	4946.07	5671.62	4931.47	5008.86	5083.03
708.0394@2.314	2877.15	2023.93	0	2091.7	2295.39	2314.43	249.437	2011.29	1387.4	2023.74	946.967	863.663	2383.95	1889.41	2718.99	2405.45	1694.79	2468.78	3028.72	2850.61	3060.67
296.0801@2.315	6640.92	6704.73	10022.2	44533.9	5173.78	4448.97	5808.52	3150.23	3616.94	9477.35	3586.78	3905.1	10628.9	6096.29	5946.36	7757.85	2156.83	9287.15	6356.98	3413.13	4209.87
760.5742@2.315	25179	21402.6	19795.3	14593.1	10641.1	13772.3	23817.4	13701.9	10273.1	17109.7	12499.6	18100	10357.6	12483	7611.26	10384.6	10960	12152.4	13241.8	9675.9	11530.8
850.4539@2.315	5783.21	6229.85	4487.44	5264.8	7766.29	5467.66	7368.72	6164.87	4110.84	5153.32	5504.18	6303.5	6761.86	5800.48	5805.24	5628.05	4823.54	6309.5	4852.62	4741.42	4746.48
599.2885@2.315	8562.59	9961.43	5042.38	8937.37	9644.79	9612.42	4253.82	9285.4	9063.39	9725.01	11182.7	10337.1	8153.59	9463.43	10787.9	10083.8	11475.3	11725.1	6850.71	7279.99	10917.6
747.5649@2.315	9942.25	11232	12306.9	11595.5	9615.8	13204.4	12165.9	7194.22	9801.32	12352.7	8223.23	9811.46	13926.4	10026.6	7543.58	7827.21	9229.8	6334.05	6227.92	8452.65	7209.53
744.5562@2.315	781124	767477	482681	905654	691262	811729	951299	727191	762220	437579	730528	802611	726991	861359	592659	594524	700194	504199	436752	599690	546129
269.2485@2.316	23053.5	18131.4	22435	17911.4	21709.1	20269.2	29831.7	68557.2	19216.6	26301.3	15449.1	26458.6	21649.7	22668.1	19475.6	21846.6	16501.7	20288.9	12423.6	18008.9	13356.9
722.4874@2.317	73345.1	65795.5	74932.8	69732.8	42324.9	59154.1	56252.5	68941.7	64850	66972.5	61947.8	57501.8	56284.1	62432.9	34139.1	32051.2	40183.1	31457.1	32224.6	34607.1	28902.7
721.0164@2.318	1861.77	1797.78	0	1127.28	1059.8	1098.11	0	270.355	1373.57	570.848	1049.78	292.468	558.647	514.995	578.008	1176.91	1400.79	1033.13	1096.65	1265.89	1829.55
732.5607@2.318	98570.2	141624	91545.1	143674	63998.5	79988.5	89341.1	77393.3	75768.7	96044.5	71959.6	92587	70984	212553	41878.5	49759.3	118576	98864.3	42631.7	83302.5	86323
719.5418@2.318	41133.2	30811.4	32419.6	28969.7	19597.8	25573.1	30724.4	29069.4	41658.1	27969	41722	38242.9	32120.4	45368.4	30797.2	31308.6	26046.7	26745.4	27913.8	29332.3	15520.2
772.5831@2.319	66093.2	36987.1	47772	47617.1	33291.1	41011.9	69530.6	39868.6	46149.4	39308.3	39254.8	48499.3	32269.3	70066.6	21225.5	32095.6	26954.5	19174.8	23461.2	21779.7	19680.5
728.5567@2.319	4.55527e+06	4.30826e+06	2.06464e+06	6.03061e+06	4.18763e+06	5.16615e+06	2.2431e+06	4.71992e+06	1.79308e+06	2.15634e+06	4.83592e+06	1.78585e+06	1.63185e+06	5.20324e+06	969863	3.04503e+06	3.19287e+06	2.78344e+06	2.92268e+06	2.9904e+06	2.50593e+06
748.5242@2.321	678053	658163	745984	777872	457714	643576	722646	573950	602699	598636	567138	548813	482423	586084	419129	438333	497696	419054	442321	422325	379479
548.2813@2.323	20557.1	22948.2	5295.91	20929.7	20854.9	22908	7205.27	20822.2	19404.9	20393.2	23492	19740.4	18055.4	20818.3	25952.8	20793.4	25478.1	23660.5	24916.2	23024	22593.6
816.2876@2.323	2616.95	3972.49	533.265	5920.89	5468.44	3500.78	0	3529.39	1671.72	4422.61	8390.33	4155.97	3703.08	3079	3235.9	3407.89	2671.31	3749.34	1613.19	2175.51	3568.99
281.2486@2.327	76973.6	68487.8	101901	114222	103596	108335	102164	104115	106259	111320	75593	119767	106639	105423	66199.3	110571	90258.1	67770.9	146814	109489	62914.6
729.5599@2.327	1.94759e+06	1.83297e+06	2.22074e+06	2.53236e+06	1.77182e+06	1.77663e+06	923401	747267	1.83317e+06	804803	2.04122e+06	730747	669308	2.20473e+06	398679	1.00965e+06	1.1634e+06	941374	1.1902e+06	1.17228e+06	1.06988e+06
642.9513@2.33	1296.96	921.516	219.316	602.287	2117.58	1814.42	0	1882.53	814.877	1310.41	2054.95	1283.01	1367.96	582.139	1780.19	1865.28	1581.87	1454.35	1713.77	1465.57	1837.05
745.5607@2.33	249989	308185	299408	349194	235053	153218	370951	256617	143273	308539	291998	283142	133292	310377	188174	164704	186448	223061	231703	258901	174179
594.9633@2.33	3677.97	4539.63	698.53	4447.41	2714.42	2693.27	981.65	2144.92	3627.13	3348.57	2410.02	1724.51	4391.9	3970.24	3099.15	3040.18	3935.11	3957.1	3951.46	3875.01	4375.82
134.047@2.33	126617	80165.7	140144	40079.2	44503.6	59221.8	92046.4	44291.3	64601.2	52847.9	52735.9	59822.7	56253.2	73973.5	40018.5	36025.9	24085.9	31761.9	27635.5	31289.9	23668
598.2832@2.331	24428.4	30311.3	12610.2	27821.4	29986.9	30028.7	25716.9	27028.1	24678.7	23613.5	40932.5	25912.9	19716.5	26683.9	33439.5	29387.4	25315.1	33748.5	28312.4	21673.2	23221.7
1181.7877@2.332	9272.1	4093.73	5024.76	9062.65	6103.86	4522.9	5525.14	7587.06	9597.48	5946.64	6007.86	4147.85	4340.14	9291.69	4982	3205.64	8251.33	5715.53	3434.27	3493.35	5351.11
847.6335@2.334	60166.9	51758.1	57278.7	51111.8	30739.5	46666.3	60139.3	26630.2	46773.8	52015.2	26051.6	42206.7	54239.2	47790.1	34521.6	39531.2	36271.8	36758.8	31634.6	34000.7	33442.8
535.3998@2.334	6706.17	8533.2	5101.43	4259.27	3201.79	6696.92	6498.2	6345.02	4021.83	3102.84	3563.68	4636.74	4417.66	7053.76	5792.37	5888.03	4346.1	4350.63	7457.62	8346.77	6578.82
530.9675@2.335	6591.44	6369.28	3728.2	7102.91	5088.68	5502.54	2985.49	4813.99	8274.37	6107.25	5572.68	5169.77	5825.8	7402.83	6255.67	4993.54	6741.81	7604.95	5689.77	7244.46	7507.75
613.957@2.336	1778.79	2821.98	0	1637.79	1295.74	1823.16	0	1406.97	1690.8	1049.18	1441.89	996.909	2051.4	1862.36	1743.43	1530.59	2305.06	1636.02	1433.34	2360.2	2761.76
566.2927@2.34	22940.2	27578	20418.6	23197	24356.3	25048.5	13255.1	24497.3	19398.9	25291.1	23121	18126.2	22341.7	26866.5	27164.2	24396.9	27125	25176	27845	26526.5	27509.4
569.9672@2.346	6701.5	9379.57	1576.63	7527.59	6737.25	6618.41	630.024	5209.77	8019.12	6634.01	5102.65	3729.21	6964.33	9148.01	7634.87	6404.07	8278.68	7511.74	8145.19	9796.73	10122.7
568.9639@2.346	66119.3	76568.1	13261.3	70601.1	56132.3	59109.1	8657.07	47290.7	69932.5	57383.6	48539.9	33608.8	66535.8	73611.6	62107.9	55395.3	68964.9	66164.3	67429.1	84085.1	90496.1
612.9537@2.346	14609.1	20898.7	3103.55	18890	12968.3	14601.2	1765.17	12511.3	16199.4	14411.3	12989.6	6636.19	14707.4	17087.7	15496.6	13920.8	15868.8	15833.7	16710.5	20795.2	23771.7
848.6363@2.346	21465.1	21145.1	20418.2	26834.2	32074.2	43471.5	46070.4	21070.7	19231.4	20904.9	40627.9	42421.9	35108.8	45599.3	28221.4	29739.9	21185.3	25724.7	26005.8	29864.9	24418.4
625.2184@2.346	2704.62	3975.51	2867.2	4143.84	2310.27	6323.87	4259.33	5596.64	3913.96	3448.31	3511.09	2586.22	3523.43	5785.54	3954.91	3325.11	3351.08	2586.06	5747.92	4298.48	6572.75
624.2138@2.346	7940.7	10807.8	8732.25	11837.2	7579.01	14153.8	11398.7	16308.5	10107.2	7867.29	10069.8	8821.72	9867.23	17429.1	8194.95	12154	10774.4	7340.6	18390.4	11482.2	20050.7
318.98@2.346	11286.1	12099	1354.31	11208.4	9648.06	5996.56	698.579	9063.07	10960.6	7219.51	6903.82	6156.96	12913.7	10496.1	11406.4	9217.45	8038.61	11203.1	11259.8	12878.2	14209.3
241.2172@2.347	17947.2	41368.9	24816.2	21591.6	18027.8	46804.4	22785.4	50308.8	23113.1	23707	54735.7	19069.3	17465.2	48331.2	24366.3	16925.7	37730.4	13061.8	21156.5	32321.8	33131.6
484.3058@2.348	127164	165645	43355.5	132551	172644	134503	30084.8	122462	120523	111149	119136	82439.8	151853	124920	194261	120882	156473	193908	155906	154751	164899
485.3086@2.349	45454.3	39253.7	15150.3	34573.6	44301.5	34192.1	9719.48	31544.7	33755.9	33145.4	58986.5	22229.7	42790.2	36643.3	53504.9	34241.1	43209.8	52019.9	42669	43600.1	44431.8
1056.6777@2.363	3044.39	3259.49	3600.63	3025.4	2034.92	5007.13	3400.6	6473.63	3514.36	4136.16	5044.58	1661.3	3690.03	4505.11	2617.39	2669.54	1541.28	2328.25	2250.05	2980.05	2407.49
491.3759@2.363	1481.36	1450.2	495.226	1665.87	1894.77	2086.95	212.521	1746.09	873.424	1618.68	3923.6	3211.72	1750.58	1454.59	1323.87	1555.44	1347.88	2105.09	1490.79	1593.41	1642.65
238.0512@2.363	28386.1	61305.2	17153.9	111775	54949.4	46784.6	39169.8	334142	62794.3	83858	227936	25671.7	32104.1	117941	49691	44470.7	210011	47722.2	42071.5	53801.3	38409.5
659.5127@2.363	4563.64	4611.61	4920.12	4626.14	3117.17	3432.82	3732.02	4096.97	4945.12	3733.79	3859.78	4765.01	4169.56	5039.59	3227.75	3593.69	3667.26	3747.26	2737.03	3094.14	3512.64
136.0428@2.364	94589.7	106025	98313.3	13073.1	8462.63	9710.11	12205.7	8418.9	11090.8	10624.8	8008.11	7783.82	8765.31	9618.33	9728.51	9150.58	9542.35	9569.46	8897.31	6947.97	6904.36
865.6421@2.364	26936.7	9896.14	5658.11	6345.53	4046.83	5368.05	20613.8	5453.83	8526.93	4126.03	5156.99	4806.05	17488	6059.99	3770.51	5861.74	5463.09	3053.84	5587.78	7766.82	6342.75
1195.8038@2.365	8728.26	9976.72	8887.49	11488.5	6515.42	12953.5	9345.67	10945.6	5709.19	11109.5	6463.36	6477.27	8887.29	11014	11308.6	6769.82	12706.5	5995.16	10623.6	9337.64	6488.11
645.4972@2.365	6277.54	7514.97	7248.82	6756.28	5507.68	5597.72	6988.55	7238.37	7653.01	7255.78	5022.86	7850.09	7789.62	8138.57	9632.8	9370.45	11453.3	10043.9	8184.51	9145.14	8039.83
506.2913@2.365	10435.7	8556.19	7123.51	7966.04	15507.1	41997	5311.92	33270.2	27900.4	78678.9	10766	15840.3	30004.4	20748.9	9897.07	32470.4	23947.1	9666.62	10427.5	17076.7	18113
646.4968@2.365	3284.71	3672.12	3783.3	2974.06	2503.85	3326.26	3708.6	4293.89	3566.78	3948.16	3349.32	3827.13	4311.29	3638.37	3778.59	5069.85	4975.83	4158.14	4141.02	4299.46	3665.77
268.983@2.368	21972.7	17193.7	3713.56	17090.2	17840.4	14669.6	2466.87	12311.6	20910.8	12102.9	11320.4	9053.73	17480.5	16005.1	21182.8	13804.3	12259.8	15591.7	16356.9	17621.7	18006.8
579.462@2.37	3321.42	4622.88	2449.62	2455.43	2409.81	2087.56	1600.29	1349.42	807.625	1298.24	1245.54	1291.97	1130.81	1134.03	261.492	475.508	442.516	2153.43	1096.69	1334.44	489.653
519.9705@2.38	5495.42	4185.89	879.024	5150.11	4949.68	5351.49	626.241	4302.86	3845.32	4217.05	4004.87	3705.14	4443.28	4512.18	4772.06	4128.73	4743.34	3797.23	4539.4	4448.05	5390.14
518.9671@2.38	46604.3	44470.3	9255.79	43141	41595.8	41224	4943.34	37934.6	37516.1	36992.4	39992.3	28100.7	40637	43887.6	46084.6	41129.8	42621.4	40779.7	43928.4	43287.4	45485.7
562.957@2.38	6112.62	6828.46	0	5995.1	5489.47	5791.32	287.173	4285.02	4981.04	5438.9	4484.58	3437.29	4391.53	5274.72	6594.96	5475.52	5499.89	5389.02	6811.47	5377.34	5768.94
893.6723@2.38	11174.3	12052.7	12974.5	13958.3	9800.48	13191.4	15319.4	9814.21	10926.9	12235.3	10839.1	13711.8	8523.37	10291.3	8640.71	9934.66	10388.5	12416.4	15758.8	16773.6	12952.5
671.2687@2.38	18368.9	23341.5	24664.4	21709.2	20945.6	25745.2	29688.6	33288.1	19949.9	16804.5	19537.2	24691.2	25000.9	27528.5	19289.3	32731.5	21788.3	16877.7	28633.5	34526.2	25868.9
550.3868@2.38	1998.15	1874.88	2108.71	2065.64	889.018	1641.28	1241.5	2319.59	1891.96	2169.83	2153.23	1645.73	1725.68	2194.55	1098.69	1880.14	2253.6	2151.39	1713.18	1605.13	1021.2
507.3689@2.381	18718	26765	19318.7	16835.3	13385.7	24015.9	19554.5	19386.4	12952.6	12191.8	11856.9	15955.8	15089.8	20347.1	12769.4	19713	14975.8	11254.2	23198.2	26250.8	19990.5
639.2864@2.382	100138	133789	105464	130417	106866	139350	145341	182878	106935	89162.1	93819.8	148485	153473	168316	81739.2	198309	107546	99158.1	171496	201559	140961
672.2733@2.382	7191.82	9134.29	7539.34	9340.16	8852.55	9252.01	10464.7	11627.8	9539.44	7228.34	7491.17	8967.49	10079.4	11391.3	7626.92	11109.9	8937.79	6908.97	9007.92	12897.4	11505.4
1055.6827@2.384	4844.04	4219.42	6364.68	7410.64	4213.22	8067.97	5472.06	7338.87	5645.02	6371.53	6612.53	6413.02	6208.12	6560.91	4006.3	3802.9	4857.87	3982.31	4036.68	4726.8	3828.62
875.6598@2.384	54886.5	56942.5	55105.1	51230.2	32652	45481.7	62979.5	54582.2	55688.4	59278.6	50757.9	44687	38944.1	62462.6	39796.2	36227.4	41053.6	33843.3	27922.4	32520	23626.3
550.2968@2.386	9186.15	9453.23	4330.96	9375.34	8126.81	8932.76	4045.82	8858.81	8792.16	8392.18	12267.8	7381.75	8100.81	8494.52	11551.2	8754.76	10284.4	7908.56	9821.39	8278.31	10753.1
640.2898@2.387	40105.5	46996.1	36666.3	50551.5	37850.6	52722	50325.1	69239.3	44178.4	34571.4	34768	53826.7	59660.5	61012.6	33831.6	75214.8	43142	39264.9	65428.3	71695.1	53655.4
876.6636@2.387	21490.9	26729.4	20154.8	27029.7	20980.3	31904.7	31367.7	27080.1	24330	29200.1	29713.2	23830.7	28475.4	22300.3	17101	24930.8	15632.3	23849.4	19155.1	17104.3	15359.4
500.3002@2.387	29205.5	31054.3	13186.7	21381.9	25402.3	21660.4	9871.92	27423.2	21282.6	20079.5	19412.6	15888.8	18872.1	25780.4	23339.2	23745.7	22964.6	25233	26181.5	22088.1	24913.1
916.5168@2.39	14652.6	19447.6	12824.3	12807.7	18719.3	21186.7	12691.3	16123.6	21973.5	15286.1	14512.9	16848.9	17413.4	23414.4	14325.9	18048.9	14675	21514.3	12519.5	13086.2	12502
888.2544@2.394	9270.13	7818.23	5113.67	16497.4	11057.5	11527.2	2564.04	7633.46	7968.57	9716.1	25409.5	12603.6	9330.6	9524.22	8289.32	7014.91	6623.2	6819.5	8603.75	12213.5	7704.64
889.2581@2.396	2956.74	3108.88	1970.5	4623.16	4059.94	3815.31	645.265	2630.27	2356.4	3450	8890.06	4556.77	3783.69	3332.49	2422.1	2439.03	2030.11	2110.82	3160.66	4322.11	2994.59
312.172@2.396	30550.5	36104.3	29133.6	33692.9	37931.2	32289.9	42448.8	35382.4	76823.2	69115.7	34904.6	31817.2	70959.2	34793.1	37299.8	33946.4	31759.5	34832.4	36207	33662.3	39720.3
536.3724@2.396	18729.3	23251.9	21212	21850.3	16622.3	20298.8	21270.5	22522.3	24372.5	23580.4	19501.8	21626.4	22893.7	23826.4	13671.9	13793	18355.2	15113.5	13001.6	13441.9	13001.7
951.2497@2.396	2009.28	1809.33	217.663	2688.34	2803.91	2995.59	524.308	1338	2274.06	2082.74	4801.1	2452.58	1936.89	2413.38	1541.3	1586.34	1786.76	1450.08	2633.41	3593.11	2354.24
542.9569@2.396	6213.55	5440.41	860.666	4616.3	8036.59	8802.75	354.6	6766.05	4653.22	5183.61	11024.6	9050.89	3608.92	3811.13	8360.02	8559.81	6063.26	5160.99	7261.65	4591.15	4889.71
665.2657@2.396	7247.63	11375.9	7733.26	11432.6	9903.24	11199.3	11051.4	15563	8965.83	6501.49	9916.07	12688.4	11385.1	14022.5	6913.58	17274	9619.08	9565.77	14895.1	17786.8	10835.9
537.3758@2.396	8690.21	7345.61	8669.08	8213.93	4964.37	6717.9	6342.67	6837.25	7010.17	7597.3	6271.83	6550.83	6477.9	7173.86	5109.35	4853.72	5325.4	5220.87	4165.35	4477.87	4094.7
900.5092@2.398	7998.58	7797.73	10381.7	10772.1	9000.93	11031.8	9166.76	9850.68	10924.6	11450.9	8582.84	8112.61	13305.7	11601.9	8550.66	11846	7731.31	13139.2	11858.5	11119.4	10243.1
297.1529@2.399	64240.2	85991.7	65199.3	112393	62136.2	105820	161657	110102	74147.7	173442	132007	167697	87963.6	177328	79222.9	66020.6	104851	62336.1	82119.5	75556.7	85658.3
773.5934@2.404	75691.9	18460	21104.1	19941.2	17748.3	34051.4	64647.9	19424.8	35197.2	17570.1	15825.9	16511.8	24884.7	20727.3	26829.6	22212.4	49735.3	35166.2	20746.9	20952	19206.8
1168.7918@2.407	10174.2	10072	6170.37	5210.05	5506.04	4254.62	8528.38	7459.32	6390.11	9760.25	6299.06	5520.7	4862.99	6352.18	5244.53	4126.58	2995.08	3884.1	3628.72	3874.92	2919.62
874.2384@2.413	2604.09	2487.89	507.082	3823.84	2982.57	2491.02	244.964	1725.57	2435.24	2330.99	6647.82	3465.58	1800.85	2219.77	1772.02	2447.83	1638.23	1797.19	2009.95	2667.02	1486.2
494.9699@2.413	6002.95	7825.41	1136.66	6124.48	4779.23	4402.11	565.036	5318.48	5064.95	5008.65	1701.32	2002.42	4840.59	6835.22	5998.08	4327.93	6815.58	5237.88	5978.91	5809.07	6873.91
498.284@2.413	19950.1	19746.1	116436	20253.5	19440.9	19954.3	139872	19169.1	17172.7	17742.4	21510.9	15110.3	18380.3	18932.9	19523.4	17570.3	23031.7	19921.4	18617.5	18284.4	19711.4
430.9735@2.413	24418.5	23005	8669.33	24369.6	20092.1	17921.1	8344.62	17514.9	21667.8	18531	13338.4	10647.8	21216.9	20615.5	25419	22081.5	24226.8	20767.1	23359.8	22732.3	26595.4
516.2957@2.413	31495.5	42165.7	13343.4	38834.9	32584.7	44190.6	11669.2	35404.2	33609.7	37883.3	27323.7	29655.9	35872.3	37776.5	36275.6	37623.9	45493.6	32817.4	47065.1	37328.2	42977.6
522.3564@2.413	31834.1	26386.3	25754.6	20742.5	14299.2	18036.1	18165.3	28764.3	35347.7	31992.9	28278.3	29414.9	30264.8	31523.4	15993.2	15952.4	18338.7	16370.7	13676.9	13177.4	12652.1
431.9767@2.413	2475.61	2056.29	223.411	2414.06	1505.99	1050.41	0	1413.59	1528.4	1317.78	413.591	281.046	1454.8	1582.86	1291.49	1283.75	1314.45	729.176	2059.01	1883.23	1294.09
523.3598@2.413	10154.1	9556.45	8931.8	6822.1	4452.32	6113.18	5112.85	9309.72	9159.61	10182.6	8768.91	8967.16	9306.24	9859.72	4980.63	4639.54	5862.28	4260.77	4781.57	5412.01	4132.34
638.5188@2.413	16185.3	10399	16170.5	11601.3	5283.17	11854.7	11452.2	10469.4	11531.4	21118.8	13510.7	13962.7	12047.2	10621.4	3427.92	2971.38	2472.42	2879.62	2895.75	2623.1	1575.1
818.2352@2.414	5840.6	5252.92	520.991	6363.03	6420.22	6012.27	488.557	5724.67	5130.53	5576.46	10523.3	9264.22	4494.33	5115.84	4743.16	3805.85	3863.71	5646.81	3462.47	4877.98	4453.41
610.4875@2.415	2229.47	1958.16	1741.76	2368.08	227.129	1079.45	1102.59	2017.33	2296.08	1760.3	2228.75	2727.12	2143.33	2702.16	1282.67	1757.89	1844.16	1739.11	1576.01	1268.36	1101.08
474.2858@2.416	541253	1.0163e+06	442287	117925	123290	77909.4	90833.5	73853.1	51257.6	52684.3	84579.8	86518.3	68787.8	64474.6	68301.8	78684.8	80138.8	59198.7	86364.3	157033	105917
702.5383@2.416	78727.4	38223.2	28581.7	64578.2	25329.8	62248	67552.8	79199.8	16191.7	74939	26663.9	80581.4	106395	24452.2	49137.9	39283.4	20839.4	48209.5	36195.4	50945.6	40815.4
1081.7172@2.417	10624.8	10991.2	9027.71	12320.4	9797.93	15198.4	13643.2	10439.1	10852.3	9085.27	13518	9960.42	8800.31	13556.4	7531.01	5535.37	9015.18	6235.31	7491.16	9033.2	8074.86
508.3678@2.417	4217.77	4655.67	5111.37	58090.8	37602	4268.52	6778.45	51931.1	2850.97	56768.8	50384.9	55761.9	54272	58151.1	30109	4066.47	3824.68	3042.71	5587.23	26863.2	5333.29
473.283@2.417	1.98365e+06	3.6478e+06	1.62399e+06	396171	412760	244093	317511	248155	168584	160247	284673	284198	213999	204647	214633	253818	273372	187580	281503	540593	333985
940.628@2.419	16013.8	12824.4	16136.9	22669.5	13005.5	17584.9	24219.8	17643	12560.8	23968.7	17056.8	10417.8	13547.8	15389.2	10251.5	10603.7	11205.7	9102.64	10930.4	12241.3	7750.51
501.3062@2.42	24277.7	31922.6	23771.7	14021.6	13950.4	11688.3	25372.8	14831.9	11605.8	12912.6	12574.1	13782.4	13366.3	14767.9	13579	12634	12835.3	12131.5	14633.9	16713.7	14018.5
469.9728@2.42	8721.14	11815.9	2554.89	8280.32	7188.97	6592.33	1633.81	7856	8851.98	7361.14	5156.99	3843.39	9236.53	10242.1	8891.13	6993.06	9460.3	7650.58	9080.01	9037.87	10881
475.2877@2.421	97191.6	168671	83399.8	25975.7	26079.1	20940.7	23093.5	19593.2	14960.2	16183.3	19934.6	22242.3	13667.4	26047.5	20898.8	18146.3	22658.7	15521	20837.2	31828.9	21827.3
468.9703@2.421	99039	116810	23146	102481	79743	74025.5	15248.1	75645.8	103692	75828.8	51592.5	37030.9	95758.3	107881	91093.3	76565.4	92667.5	88800.3	89626.6	99617.9	123919
512.9606@2.422	6414.83	9994.33	1592.11	6632.71	6144.4	5690.15	1131.79	5551.63	6984.72	4362.29	3523.97	2739.24	6363.86	8394.38	6169.4	4917.78	6873.4	6658.63	6797.55	7987.77	9725.48
624.5029@2.423	9647.24	7142.94	8214.37	10459.1	3788.06	4629.99	9721.45	7776.17	7825.94	10401.8	10223.7	9826.82	7929.28	8797.75	4005.46	3950.08	4741.08	3024.68	3200.81	3813.85	3015.21
923.2191@2.425	1128.5	1574.02	0	2269.1	1954.9	2207.84	0	779.233	630.59	1212	4470.75	2593.7	1380.45	974.7	1445.46	1444.86	1603.32	1790.77	1670.94	2641.1	1525.89
592.9646@2.429	2884.18	2655.11	247.605	2299.22	2530.24	2005.02	213.295	2477.4	2360.83	2683.13	2553.98	2730.64	3001.15	2912.83	2105.8	2606.79	1961.27	2793.16	2110.3	2766.13	2083.04
861.2272@2.429	1903.84	1669.51	438.412	3342.5	2386.1	2826.7	0	1706.52	2173.2	2282.14	6055.62	4009.2	2228.22	1962.63	1411.02	1612.03	1750.21	1419.49	2160.24	2864.12	1470.57
767.5994@2.43	46284.4	23012.4	76999.2	65356.9	24728.3	30402.1	48460	30933	41888.9	34323.2	39714.8	35384.2	29633.7	44115.8	21953.5	30902.2	16224.1	18767	21142.2	24394	15875.1
1193.8179@2.43	5572.28	4912.84	7089.9	10417.6	6784.76	6746.66	10793.5	6874.59	6193.93	7976.92	7537.5	13928.6	6358.2	9400.94	5975.15	5185.03	7020.67	8207.51	6462.95	9591.69	7402.29
164.0717@2.43	1386.4	643.845	517.587	14470.8	8122.08	13075	6118.24	8656.6	7031.26	12041.1	10709	8558.18	8667.38	12164.9	1399.19	2791.81	6146.42	3530.56	4008.02	3988.5	3660.26
860.2235@2.43	8162.85	7649.3	1952.59	10440.9	7837.96	9296.38	1361.82	6563.43	6725.26	8242.65	19453.4	12727.5	6979.81	7278.92	7459.34	5964.99	5165.28	5726.55	6657.81	7963.05	5553.58
478.3292@2.43	88955.8	77053.1	68543.9	50220.1	27142.5	35702.4	38962.5	52927.8	70370.1	53168.4	53157.2	59255.1	49020.3	64511.1	34907.5	33599.9	37609.9	32213.8	28879.8	36189.9	24727.9
479.3325@2.43	24879.2	21418.8	19324	13598.8	7808.51	11902	15038.8	15335.7	21567.4	14817.4	14959.5	16326.2	14110.7	17221.8	9528.05	8687.51	10420.9	8938.67	8965.63	8400.68	9185.67
903.527@2.433	20328.5	30785.6	34836.4	66540.9	21922.3	44628.9	48510.7	39228.9	39939.3	38797	43032	31444.2	50048	40983	17918.1	30265.8	18681.5	25237.4	24032	28348.3	28394.8
637.3083@2.433	39201.6	47316.9	41578.3	39609.4	33448.9	34920.7	52435.5	49275.8	39043	31025.2	35851.3	37810.2	47027.3	49554.3	31997.6	40614.4	31455.1	33562	38970.1	43988.3	38460.9
762.5186@2.435	663597	667304	742137	1.04912e+06	694735	907802	986170	809213	802624	853676	785967	780571	721994	835812	277043	304511	339114	286838	296451	308690	265761
655.3061@2.435	11727.3	16412.5	15813.9	14722.5	10475.8	20144.6	17443.8	15913.7	11052.3	9939.64	12275.2	12707.2	19031.9	14892.2	12638	17153.9	11597.1	11725.8	6667.88	15292.6	15324.8
638.3069@2.436	16961.2	19336.3	17869.6	17689.6	15109.4	16497.8	21702	20751.2	18313.4	14087.5	17379.7	15984.9	20779.9	21278.1	15460.5	16619.5	15277.4	13715.3	15971.8	22620.1	16173.1
821.5902@2.436	7950.11	11413.6	14117	25878.5	10001.9	11824.3	13020.4	12880.2	13494.4	10184.8	8577.22	15503.8	10667.7	12845.8	5852.97	9888.61	9500.12	8373.61	9314.09	10363.2	10060.7
904.53@2.439	42061.2	28677.7	44291.8	52790.8	40844.5	53663.9	52939.8	43888.4	43912.7	49018.8	32982.1	35157.9	43054.7	50589.1	38817.9	31932.4	25023	31944.8	27065.4	26225.4	28859.5
902.5239@2.44	86140.6	68979.5	68098.3	99781.1	90076.4	73525.3	78666.6	89063	85421.5	71275.3	67226	86540.8	63765.3	91912.5	56527.2	64818.7	56911.2	41150.4	42989.2	57794.2	42500.5
654.3051@2.442	43983	50005	48986	52046.7	40581.9	70610	62400.3	62522.1	42467.7	40124.6	46943.3	51869.3	58511.9	60849.8	45888.2	55257.3	40067.8	40565	45143	56676.6	46169
710.508@2.446	7723.18	9253.94	6849.33	7042.57	7054.73	8903.48	6898.12	7290.94	9338.97	10069.7	9496.15	8980.68	8412.64	12825.8	8694.03	10146.1	9874.89	9359.09	6069.21	8652.24	9019.82
591.573@2.446	3620.98	5895.3	3866.64	4877.7	4424.19	5005.33	3448.32	5413.19	3528.85	2694.42	9305.15	9180.02	4280.21	5131.44	3573.4	1799.37	3947.87	3707.34	3531.42	4765.92	4510.78
846.2077@2.446	6212.31	5027.16	1343.72	7089.17	5703.43	6806.85	508.297	5665.33	5098.92	5518.93	12812.8	9799.78	5638.37	6209.51	5512.38	5520.4	4487.68	4893.25	5368.8	6495.06	4122.43
464.315@2.446	688686	728336	692371	651536	402569	536130	649130	513167	639021	544920	503780	542952	538547	580770	362396	321130	398596	342126	308789	308155	284371
847.2112@2.448	1554.69	1552.79	205.802	2462.41	1945.6	2153.87	0	947.267	1703.72	1779.07	3904.97	2747.45	2026.84	1927.18	1407.34	763.963	1154.24	965.73	1003.84	2135.44	1143.29
324.2543@2.448	12314.6	9380.54	5923.54	16733.7	14528.9	14815.5	3097.05	10839.6	10043.9	10708.4	29059.7	20554.8	11704	11694.8	9515.31	8956.47	7830.14	8027.47	9932.61	12850.1	8497.23
465.3179@2.448	171887	195715	172681	161532	104818	142488	163690	131080	160131	132644	136746	136074	135368	148470	106665	82515.5	101794	90072	80835.2	99101.2	80003.4
325.257@2.449	4610.38	1958.47	3274.28	3159.56	3591.97	2798.59	2812.04	3935.05	3137.61	3321.01	6640.14	5272.65	4443.05	3615.95	2848.03	2691.18	2817.76	3006.07	2148.43	3539.54	2622.04
476.3115@2.45	32931.3	25575.2	25979.9	15631.5	11171	11755.1	16920.1	20854.7	25435.2	22673.5	20585.6	20159.5	18663.4	21782.1	7770.94	5943.49	9260.01	7587.98	6277.33	9003.83	7361.86
852.26@2.45	3385.97	3694.51	1301.73	6199.95	5925.44	5369.47	1222.05	4022.15	4109.91	4258.24	10120.6	6989.01	4186	3675.69	4160.82	3724.87	3076.48	3495.32	3397.44	4666.93	3285.59
851.257@2.458	13039.9	11133.1	4903.27	18202.1	16429.9	17217.2	4110.6	11608.8	11144	12177.8	30538.9	20435.2	12362.6	13440.9	13160.6	11640.7	9319.29	11006.6	11637	15471.2	10845.5
788.2613@2.461	49592.4	39848.5	23386.7	71811.2	55575.8	56124.1	12484.4	45849	41873.2	45567.4	121405	81485.6	44722.8	48430.7	37883.5	38030.9	34229.5	32742	40529.4	51839.8	35264.4
789.265@2.461	15039.9	13389.9	7964.72	24161.3	17533.9	18411.4	4577.79	15258	12976.7	15112.1	38236.4	25270.3	14758.3	14894.5	11439.7	12413	11079	11061.8	13525.2	18302.7	11334.1
1105.6934@2.463	5649.1	4965.27	9542.94	6889.8	4173.71	4919.43	6602.22	7937.75	5494.56	7268.29	4524.56	4051.41	4807.86	7003.73	2156.71	4090.74	2783.68	4547.72	4221.59	5636.74	4509.11
335.2258@2.463	7922.12	10928.8	7107.17	6611.78	6867	6665.82	7148.59	7329.09	6539.12	6609.35	54041.8	6804.52	6352.03	7657.89	9406.97	6857.7	6723.68	6226.01	8054.27	8127.39	6705.38
365.2802@2.463	6677.88	8208.01	961.198	8935.8	6731.73	7178.41	1458.42	6355.68	7624.7	7358.26	10147.8	9170.61	6408.06	8361.32	6149.54	6091.84	7262.01	8520.59	7293.69	9977.42	8703.43
533.5297@2.463	3743.75	4032.32	3565.69	4123.32	3411.18	2699.26	8636.23	4184.71	2830.36	4517.32	4091.42	6663.11	5287.2	6745.64	3186.35	5166.26	3122.03	3436.15	6899.66	6844.7	4956.89
366.2837@2.463	1332.19	2495.62	0	2108.04	1591.44	1494.1	0	1611.98	1455.31	1825.6	2427.92	1406.45	1567.32	2095.48	1191.92	1626.8	1750.71	1267.98	995.708	2031.79	1885.7
492.4865@2.465	1743.44	2229.63	3261.86	1791.23	3793.11	4968.93	2804.61	2460.96	1536.94	1590.93	1443.57	1873.99	2823.61	2975.47	3784.11	4348.78	2960	3768.9	5301.45	6007.86	5159.17
499.3012@2.465	19769.8	32042.6	21658.7	13303.2	15788.4	15180.4	11935.9	13735.1	10150	10046	114456	14279.8	12027.1	10892	16777.6	13322.4	10834.2	10796.4	9462.17	16651.4	13987.8
495.3279@2.468	24810.2	25794.9	23976.4	17567.4	11538.3	16146.3	16245.2	21901.4	23682.4	20228.2	19283.3	19156.7	18930.6	23340.2	8714.17	10158.4	10077.5	10016.7	10717.6	9362.88	8953.75
833.1963@2.471	1695.93	587.096	0	950.592	1506.46	1695.42	0	1397.57	1295.97	922.162	2300.5	2142.46	1555.36	1054.13	1479.82	1432.18	1136.05	1642.7	569.869	763.173	924.717
832.1937@2.479	4909.03	4501.51	1184.44	6141.05	5410.03	5066.71	560.585	4906.54	3488.14	6238.61	9167.97	7248.06	5397.61	5317.56	4400.37	4070.84	4526.04	5417.92	4017.58	5863.49	3457.25
837.2411@2.479	2535.69	2501.75	562.087	3763.58	2677.42	3011.8	462.531	2651.76	2140.15	1522.44	4838.7	4650.45	2406.37	2755.03	2525.24	1994.97	2087.99	1462.47	1841	2061.03	1557.27
494.3242@2.479	94781.1	93508.1	87577.2	71524.2	43636.8	53974	63610.8	76001.1	89301.7	77105.4	69273.8	76522.8	79565.6	83882.9	35404.3	39557.9	42128.9	37206.5	34230.1	35704.5	32438
667.2862@2.479	6278.17	7490.12	7908.76	9102.45	6989.77	4742.87	12336.3	9290.6	6717.61	6140.42	6556.98	9666.31	7868.4	9549.32	6880.03	13101.7	7342.65	4455.73	9368.23	8350.02	4139.13
396.2504@2.479	4654.89	8317.48	18336.3	4132.04	8615.39	5972.31	6631.68	3805.41	4480.3	5600.27	77179.3	2787.89	4632.98	7666.15	8724.1	3517.79	4421.91	3796.43	19759.9	6988.78	10489.4
395.2476@2.479	32373.7	44470.6	81263.9	17842	37210.2	20884.5	35041.6	17588.2	12721.3	28471.5	348024	11611.1	14703.8	39990.3	46018.3	11492.8	26186.1	10153.8	101937	38014.8	41605.2
418.9735@2.479	11920.8	12083.3	2946.45	9284.28	9116	9641.08	2159.73	9255.68	8371.69	7599.26	8150.14	5513.59	9085.99	10976.8	9920.02	9227.49	9124.8	8813.96	12364.6	8479.17	10145.7
483.3019@2.479	12848.6	22542.5	33250.4	9739.64	16363.4	14083.7	12348.9	10626.3	8394.47	10147.6	156308	8098.48	8189.55	13733.5	19567.3	8877.49	12804.8	6951.94	39881.9	19672.6	22438.9
774.2457@2.48	10557.7	9507.18	3485.72	13682.6	12347.2	11499.9	2111.03	10163.6	9417.48	10111.7	22568	17253	8670.22	11164.5	7751.05	8083.35	7171.46	7997.06	8270.05	10097.3	8109.74
423.2281@2.48	43330.6	43414.7	39165.2	32882.2	26648.3	24697	23381.1	48772.7	40277.7	38187.1	35719	45074.7	46671.1	41301.7	37255.7	35581.3	33470	33252.7	32449.1	35659.1	29009.8
491.4832@2.48	11672.7	16869.7	15255	11976.7	10280.6	12694.5	16155.9	14118.6	11073	12153.4	9992.66	13491.3	10634.5	14303.1	13846.6	12598.4	5478.37	10034.8	17595.8	18208	12620
775.2503@2.48	3383.86	3122.22	1294.86	4637.95	3456.98	3596.16	927.772	3488.92	3694.76	4368.62	7892.89	5527.88	3338.04	3050.46	2606.66	2992.86	3227.3	2725.38	2890.53	2987.02	2782.37
421.227@2.481	622651	650664	591369	453578	396664	365641	353305	709796	618289	556953	533975	679424	704472	604197	522442	475224	473207	494910	483193	536716	410420
422.2299@2.482	138009	143092	131077	102786	90673.8	83194.9	82227.6	153131	132533	119427	116797	156228	152750	135323	112975	112324	105623	110799	107792	114306	112227
477.4675@2.483	3690.61	8031.98	8239.62	4499.57	6342.14	4399.63	8154.97	5146.33	5098.96	3163.18	6141.15	5271.26	4114.65	6943.18	4036.8	5452.34	4094.95	3625.31	5634.59	10300.9	7659.53
351.221@2.483	30116.1	62118.4	106024	21606.4	50097	33315.7	44152.3	27642.3	16610.7	31534.2	458093	17846.9	1222.04	45822.5	53558.1	19595.3	29712.3	16383.8	124323	49328	52691.9
817.5028@2.483	79406.7	64442.8	64871.7	30180.5	11889.8	16261.2	37622.8	15908.5	29345.7	15557.9	15065.9	19724.6	15670.3	27687	15958.2	16573.4	15022.1	13634.4	9217.71	15308.1	11593
451.3031@2.484	15721.1	14302	14213.1	8338.62	4941.03	6379.77	9096.56	11475.1	12716.8	11385.9	10498.7	11081	10542.4	10837	6752.36	5635.4	6534.16	5519.99	4551.66	4944.25	3586.75
536.5487@2.485	4709.96	3237.07	7195.67	4395.35	3946.18	5658.54	3428.04	2770.54	3743.96	3768.66	5925.72	7715.42	5549.33	4743.93	6143.59	5353.42	4749.05	6255.61	7666.66	7516.65	7475.36
824.233@2.486	3343.98	2861.67	866.799	4849.3	3557.62	3910.19	253.243	2684.65	2226.39	3187.7	7273.72	5847.25	3052.97	2946.77	2686.96	2586.48	1826.04	2689.86	2248.95	2866.39	1894.1
521.5288@2.496	10022.6	9058.69	7738.34	6421.32	5743.29	8618.95	7505.02	7677.55	7442.19	5556.3	10235.7	5549.74	6574.3	13083	8204.24	9512.72	3221.63	9616.76	9158.98	7305.06	6208.67
794.5061@2.496	46524.2	35067.3	41332.9	11521.4	5011.62	2418.38	13465.2	5095.26	11877.3	3948.95	4471.07	8129.34	5915.6	8861.56	2909.5	8048.3	3800.56	2347.86	2974.25	2755.15	2183.08
549.525@2.496	4919.65	4410.65	4630.54	5570.27	4597.81	4931.56	3236.97	4764.13	4256.77	4817.86	10518.7	11307.5	3233.94	4417.75	4064.41	4068.16	3114.43	4487.81	4597.06	5983.87	3853.84
796.5243@2.496	29295.2	21939.5	29843.1	15916.9	9224.45	13787.4	16341.2	9487.46	17226	11955.5	12222.2	15137.6	11524.6	15050.9	7499.47	8128.24	9216.25	7225.66	7783.2	4373.56	8049.14
354.2649@2.496	4122.3	4054.24	1734.38	4965.97	5628.68	5285.87	1587.55	4697.57	3265.04	4172.36	8592.5	5288.12	3534.04	3157.5	4011.28	4151.65	3312.7	4407.95	5787.75	6004.52	4126.46
407.2814@2.496	6073.46	6146.63	2354.87	4528.13	4959.61	5381.24	1337.68	4891.59	3704.91	4987.36	9669.32	9742.28	4611.59	4644.46	5527.96	6135.42	5154.8	4366.78	4332.18	4376.73	4030.79
468.3341@2.496	10867.3	14069.8	12030.9	11593.9	6624.68	8867.18	10215.4	7714.35	13439.6	8243.31	7773.69	12088.4	9005.58	8854.76	5329.19	3425	5835.12	4662.27	5229.09	4007.44	4428.04
467.3315@2.496	67851.2	70650.6	63235	55672.2	37174.9	48774.6	59747.3	43636	57563.6	45144.5	45546.1	50806.6	53838.2	59838.3	31731.5	30618	39008	27491.3	25670	27690	23947.5
793.5016@2.496	91337.8	67123.3	85762.3	20489	5947.09	10996.2	24808.1	10512.9	21705.6	12079.4	10145.7	13265.1	9620.77	19156	5647.5	5940.79	5647.17	4006.23	5503.01	5818.26	4001.45
466.3281@2.496	282660	294442	279847	235093	154720	202010	248001	210460	249475	229876	197736	212224	219385	240594	139997	133565	154349	115057	104247	110452	89560.2
321.2105@2.496	28126.3	77992.2	45803.1	43947.2	38530.1	63913.9	79605.9	43643.3	21908.8	28649.9	167914	22172.9	23933.4	41064.8	37611.2	22462.6	23092.5	18383.4	23825.2	40078.1	36592.9
795.5198@2.497	61217.8	51016.9	58545.8	30450.1	14454.2	23847	38450.5	19207.9	30955.3	22177.2	21884.3	27151.9	24955.6	29777.2	14256.5	14946.3	15642.9	14134.9	12356	16286.5	13641.6
818.1747@2.499	4716.06	4775.11	1433.64	5565.26	4601.69	4442.87	822.331	4789.76	3512.37	4452.45	6955.55	5574.13	5509.55	5195.38	4437.85	3441.55	3243.55	3495.56	4163.25	4317.55	2813.05
642.2252@2.499	2790.8	3709.26	3367.28	3271.02	2898.58	4879.71	4441.86	3300.99	2649.35	1959.27	3189.88	3071.97	2797.36	4971.35	2613.15	2931.19	3115.7	2808.66	3954.97	3088.17	4501.91
504.3048@2.5	21678.2	21280.1	20843.2	19533.7	11785.7	16524.6	19541.3	15272.1	20357.2	20124.3	17126.3	21669.5	25950.3	18653.1	18105.9	23969.9	17040.8	11763.4	15722.3	16659.7	17813.1
535.5451@2.5	14074.2	18861.6	16469.2	16532	17868.5	13321.5	17748.3	22058	13903.1	15054.5	23632.2	14924.2	13268.7	19402.3	16677	10884.8	11842.2	10302.9	13453.7	29642.4	18211.4
480.3097@2.5	445040	552826	528417	430088	250191	342186	420006	348536	420296	368848	326006	383586	386697	400411	257740	262113	297787	246439	260089	259303	217226
295.2642@2.5	53218.2	55219.7	46474.4	47896.3	28207	33557.4	45460.8	53260.9	51829.7	45057.4	40614.7	51101	50294.6	41578.8	23447	27223	24210	24414.4	19573.9	21915.3	15523.9
481.3133@2.5	104067	122505	123128	104970	63074.7	85295.8	103408	84465.4	103539	92687.9	78351	88283	98588.1	99177.4	69688.3	62441.2	72792.2	64116.5	63757.5	61725.1	59467.4
450.2987@2.503	58113.5	49691.4	50056.1	28323.4	18841.4	24009.7	29694.9	40916.1	49828.4	43634.8	38192.3	40772.7	36056.1	41942.8	21552.9	18547.1	21006.7	18514.5	15437.1	15365.3	16332.8
434.3087@2.504	25479.9	26217.9	9457.6	26184	20095.1	19449.3	5262.68	21083.4	22760.4	22589.4	21631.6	13954.7	21861.1	24877.7	22343.8	20584.1	22871.8	21263.1	22274.3	25698.4	21860.6
322.2143@2.505	5325.32	14525.4	7629.38	7836.71	7481.62	9945.33	13428	7569.75	83148.3	5664.87	29700.7	4368.92	2875.6	6827.59	18697.6	16010.5	21478	5101.85	5536.23	8244.67	6674.45
494.502@2.505	9573.32	12471.3	7042.66	7129.08	11706.9	9832.39	8937.08	10138.7	7115.47	9014.28	9721.6	11843.3	13837.5	12710.1	7075.17	8333.38	8037.16	8689.54	12359.8	11055.1	12044.2
296.2234@2.512	6402.72	6176.08	2583.74	9433.41	7343.2	5395.06	2198.19	5648.16	6887.4	5223.96	16120.6	12939.4	6081.14	6437.42	4853.7	5235.09	5236.34	6235.08	4642.59	5155.97	4246.56
760.23@2.512	26263.8	24106.3	8291.55	32954.8	30782.3	30602.5	5673.5	24871.6	23908	27912.7	60436.2	50171.9	24858.7	25386.1	21102.7	21614.6	19658.4	20922.7	23100.6	27962.7	18984
493.3126@2.513	88132.3	106233	89891.8	96464	53220.7	67850.6	81199.5	98252.8	95459.5	82022	77356	82371.1	85656.8	83905.7	42030	44220.6	47376.3	40541.2	40470.4	35279.4	30654.7
835.0009@2.513	3705.82	2768.65	0	2702.07	3058.52	2937.05	461.677	2774.37	1064.33	2919.41	2371.6	2489.3	2741.7	2759.09	2929.41	2454.21	2641.13	2303.01	2965.83	1778.64	2355.53
493.4987@2.513	23308.2	40903.4	33126.3	32452.5	31641.4	39130.8	34220.1	34509.5	22259.3	27722.2	25904.5	34180.2	31504.9	30461.9	34471.6	30078.6	23940.7	26009.7	32178	43563.2	38514.6
492.3095@2.513	335682	415439	327485	354284	199032	248279	304384	359894	358770	318209	295565	307361	332427	319620	151727	165180	177295	149070	134883	135478	117713
492.9709@2.513	5888.55	5184.71	245.959	5046.85	5899.21	4804.07	1043.49	4309.74	5357.74	4318.42	4473.38	4578.15	5128.74	4922.93	3941.7	4208.71	4305.98	5038.2	3441.57	4697.23	4429.57
823.2256@2.513	6536.59	5954.16	1108.37	8588.85	8475.53	6866.52	1186.87	6017.68	5383.01	7300.21	13424.6	11148.7	5767.93	5818.97	5051.85	6255.23	4514.67	4237.32	4806.98	6678.26	4819.34
761.2339@2.513	8068.64	7690.16	1949.68	11340.3	9006.6	8853.23	1817.54	7383.98	7421.66	7928.85	19708.1	15346.9	8368.87	8422.11	7232.9	6797.44	6183.77	6486.4	6874.67	8396.48	6161.54
405.268@2.513	8340.45	11312.5	6813.56	9680.89	6474.06	5508.05	4516.84	6910.22	7752.87	3820.94	7435.13	6616.22	9460.79	8542.85	5924.62	6398.68	4743.17	5165.69	5245.22	9832.35	7907.32
601.3604@2.513	5514.15	13512.2	6430.17	3106.73	4977.43	5890.87	5109.5	7846.33	2450.06	4128.53	43677.4	2766.97	3597.88	5345.02	5195.98	1842.09	3566.05	2405.24	4238.01	6357.02	5436.08
508.5166@2.513	3158.73	4081.65	1763.71	2092.77	2407.72	2888.22	2120.28	2789.77	1424.12	1066.55	1805.88	5655.16	3502.17	5046.81	3203.8	1528.42	2599.62	3331.32	3426.85	5124.42	3410.18
479.4829@2.513	10594.6	15614.7	16679.8	8418.81	17032.3	17284	15609.9	13176.4	8242.54	9214.39	12448.5	10748.7	10528	17192.6	13120.8	10882.5	8418.24	12567.1	16522.6	22797	19855.1
762.2339@2.513	1259.89	1537.52	621.673	2067.05	2258.98	2192.75	202.566	1587.44	1606.67	2121.12	4294.79	4367.34	1832.03	1273.33	1060.57	1064.36	1391.18	1172.28	1090.15	1717.17	1259.48
426.2607@2.513	5652.91	19214	9772.89	6141.83	6258.01	10229.4	7991.29	9265.77	3965.04	5437.85	64985.4	4095.23	4326.39	5617.62	7150.02	3601.97	5668.93	3861.42	8196.13	7940.53	7532.74
463.4515@2.514	2251.54	3578.91	2661.18	2869.93	1809.78	3794.06	2812.66	2900	1551.9	2229.83	1845.84	2011.18	2400.27	3504.82	1522.76	1570.81	1274.81	2303.27	2499.37	3803.77	3185.52
507.5128@2.514	7026.69	7918.38	9068.51	8128.99	10800.3	17234	7858.59	9299.16	7437.03	8592.85	9489.46	8558.34	7769.89	8732.14	11289.6	6436.33	7225.75	10490.8	11771.5	12675	13214.9
481.4618@2.515	3212.32	5363.39	2750.89	3630.76	3419.58	5401.94	2456.68	3673.85	2580.75	2311.75	3577.84	5924.27	3500.95	3767.67	2088.82	3020.24	2061.02	2432.61	2379.12	2813.99	3832.69
725.5941@2.516	11490	6601.68	12603.9	9826.44	7105.47	7266.48	5456.73	6824.4	9110.94	8562.21	5576.21	15338.5	10589.1	13229.1	7009.29	4479.03	7479.91	5964.58	4262.42	5060.88	5699.39
455.3997@2.516	862.86	1494.32	1429.37	1242.39	1234.06	1970.32	968.655	1494.34	473.7	728.2	1481.13	541.319	340.856	2628.97	1826.97	1574.82	895.085	2020.88	2413.31	1779.23	1227.95
696.5009@2.517	23170.8	18946.4	30205.6	16533.9	17452.1	24467	34160.9	26939.7	20496.9	21353.3	21492.6	30360.7	16286.8	25089.9	16984.5	22516.9	21388.1	16995	20566.5	20507.6	17256.7
381.2323@2.517	30348.2	115119	66858.5	42905	41278.5	61709.4	40639.4	58577.9	23205.5	36182.6	421829	19775.1	23060	42367.5	44946.8	16140.9	30290.4	12669.8	48955.9	44630.6	41422.2
407.4249@2.518	4835.74	4684.85	6361.32	14209	6531.57	12957.4	9736.03	15483.9	14305.6	15459.7	13002.4	11551	12894.6	17497.1	3517.74	4763.16	8200.29	3094.37	3439.92	2883.13	2207.85
447.27@2.519	6733.22	8944.66	7792.68	7249.28	7520.97	8696.69	7802.45	4099.25	5461.49	2191.63	3642.49	4834.97	4722.27	5574.67	8679.3	7158.54	9656.25	6638.69	11595.3	11081.7	9843.51
425.2573@2.521	18417.1	80008.1	42672.4	21160.1	25538.1	44405.4	27318.9	38215	14211.3	18495.1	288876	16442.2	11565.5	27735.6	27949.9	8511.17	20217.4	7644.02	39155	30159.7	32236.7
382.2356@2.521	9566.07	25069.8	14699.4	8025.24	9934.25	13936.8	7122.08	13240.5	5985.34	7449.37	87372.7	4228.34	4610.48	8802.38	9452.92	3799.42	5316.14	4476.96	10856	9925.49	9026.57
469.2853@2.529	13659.7	50635.4	27220.3	14658	15914.2	25784.8	18956.8	25536.1	10477.4	12660.7	168251	9725.98	11378.2	16493.5	17644.8	8096.53	11315.2	7647.63	20078.1	18836.9	20739.1
443.2089@2.529	7538.22	7671.16	6660.92	4863.34	6950.02	11456.2	7467.13	4204.95	6245.7	9439.09	9274.14	5346.42	5192.47	12908.7	12289.4	6223.47	3155.44	6240.34	6795.9	6426.36	7476.49
441.2034@2.529	124873	142009	139867	78719	119558	221325	155720	72984.8	127327	176915	183804	112890	101990	276396	244051	117183	67654.4	129071	102790	88192.5	131543
442.2069@2.529	34150.4	39200.2	37888.7	22737.4	37470.9	60495.1	44499.9	21455.7	39556.9	45810.9	52351.1	34500.6	29439.4	72661.2	68004.3	33459.9	18332	38934.1	29785.4	26836.5	38950.7
502.2931@2.529	60433.9	64933.8	48719.1	47167.7	21976.9	30731.3	52766.8	32110.7	49623.4	43795.8	29081.4	34298.8	33848.9	38295.3	34015.5	48817.5	33913.6	25176.2	25579.7	27181.9	26489.6
1038.5742@2.529	3893.78	5528.28	4463.16	4203.61	4510.34	4186.34	4759.94	3400.13	3421.99	3788.23	3400.25	4138.27	5100.45	2815.09	2721.42	5371.02	3510.99	3194.74	2874.27	3804.16	2747.93
549.3815@2.529	2372.66	3321.84	2497.36	2645.66	2766.16	2399.38	2210.43	1619.47	2468.9	1511.49	1483.56	1051.77	1739.13	2025.26	2243.22	2196.18	2011.86	3011.43	2790.22	2748.34	2139.42
679.4813@2.529	1828.96	1727.58	2245.54	1494.27	1282.92	2080.38	1591.6	1871.8	794.559	1173.43	1096.57	1399.69	1984.29	2125.79	1624.58	2126.72	1675.81	2061.58	3801.2	3054.89	1753.46
286.239@2.529	6720.4	9417.61	9202.7	13411.6	10039.9	11446.9	10143.4	3869.49	4146.77	3236.85	2966.26	2673.35	2863.38	2980.93	2147.84	2016.23	3457.61	1499.22	2952.62	2019.88	2624.51
449.4363@2.529	13149.9	19203.8	14695	11369.1	11680.3	18438.7	15381.9	15780.2	8970.16	10751.4	9284.74	14181.6	13133.8	15644.8	12887.3	13508.8	7410.19	11795.4	16920.4	18075.7	17548.6
337.2055@2.529	46863.7	171739	97064.4	68828.1	69651	95063.5	61678.1	93759.9	35159.8	49951.8	596249	35218.2	37749.2	66037	71640.4	28075.4	44311.5	36625.6	66822.4	65974.5	57035.2
350.2459@2.529	1345.17	2715.34	1420.5	1631.29	2026.16	45172	8041.54	1996.76	22190.9	13903	2700.15	2036.65	1224.99	2118.54	7656.84	7673.57	8337.25	7288.34	7171.01	6916.94	5818.35
802.2422@2.529	4473.78	3663.4	243.888	6035.7	4602.94	4567.42	0	4484.7	3509.07	3807.89	9636.78	9109.14	3648.58	3911.74	3545.17	3098.01	2966.12	3439.16	3665.19	4696.19	2695.49
227.2015@2.529	88109.4	120640	202652	105369	88676.9	119556	82081	86027	70289.2	63713.4	78558.4	76892.1	73639.7	90175.4	103731	99322.6	88981.5	27264.4	122316	119077	102828
338.209@2.529	8652.43	29987.8	19523.6	12705.4	11564.2	17954.1	11296.8	18109.2	5128.86	8903.65	107302	6166.57	5494.93	11376.7	12497.3	5222.51	7700.64	4944.18	12665.8	11690	10027.6
772.5205@2.529	19365.3	17134.6	24464.3	15543.9	8990.04	11860	16084.6	11618.3	14198.5	9899.35	11485.6	14291.2	18237.7	14344.7	7295.12	7910.61	3963.09	4915.48	7636.68	8168.91	8003.39
804.1612@2.53	3542.47	3396.25	0	3508.31	3489.24	3155.23	0	3124.34	2266.7	3850.41	4289.24	3906.65	3458.19	3083.55	2974.13	2481.56	2705.74	2136.43	2566.69	2739.3	3145.95
282.2075@2.532	4621.31	4102.11	1000.3	5129.62	4153.35	5424.81	511.706	4417.52	3740.51	3137.52	9870.81	9506	3560.91	4414.25	2317.16	4280.72	4947.17	3286.64	3318.39	4548.84	3473.02
771.5175@2.532	41260.1	37117.6	44175	29345.4	15398.6	25265.5	34041.1	26970.4	33043.9	29984.4	28396.3	34497	28444.9	33424.5	9745.32	13554	13538.3	13271.3	13846.1	14367.1	13201.9
435.4208@2.532	5606.28	9439.98	6143.61	6083.46	4837.83	10168.8	9343.64	7794.37	4481.45	4832.76	5760.8	6438.04	6010.02	4985.81	5417.06	6476.89	3606.33	4795.96	6774.84	8522.38	7409.67
282.2521@2.533	33181.3	30501.4	32992.6	38720.2	29902.5	31797.1	39828	45008.7	39506.1	47112.4	32388.6	38212.7	48246.8	34225.1	13727.5	19433.4	17247.8	17986	30387.3	14986.4	16388.6
228.2048@2.534	14990.4	19326.5	13538.1	17814.5	15415.9	17616.6	17549.5	13690.5	10927.6	11193.7	12253.2	13462.9	12525.7	14543.1	13765.3	15878.4	13022.8	16273.7	19225.3	13014	14015.7
307.1948@2.537	58719.2	117321	211015	43394.2	82117.9	62557.4	75751.3	54640.6	37973.6	66696.8	829188	37607.3	50279.3	85896.7	89868.5	49196.3	60094.3	33065.1	196222	93412.6	78898.4
454.3985@2.538	11485.8	10976.8	10024.1	13342.9	9810.1	12333.5	10817.2	9099.56	8301.14	8705.1	7459.14	8936.77	7485.21	13985.5	11657.7	11054	10612.7	13580.5	13903.1	15571.6	10575.3
809.21@2.539	4778.07	3153.64	249.554	4455.26	4944.94	4052.08	230.178	4196.44	3265.16	4190.08	8408.98	6806.01	3649.02	3797.03	3589.31	2832.81	2810.88	3446.98	2483.63	2988.48	2670.07
746.2145@2.54	18649.6	16819.9	5477.32	21342	20012	18456.7	3737.45	18255.2	15824.3	19445.7	41865.7	34030.8	16954.4	17086.5	16375.1	14526.8	15798.1	16079.6	15235.5	18364.5	15031.4
452.4554@2.543	7116.01	10062.1	8633.05	7372.88	12027.6	17514.8	7963.93	10633.5	5741.05	8320.45	14037.5	10574.8	9756.69	11003.2	12810.2	9499.32	7431.64	10421.3	14753.7	16943.8	13500
453.3952@2.543	35063.9	48021.8	43863.4	38975.5	31996.6	45121	34606.2	23722.5	25993.6	27812.7	35378.3	29558.3	33879.5	31944.9	40752.1	36134.1	35602.2	40703.6	47234.2	48407.1	30696.5
747.2188@2.546	4976.55	5365.58	1527.99	7843.88	5945.34	5929.41	1181.55	5907.22	4238.65	5964.04	11787.2	9635.75	5679.02	5552.74	4455.92	5535.61	4093.92	4838.44	4309.47	5519.07	4179.21
774.5368@2.546	131084	131458	160920	161247	122345	158273	181870	152581	152119	173399	157618	257715	270947	213989	35899.2	37228.5	38134.4	29676	35005.3	35295.3	43407.3
468.3001@2.546	29969.2	31134.7	29710.2	22080.7	14891.4	20060.1	22240.4	22834.3	25670.7	23284.1	20620.9	23368.9	19592.2	23236.4	12784.3	13765.8	13587.2	9774.59	12141.5	11134.8	9561.56
196.0379@2.546	62264.3	62441.8	65774.2	41534.9	23084.6	41033.4	57351.7	42125.8	49030.8	56232.2	50656.1	45325.1	61070.6	54754.1	29844.6	33847.6	33064.9	33775.6	19665.2	25577.1	27899.4
451.452@2.546	33519	47194	38518.5	31351.6	36428.6	55992.5	35230.6	38247.1	26520.8	30954	41381.8	40296.4	39593.1	38594.6	39720.4	33770.3	26193.2	33264.1	41524	54967	43055.2
479.2977@2.546	190002	221758	200659	248845	149706	187656	236444	224582	250454	256563	194718	215761	242926	228583	67757.2	95625.9	77175.7	67699	62527.4	62203.6	59052.4
308.1982@2.546	8163.45	19138.8	35108.6	8134.57	11605.2	11668.9	14273	9530.24	7060.26	16035.6	132328	6434.31	7693.58	14002.7	14521.3	15998.2	10701.2	14764.1	30307.9	14589.6	14187.3
467.2981@2.546	157827	161019	170228	119411	72391.2	96197.2	117071	113788	143248	130948	108389	116413	120643	129685	56177.8	58264.3	67071.9	55772	55875.2	56188.6	50574
666.4658@2.546	4172.76	5485.11	4854.08	3806.53	3500.86	3828.59	3078.99	3193.39	2464.52	2654.97	2301.86	2259.64	4087.6	3951.25	3715.49	3438.81	4767.17	4081.85	5080	6028.75	3567.97
478.2944@2.546	759018	903620	812285	1.00711e+06	582696	776223	981907	893254	1.00302e+06	1.00625e+06	797954	853235	974632	936375	246594	359386	290119	230126	228522	229276	209794
820.2517@2.546	3946.89	3086.11	451.901	4100.59	4204.34	4042.1	856.782	3186.7	1731.23	4441.59	8060.64	6772.96	2547.25	3957.6	2619.16	2647.66	2629.55	2246.74	2062.78	2947.56	1859.92
466.2947@2.546	696698	698619	742395	528733	310655	407622	499238	524495	628545	556519	482459	507350	517105	548079	246082	256987	290784	223863	233724	234866	208490
652.2616@2.546	10923.6	11787.8	9274.51	9213.18	7051.09	9583.38	10646.8	10103.7	12126.9	12736.1	10025.2	10057.2	11769.7	11116.7	5909.03	6197.26	3680.1	5232.59	5025.21	4626.67	5209.48
508.4815@2.547	1435.93	3530.61	2813.93	2485.19	1933.28	2608.48	1778	2827.6	1711.85	2321.28	4665.83	5298.47	1945.04	3444	3016.42	1757.58	2438.36	1220.28	1601.22	3495.72	2216.59
509.4913@2.548	4588.33	5343.56	4761.85	4063.97	3826.11	4928.8	3925.16	5016.77	3179.76	2714.89	4537.8	4001.7	4176.79	5280.8	4015.51	3996.44	3443.79	3969.35	3708.69	7548.65	4215.98
967.5851@2.548	4521.63	3172.08	2429.62	3776.17	4666.5	5898.48	3449.48	3228.24	4854.95	5305.27	4182.87	3025.47	4586.77	5432.58	1914.36	3012.23	2274.12	3468.94	3029.66	3593.62	2768.91
760.5201@2.549	42963.7	46332.3	40381.3	38653.7	37436.6	46758.8	43228.4	70730.5	49844.9	58842.7	46913.7	101075	125605	78437.2	44286.6	52100.3	52746.2	9340.97	44776.6	49879.3	41227.1
465.4672@2.549	18033.7	22846.3	14666.7	17448.1	15601.5	32339.2	17739	16130.8	11823.9	11900.2	16762.3	20138.7	20478.4	13519.7	15941.9	16285.1	15165	14797.5	14877	26499.7	21312.8
500.2788@2.55	81235.9	79872.1	64088.9	50433	19885.8	14795.9	63730.7	30605.7	56522.6	40679.9	41487.9	33499.8	29630.8	47573.7	25597.8	42912.3	26279.9	23442.6	20834.1	16355.1	17513.4
773.534@2.551	283145	275125	329269	335446	254786	334007	391545	360886	319245	347771	335119	539877	565069	449502	65740.4	81376.1	76996.8	77997.7	71506.9	73558.3	68287.4
439.2732@2.553	16588.4	30053.9	53954.6	47199.8	24108.1	17857.7	20160.5	42040.1	43234.8	16290.8	248715	38285.7	42042.3	20769.9	25715.9	18793.5	17784.6	14882.8	68338.4	26305.2	36554.8
788.5523@2.555	34474.7	41258	46458.2	32322.4	23450.4	39125.4	31724.4	40748.1	33110.5	35028.5	29041.2	62621.3	76989.7	39434.4	6394.36	9007.7	6663.42	5968.35	5206.3	6085.08	6451.91
368.9765@2.556	16115	21794.3	7596.71	15391.8	11465	11221.3	5897.52	12378.3	15484.8	13364.9	10947.4	8549.44	16074.5	15912.5	15151	14394	15282.3	14825.2	13817.8	14744	19615.9
466.4703@2.556	347.74	2151.31	1599.43	2107.37	2496.69	6673.38	1372.97	1272.42	1395.66	1601.46	3123.26	1936.87	1193.29	2308.83	2259.52	4063.46	2694.69	3457.84	6283.71	5359.73	4745.7
507.4782@2.56	6713.86	8330.86	6456.42	7178.39	7412.74	6959.17	5253.51	7070.33	5536.75	6645.22	14774.4	13191.8	9364.17	8204.32	5199.82	5668.78	6860.63	8347.95	5379.25	8707.82	4868.74
455.2701@2.563	8811.06	22469.7	12592.7	7651.76	3714.51	10358.4	13539.2	6465.89	6843.31	6807.65	161098	2550.37	6406.84	6195.64	9645.51	5464.86	6368.91	4939.77	15495.3	10058.1	11224.9
787.5492@2.563	80022.2	77594.2	64049.6	67364.9	38698.8	84565.3	82842.8	80408.6	60978	81347.3	74667.2	107624	126378	95935.7	16774.7	20801.5	20797.8	15827.3	18970	20043.3	10680.9
380.398@2.564	7570	9200.55	9492	17453.7	7741.16	13613.6	12496.5	19507.8	17810.8	21998.7	16060.4	14734.7	15520.8	18523.1	4298.98	6426.22	9575.56	5632.71	4039.64	4853.25	3070.7
438.4391@2.565	5686.32	6040.32	4191.69	4963.03	5210.3	7282.86	7309.87	4988.01	5718.48	5081.48	5047.66	5111.41	4363.84	4966.94	5104.46	5134.03	4439.33	4735.21	5060.57	7780.43	6407.74
411.2424@2.565	14954.8	33333.4	15764.4	10938.2	8508.15	17223.6	25071.5	9812.47	9319.36	8325.98	252175	6598.87	8309.18	8711.3	14231.6	6260.41	9788.74	5805.55	23700.5	19649.4	16391.2
379.3944@2.565	24886.7	29235.3	32062.7	67641.4	30251.6	53422.3	41558.3	72016.7	60988.8	74024	57760.5	49400.9	52433.9	60195	19467.4	22864.1	32523.2	21284.8	14926.1	16119.8	13182.1
759.5181@2.566	90734.5	94410.9	104704	69215	69438.1	91903.4	87418.5	148396	98629.3	117945	126264	215090	256267	156896	14373.4	18682.9	18337.2	16851.7	18840.3	20410.8	16108.2
367.2182@2.566	19518.6	51680.6	27917.9	14968.3	12442.5	21267.4	29120.1	14246.4	16828.1	11772.2	359101	9652.64	11957.8	10690.8	25722	8858.98	15598.9	9911.17	37208.8	28323.7	26133.2
437.436@2.567	14934.9	23271.5	19344.3	16859.3	13425.4	24232.4	16408.3	21380.9	12631.5	15899.3	19705.4	18855.4	20326.8	25636.8	15903.8	19145.8	12772.1	15227.7	23924.4	28827.7	20902.5
268.1915@2.567	27839.1	2868.44	28241.3	24950.2	2699.3	3342.97	21778.3	2537.01	27586.6	3028.31	6417.28	4482.37	2733.05	3721.4	2355.07	2952.82	3298.8	3491.21	8913.12	2650.96	6733.83
790.1458@2.569	2866.7	1575.04	0	2603.03	2711.2	2431.85	0	2446.76	2073.36	1900.62	2556.73	2624.19	2743.98	2014.53	2001.25	1867.54	2528.9	2446.2	2368	1774.3	2110.64
746.5056@2.571	25270.4	27384.5	31984.8	19787.9	22594.7	28974.7	29946.5	39610.8	24698.6	30532.8	31288.6	60758.1	76456	52170.6	9424.09	11401.5	13684.1	10689.1	11352.9	10658	10059.3
747.5178@2.571	108066	126838	146171	93895.8	98443.9	128542	105686	220839	138852	177374	202836	345997	394712	248334	61976.3	67337.3	65123.3	74349.6	68568.3	71526.4	64554.4
745.5027@2.571	53767	61172.2	69304.4	40233.4	48572.4	59762.1	54363.1	89665.4	51634.3	73509.4	81721.1	148345	166327	117791	18074.1	12830	13988.4	20941.3	15645.5	19280.7	15261.7
795.1948@2.576	2419.85	2607.8	0	2744.47	2936.6	1761.2	0	2065.57	1935.41	2175.52	4797.31	4049.67	2415.76	2472.17	2295.04	1870.6	2134.79	1509.66	1838.68	1467.16	1515.38
732.1989@2.577	12171.3	12722.3	2372.59	14120.8	13483.3	12857.3	1437.09	14213.1	11090.5	11520.5	23169.1	19833.6	13029.7	12564.3	11554.4	10734.2	11183.5	11699.3	10376.5	13907	10156.9
777.5555@2.579	234808	170091	255602	177642	131423	158381	218774	166503	206421	200548	267707	211063	153033	185579	174353	146537	151416	86891.3	118483	131365	114320
336.2302@2.579	825.993	2105.16	207.966	1003.73	1307.34	1002.14	475.756	690.888	1120.79	239.604	11107.5	890.505	1695.78	1562.92	9914.03	11605	11263.7	9325.75	9879.59	10823.6	9310.2
214.0485@2.579	18628	20002.9	19207.1	19249	8016.45	11419.2	14486	15057.9	17296.6	15862.9	12998.5	17864.9	18520.5	16815.1	6814.96	7244.96	7550.28	5705.65	5658.22	8472.5	4801.57
733.2023@2.579	3354.21	3373.12	0	3992.9	3421.5	3525.83	0	2596.63	3124.44	2799.56	7469.89	4646.63	3151.16	2483.43	2859.15	3755.17	2928.67	2955.29	2518.85	3729.51	3253.5
775.5497@2.579	2.1371e+06	1.74228e+06	2.37335e+06	1.93009e+06	1.11989e+06	1.43837e+06	2.12951e+06	1.54878e+06	1.76834e+06	1.78006e+06	1.54574e+06	1.93344e+06	1.56611e+06	1.85718e+06	1.17476e+06	1.26396e+06	1.32274e+06	1.11178e+06	1.08702e+06	1.09079e+06	964571
776.5528@2.579	922759	764475	987413	848738	492493	569794	914133	649411	775256	776275	660876	835799	683946	778119	506301	550603	557294	468599	488507	486517	429485
476.2783@2.579	290203	237375	165156	226084	88671.6	119901	243479	144175	232412	158556	144199	178479	159792	220942	103591	124569	100052	76792.4	84113.7	86306.9	81625.5
323.1898@2.579	22011	49655.2	33737.8	15400.1	12978	25525.6	32301	14786.9	14990.9	15640.9	445901	10910.2	14384.6	13815.2	24843.2	6294.37	15457.6	8733.59	45010.8	21557.7	25558.9
477.2822@2.579	82726.2	69463.5	48809.8	66792.8	36541.8	43420.6	73923.8	51483.5	67932	55551.5	45609.6	55249	50197.9	67434.8	43741	44635.8	34744.3	33119.1	28817.1	40939.1	35576.5
735.5095@2.582	25714.7	34323.8	34726.7	19795.7	24736.2	31938	27244.6	56162.1	29545.8	35709.3	45231.1	75816.6	92724.1	56284.1	13441.7	14318.2	14294.6	16671.5	16932.1	16396.2	15654.4
734.506@2.582	90333.5	117712	118154	68108.2	83318.9	109959	90887.9	183458	115631	130381	148054	272286	336502	189266	41945.5	40938.3	40090.3	54765.6	49391.9	51854.3	46570.3
761.5334@2.586	229663	232278	262951	147204	148281	186355	183057	267098	214546	237616	238824	448053	490375	327713	89134.6	91152.1	95953.7	110270	96308.3	94532.8	84335.3
585.9624@2.589	2233.38	1646.86	0	1591.17	1810.93	2464.92	0	1984.26	1339.9	2206.61	5355.53	3888.77	2002.16	2316.51	1638.22	1624.57	1139.38	2372.55	1561.53	2326.25	1319.74
421.4051@2.589	1353.62	4376.58	2133.36	2013.23	1994.76	4092.27	2033.58	3063.64	1477.55	2701.4	3121.27	2353.21	2486.67	3482.36	2611.83	1697.04	1285.52	2132.95	2091.44	3999.79	2601.15
719.4868@2.594	86388	105708	120215	64267.2	73539.6	98055.8	75310	144244	89271.3	106180	127639	217718	256599	165038	42798.4	43042.1	38419.8	49619.6	50523.1	64035.6	42655.6
365.3786@2.594	4297.51	5864	5554.88	8414.47	3936.22	8283.16	7111.11	8071.25	8942.85	9127.21	8557.22	7381.42	6246.37	8810.38	4138.79	3722.66	5529.78	4138.58	3042.39	2876.95	2568.71
720.4901@2.596	37999.2	44552.3	51095.3	27088.2	30736.8	41400.9	32106.3	61877.8	40721.9	45193.2	57904.6	94316.5	109724	74858	17225.3	18539.1	16209.9	22019.7	21047.8	27679	15843.1
733.5027@2.596	209670	272397	280567	156419	195089	265546	207802	426829	262059	309106	371829	659952	822409	459120	82336.3	97184.6	100344	127802	109365	113437	103871
293.1791@2.596	153863	455067	289197	281369	305216	290035	273051	243559	176109	173605	1.18478e+06	132080	153999	184142	216125	127021	158406	111261	195116	240020	184893
294.1824@2.596	20749.4	71712.8	49068.3	47089.4	50715.1	47820.2	43632.4	36599.9	27698.5	27234	184679	22140.8	20974.9	30866.4	34294.4	21008.4	25259.5	17181.2	28130.5	41625.6	31299.2
347.2259@2.596	37799.5	35889.4	31831	30616	28130	24141.3	25386.6	25724.4	23297.1	21066.9	19022.9	23704.3	28433.1	26069.5	24613.8	20557.8	23017.1	22264.2	24533.5	25587.8	20167.3
295.1782@2.596	6405.26	21178.2	14900.1	13290.4	12841.3	16383.2	12470.9	13139	7624.96	9126.75	57373.3	7112.68	6033.97	9908.74	10983.2	5491.24	7259.67	4934.71	9233.05	10085	10077.1
412.3882@2.596	5204.93	6002.17	7231.83	5734.11	3755.75	4112.76	5781.33	4441.47	4643.13	5360.25	8180.32	4527.25	4441.37	5919.94	3862.12	3123.16	3421.83	3748.58	4136.02	5679.52	3700.33
786.5989@2.596	18392	113155	20091.1	23225.9	90681.2	16180.4	16493.7	125959	75653.9	56971.6	16265.4	95686.8	115441	76189.3	68066.7	14419	71183.1	50931.7	68156.4	13976.8	30251.6
296.1806@2.596	2113.23	2744.73	1909.74	2493.97	2213.88	1891.74	1774.82	1588.81	2226.17	1220.94	8407.89	1665.79	1631.04	1936.93	1347.43	598.611	1328.66	1268.33	1593.43	1905.06	1216.1
453.2818@2.596	81796.7	102392	101101	76012.1	44026.9	60763.2	68695.1	72967.8	82216.7	73788.8	65985.5	77301.1	77237.6	80681.5	61393.7	58995.5	70492	55860.1	62224.2	59215.6	53872.3
324.1924@2.596	2854.91	8619.34	5413.42	2645.29	2659.87	4013.46	5469.24	2447.64	8648.37	2587.38	72661.2	1931.94	2327.52	3348.06	4058.29	911.924	1270.21	858.255	7483.56	3644.95	4159.76
452.2785@2.596	342441	438712	428082	316241	179005	249818	308994	310759	348522	309652	286679	322515	336227	330091	252627	259452	294520	235600	269657	243634	219140
721.4983@2.596	15166.3	19054.8	19168.5	13743.5	15907.5	20040.5	13419.7	31956.7	19774.3	23204.7	31061.9	45976	53468.4	32295.4	15375.3	16263.1	14648.8	20325.6	16557.4	20179.3	15893
717.4708@2.596	11161	16078.7	21744.3	10181.3	8775.16	10204.2	21905.7	14084.1	12126.5	15379.9	11274.6	19951.9	20820.6	17950.3	12308.2	11387.7	12061.2	14289.3	8213.83	9583.37	16890.6
255.0886@2.596	92885.5	84140.6	100187	86165	49315.1	82213.4	79398.2	46633.7	29766.7	52261.8	34594.8	21260.3	28207.1	26745.1	8557.5	8686.41	8195.97	8071.98	5183.96	4007.14	6597.11
375.1309@2.596	35905.7	46501.1	26151.6	37759.9	20550.9	24432.4	32078.4	16403.2	12384.2	17242.7	20905.9	12237.9	13527.5	16392.5	5189.05	6705.07	9864.48	2660.45	6855.06	7481.53	5589.26
454.2843@2.596	14903	20991.3	18701.3	15691.5	8768.79	11795.5	14777.5	15720.7	15306	16363.6	21894.4	16176.5	16522.3	15738	12821.2	15161.7	15084.4	10592.3	13496.6	12521.5	11309.4
465.2819@2.599	255804	277948	225996	234815	137155	153165	171560	310516	258374	236282	227974	243971	263926	233232	91728.2	90206.1	90725.3	71618.3	75096.8	67674.9	55126.3
581.5144@2.599	2291.17	2726.56	1475.1	2662.25	2609.12	2779.07	437.518	2374.61	1998.78	2504.31	7682.06	7165.07	2599.5	2281.41	1747.71	2602.29	3153.54	2061.91	2268.93	2974.62	2221.3
482.3316@2.599	9761.29	18932.4	11963	8035.18	4110.52	3148.05	5816.07	4257.09	2019.32	15392.5	16276.5	5404.99	3374.62	3376.23	11383.2	3188.48	2663.53	12663.6	4537.33	7691.92	5472.16
464.2785@2.6	1.1134e+06	1.23003e+06	977120	1.04717e+06	571017	668767	701126	1.34249e+06	1.10413e+06	1.02604e+06	1.00033e+06	1.06274e+06	1.13789e+06	1.05461e+06	365211	366009	365301	337175	339817	330451	248968
408.3929@2.6	4839.58	8853.28	6862.37	5904.79	4574.47	10426.5	7702.02	6791.82	4706.56	4552.64	6164.88	5982.36	5983.89	7974.72	5368.31	6350.64	3644.58	4266.63	6801.73	9345.47	7777.97
409.3116@2.601	8322.09	12697.1	9814.35	4443.18	3700.39	2210.82	4505.22	3518.04	1993.41	1777.74	2781.02	3331.46	3355.23	2195.76	1865.47	3383.1	2969.54	2253.36	2970.72	5319.26	2199.14
397.2256@2.601	26025.3	169558	37184.8	44339	36655.7	85554.6	34781.2	76699.2	31064.3	17145.9	218712	20521.5	18946	44969.2	34549.1	12281.8	23870.5	14342.6	19697.1	25047.9	23398.4
638.2445@2.601	11692.4	12836.9	11327.2	9094.22	5359.76	6799.06	8213.62	12527.3	10345	8733.5	9402.31	10764.5	12873.7	9015.9	5500.11	3844.01	2994.24	4615.45	3724.21	2005.47	3079.27
411.3858@2.601	20098.3	21239	25789.8	16882.2	14828.2	20536	21884.3	20856.2	19344.8	23941.5	24636.9	15656.2	18812.5	25366.6	16027.7	11987.9	12549.4	13214.8	17527.8	21957	15553.2
774.2114@2.603	1955.34	2490.05	577.233	1919.22	3010.36	2952.72	1065.71	2210.67	1408.23	2993.08	4757.46	4962.56	2132.59	2284.07	1035.9	1804.62	1650.79	1881.24	2328.63	2520.77	1245.07
407.3895@2.606	20235.1	27713.9	27117	18869	18506.3	34169.4	25336.4	22991	14837.9	17014.4	18391.8	18856.2	22758.1	24803.4	19547.7	20069.9	14978.5	17913.6	25105	31986.7	26331.9
708.4883@2.612	3001.32	2618.86	3746.51	2931.04	1954.16	1574.59	2814.88	5232.29	2716	5043.58	5215.03	7857.85	8788.87	4724.62	2832.04	3043.17	3124.43	4374.53	4716.72	4370.82	4229.84
398.2298@2.612	3937.77	35147.5	7268.92	7120.13	5501.19	16061.6	6759.49	14248.6	6048.97	2953.55	43036.7	4275.84	3612.32	9776.13	7195.85	2630.86	4815.39	4697.64	3895.54	4864.19	4819.6
424.4236@2.613	6036.78	7362.66	5654.68	4673.37	4228.49	11545.1	6042.93	6276.09	3277.77	4759.87	6786.72	6049.39	4565.76	5743.3	6498.43	5700.11	4636.72	5452.08	5810.73	7806.75	5780.41
707.4849@2.613	7735.75	7787.03	9345.86	5668.08	6040.13	8473.47	5768.06	13829.2	10653.3	10678.5	12059	21769.9	23527.8	16969.8	8682.72	6813.49	7949.32	10454.6	8450.14	11455.2	1424.53
254.1759@2.613	2907.71	3426.36	1998.06	2840.35	2638.83	2773.23	2413.87	4056.78	3496.3	2009.95	3722.57	3448.7	1452.59	1835.21	2323.95	2278.32	2097.8	2445.77	1548.03	1748.74	1502.16
718.1832@2.613	10056.4	9697.86	1657.05	10796.9	9946.64	9552.75	578.561	9857.55	8797.69	9343.91	17192.1	13719.5	9904.16	8528.87	9292.01	9488.19	9539.74	8248.06	7981.61	8405.86	8082.63
441.2529@2.613	8956.93	105775	13844.7	15010.6	15076.9	46238.7	16712.3	39245.6	10238.5	5945.78	125395	9792.41	8724.59	19001.3	15610.2	7679.46	11314.3	5267.66	9715.18	10218.1	7973.9
423.4204@2.613	17796.8	23843.4	21192.2	19685	19366.3	39802.1	22098	21038.4	13615.8	18048	26143.9	21666.1	22738.2	23606.2	20586.1	15262.6	15752.1	16799.8	20655.8	31486.2	22448.5
481.3314@2.613	45297.1	51774.3	36869.9	18966.3	10704.4	13497.9	23578.3	2056.08	2241.7	15978.9	15566.7	16939.7	17239.7	14353.8	13835	13464.4	17420.6	9688.81	11052.2	20610.9	15582.8
719.1874@2.613	2527.9	2460.83	456.366	3512.63	2458.85	2922.9	656.32	2580.73	2124.77	2199.34	3898.33	3884.76	3137.98	2787.59	2242.16	2287.76	2136.5	2154.93	2438.4	2413.22	1599.68
735.0078@2.613	3769.51	3064.13	0	3089.12	2545.2	2677.68	0	3615.87	2068.16	2984.41	1408.28	1651.01	2160.28	2400.06	2722.22	2256.62	2182.39	2289.68	2760.18	2744.03	2660.02
474.2617@2.613	96165	89257.6	69422.3	68886	37376.3	20776.7	77523.9	47334.7	72908.3	52559.5	45719.1	60338.8	59891.7	69411	41474.1	40177.9	34837.4	33459	35495.3	36284.2	32297.8
776.1312@2.615	0	706.051	0	391.229	2304.34	1251.36	0	1152.49	235.495	784.146	1562.21	592.922	1258.04	585.262	2353.1	2322.76	2182.68	2036.62	2721.97	2556.66	2696.02
370.1292@2.617	4630.14	6961.98	5822.73	6088.25	5256.1	6193.47	5705.03	5344.57	6719.14	5914.46	9259.6	4606.27	4246.52	7624.47	7157.99	3837.84	4560.82	5073.21	8411.13	5400.72	5726.67
653.3017@2.617	57044.7	57321.2	73155.9	59973	44552.1	87837.1	75014.8	72126.1	51421.1	47891.1	54288.6	67818.5	69739.8	72862.7	46011.7	56808.8	37141.7	42820.6	48598.2	65134.1	49986.7
353.2025@2.617	26767	234048	55065.3	60479.1	38171.7	117322	52297.4	98822	38446.4	25900.4	303928	37452.9	27226.9	56762	54422	20168.4	37324.7	18680.9	38284.8	42272.5	37568.5
706.4742@2.618	12138.8	15293.5	16264.6	8300.09	9863.79	14182.3	10719.6	15860	9794.01	9988.54	13482.7	24419.4	25997.7	17641.8	1298.83	3034.77	2016.26	3550.82	2416.93	3178.05	3015.51
705.471@2.618	29976.9	35904.2	37859.7	19775.6	23425	32095.2	26624	37632.2	22998.7	27249.1	32321.1	54416	63087.8	42272.8	5540.57	5537.58	4612.18	8858.03	6362.06	7845.97	7502.53
792.22@2.622	2954.27	2439.27	253.256	3953.35	3026.47	3853.95	0	2287.11	1970.81	3322.36	6664.32	6644.41	3160.65	2930.88	1861.81	2691.87	2230.96	2998.22	2028.06	2672.12	2180.94
693.4707@2.622	19016.4	22397.9	23928	12917.3	22728.9	25425.6	19743.5	41557.3	26100.7	32032.3	38545	59264.8	68135.9	42712	21634.3	20793.7	21097.2	26419.5	25218.1	28878.3	22949.1
695.4779@2.623	3567.67	2345.49	2904.71	2465.09	2195.71	1338.57	2706.41	5244.66	3016.53	3140.53	5187.45	6213.51	7503.52	6534.37	2790.55	1796.97	2862.88	4012.57	3613.74	2721.85	2082.23
694.4748@2.625	7155.8	8875.49	9628.91	8274.82	9726.77	10337.8	8629.27	16579.2	10723.5	13904.8	13795.6	23967.8	29819.2	19159.5	8577.64	8482.7	9497.78	10636.4	8757.73	10584.2	8481.19
354.2063@2.626	5876.82	42133.2	10255.5	9987.97	6544.59	20938.3	11236	17422.5	6988.87	4820.02	53188.3	6001.32	5354.43	9428.94	10218.1	3361.09	6018.19	2239.96	7139.41	6236.12	5715.09
425.398@2.627	5280.13	5729.69	22037.3	5488.89	22861.7	9262.73	5092.81	5395.43	11714.7	16226.3	5335.43	8348.69	6967.04	8390.19	14551.7	3265.26	4509.14	3108.24	8727.05	9036.49	4017.45
691.4553@2.629	17962.5	23041.1	24220.9	13487.1	14511.7	20202.4	14332.1	20048.1	12917.1	17091.6	18869.1	29863.2	36080.2	25164.8	7530.85	7494.5	7566.72	8213.74	8192.51	10588.6	6939.43
409.4051@2.629	132949	130505	158737	108529	100577	154790	119172	127569	108666	130081	130716	127516	119620	155188	87165.5	83715.3	82320.5	77510.8	80449.3	104354	79163
410.4086@2.629	35404.9	41931.6	41746.2	33312.3	25868.3	48813.2	38349.6	33129.6	33016.6	35139.4	38663.6	37505.3	35087	42227.2	21527.3	24915.4	24563.4	24205.2	24725.8	32262.7	22979.5
449.2893@2.629	8787.47	9984.24	6506.36	9115.48	7445.98	5998.35	6316.34	6811.48	7861.18	5456	6822.28	6165.15	6997.7	8069.25	7327.95	6964.88	8948.09	5854.87	11161.3	10878.4	8566.07
621.476@2.629	6748.28	9275.86	9282.81	7655.24	6168.97	9269.05	8093.24	6186.7	8504.06	8752.36	9399.11	7638.03	8663.21	7582.73	5076.76	5973.87	5698.42	4719.28	5028.69	5771.63	4838.11
692.4588@2.629	6897.41	8248.38	10424.6	5393.01	6398.12	8636.43	5898.22	8103.28	5830.43	5716.1	6767.22	13081	14159.1	10038.9	2987.32	3233.84	2902	3343.63	4596.05	4455.98	2395.75
267.2679@2.629	3639.09	16479.3	8195.07	4974.09	2316.38	3243.58	5836.22	4958.81	4800.52	4342.45	5271.22	4055.46	5220.76	3286.05	8034	7011.57	12501.8	6067.18	13115.8	19577.3	10253.5
269.2841@2.629	14898.7	21458.4	11029.4	12689.1	6496.36	5410.18	5907.23	7932.29	4765.43	3957.13	10821.8	9851.89	5366.9	6036.85	9591.52	10189.4	10551.4	8360.79	13702.3	27111.6	11378.5
270.2877@2.629	3036.36	3828.57	2064.16	2121.73	2299.08	2596.28	983.43	1334.89	4675.65	4375.57	5461.77	1250.42	4862.51	4895.03	1088.63	1376.15	1809.97	1060.61	2708.03	4519.58	2697.2
351.3628@2.631	5367.22	7173.97	7267.18	11780.8	6295.04	9166.33	7533.2	10555.7	9622.81	12159	10116.1	7996.44	9356.91	9553.82	3156.75	3245.18	4732.68	2679.85	2042.8	3370.26	1836.18
393.3735@2.632	9776.1	14226	10588.9	9846.38	8747.89	15819.9	10192.2	13100.7	7285.59	9310.14	7334.16	7602.43	9363.42	11932.9	8990.4	8971.82	7382.49	7197.9	9996.44	12656.1	11621.9
626.2328@2.633	9979.32	12732.5	9540.51	9776.27	6724.1	10125.6	10771.5	13234.5	11330.4	10714	9478.66	14477.3	10754.9	13411.9	4949.03	11466.5	8462.75	9616.35	11803	11208.8	14089.7
309.1742@2.634	44697	276367	80870.3	97064	51907	150958	79858.4	124076	64201.7	40753.7	373187	57476	47769.9	76303.3	68870.8	28475.5	52830.2	27514.3	33881.8	44948.4	45353.4
479.4456@2.634	2343.95	3003	2162.2	2798.32	2338.16	3540.69	2306.75	3125.49	958.326	3068.12	3579.35	5168.18	2029.14	2305.07	3423.42	2027.51	1158.63	1290.2	2285.17	6443.89	1241.73
398.372@2.639	11337.7	9851.58	10908.4	9085.23	5660.42	10091.6	7504.21	10320.8	10693	10466	9890.65	8172.49	9419.66	7709.95	5634.53	3899.68	4358.39	4733.34	4180.19	5711.46	3800.27
253.2173@2.639	23473.4	24987.2	24260.1	25046.4	21138.2	30969.1	27483.2	49222.5	32517.3	27208.4	29164.7	29602.1	33190.5	39934.3	13162.9	13552.4	15996.5	12734.3	16701.2	17583.3	15332.8
981.5712@2.639	7824.13	9153.84	8950.4	5044.35	6382.67	6431.11	8411.7	5382.98	4887.42	6950.12	6171.6	6621.79	8889.19	7939.3	5239.72	7605.62	4885.13	6007.36	8519.7	7619.96	4914.8
980.5685@2.64	10890.6	12746.6	12960.1	11509.5	10560.5	12622.9	11961.6	10759.2	8794.4	9548.45	10522.4	12694.3	13755.1	12399.1	6497.19	12754.7	9586.91	11228.1	10821.2	13484	11959.6
310.1774@2.64	7487.94	42277.4	14775.6	13857.9	9097.23	23727	12531	20997.4	11185.3	6047.34	58148	9565.48	7462.59	10865.5	12220.2	4285.43	8355.87	4507.43	5498.63	7343.4	7650.1
250.1449@2.641	25533	25674.3	21556.1	22940.1	19385	28095.2	25915	19225.4	24104.9	19368.3	20144.2	19619	22017.8	20805.8	29280	19547.3	21086	24645.9	28201.7	23945.2	24177.4
596.423@2.641	3103.37	3666.23	3694.95	3851.84	2558.67	4096.89	3425.06	5375.28	3534.56	3271.63	4189.11	3113.92	2146.55	4861.8	1293.52	1874.44	3089.17	2348.64	3022.39	3440.66	1338.56
680.461@2.645	1904.29	3236.23	1649.13	1467.57	1067.94	2496.9	2022.63	4317.22	2473.58	4023.36	4503.91	6069.6	5886.94	4760.1	1555.2	1515.13	1844.39	1238.04	1932.04	1922.9	1316.19
397.3687@2.646	42194	34593.5	39885.3	28883.1	18220.5	32072.9	32822	39788	35847	41861.7	43453.7	31454.7	34186.1	41754.3	19203.9	21354.3	23076.6	16796.5	20347.8	25316.6	13107.6
760.1967@2.646	1537.96	1518.26	276.899	2013.62	1203.14	1205.3	0	1660.18	1102.68	2270.44	3707.45	3300.63	1628.14	1542.96	1513.03	1156.85	1701.8	1127.66	901.706	1629.4	1154.9
679.4556@2.646	2129.15	3021.29	4958.62	1334.96	2975.07	2202.2	2432.53	7588.88	4439.58	6048.33	6743.99	12129.4	11690.9	9394.71	3056.48	2031.49	2631.78	2651.78	3050.95	2536.47	2833.77
566.4427@2.648	16601.1	16334.8	18882.2	22674.5	14871.8	22824.5	26628.6	24811	21386.9	14580	16855.9	21561.1	16053.1	30235.5	19402.2	18365.4	21104.3	12925.2	25071.3	22687.8	23529.6
280.1664@2.651	13200.4	16176.1	11877.3	7605.82	4909.42	9586.79	9185.53	7838	9116.39	7909.66	100691	7089.68	7517.42	8386.04	9181.45	5145.38	5038.75	4125.53	9776.38	7855.61	4666.14
568.4507@2.652	947.718	1004.71	763.499	1192.69	1173.56	1900.23	1631.28	2335.27	432.626	1010.49	1721.31	2066.3	1070.53	2772.71	1574.95	834.845	1580.92	237.975	2481.2	1366.64	2256.78
665.4419@2.654	8720.78	8998.18	10889.1	8042.76	8892.04	10374.2	9561.86	9789.14	5296.32	7046.96	10812.4	13277.5	14042.7	9753.41	6085.83	9338.48	2974.44	6101.45	5360.65	6588.09	5336.81
567.4481@2.656	7189.96	7714.12	8293.29	8178.62	7079.61	8661.2	10330.4	9042.71	8670.63	5606.17	10185	11621.1	6289.17	12219.3	7859.5	8058.18	8166.81	5110.41	9702.97	9518.01	9118.66
705.1711@2.656	2131.51	1979.92	487.388	2415.37	1927.63	946.272	243.21	1932.03	1387.49	2744.77	3099.25	2342.16	2331.67	1745.36	1853.19	1109.71	1464.9	1729.12	1275.08	1770.42	2013.45
279.1635@2.656	40910	108606	85289.4	39495.4	22755.5	64242.1	62542.6	43998.9	45762	26961.7	727937	28588.8	31146.2	25276.4	46718.1	16200.2	33188.4	19637.9	55008.5	48735.2	36076
762.1143@2.662	2897.64	3563.9	265.457	2466.13	2426.18	2041.83	0	3006	2890.92	2712.16	3090.12	3092.65	3386.41	2890.82	2454.61	2222.61	2447.67	2939.13	1868.22	2958.26	2868.87
395.3892@2.662	37467.4	50228.8	49672.9	39556.4	32380.2	52387.8	39742.5	39737.1	29610	31071	52048.5	35967.6	41330.9	48290.9	36451.5	31655.2	26501.6	25999	35171.8	50811.9	40589.8
396.3926@2.662	9136.78	13291.1	12246.2	10012.2	8097.13	11812.4	10816	9244.26	6625.16	10246.6	13783.8	6537.42	11384.4	13418	9161.82	9163.28	7335.37	8677.9	8354.98	13327.2	9617.76
704.1677@2.662	6942.48	6759.89	1196.62	7957.56	7755.23	7415.08	742.089	7599.49	7255.8	7741.35	11873.9	9630.52	7590.55	7787.25	6296.83	6289.62	6876.6	7429.14	7240.61	6723.42	7225.9
778.2047@2.662	2668.71	2265.53	0	2821.41	2971.25	2321.05	0	1850.53	1832.64	2549.01	5365.09	4676.21	1867.68	2449.68	1600.34	1505.11	1760.27	1720.07	1870.61	2472.94	2228.48
438.2626@2.662	162858	175135	180709	189623	105925	153524	174442	167580	176001	185769	165691	162763	172371	174490	63141.9	77264.3	76307.1	59575.1	56996.6	61564.9	54160.5
465.4312@2.662	7889.73	7879.69	7593.72	7137.09	6428.7	8860.55	6509.02	4840.25	5167.2	7680.39	13018.2	15022	6251.83	7090.91	7011.35	7875.79	6622.39	6050.41	7270.4	8719.1	6884.27
394.2704@2.662	4629.32	4868.28	4049.92	3954.18	3628.91	2792.27	3383.54	3774.7	2691	3130.15	3133.96	3274.47	4074.34	3634.97	2325.51	2921.34	2960.91	3286.14	3744.54	3590.01	1666.78
438.4033@2.664	5552.86	5227.26	5166.26	4434.86	4210.42	5067.51	5346.8	6921.36	6625.74	7113.84	6540.95	5521.71	5397.2	7627.11	2463.31	1810.25	3749.93	3448.25	1396.06	1425.07	2132.1
466.4341@2.667	2106.92	2306.62	1372.43	1683.14	1009.04	3781.66	1059.14	2107.12	1675.68	1997.11	4440.45	3161.61	2275.15	1632.55	1388.56	1564.87	2010.34	1679.37	2234.86	2219.77	1215.7
437.4002@2.668	17141.7	16997.7	18538.7	15982.6	10659.1	16737.4	14342.2	18922.3	18644.2	19011	14516.5	18993.4	17482.6	18762	6713.04	8695.39	11379.7	7104.69	13008.7	6758.79	3495.23
393.2674@2.668	19382.1	20590.4	17663	19441.4	17543.5	18682.4	15443.1	18147.6	16613.7	14384.1	12080.3	17124.7	20632.5	16804.9	16813.7	15299.3	17958.9	15425.7	16822.8	19238.1	14120.4
339.2001@2.67	246929	345621	308603	186220	171298	130077	537795	278809	629374	167054	362895	293803	241139	219111	678104	197444	278306	245321	438081	1.02514e+06	240921
337.3474@2.673	6468.26	6199.54	6678.55	8351.86	4684.85	7332.11	7475.13	9219.65	8257.81	8710.28	8933.61	6123.52	7484.97	8726.24	4815.31	4857.75	5368.57	3700.35	3980.9	4395.4	3867.97
385.3589@2.673	4248.13	3328.08	3990.14	3467.03	1910.44	2802.29	3321.52	3983.79	3352.75	3842.38	4581.23	3605.08	2812.84	3848.07	1628.02	1280.79	2724.7	1369.84	2160.16	2491.72	1653.16
383.3532@2.674	106237	103332	128249	99308.1	63283.4	87275	111935	111679	110769	109604	117665	94282.2	88861.7	122750	63086.4	62757.2	75681	57883.7	70792.8	77758.9	57397.7
384.3565@2.674	26946.1	28595.8	31962	24443.6	16714.3	23185.3	27932.5	28680.7	26443	28387	29142.6	23144.4	23360.7	29929.7	15588.8	15164.1	21129.8	13674.1	18672.6	18699.3	14843.8
595.4247@2.677	7432.69	8044.29	8386.45	7075.85	5373.96	5586.05	7089.81	8039.01	6854.47	8101.4	8306.5	6116.18	6107.78	7078.4	4722.72	5491.45	4553.87	3610.41	4647.32	6470.16	3415.37
341.2012@2.679	14343	20631.1	19880.2	13103.6	11271.9	10008.6	30719.8	17057.4	36310.5	11868.9	22273.9	18079.3	14256.3	12995.9	39415.8	12751.7	16859.4	14798	25791.7	54549.3	15246.5
340.2034@2.679	52778.9	75975.9	68501.1	37065.2	34631	27794.6	110821	59448.8	132600	37737.9	78074.1	61700.8	49524.7	46841.4	138828	42414.4	55919.2	46656.3	91431.2	209333	56152.3
342.2018@2.679	2700.84	4159.88	2978.35	2396.88	1995.53	1654.78	4398.49	3605.95	6679.5	1807.15	3866.04	2828.51	2366.17	2706.03	7178	2017.36	3317.67	3057.46	5255.04	10312	2932.73
1151.7215@2.683	4529.91	5562.18	4323.32	3493.77	3049.99	3407.31	4415.14	4733.88	2534.19	3183.4	2547.45	3474.4	3350.48	2959.72	1839.1	3246.12	2486.94	2727.52	3413.28	3857.28	3456.64
495.4781@2.685	5586.24	5229.1	9625.98	6299.42	4422.79	5242.32	6528.7	3843.97	3354.57	3918.72	6468.14	6660.67	1619.67	9237.37	4283.74	4570.16	3118.93	3566.02	7718.41	7060.99	4186.38
1149.7155@2.685	10689.4	12662.4	11505.6	11135.2	10473.4	13601.8	13544.4	12775.7	8802.04	10742.1	11890.1	13203.8	15070.4	12733.6	6810.14	12849.1	8753.21	10797.1	10736.8	13751.9	11742.6
1150.7195@2.685	7269.52	7933.55	7872.81	8137.55	6868.96	9472.07	9411.57	8428.6	5256.99	6955.78	6610.18	7234.78	8953.1	7870.72	4118.76	9400.28	5590.01	5613.82	7598.5	9569.56	7209.65
295.1576@2.686	3217.28	4761.21	4738.39	4908.34	13552.4	4820.93	10252	2646.77	5316.24	3014.97	13490.2	2797.89	5333.97	4376.45	4140.21	4888.4	3810.95	2898.91	4913.34	8453.25	4283.28
265.148@2.701	149664	626278	276970	338445	246154	353751	246311	275278	378129	156240	769593	183672	159731	208695	274404	141798	179132	134042	176146	231208	206828
764.1889@2.702	1397.59	1521.7	242.335	2625.77	2270.19	1117.46	231.643	1792.04	1343.04	1825.89	4628.62	3000.75	1312.87	1172.82	1757.85	1306.31	644.497	569.272	1431.9	1025.73	529.71
940.6659@2.703	49663.7	46422.2	50487.9	54266.5	42394.3	43441.4	50002	36824.1	58716.2	50036.7	42410.4	55550.7	38839.3	46425.9	31933.6	34632.6	29854.1	38843.3	26845.3	22573.7	31847.5
425.3641@2.706	137265	137962	150135	129580	77074.2	119010	119891	128631	136044	145220	138117	105070	119785	142291	52605.7	56423	61331.3	50689.5	40269.1	36778.2	29163.5
426.3673@2.707	38449.6	38927.2	42565.5	35967.4	22788.7	33134.8	33965.9	38746.9	37473.6	39588.5	39937.2	28880.8	29912.2	43219.8	14825.8	16383.2	19433.9	14350.7	10071.6	11400.1	8307.42
427.3702@2.707	6273.02	6875.41	8406.19	6050.1	3969.82	5216.65	5572.48	6238.71	6955.14	7297.32	6976.19	5215.36	4995.77	6682.59	2418.66	2795.94	3261.07	2159.37	1958.8	2288.55	1061.11
242.0821@2.708	5497.6	8627.93	3740.45	5722.32	4201.8	6249.8	5225.3	3120.31	4852.1	6168.57	4019.2	5034.01	4101.91	5543.83	6568.72	4040.88	4381.07	5120.24	4230.64	2854.56	4513.84
424.245@2.711	66958	11891.4	7815.32	65819.3	39368.8	51115.2	55714.2	67934.9	8035.75	58036.3	9025.51	65153.6	69890.4	62400.7	8700.25	8746.67	43326.4	34931.7	42781.9	10194.2	32306.4
690.152@2.712	6521.09	4670.28	907.449	5692.61	4505.76	5236.01	271.948	5086.56	4197.8	5378.81	8310.59	7096.09	5757.89	5839.77	4908.14	4824.54	4620.13	5808.11	4553.05	5500.91	4375.63
395.353@2.712	5169.56	10406	6778.7	6602.81	6947.11	13280.8	7298.05	7372.31	4509	6336.75	20372.7	4699	34036.2	8453.41	7010.96	7911.46	8643.34	7321.88	13698	12420.1	8406.69
939.6648@2.712	76907.6	91390.8	83840.7	91725.8	67851.1	92985.2	114090	62347.8	70140.8	78698	73303	90901.9	76236.8	101581	59417.3	57771.4	71687.5	58562.2	67526.7	38907.7	43892.9
382.3769@2.712	12640	15362.2	11867.4	12505.4	9886.71	21131.7	11519.2	11147.4	9733.41	11425.1	17642.9	13117.5	12643.1	12927.3	10103	9190.04	8548.46	8203.4	9914.21	14218.1	10623.6
748.0985@2.712	2361.66	1686.17	0	1610.77	1193.51	929.863	0	1840.78	1810.4	1613.42	2007.21	1861.94	2431.44	2105.97	1758.09	1469.94	1007.32	1427.91	940.223	1486.4	1675.04
381.3736@2.713	43784.7	56887.6	44451.2	43926.6	35206.6	79639.1	40200.5	51085.3	36315.8	40938.4	62484.8	44977.9	46196	48873.3	39778.4	32863.7	33082.1	35322.7	37851.6	52726.3	35740.4
370.341@2.719	6635.9	6643.09	7863.4	6014.86	3257.28	4545.84	5815.16	7799.2	7007.48	7483.08	7497.69	6714.93	6599.56	8197.14	4710.76	4257.09	4411.64	3504.15	5233.13	6220.63	3485.8
320.2346@2.724	9737.91	15393.8	9603.79	6013.51	4940.33	4423.44	4299.06	3414.77	3006.38	2994.21	3924.61	3893.79	4465.82	4313.88	3710.34	3093.04	2661.6	2927.98	3273.77	5439.83	3902.1
369.3379@2.724	31519.5	32147	34864.5	21802.8	16768	18571.8	27435	30966.2	30194.9	32368.7	31169.4	29453.3	28834.3	31251.6	16445.5	20712.9	18174.3	16482.1	19401.8	25648.7	17197.6
319.2311@2.724	51458.6	77129.3	52152.8	27993	24661.2	17982.1	21320.5	19075.6	17001	16907.2	19690.8	19523.2	23436.7	21092.2	16539.6	16632.9	15584.7	15914.9	19178.2	25869	18413.2
266.1512@2.724	16955.6	85737.9	40058.9	46998.5	35157.8	48512.7	44198.2	34829.5	53790.1	22296.4	108774	27569.5	20436	31488.3	39069.1	16772.4	29697	16921.8	25312.8	29137.8	31369.7
539.4655@2.729	2785.4	2567.22	871.51	3065.72	3335.65	2189.32	1208.78	2631.71	1899.64	1861.08	7424.27	7701.74	2847.28	2420.62	2086.39	2186.04	1377.09	1948.5	1953.03	3474.03	2293.19
267.1469@2.729	8362.31	29096.8	13223	17963.5	11354.9	19000.8	12303.7	13590.1	17773.1	8500.11	36024.7	9249.04	9778.56	10801.6	12939.2	4916.88	12357.7	6114.12	9440.87	10664.4	13101.8
579.429@2.729	2467.16	4422.87	3243.21	3637.51	1992.78	4043.25	2667.19	3074.19	3212.33	3676.96	6016.86	2297.42	2984.56	3923.37	2573.88	1374.88	1426.57	2650.4	2659.64	3839.69	3094.57
365.3425@2.729	18085.9	26472.8	22667.4	18309.3	16152	27488.4	20934.9	22417.2	13351.6	16332.8	19286.3	19583.7	19610.9	24877.8	18559.7	18820.8	14358.8	15699.7	24624.7	30080.6	22844.5
634.3975@2.733	3494.84	3564.03	4812.6	5195.57	4143.73	6406.72	5588.67	4800.51	5101.64	3605.27	4378.53	4914.92	4740.88	7657.7	4826.85	4891.8	4973.26	4824.87	5337.42	5903.81	6201.88
538.4113@2.734	31237.4	28954.7	39080.3	38359.1	25605.1	39618.9	46064.5	44699.3	38077.2	24548.3	32489	38282	30855.6	57195	32953.5	34427.9	36379.3	24298.8	42746.3	43419.3	42857.6
540.4187@2.735	2163.82	1865.13	2293.88	3485.81	1373.86	3129.76	2805.8	3319.53	2533.27	1393.23	1676.61	3034.05	1777.66	4157.01	2800.64	2593.78	2728.24	1160.57	2686.29	2847.18	2962.89
366.3457@2.735	4459.55	6712.56	4971.51	4100.19	3942.35	6991.63	4990.34	4771.01	3260.16	4872.31	4924.15	5246.71	4413.87	5818.03	4088.3	3880.86	4121.34	3126.08	5439	8717.07	5712.86
325.1845@2.735	494610	729539	628721	383182	379749	298184	1.07612e+06	578045	1.45942e+06	346409	1.28934e+06	625923	529501	399707	1.8126e+06	386507	783959	424815	831528	1.66796e+06	460723
539.4151@2.736	11423.4	11108.2	11426.4	14003.1	9156.61	13591.8	17121.4	15491.7	13929.9	7693.1	10449.9	12574.9	12208.3	20061.6	12719.8	12109.6	13813.5	8316.67	16161.8	15653.3	14803.7
367.3582@2.743	74870.9	111652	87758.1	79303.5	75595.1	122009	79074.1	85887.6	65497.6	72842.1	114110	81521.6	91222.4	95492.9	81026	66955.7	64919.1	63122.4	84315.8	119775	80680.1
368.3615@2.743	21446.3	31453.1	23315.7	22657.1	18079.6	30279.3	20416.6	23444.7	15396.4	19932.4	28847.7	21050.4	23880.3	25898	20647.4	19117.6	15511.5	14996.5	20416.6	31093.2	21188.8
294.1347@2.746	6893.68	7767.83	6481.36	8612.21	8690.58	6881.79	7678.11	6557.61	8638.97	7375.32	11497.6	5947.88	6275.98	5883.91	12030.1	5453.61	8594.2	6941.74	13202.5	6641.64	7240.94
326.1877@2.747	97062.9	147133	121931	70225	63564.7	68188.6	218959	107556	279525	74034.3	245230	123506	105101	74561.8	344559	73724.8	153871	85737	163497	314728	97037.4
750.173@2.752	1955.89	1843.28	0	1558.73	1583.98	2366.94	0	1630.83	424.59	1012.19	2690.63	2329.17	1078.17	1230.53	1472.58	1358.8	988.558	1091.75	830.837	1492.43	965.921
327.1843@2.758	33850.7	47792.4	41024.2	24944.9	22483.8	19635	60152.3	33607.3	82156.9	20246.4	71100.7	41949.8	30156.1	27719.3	91164.9	24204.3	43852.9	28599.1	46978.8	88958.3	27603.5
375.256@2.758	7795.31	8266.33	6196.42	5984.22	1042.06	5274.62	5749.05	6247.18	4623.32	4487.52	5760.29	5965.09	5994.71	4102.55	5452.26	4212.78	5619.87	4318.96	5572.11	4551.92	1359.33
328.1856@2.762	4671.3	6420.96	7002.54	3319.27	5536.5	3482.4	12841	5979.6	12822.6	4536.94	12629.2	7360.23	6710	4720.9	18002.7	4601.24	8954.27	5260.94	8502.13	16189.7	6111.04
635.0157@2.762	1635.07	1299.21	0	1386.21	1654.08	1363.02	0	1538.02	1414.87	1296.24	1132.47	1260.01	1169.5	1713.1	1615.98	1442.39	1232.11	1320.42	1502.21	1043.49	1278.05
676.1364@2.762	5468.56	5054.7	245.73	3828.87	5053.51	5335.16	0	5235.8	5014.21	5444.58	8073.77	6121.83	4621.11	5077.64	5131.7	4677.49	4754.94	4046.26	4645.51	4346.66	4885.18
621.4401@2.765	3923.23	3065.98	4737.67	3482.99	2116.9	3478.51	3793.7	4642.57	4414.86	4916.94	3380.71	3360.65	3818.69	5226.97	1434.81	1914.25	2774.08	974.013	1634.81	1430.5	815.586
410.3723@2.766	15163.4	15592.2	19088.9	15468.8	9657.35	13234	14928.5	19559.3	16849.2	20139.5	19911.5	14107.9	15595.7	20288.5	5230.25	8149.29	8458.71	6660.16	10245.5	4821.54	7430.51
409.3689@2.766	62146.9	59063.1	65175.6	53037.3	33339.6	53128.4	53010	65645.4	58400.1	69430.8	65205.1	49786.7	51628.8	66984.9	24119.2	26621.1	31897.1	22160.6	14995.4	22909.8	12983.5
356.3251@2.777	8156.11	8886.29	10348.6	6595.25	5587.87	7847.57	9281.45	7985.07	7981.14	6476.22	8057.67	7213.63	8301.27	9027.15	5647.11	7067.34	6382.23	6358.35	8382.31	10108.8	5616.2
351.3268@2.779	7591.91	10155.6	9197.43	5831.09	7475.93	12610.6	7413.04	9596.84	5157.36	7203.56	7339.84	6920.52	7580.37	9909.83	5971.88	6380.05	5544.73	5123.85	8316.62	12232.4	8822.57
344.2888@2.779	7706.1	11692.3	11568.1	10341	11396.7	7881.03	10232.6	5440.99	7831.82	6435.67	6003.18	7383.2	8524.62	7563.2	8196.81	9411.49	12548	8214.13	12725.7	12378.5	10652.6
343.2854@2.779	55147.7	66912.6	55857.1	60010.8	53498.4	47448.2	51252.7	39038.4	37642.3	36014.5	32543.5	36223.6	39379.4	39492.3	51972.1	45008.5	56963.2	48149.4	58445.3	62682.8	47090
355.3217@2.779	35084.1	35447.1	43070.5	36383.1	24498.8	34062.4	36075.2	37794.1	32919.4	32613.8	39627.9	34539.1	32974.9	41320.6	31687.8	30136.8	30268.9	24580.5	40012	40414.7	31184.8
613.2352@2.779	8897.38	12422.6	13857.6	10403.2	9195.69	8777.11	10996.4	13543	8276.88	6547.43	8655.89	10325.7	13335.9	12803.6	4986.2	13073.2	6633.34	9654.29	11283.4	14884.3	7794.9
423.3845@2.779	14171.3	13071.2	8599.81	10414.8	8935.09	15804.7	8659.29	16373.6	10030.8	8053.18	17114.1	19019.7	9536.1	10312.4	6329.99	5834.1	8759.58	9338.1	9902.51	11804.4	10822.2
354.3458@2.784	8702.55	12748.6	9612.35	8092.33	6353.09	10656.9	6044.64	9290.83	6954.38	7772.64	10315.5	9044.63	9529.65	10173.4	5705.72	6904.74	6362.71	6807.99	7304.83	12674.9	8217.78
353.3424@2.787	37240.2	48462	44450.3	32593.1	31696.6	42715.2	35430.2	42423.4	28690.2	32051.9	44130	37674.2	40774.5	41241.1	32835.6	26103.3	25512.4	24405	35993.1	48290.9	35258.4
402.2671@2.791	2474.52	3550.68	2406.96	1876.43	1920.5	1769.77	1160.46	2058.43	1739.94	1617.12	1887.28	1852.48	2186.47	1566.36	1704.26	1202.1	2459.09	1863.04	2227.12	1692.68	2352.15
381.3373@2.795	11366.7	13729.4	8779.07	9218.8	11771.7	10864.8	9621.25	12249.2	10288.2	5372.7	9695.73	12430.3	11529	12648.7	12499	11725.8	11495.6	12259.4	14598.7	16119.9	14215.9
305.2155@2.796	120146	155785	120719	66119.1	66239.2	54720.3	62582.2	58536.5	52273.5	50014.2	54806.8	55884.7	65192.5	54501.1	44847.6	48901.7	41695.7	45882	47774.7	63909.2	52938.3
306.2188@2.796	22216.1	27648.6	23152.9	11811.6	11092.1	9523.68	11024.4	11126.8	9483.05	10237.6	10651.4	11528.3	12761.6	8981.9	8338.34	10623.2	7992.02	7166.08	9257.58	13868.1	9323.63
251.1326@2.801	8070.7	10726.5	10824.3	6981.88	23588.2	8164.93	18732.5	9152.65	10021.6	7134.19	22256.1	6541.01	10185.3	7479.99	12306.1	14128.9	7329.16	6666.83	9416.76	14193.6	3956.92
183.012@2.805	81349.5	78171.9	100871	56065.2	22210.3	49746.7	158621	52860.1	186180	57418.9	150852	42712.8	77457.1	58124.1	254078	64494.3	111179	69837.3	122895	194067	56694.4
967.6954@2.816	127919	86772.7	152519	142041	72656	31560.9	157069	51512.2	97841.8	150082	152348	121190	41827.7	117336	78326.4	22885.8	68093.3	94853.6	35982.9	66182.6	74030.4
433.2955@2.818	31257.1	37101.8	32122.7	34306.9	29627.5	23125.4	34987.5	29047.9	29020.8	20594	26061.6	25320.9	31585.6	36903.9	37816.6	34097	44005.8	37782.1	49320.6	53431.1	39520.9
301.1115@2.819	6343.6	13900.9	8136.84	9161.13	4436.32	6085.28	8528.18	2626.04	4215.06	4592.39	4850.96	6115.4	3447.56	5337.55	20975.7	1509.95	5574.9	10145.3	4697.42	6401.13	6550.44
434.2987@2.821	9662.02	13231.4	10062.9	10674.9	8893.44	9792.97	9791.42	9572.41	8801.85	7085.48	7656.69	8614.38	10055.9	9702.88	9846.47	10043	12941.4	10101.4	15401.4	12548.5	14452.8
662.1207@2.826	4956.73	5390.82	0	5347.29	4910.1	4087.01	0	5430.77	5289.88	4473.13	6114.09	6425.14	5172.06	5371.8	4664.67	5092.52	4741.83	4600.23	3946.39	5575.58	4251.42
429.2654@2.827	5399.81	5081.11	5882.58	5052.27	4404.02	3969.97	4148.66	2365.03	2237.3	1849.08	2035.73	1581.42	1373.99	2125.47	2867.57	2828.13	4352.14	3153.69	2939.51	4578.63	3076.67
313.1687@2.841	27883.5	37218.2	35642.3	33071.5	19423.9	24298.3	65593.8	36905.1	82584.8	21522	70625.6	37845.5	27779	20813.5	112946	20919.6	54969.9	22460.1	39846.4	79832.6	23493.6
312.172@2.841	105685	146377	124283	73549.4	63693.9	54864.6	243335	118843	302082	63584.4	252393	129498	100665	83283.2	427055	73937.2	184217	73187.4	138884	299081	110419
311.1687@2.845	469049	736354	610332	374185	359090	313920	1.10473e+06	627292	1.55662e+06	357502	1.26262e+06	640064	487609	385686	2.18168e+06	381158	986153	396648	720348	1.58438e+06	432805
340.3302@2.851	13570.6	17693.2	14690.3	14104.6	9718.26	15236.3	13859.2	12254	11414.7	10451.8	15730.5	13732.4	12111.9	14718.7	12695	10467.3	11467.4	9711.1	10026.8	16352.9	10074.2
339.3268@2.852	63756.8	78251.3	58812.7	58636.9	47026.7	69189.2	53600.8	57376.8	46299	50493.6	72174	57868.9	57462.1	64235.9	53017.3	45021.6	43759.3	43679.8	50969.8	68648	50679.2
397.3325@2.857	16505.6	25062.7	16783	14383.8	13372	21463.7	15631.1	15142.6	12179.8	14913.2	21075.7	15215.7	3739.02	15398.1	17271.4	13943.4	17883	14843.2	18887.7	20143.8	15132
376.2526@2.862	12494.5	12272.5	11256.4	10059.9	10490.7	7965.21	8285.65	10327.2	7886.5	8187.19	6985.56	9525.68	8566.87	8464.47	8508.3	9440.92	9692.86	10545.3	10848.1	12745.7	8841.06
377.2565@2.872	2340.8	2962.27	1533.74	2169.34	2833.83	6358.34	2092.11	1498.84	3845.06	2258.84	1554.62	1387.68	2168.95	1837.84	2961.07	1522.79	1994.8	1374.34	2302.53	6027.49	2156.65
388.2527@2.874	5845.41	7962.31	7379.16	5641.4	6521.43	5255.86	5462.19	6361.55	5390.45	4451.58	3849.17	5609.92	6846.82	6166.44	5961.92	5717.11	6509.4	4908.98	6307.93	5223.73	4274.76
208.0441@2.879	4534.98	3536.36	3563.91	2398.52	4252.64	5155.2	3869.51	2975.52	3792.05	2508.67	5020.81	1812.36	4000.92	3870.78	5834.69	3656.95	2690.89	4934.58	4408.51	2881.05	3813.24
292.2032@2.883	18945	23521.6	23013	14462.8	16286.4	13131.2	16468.7	13587.1	13230.7	13375.2	14258.1	14110.1	16079.3	13969.9	11835.1	13593	9964.07	12141.8	13307.4	15674.1	14099.9
291.1999@2.884	116569	139046	125267	89655.4	85722.2	75663.5	89261.5	85301.6	76040.8	76369.8	81950.2	77728.6	95104.4	78284.4	69565.7	81262.4	69927.7	73817.1	80958.7	89298.4	85120.9
497.4203@2.884	2845.55	3073.9	601.707	2653.66	2589.47	2923.2	509.764	1860.99	1457.21	2114.6	7968.08	9655.4	1789.59	2817.49	962.477	1825.11	1800.29	1580.34	1611.94	3204.6	1440.02
239.0675@2.885	525218	542042	462591	496490	496500	686369	479215	421973	509530	491014	672510	376961	487145	581994	591559	378275	397471	479542	551433	470946	535071
241.0721@2.889	9653.62	9364.27	8769.81	7411.34	10238	10871.9	8368.18	6548.43	9397.02	8637.14	11331.4	7683.21	8905.64	10015.4	10057.2	6714.57	7184.52	7832.3	9431.9	8952.47	9385.03
207.041@2.889	38354.1	39748.7	35526	35014.1	35869	49126	36253.1	30259	35376.3	34655.2	49418.1	29390.2	37623.4	40175	44617	31130.1	29881.7	36800.5	38773.4	33413.9	39504.4
240.0704@2.892	61546.5	63802.6	54398.7	56070.4	57678.5	75326.3	53092.2	49585.1	56885.5	54110.7	72674.4	45341.5	54827	63723.5	67432.6	45535.6	47587.2	56032.8	58596.9	54425.3	58576.9
648.104@2.894	4433.08	3981.79	468.254	3949.66	4780.91	4068.66	1092.9	4543.88	4615.67	4793.33	5777.29	4047.06	4245.56	4546.86	4592.06	4791.1	5723.65	3999.81	4261.41	4596.05	4690.7
337.3112@2.895	32221.9	71462.8	49886.4	25877	13097.9	14833.8	23677.3	20281.4	10514.7	14099.1	26900.6	16528.6	17096.3	19065	14659.2	13458.4	18294.1	13762.8	25286.9	41006.5	23011.7
338.3146@2.895	8422.05	16927.4	10381	5623.12	3883.23	2667.89	4906.67	5063.71	1563.25	2276.5	6411.7	4363.32	2500.09	3413.49	3417.28	3180.67	5105.51	2197.28	4992.85	11277.6	4691.33
324.2989@2.898	6666.67	10978.6	8962.74	5408.04	5576.28	7617.32	6825.85	6733.94	5402.34	5650.83	5915	6524.18	7590.95	9641.05	5950.43	4561.48	4269.56	5067.3	8365.22	10627.6	7280.32
323.2955@2.904	36459.8	51937.2	39180.4	30203.1	27629.1	34682.5	34598.7	38670.8	23822.4	27295.3	26553.6	33397.7	33689.6	37526.3	28829.2	31419.1	22078.2	23775.9	39306.3	45633.5	40328.2
374.2361@2.912	7435.05	7224.6	6861.58	7565.95	6331.98	3866.42	7169.78	8016.57	6972.27	5333.64	7462.97	6977.18	6928.13	5253.66	6243.36	6019.75	7116.6	6972.48	8280.88	8209.15	6836.39
325.3111@2.927	99760.8	135641	100832	83454.1	75543.1	95503.3	81490.6	93804.3	62629.5	77516.5	96390.2	85577.8	99705.5	105622	80810.8	77954.1	66024.4	72303.5	95958.3	126268	95894.6
326.3145@2.928	21447.6	29958.7	23523.8	18476.9	18282.4	22027.1	18170.4	24247.9	14935.3	16789.9	24395.8	20585.5	21589.9	25094.8	17689.8	17731.8	14099.9	15638.6	22599.2	28098.6	22609.9
297.153@2.929	169249	398153	224446	131869	129550	108755	374887	204005	504238	133195	424251	219799	175241	112429	840270	123393	374106	119548	209786	465667	125218
298.1564@2.929	26390.3	48332.8	41476	22589	22891.5	54329.8	71988.4	34127.9	95012.5	21070.7	84496.5	36614.7	33998	22972.2	154316	19942.7	66489.3	19032.8	39358.6	82138.2	25001
314.2779@2.942	4199.05	5018.86	3247.89	3572.32	3249.45	3452.08	3141.87	3275	1283.23	1246.35	2313.25	2834.46	2772.11	2269.5	2827.41	2968.63	4101.97	3665.5	3859.59	4526.95	3094.38
447.3101@2.942	3338.72	5021.63	2596.39	6239.3	3082.57	2275.39	3981.84	4036.05	2934.56	2770.98	3868.75	3517.61	3428.87	7882.18	4249.96	7487.09	4684.06	6125.35	4808.02	5631.01	6208.4
313.2748@2.944	26245.7	27467.6	18395.1	20344.9	19084.1	16101.2	13155.1	14455.3	12644.7	10944.6	13344.5	12451.1	17420.9	15133.5	17208	15004.8	22470.4	18712.8	20362.4	21137.5	16521.6
364.2373@2.956	21331.3	24024.5	18644.3	19426.7	19794.6	13172.4	15929	16679	13598.9	12445	13958.8	16460.7	16639.3	15485.5	17533.2	16164.4	17298	16663.7	20044.1	21855.9	17731.1
363.2405@2.957	64874.4	71619	68519.7	62275.5	60834.9	41457.9	51913.2	54743.2	47526.8	40172.4	45503.3	51528.5	55669.3	51881.6	56471.4	50869	62829	53856.7	66856.3	73870.8	53447
362.2372@2.957	331455	381995	325077	304288	309259	210848	269009	271139	238837	199864	214491	257701	289185	271415	297513	258551	315676	273225	331158	379508	274088
290.1387@2.962	7809.85	16099.8	16079.3	14649.4	9164.99	14324	13147.8	11986.5	10105.4	13642.5	19202.6	10525.3	10849.6	16089.4	16879.6	9360.66	12765	12481.6	14664.6	10978.2	14210
311.2955@2.962	109074	142200	105665	87246.6	71469.5	119529	91193.5	92633.7	63176.4	72647	103891	86440	94988.6	110801	88316.1	78263.9	69956.2	69789.7	102564	139981	96667.5
312.2987@2.965	24027.1	33322	21959.7	18712.5	16464.1	26450.3	20913.4	22507.9	15943.1	15320.3	24191.6	18010.3	19206.6	25299.9	21426.4	19587.9	17593.7	17137.6	22093.6	27746.1	20743.6
328.2939@2.968	7830.64	7917.8	8158.2	8046.29	7471.8	7056.81	5446.67	6837.32	5549.6	3352.72	5026.46	5942.57	7425.22	5964.08	7169.76	6965.35	7498.25	6843.88	8099.97	10112.3	6560.79
402.3004@2.971	846.459	1832.38	1734.37	981.505	1740.39	1219.88	2034.29	999.642	809.396	670.256	888.463	487.29	1327.81	1484.37	1039.79	1804.32	1321.78	1525.57	1244.68	2147.66	2051.74
327.2906@2.971	35242.6	43886.1	34965.7	36495.7	34354.3	31559.3	30660.2	29475.7	26404.7	23493.4	23148.5	27773	29937.2	33237.6	33572	31398.1	37100.2	32613.3	39247	47015.4	32309.5
323.1705@2.978	4541.26	11132.4	5594.07	4314.03	5226.32	12223.3	16145	8324.19	48852.3	7501.46	12058.3	7726.86	6613.99	6818.97	18975.7	6298.06	9740.14	6764.44	8859.3	15697.9	4975.99
277.1842@2.99	79472.4	94574	94987.9	87945.2	91079.7	72523.7	93657.6	82613.4	78780.7	76381.8	85454.6	76344.6	88724.7	74836.7	73216.1	84991.5	70049.2	78423.8	86677.9	81233	80847.8
111.0197@2.991	12936.1	10381.7	12410.2	26250.9	6324.19	19702.3	17539.3	14365.2	28582.4	27837.6	39556.9	33219.8	22980.7	22025.8	7376.8	9189.16	15871.5	11842.5	16471.2	10563	9451.34
278.1872@2.993	13246.2	16414.9	12191.2	14711.6	14519.4	12742.5	14320.1	13432.8	14816.7	11263.7	13552.2	14504.6	14618.4	13571.4	13524.4	13262.9	11508.6	13013.6	13856.7	14678.2	13384.1
360.2215@2.994	9476.98	9218.53	10483.2	7698.88	7837.61	6011.63	6154.78	9053.17	5304.24	8104.47	7380.23	6638.73	8665.26	8259.83	5969.19	6171.98	8404.4	6772.65	8784.3	8282.81	8288.4
368.3183@2.995	7388.48	9006.4	6692.27	6351.25	4429.88	5910.58	2973.65	5744.84	5075.45	5004.9	5260.98	4836.55	5645.78	6695.32	5434.26	4233.4	5235.49	3613.23	5207.1	6120.34	4437.8
350.2358@3.001	2264.36	3163.72	4980.04	3269.34	4283.91	7717.98	6784.1	2338.64	2316.82	2927.36	2069.76	2832.94	3551.71	1586.75	4400.63	2691.94	3625.04	4181.55	4607.83	4920.58	2694.82
365.2368@3.001	36154.6	45507.9	35839.2	35904	35234.6	23083.3	35691.4	29632.6	29197.7	22907.5	25868.7	30023.3	33376.5	34107.6	35919.2	30911.6	43130.6	32449.6	40876.2	41379.4	36115.2
366.24@3.005	7922.79	10832.8	6293.31	6992.16	7920.67	5601	7072.41	6391.78	6272.02	4895.09	6456.59	5880.98	5939.42	7330.45	7093.73	7517.6	7414.37	7637.6	8970.66	9349.48	6907.76
322.1663@3.01	4813.56	7855.99	5543.78	8404.56	4670.25	4009.51	7867.33	5529.69	12713.3	4927.12	9044.3	4575.27	5571.03	4051.26	6245.39	3645.81	5360.08	6345.6	7154.44	4045.93	5704.35
386.2701@3.011	21385.9	19219	27180.4	16006.5	6108.19	6894.59	15749.3	11042.9	15156.8	11135.9	9625.63	11919.9	11684.6	13061.3	4564.85	6141.88	4365.74	4584.21	7275.05	6394.29	2947.26
309.2799@3.025	57397.6	64671.5	41528.6	32945.3	20802	27537.2	35623.2	31983	30595.9	21916.5	31498.9	24804.2	37675.9	38791.2	32188.1	24998	25012.9	20317.3	31084.9	30521.9	25737.4
310.2834@3.026	11134.9	12345.8	10303.8	5406.14	2009.41	4867.82	6797.1	5360.62	7404.77	5825.4	5827.84	6303.02	5697.69	6997.06	6013.92	3705.8	6320.86	5287.09	3987.37	8741.85	3309.95
415.2851@3.029	16962.8	21465.2	16008	20587	19770.1	17738.5	14529.1	11635.5	11869.2	8701.6	8643.97	12081.5	11328.4	7964.48	16833.6	17587.3	13564.2	14013.9	15913.6	20205.9	11409.5
409.3314@3.041	3110.9	23364.9	20303.2	16706.9	4388.54	2569.74	12253.3	19403	14059.9	14087.4	8426.11	9195.36	3078.69	4638.72	13483.6	2471.7	4275.87	2331.36	16928.9	16306	4025.96
620.0756@3.044	2877.12	1927.82	0	1424.98	2095.27	2403.83	0	2014.46	1419.22	2090.01	3387.33	2964.72	1871.13	1354.52	2564.4	1517.49	2221.59	967.018	1841.07	2022.41	1675.45
348.221@3.045	12872	16151	16391.3	11863.2	12243.3	7916.52	10072.9	12561.1	10148.2	10600	9893.92	14131.8	11932.1	10609.7	10837.1	8543.85	10258.4	10014.1	12725.5	14521.4	10072.8
389.271@3.055	5505.14	5378.67	5623.77	5537.35	5688.67	4543.37	4884.09	4933.58	3635.01	4566.26	5655.59	4320.43	4264.75	5811.55	4814.41	3263.42	4936.91	5287.77	5114.75	5911.52	5194.83
340.2873@3.06	8020.84	8333.33	9490.88	9288	6026.87	9362.32	7829.98	5002.63	7967.81	7875.58	5826.24	14067.6	8073.93	7595.09	8795.37	6478.05	8286.28	8166.34	9726.06	9289.52	9319.4
298.2828@3.078	19665.4	26191.7	17404.1	14551.2	8152.05	12156	11226.6	12856	7416.04	13151.6	16811	13797.3	13694.6	15943.5	16035.5	13514.9	14769.4	11666.8	15076.3	18186.2	12966.8
297.2793@3.086	103488	117531	85200.1	64870.3	58204.2	61198.3	63450.7	69442.6	39753.7	55341.6	81368.6	66184.8	71172.4	77040.5	87803	76353.7	81305	75065.4	87831.2	100908	74777
418.3018@3.093	14790.7	15003.4	2363.85	3308.46	3151.86	14065.5	3332.93	17142.4	14535.4	16644.9	15656.5	15282	2049.27	5482.93	17364.9	2067.69	15977.6	2529.99	3553	4817.68	4336.73
354.3028@3.094	8123.27	10361.6	7384.03	6696.63	6121.27	6274.47	5530.3	6549.18	6700.93	5262.18	6968.11	6481.34	6621.79	6934.84	5847	6106.01	7445.17	4792.94	7008.9	8808.83	5933.37
606.0605@3.094	1323.18	1693.16	534.57	2591.2	2174.42	1831.96	204.272	1923.32	1345.83	2730.38	3534.93	3262.1	1774.08	2613.11	1492.4	2229.65	2015.38	1568.01	2504.81	1297.31	1650.19
417.2991@3.094	8273.93	12344.2	10262.2	8883.96	10861.4	5888.27	11609.8	10994.5	11905.7	8312.09	9930.96	10033.4	9678.74	13839.5	9563.24	11932.1	13525	12210.8	15039.3	15097.8	12120.5
366.301@3.095	6138.27	5850.77	5887.36	3476.38	3193.91	3480.24	2523.99	4492.27	3670.69	2991.11	2647.65	4012.93	4000.06	4150.44	5345.71	4696.62	5440.07	4719.37	5357.3	5671.98	4122.2
406.2621@3.095	5528.72	8112.45	7009.33	6524.63	4985.8	5389.28	6659.33	5460.7	5145.52	4358.76	3044.07	5509.16	6454.31	6232.14	6170.01	4018.92	5425.17	3969.84	7574.32	5890.15	4003.4
307.2639@3.105	63482.2	52048.5	42618.8	18063.3	6364.43	11315.4	23677.7	8524.81	22328.3	9569.94	14950.8	12620.3	14579.7	21379.2	19574.2	11832.3	13364.6	10577.9	12040.7	13296.5	10536.5
409.2625@3.111	11929.3	11682.4	15350.1	12844	12048.9	9601.56	10051.3	13850.7	11617.1	8844.6	3487.43	10995.7	16647	14296	11581.8	7440.49	11162.2	9513.53	11227	9352.84	9441.02
351.2213@3.111	816478	1.05403e+06	981872	841941	755814	546908	710825	783901	642220	574212	655431	754196	776120	760755	655826	621230	754280	603162	815904	845262	590400
352.2244@3.111	161265	196257	185203	156674	145331	107994	134855	144265	126326	111269	124685	146189	147892	142254	128200	122806	141185	115630	156074	162875	116937
354.222@3.111	7964.44	9814.52	9283.61	8521.61	8643.79	10229	8056.85	9211.69	7674.27	6965.72	7316.9	8310.57	8283.52	7688.26	6768.64	7704.6	8706.86	6881.88	4815.25	8532.55	6016.58
98.9494@3.114	101193	108004	107870	112923	132465	101314	110980	99360.5	121070	101912	97417.1	106584	114639	101572	112124	107672	104181	108750	108996	110152	116645
325.2747@3.118	21641.1	32041.2	30960.5	22741.1	21299.9	20691.3	13625.6	27762.9	28711.3	23197.1	17714.9	16472.8	19911.1	19400.5	20723.1	15944.4	26410.7	16536.4	28635.6	21625.1	15276
265.2535@3.12	6402.9	7676.17	5335.34	5148.9	3383.82	11611.2	4239.73	27501.6	13883.9	17924.4	17063.6	28489.4	24193.8	25778.3	5555.84	3814.79	4741.84	3254.46	5647.53	8533.46	6536.57
380.2546@3.127	5136.38	9297.19	4360.89	5582.84	3198.29	11868.2	5152.19	6124.29	2978.13	4175.73	4703.46	4937.08	3117.53	5953.27	5891.04	4366.85	3909.93	3575.86	5099.86	9126.42	6136.88
379.2517@3.127	19284.3	36038.2	21058.4	19628.9	15837.9	52500.8	16326.5	25367.3	12683.7	17342.3	21497.8	17712	16159	28452.8	21001.6	16233.9	19924.5	14036.3	27176	40995.7	24492.9
286.2734@3.128	11271.3	14999.3	10710.3	8278.34	6971.53	25256.2	9823.42	10477.8	5632.06	7314.19	10147.9	8875.63	9020.69	9834.7	10881.1	8988.3	8797.13	8449.13	13072.8	17213.2	12398.6
285.2706@3.128	122442	174400	127780	107790	87598.3	283869	115587	129985	78620.3	89682	121742	116223	106689	135870	140394	113716	104911	90533.7	144410	217951	138879
495.3357@3.128	29732.3	46151.1	28917.7	25516.9	21391.5	73038.8	23372.8	31503.8	19072.8	20692	29468.7	25404.8	25754.6	35925.8	31004.2	25337.5	24788.6	19669.5	34307.4	50017.6	31476.5
284.2679@3.128	1.18163e+06	1.65932e+06	1.23945e+06	999866	836881	2.80832e+06	1.09263e+06	1.20543e+06	746818	794163	1.17249e+06	1.1088e+06	1.01997e+06	1.28983e+06	1.29211e+06	1.04933e+06	1.03122e+06	872361	1.41285e+06	2.16508e+06	1.28878e+06
496.3385@3.128	9424.47	14780.2	8376.78	8357.72	6368.4	23391.2	9319.15	10668.1	6028.64	7330.86	10365.3	7379.6	8645.73	10643.6	8603.83	8761.29	7924.45	6521.8	11755.7	17374.5	10841.5
510.3538@3.128	4432.81	7331.74	4211.58	5336.45	2218.34	10181.6	3737.22	5805.71	3128.06	2809.61	4888.63	3559.39	3202.03	5704.73	4580.55	4204.43	4189.17	1439.73	6041.07	7601.62	4991.94
283.2651@3.128	6.39229e+06	9.27611e+06	6.89468e+06	5.45194e+06	4.67823e+06	1.54116e+07	6.12493e+06	6.69955e+06	4.21274e+06	4.60245e+06	6.48688e+06	5.91082e+06	5.63367e+06	7.02793e+06	7.19547e+06	5.73882e+06	5.68276e+06	4.78428e+06	7.97689e+06	1.18529e+07	7.14534e+06
365.2662@3.128	8763.37	15957.7	7073.3	9519.67	6309.84	26720.9	6182.33	8765.35	4561.25	9119.25	8633.68	6202.97	8430.79	10588.3	8104.75	8680.78	5278.36	6429.11	10962.3	13592.5	10104.8
353.2207@3.128	48068.7	59096.6	53882.6	45823	44962.2	33732.2	41202.3	46058.2	40456.6	35218.3	40278.5	45555.9	45989.1	44736.6	38047.1	37014.9	45736.1	37439.5	47034.2	50600.6	36101.6
403.2849@3.128	4522.27	5404.41	4012.63	3036.78	3861.27	3841.07	4141.77	4503.16	3455.15	2830.11	2892.54	5605.03	4511.09	4930.95	4193.13	3478.56	4437.68	3136.46	5288.37	6179.08	3758.02
909.548@3.139	52951.7	33558.3	58696	48543.2	42148.8	49186.2	54254.9	46196.3	47960.5	52755.1	53631.3	47847.4	41123.8	55066.3	19412.4	24896.5	19715.1	16282.1	21671.6	14781.4	14405.2
334.2058@3.144	8145.77	11878.8	13274.6	10512	8075.89	4829.11	8235.92	9806.95	7748.17	7124.69	9054.62	10276.5	10761	8152.68	7102.96	7618.75	6822.69	6929.58	9273.42	10571.8	8241.29
910.552@3.144	27877.6	22895.3	25467.7	25754.5	20521.6	25397.5	30692.1	21670.6	25826.6	27369.7	26755.3	26928.1	22087.4	29365.8	11952	12465	13657.1	11405.5	14536.6	14223.6	10033.9
209.0835@3.145	30194	31046.3	18223.1	20791.2	38900	60975.4	18101.8	12911.3	41097.8	19905.4	16555.8	14161.9	31903.2	13399.1	134009	15621	26019.1	35158.3	36100.3	8336.66	25868.8
296.2677@3.145	139647	132626	102607	57111.1	26572.1	33557.3	63958.6	93474.2	102185	65798.2	72604.1	91479.7	88305	109764	337195	311468	329479	287922	327503	326390	230893
295.2644@3.145	696615	661508	491389	276065	122068	164902	309571	485166	512617	323935	355454	435027	437417	516462	1.74964e+06	1.54975e+06	1.73808e+06	1.51504e+06	1.71527e+06	1.63769e+06	1.15844e+06
907.5297@3.152	37305.6	36653.4	46134.6	24850.1	26469.4	24876.4	45055.4	28881.3	27404.4	32143.2	35072.3	34289.3	27141	44538.5	29899.8	37436.9	35013.9	31337.4	37682.2	37937.5	33021
1083.6112@3.152	19615.4	23907.6	15968.2	19069.9	14050.5	10984	12367.3	10445.9	11218.9	10953.1	13026.7	10370.5	9227.56	9125.82	10944.5	11488.9	11813.7	8641.64	13144.1	15502.9	10742.5
1084.6146@3.153	11943.9	16058.4	9252.89	12169.4	8801.4	7726.24	7845.95	8288.27	7256.84	6631.4	10383.8	7826.47	7312.48	7805.79	6968.79	8227.57	7375.55	5771.5	9896.83	10076.9	5767.65
449.2906@3.159	24661.6	36713.6	22942	25649.9	25821.4	20239.5	19075.4	20702.9	23553.9	22085.8	18897.4	22885	20480.3	23813.3	19532.2	19663.3	28648.6	20676.9	31802.7	33339.6	21806.8
906.521@3.16	32773.6	57321.6	63939.8	48759.6	36250	49634.1	69103.9	44607.9	48216.1	51164.2	44759.9	48434.2	40202.4	44596.6	40320.8	62077	50583.7	40438.4	63335	48795.4	43687.6
905.517@3.16	93643.7	97231.1	112297	88833.5	69671	85417.9	111025	77020	70665.5	92287.2	84561.3	87032.2	75706.7	79744.7	81822.7	84924.5	76267.8	78622	82278.8	77674.1	77376.6
306.2518@3.161	80466.7	62179.6	49231.7	19646.9	2575.38	6332.04	26891.2	4394.65	24212.5	5180.07	4848.72	7577.96	4412.48	19447.1	11087.1	4662.65	7027.02	4756.5	4579.36	5572.6	5258.88
898.5518@3.161	339008	253931	358341	237569	162169	190732	260546	258387	266668	302101	280561	293313	231973	291005	157769	169372	170194	152041	158618	147709	137646
305.2484@3.161	377374	284193	233189	91488.8	13310.2	28885.9	122225	19563.4	117192	21963.2	24938.9	32711.4	25854.3	87605.1	52189	27751.9	35558.5	25764.8	25294	29538.8	20469.5
1097.5394@3.161	3614.92	4305.46	4900.15	9278.83	5722.01	4238.92	4473.08	8494.34	5592.17	7259.99	6754.13	6757.27	6022.4	7797.5	4879.48	5429.82	5876.26	5496.36	5931.43	6448.37	5334.91
866.5386@3.169	16716.1	19367	20170.3	20771.2	23296.3	25200.8	23770.3	22197.3	15704.2	23788.8	19517	14569.6	22944.9	16470	19464.4	28702.5	22920.5	20783.9	28099.6	31725.4	25776.1
897.547@3.169	764668	574066	797102	531144	371603	425412	595164	564580	608568	649562	643678	634050	500173	635712	350423	402782	382157	341337	329420	354975	309280
953.4797@3.169	22265.5	20914.8	34030.5	22329.6	14146	21318.5	30980.4	25071.1	18292.5	26942.3	21283.3	30932.3	19078.1	25676.4	15716.8	21397.1	15935.2	18115.3	22458.9	19999.9	17670.1
884.5392@3.172	5.23232e+06	4.63225e+06	6.22785e+06	5.44745e+06	3.58212e+06	4.27907e+06	6.14775e+06	4.36167e+06	4.8474e+06	5.20152e+06	5.12469e+06	5.21976e+06	4.20507e+06	5.24596e+06	3.06398e+06	3.45732e+06	3.42836e+06	2.92247e+06	3.12761e+06	3.11636e+06	2.7493e+06
901.488@3.172	29660.9	29137.5	34612.1	28538.4	18343.8	21955.4	34169.2	23263.9	22547.5	22605.3	23262.5	23966.6	21661	21763.6	19108.8	17625.9	18265	17335.4	23366	23465.5	23915.2
903.5027@3.175	49744.4	54765.5	59191.2	54780.6	37257.5	44475.2	65002.9	42330	47858.3	52032.3	45047.5	47188.9	42797.7	50242.4	37338.5	39402.1	36832.4	35475.7	43809.8	42285.2	36175.7
374.2712@3.176	10689.5	10782.1	9962.77	7449.49	5266.27	5831.66	5711.55	5152.14	5668.06	4552.14	3605.86	5308.45	6387.91	5962.88	11114.1	10788.1	11148.1	11032.6	11802.8	10422.9	9187.46
883.5361@3.176	1.05666e+07	9.48079e+06	1.25495e+07	1.11299e+07	7.5623e+06	8.88616e+06	1.24424e+07	9.01157e+06	1.00371e+07	1.06041e+07	1.05264e+07	1.06147e+07	8.72074e+06	1.07673e+07	6.5021e+06	7.18917e+06	7.21469e+06	6.185e+06	6.57485e+06	6.54106e+06	5.80829e+06
885.544@3.177	1.85819e+06	1.65687e+06	2.22586e+06	1.90111e+06	1.27012e+06	1.52364e+06	2.15643e+06	1.50473e+06	1.65623e+06	1.79405e+06	1.76467e+06	1.82167e+06	1.46103e+06	1.83104e+06	1.16429e+06	1.31059e+06	1.28711e+06	1.1127e+06	1.18426e+06	1.17519e+06	1.05534e+06
895.5348@3.177	1.48062e+06	1.21392e+06	1.64911e+06	1.20925e+06	771389	928144	1.34322e+06	981478	1.12027e+06	1.16209e+06	1.12711e+06	1.14299e+06	898427	1.14008e+06	846314	935877	939823	829335	793378	795799	695770
904.5105@3.177	34437.4	33652.3	38449.1	31646.6	24029.9	28823.6	41205.3	29849.6	24934.1	32627.8	25247.9	36286.5	28689.6	27701.2	21458.8	24049.7	20973.4	15648.8	28360.8	25425.3	22444.8
896.5378@3.177	748788	619557	821667	613248	398862	463362	676197	506953	555169	573284	563688	572247	458238	569700	420004	476040	476665	409856	398984	403832	351238
383.3529@3.178	23242.9	26519	23265	19150.3	15385.1	19529.9	21572.6	24169.2	15811.5	24674.5	25543.3	19984.2	23667.3	25790.4	13236.1	19250.2	18419.4	13241.2	8646.46	10611.8	9956.18
899.558@3.178	139402	84557.3	145014	101668	66590.6	82259.8	105870	101372	112664	105700	108264	121041	95322.8	121110	76191.4	82986.2	79160.6	71033.4	81238	70264	64913.9
886.5484@3.182	510657	460948	615186	525443	364492	438491	593701	426262	444861	498295	481249	505031	397718	507179	344386	400578	384136	337140	352434	343011	304326
392.2477@3.193	167065	196109	169560	159623	149081	105320	138005	135408	121551	106815	114684	129193	145794	132177	143506	125636	148512	123579	158495	178166	131936
881.5201@3.194	3.70857e+06	3.38871e+06	4.50303e+06	4.52368e+06	2.93618e+06	3.52982e+06	5.15967e+06	3.33209e+06	3.78425e+06	4.00693e+06	3.90616e+06	4.18272e+06	3.31988e+06	3.90158e+06	1.55496e+06	1.72853e+06	1.70854e+06	1.51984e+06	1.69353e+06	1.64988e+06	1.46426e+06
882.523@3.194	1.83241e+06	1.67578e+06	2.22291e+06	2.22229e+06	1.44534e+06	1.75103e+06	2.57543e+06	1.63573e+06	1.84436e+06	1.99714e+06	1.9345e+06	2.06692e+06	1.63605e+06	1.91758e+06	769483	853207	837503	747092	833613	809124	721330
393.2502@3.194	38118.7	44921.9	33734.9	32511.8	33114.7	23092.7	30533.1	31089.5	27207.5	23299.7	22298.2	30310.1	33413.1	29765.7	33046.8	23585.4	34001.5	29426.7	38305.3	42169.8	29507.7
951.4647@3.195	6591.99	7764.59	9947.11	9653.68	10858.6	7963.16	11630.6	11986.7	8047.33	6680.74	8143.29	12094.7	8882.9	9440.14	5058.1	4373.45	6213.54	5671.58	5270.02	5712.55	3997.82
337.2054@3.195	60576.2	80947.3	88364	64480.5	57747.9	43547.1	58206.4	67923.4	60123.7	52238.3	64423.6	71118.8	68952.8	62439.1	51306.2	48770.8	54860.3	44898.5	68485.5	62861.1	54078.9
338.2085@3.199	10254	13930.6	16725.4	11897	8906.14	8707.48	10022.3	11665.3	12107.6	8640.06	1155.42	11807.6	12998.1	12598.4	8694.94	8912.96	10128.6	7003.02	11625.3	11789.6	9589.64
879.5032@3.202	85640	78226.8	102853	82154.4	58441.9	69448	90441.3	73520.2	82215	91014.4	90545.9	87371.7	75700.9	90005.8	46005.2	54115	52779.9	47204.9	56120.3	56171.7	52921.9
303.2327@3.202	929256	754279	732245	202957	24080.4	50103.6	260788	35005.1	272992	34174.2	46516.1	70677.4	45471.6	193682	178335	114492	170257	94899.5	130186	109044	91594.7
869.5197@3.206	1.63902e+06	1.22053e+06	1.73489e+06	975111	635881	732135	1.06067e+06	1.25037e+06	1.43664e+06	1.46193e+06	1.40728e+06	1.45965e+06	1.15322e+06	1.45097e+06	724373	820534	807910	699830	779626	762190	676469
870.5228@3.206	798201	600572	841236	486024	327695	371393	519157	617073	691116	713986	694373	712852	577604	718685	365678	408987	399977	354288	377574	384018	338127
880.5063@3.206	46156.9	41142.8	57566	47546.1	33806.6	37397.7	49656.3	41486.8	45130.5	46254.9	44709.4	45974.6	39675.1	48789.2	26860.8	31203.7	31884	26583.1	33997.5	31382.3	30126.5
871.53@3.21	403051	315182	446334	242770	160279	186416	263500	320743	372654	384220	360065	384703	302295	386158	208497	226144	226698	207309	219975	218521	191239
872.5362@3.211	164351	124687	169990	96290.4	49713.5	76273.4	108255	127518	139185	156583	148350	150671	110535	150813	88736.4	94535.6	100027	82862.1	97758.5	94692.3	81770
281.2488@3.211	1.80697e+06	1.74357e+06	1.18481e+06	895572	446524	553104	1.02089e+06	753338	1.11667e+06	586201	930338	810816	1.17156e+06	1.16703e+06	2.18121e+06	1.65538e+06	1.93814e+06	1.59252e+06	1.91356e+06	1.99612e+06	1.43243e+06
282.2521@3.211	332365	332389	222414	172867	66004.2	109448	192233	146828	209714	110836	183777	156667	222340	226290	411509	306514	363060	298693	352040	372161	266314
887.558@3.211	196955	172878	240578	198411	113997	154838	224660	170263	167179	195446	192340	196989	147684	190578	137904	168850	166864	143481	161342	154443	131072
264.1682@3.211	7137.3	6306.96	7776.3	7452.98	5659.03	6323.88	7686.12	7195.78	6482.01	6469.61	6083.99	4218.27	6324.1	7876.29	4157.87	5067.35	6677.03	5631.94	4549.67	6024.2	5730.95
263.1654@3.211	36751.9	39729.2	35794.2	44633.7	35052.9	42640.9	38952	40164.8	38873.6	37187.1	39717.5	33234	38403.5	37202.7	33355.2	31829.5	35161.8	33423.6	36799.8	36475	40491.1
304.2363@3.211	191974	158699	157032	41930.3	7837.78	10363.3	54527.1	8159.77	60933.7	8645.8	10954.1	15270.6	9480.53	41346.6	40102.2	26592.8	36861.9	21499.8	29574.1	22680.6	19324.6
299.2589@3.211	42962.2	26540.5	18940.1	33287	27041.8	34141	56856.2	89436.2	29409.8	22700.5	60087.4	38220.8	41954.3	36247.1	28025.6	36770.5	72542.3	52310.3	42804.5	37259.7	68716.9
329.2718@3.224	8717.06	10437	8897.85	8975.74	9495.69	5381.83	6621.6	7272.31	4694.49	5670.95	6383.88	5843.36	7938.99	6550.42	8032.28	5315.47	7949.23	7435.89	8774.88	9395.78	7432.52
359.1542@3.226	9501.65	8688.14	6934.85	5810.65	8324.76	15277.3	7538.23	2148.86	7015.38	5609.54	4489.22	2372.2	9473.17	3013.84	21404.4	3534.43	3302.84	9884.33	3699.5	4731	7117.19
373.2736@3.227	7104.36	8019.91	8342.89	5803.8	5119.93	5380.8	6426.04	6894	5549.57	5583.83	5007.91	5432.85	5197.19	8261.38	6202.56	6892.56	9216.17	6035.57	7727.37	9666.8	6019.22
270.252@3.228	88334	88730.3	64256.7	42479.4	25044.9	41188.1	41074.7	44338.5	45350	35831.3	47865.6	39571.6	51578.9	51880.7	93260.7	74959.8	80504.9	73313.2	79939.1	88638.8	62548.5
370.1663@3.228	6459.83	9428.04	7496.85	7605.81	7306.26	9316.18	10188.3	5631.78	5375.91	8988.42	12604.2	4844.67	5606.07	8697.57	8676.35	4272.84	5052.14	6794.5	8149.84	5427.14	5600.94
269.2487@3.228	469528	502017	370775	238029	148161	237557	240431	224756	240679	195371	287504	235358	283233	280040	557522	426021	485588	420566	452091	531657	373935
868.5079@3.241	83828.3	61158.1	81223	44951.6	29587.5	33191.3	45450.2	66911.4	76617.8	76508.5	73055.9	74426.9	58818.2	74653	30296.1	29607.2	28408.9	28812.5	33412.3	33058.4	28315.2
867.5044@3.242	153382	124075	168479	86346.6	64197.7	73045.3	86692.3	140885	154601	155609	149228	157114	121595	146079	61777.2	69640.4	61998	54894.3	69632.6	58544.5	58389.9
855.5033@3.243	465584	455465	589714	400227	262202	308481	454786	387239	443410	447041	431558	472473	406645	468026	632991	707639	685813	594110	722845	677355	606951
856.5067@3.244	234852	222507	290231	208731	130159	152501	219972	189100	221314	224219	207668	232783	202249	232114	304991	338621	336292	294918	343434	322704	291563
857.5154@3.244	176176	164122	216015	153947	106284	130447	174517	154053	175430	181355	165899	184162	149496	182798	169054	187849	180995	159718	184140	178694	164044
858.522@3.252	76644.3	83777.6	102464	70816	48613.7	63054.5	78851.9	77216.1	85793.9	93606.9	83686.5	89123.3	71737.3	89117.4	70837.6	84285.3	74454.3	60967.4	78028.5	74309.7	62168.2
339.2898@3.253	11287.5	12836.6	8901.84	10707.8	7283.12	12227.6	8232.65	13764.7	8565.22	7916.44	15742.3	18875.7	9051.8	8798.56	7826.16	8392.63	8263.75	9028.8	11823.9	10911.9	10246.1
873.5484@3.261	166693	122228	173963	104575	59636	83646.1	108137	117656	131036	145628	133322	144957	114256	133943	88014.4	109583	104313	58370.7	105848	100690	93818.4
349.2015@3.261	27711.9	34021.5	32453.4	32178	28025.7	41688.8	35224.9	29335.3	31658.2	25530.5	61630.6	25632.5	29739.2	30476.8	32593.5	24651.6	23835.8	28524.2	29114.7	34574.2	39733.1
141.0921@3.261	27595.4	38806.7	27826.6	30888.6	23284.4	38149.1	38159.4	24323.4	29657.7	33029.4	46788.2	15292.5	27552.4	28723.9	37818.7	19263.9	14731.1	30455.7	28758.4	33363.5	42647.9
301.2176@3.261	3.4655e+06	2.88507e+06	3.7707e+06	603273	59058.6	161548	750454	83094.7	869180	78464.3	117733	217538	112114	592600	192149	74840.8	104539	71193.5	93585.6	90610.7	66194.4
302.221@3.261	717240	604906	779515	134413	11756.1	38337.3	170897	17475.7	185866	16076.3	24018.2	48528.4	24919.1	129018	41507.1	14542.6	23848.8	14861.1	19129.8	20063.6	14493.5
326.2725@3.262	13655.5	17627.7	14048.4	17743.4	10866.9	9186.86	10627.8	13231.9	10748.4	9525.58	8311.31	11923.6	12810.3	12250.2	13860.6	11227.3	13022.4	11556.2	17821.1	15653.7	10918.7
854.4898@3.269	11411.2	10510.4	15611.8	13045.9	9688.64	9150.87	15200.1	12994.6	13763.7	12155.6	12634.7	16085.9	10062.3	14283.4	5494.11	9812.29	8480.1	8545.79	10321.1	10023.4	8678.42
859.5341@3.277	380421	330254	438858	392266	271136	326707	433371	358429	378018	425601	404609	440552	344056	419954	188858	217618	217311	188344	213221	207045	186940
860.537@3.277	191943	168533	221181	193247	140946	163909	221128	176218	181298	213286	206989	216212	173034	212182	100645	110630	111565	97147.8	103343	108069	84421.5
1140.633@3.288	7345.74	9905.22	6029.2	6568.25	5049.06	2931.4	6423.36	4332.44	2744.52	4310.22	5173.41	3848.27	3510.18	4546.88	3919.54	4275.84	3762.32	3316.79	4020.49	5835.08	3377.73
195.0692@3.291	3978.96	4688.62	3280.37	3751.92	5673.93	7342.63	4257.78	1938.16	3925.24	3015.15	2618.74	1423.23	4979.01	2090.81	17528.7	1406.14	3766.4	5508.2	4095.66	1291.25	4103.64
841.4875@3.291	48958.3	45376.1	56866.4	39965.7	25967.8	30877.7	42665.3	37885.6	40741.4	45128.7	41509	44859.4	37677.5	47731.5	32281.4	37357.7	34524.3	31012.1	37782.2	34616	32954.4
382.2351@3.292	10045	17497.2	10641.6	9397.72	9966.93	7157.21	6482.76	8998.18	5051.93	9923.8	8880.85	12508.1	9761.26	11173.3	9984.8	10364.4	11309.2	8996.56	15335.5	13782.9	5944.29
279.2329@3.293	855218	641353	491117	228102	51352.7	100603	259625	82833.1	289416	71445.7	129047	122313	184150	251829	147643	86143.5	108361	86577.4	100940	117185	88348.3
280.2364@3.294	153164	117872	90377.6	42886.4	10344.7	18477.4	50488.7	14892.4	55965.6	13692.6	23454.6	22669.1	33741.7	48560.3	28289.5	15588.4	22430.2	14587.9	19599.9	22481.2	17037.7
225.2222@3.294	4920.05	8623.88	5923.76	8902.96	9562.98	32305.2	5577.49	13942.9	8728.4	7928.63	8934.91	12928.6	14622.5	12089	8666.88	9012.48	10223.4	7493.23	13537.5	14352.6	9741.25
1141.6366@3.294	4948.96	4927.11	2795.57	4268.7	2379.8	1744.54	4126.68	1124.96	2471.77	2378.92	3107.46	2440.53	1460.52	2933.27	1435.26	1763.43	2005.76	1566.03	2858.74	2655.28	2016.41
861.5496@3.294	913063	826760	1.11224e+06	1.1908e+06	816310	961176	1.35251e+06	929900	991785	1.12813e+06	1.08946e+06	1.18052e+06	924939	1.0916e+06	408143	458551	412835	403847	420416	419526	375423
862.553@3.294	431166	387864	511739	554133	382031	442338	618937	435290	459822	525726	501473	553120	435243	504679	192824	213165	212398	192632	197940	196581	180668
381.2318@3.294	64254.4	73301.4	57036.3	61342.2	52536.5	20098.2	54009.8	45855.1	45960.5	39691.8	53846.9	58389.9	53920.5	51184.4	48995.7	45708.2	54031.3	45543.8	54242.5	75542.9	54145
876.5676@3.308	80022.5	98002.9	146826	87251.2	46288.8	62798	114316	88681.1	110799	100808	120627	122580	94535.6	122038	64773.6	74861.1	51935.6	67217	59482.8	46045.4	54303.9
338.2694@3.309	10003.1	8458.86	6351.02	6239.95	2699.82	2479.02	6957.05	2529.13	5055.42	2096.56	2444.45	3793.74	3631.35	4827.11	3439.07	2142.78	2231.76	2528.81	1807.41	2823.08	1984.06
311.2587@3.311	10970.6	11490.6	11193.8	13036	6877.82	12876.6	8044.31	160459	96331.3	100241	102784	218570	176220	161346	12719.1	15117.6	18879.1	13874.3	15872.8	16361.2	12238
875.5642@3.311	270810	181948	301245	228350	141498	164412	259405	228637	258944	266387	261734	148338	178605	276181	141849	148417	168823	62258.9	130873	136486	73016.1
863.5625@3.319	393015	330393	394835	431401	349854	404152	554950	375834	407739	424791	293400	496832	390935	449743	184092	205538	214612	149188	115971	151265	191401
847.534@3.328	195489	159173	208680	134506	84332.4	103941	142248	167312	189673	211157	204863	219201	169424	210016	88462.9	99626.8	103327	91205.2	90779.4	97169.1	82863.8
848.5371@3.328	93574.8	73496.8	99028.5	60473.3	46028	51941.8	63603.8	85071.4	85979.9	97736.8	92624.9	104624	84362.6	101381	42407.3	40467.5	42912.7	43110.7	41294.7	38505.6	32914.8
375.2896@3.328	3663.19	3819.11	2497.28	3357.99	3010.25	1502.31	3555.04	3990.88	2381.44	2580.5	2992.99	3048.64	4204.95	3918.34	3351.58	2134.3	3544.01	3194.18	4546.45	4544.19	2429.37
353.3057@3.328	5887.28	13166.5	7006.98	7989.01	3979.84	6525.8	5105.27	6372.75	4027.13	4553.11	6481.11	6947.69	5141	6257.62	5001.42	5238.87	5353.09	5266.11	7016.23	6552.78	5972.6
511.4729@3.328	744.305	2222.18	1839.54	1002.4	0	17036.7	613.31	1462.91	0	0	863.919	1449.4	865.106	2398.1	3160.47	2358.77	3932.59	1564.71	4664.29	7441.3	3234.83
1177.2377@3.328	981.775	2275.69	1600.94	622.776	441.879	5452.35	1240.57	1873.86	969.83	817.995	1281.97	1000.42	1342.85	1818.19	2167.19	1802.1	2553.05	802.939	2856.82	3934.86	2021.29
468.307@3.328	6089.53	10505.7	6622.91	6377.59	5007.31	23155.4	6102.26	7244.57	4321.3	5983.37	6458.1	6409.48	6237.8	9613.75	10058.1	6557.42	12283.5	7328.43	11414.8	12673.7	9466.3
1176.2346@3.328	3537.83	6254.03	4644.68	3854.85	2294.32	14094.6	4356.51	4907.98	2592.66	3595.11	3906.71	4338.95	4158.89	5788.23	6614.7	5007.93	6352.78	4535.09	7700.38	10195.2	6695.58
257.2393@3.328	173827	252076	200325	140215	123593	548539	185980	196657	125696	133529	166270	171473	169100	214365	264215	245105	249092	212110	302594	379935	267167
572.1699@3.328	7101.23	4814.12	863.001	6531.29	6425.14	4621.67	851.118	5512.68	4720.79	6049.64	8718.26	7093.75	5797.46	5799.48	6963.92	5018.53	6480.24	5562.37	6127.13	4321.16	4806.1
256.2367@3.328	1.71887e+06	2.60063e+06	1.97044e+06	1.49979e+06	1.28011e+06	6.13334e+06	1.86209e+06	2.07011e+06	1.27198e+06	1.45208e+06	1.74533e+06	1.84444e+06	1.82584e+06	2.291e+06	2.90456e+06	2.55921e+06	2.72435e+06	2.27191e+06	3.33403e+06	4.22577e+06	2.93382e+06
255.2338@3.328	1.03017e+07	1.57894e+07	1.18092e+07	9.19206e+06	7.6374e+06	3.75276e+07	1.13748e+07	1.279e+07	8.02425e+06	8.68509e+06	1.08112e+07	1.12715e+07	1.11615e+07	1.37465e+07	1.76567e+07	1.55214e+07	1.67436e+07	1.40001e+07	2.05578e+07	2.50685e+07	1.75883e+07
237.2224@3.328	8887.78	15148.7	11471.8	6923.65	6510.73	29327.5	10108.6	12210.1	6914.52	6606.89	9941.94	10904.5	10887.2	14598.1	15150.5	13496.2	15561.5	12170.1	16874.4	21140.1	13860.4
467.3046@3.328	16436.3	33017.9	18873.2	18739	12242.1	71736.6	16600.7	23759.3	13394.2	16799.7	18631.2	15293.9	16931.7	26171.5	27064.2	20947.6	31005.1	18313.5	36280.6	43847.5	27798.2
337.2356@3.328	14652.4	22891.8	16027.9	15756.8	11619.5	61158.4	16441.5	20732.4	10246.9	12441	15930.2	15459.4	14983	15870.2	22448.8	17916.1	26348.9	20004.5	24932.8	32384	23546.2
258.242@3.328	15000.6	19923.6	15047.3	11836.4	10482.9	45301	15370	15637.3	10497.7	10532	15011.6	13439.2	12529.5	15781	19534.1	20381.8	19026.8	17073.7	24441.9	29878.9	20121.2
827.4714@3.328	9358.72	10773.6	9957.84	9798.26	4396.3	4720.61	9836.18	4930.7	8524.49	9491.31	5903.88	8646.25	7414.86	7964.54	10774.3	13170.6	13349.8	11528.8	16918.3	16055.6	13808.7
338.2388@3.328	4410.01	5770.22	2687.96	1553.26	2210.68	12373.8	3139.24	3988.83	3788.27	2341.29	2100.1	2469.6	2584.47	4134.63	2798.33	2276.1	4959.72	3463.32	4575.78	5851.2	3901.72
571.1658@3.328	21419.7	18985.6	3913	15749.8	18682.7	19485	2316.44	15816.4	14924.8	18430.1	26650.4	20538.7	17486.5	16119	20185.6	18174.5	17999	19763	16577.6	16443.7	17688
834.5205@3.328	38526.1	33102.5	51521.9	29942.6	24599.8	29175.1	33648	32783.6	32169.6	37254.4	38270.9	27666.5	34596.8	39991.2	39752.3	49966.6	44919	46149.7	47264	42211.1	39460.5
408.2426@3.338	20952.6	27715.3	26423.9	18998	19777	12838.8	18703.9	20729.1	18623.5	15514.8	17289.8	18735.5	21077.8	19315.2	20772.3	18499.9	20227.2	15992.6	21883.8	25565.4	17931.2
849.5504@3.339	164566	71189.1	199549	111210	97089.5	110894	148215	80140	104656	178184	169916	192855	150163	136666	89563.3	94409	90496	74967.2	76610.7	80621.7	74190.4
833.5173@3.341	84917.3	73645.7	79410	64524.3	46430.3	66664.4	81259.9	71209.9	68956.9	79802.1	88903.8	85894.9	65016.2	85218.7	90406.3	96359.4	91277.3	92985.4	88592.2	91740.6	77317.5
277.2172@3.344	461089	314511	300508	124325	24412.9	44884.9	151123	32842.6	175712	33832.1	35874.8	54917.8	47816.1	130116	47338.5	24541.2	32262.1	23490.7	26060.7	28034.3	19080.2
278.2207@3.344	86426.1	58344.5	53568.8	23754.9	4705.08	7972.63	29546.6	5873.18	31953.7	6182.86	7349.1	10078.9	9001.11	22559.3	9020.24	6350.39	5186.6	3991.29	5209.06	5024.62	4132.67
836.5367@3.344	60979.7	56992.9	73475.1	54011.6	40466.5	47632.3	52481.2	51184.6	54910.1	58020.2	57681	63696.1	52332.8	57540.9	54616.3	59703.9	62827.2	59598.1	55148.6	58406.2	50220.1
835.533@3.345	135752	121111	161281	117656	79797.2	99219	130556	111646	121986	128154	133473	148422	114401	140454	128456	129973	124223	128615	104864	134705	105455
268.2364@3.345	156930	144683	105729	50501.4	16096.3	24320.9	52575	69309.8	95347.4	48956.9	62413.8	64421.9	77912.1	98301.8	805356	699000	775836	674819	674681	671286	465302
267.233@3.346	812298	736978	540315	250485	79999.8	126455	270330	382940	502707	253561	306907	336133	412905	500781	4.4646e+06	3.85319e+06	4.34594e+06	3.77044e+06	3.82604e+06	3.70475e+06	2.57028e+06
223.0804@3.361	3658.56	2990.36	1393.57	3415.13	2811.63	2429.21	2536.07	2803.27	2738.94	1260.26	3684.02	2149.82	3630.27	2740.89	2351.01	3838.75	3503.54	1777.92	3090.18	2534.77	3358
346.2387@3.362	16050.4	16850.3	20103.6	7831.23	7262.43	5433.33	7660.13	17942.7	15551.4	13935	15946.6	18686.8	18436.5	16082.3	27666.7	29691.1	30609.2	26926	36965.7	36278.1	28738.1
421.3318@3.362	3940.77	6461.17	4358.92	4938.03	4642.64	4147.43	6660.6	2975.48	3123.18	1536.06	2836.7	2030.68	3389.43	4381.57	4922.62	5169.19	7349.52	5974.43	10251.8	10901.4	6209.74
222.077@3.374	24389.9	22909.3	27446.4	26854.9	21217.7	24515.4	26966.9	25458.3	24589	19525.6	24554.7	19734.9	21454.3	22597.4	24045.6	17524.1	24015.3	20633.4	26514.8	27928.4	25892.5
695.5081@3.378	7555.62	4513.14	11733.4	6837.2	4410.53	3552.68	5514.11	3438.73	6574.46	9934.47	7403.39	7591.1	4162.88	8269.73	4489.51	7786.03	9012.97	7083.67	7504.41	5197.55	5925.01
249.1529@3.39	66421.3	66394	71343.6	73581.8	57672.9	60755.8	74350.6	64382.5	71165.8	70576.1	74445.4	63690.7	65818.6	63139.2	66181	56732.6	62102.2	58434.3	62825.3	62170.1	62139.3
285.2436@3.391	17092.6	14891.5	21133.7	20370.5	16077.1	9661.82	15425.4	19617.4	15360.9	16797.8	18865.3	19475.1	20065.1	20655	23496.6	20468.6	26193.1	24008.8	26624	28803.5	23192.1
286.2469@3.394	3019.12	3262.65	1589.99	2569.3	2390.51	1212.63	2126.97	3148.05	2434.08	3242.45	2519.46	3679.42	3730.59	2931.59	2625.5	3151.67	4666.38	2513	3690.36	3040.22	4633.45
265.2172@3.394	81402.3	49959.1	40366.3	10022	1239.28	2479.39	10286.9	4415.81	31314.6	4282.26	5627.66	9453.69	5121.82	21568.1	5674.31	2148.38	4457.26	3311.78	3063.63	2762.93	1714.1
312.2552@3.403	14978.9	17897.2	15021.5	16297.1	14821.9	10393.8	12394.2	37589.4	28585.7	24564.5	29350.4	52786.9	47326	43813.9	14968	11336.5	15219.2	13000.4	16320.6	16485	11584.1
271.2278@3.407	23074.4	41787.3	42141.9	44915.2	116893	54682.9	117101	89260.7	59692.9	53364.5	70839.4	85382.3	76698.4	78602.2	90255.3	96386.1	112767	81365.5	127505	126014	88979.4
254.2207@3.409	32181.4	42347.2	26211	35275.1	14094.7	21065.1	27067.5	22799.3	30736.6	20427.9	44103.3	27201.1	85993.5	31292.4	60603.1	47807.9	54361	45239.2	66876.8	67098.9	47498.1
122.0327@3.41	3952.06	4433.04	4275.86	5469.51	4399.02	5928.63	5750	4359.98	5164.43	3851.81	5324.44	5165.9	4391.84	4969.27	4774.03	6827.34	4791.07	4413.15	5446.04	3975.85	6193.58
253.2174@3.411	153881	218514	135893	210263	67010.5	101612	148969	126307	171361	110802	236069	149746	474779	146907	339310	249262	300655	248802	388190	377044	260370
275.2015@3.411	169225	122590	127077	36399.6	5347.38	9910.1	48373.4	6000.64	61309.7	7440.18	9313.64	16483.6	9409.8	44835.1	10437.8	3527.73	5035.38	4475.49	3527.54	5775.82	3512.36
223.134@3.428	9094.4	13853.1	9520.7	10688.6	7090.23	6978.19	9377.69	6428.69	8779.12	6817.24	6730.52	6940.7	6712.85	8476.37	6584.63	5317.8	10854.2	11883.4	12108.9	8162.09	7373.13
368.2195@3.44	9419.72	16553.9	15867.5	8120.66	6121.31	7862.59	9691.88	13682.2	8714.41	10202.1	12972.6	12244	14341.7	8998.03	8560.59	6769.83	9201.12	11208	15567.9	14895.9	10800.2
367.2159@3.441	62912	87036.8	94494.6	60551.5	55220.2	40966.4	60200.6	50772.5	59016.5	56532.8	63152	71835	71808.3	59584.8	54478.1	60803.7	64291.1	55945.8	73653.5	76963.2	55494.3
297.2435@3.444	119787	144467	129248	202457	192633	198798	165016	304785	195259	185337	263659	249573	281131	241108	236176	249003	269999	207219	339553	315661	262318
715.4747@3.451	51193	46514.6	69250.3	28304.1	36123.8	43667.2	56910.7	47655.6	45943.5	59474.6	54434.9	49655.3	35188.6	63345.4	37434.2	52311.8	56853.3	45921.8	48896.9	45438.8	36367
295.2269@3.452	13224.5	11498.5	15982.9	16829.3	13653	28308.4	18643	12926.7	17195.8	14443.3	28814.1	17413.7	25676.7	13325.2	36186.4	8943.86	12311.1	16125.9	14684.6	21380.2	12364.9
243.223@3.46	6532.53	8191.07	5486.14	7776.89	4034.18	3954.37	4683.24	5799.17	4859.77	4745.59	6979.62	4257	6150.83	6629.98	9837.35	6653.53	7704.58	7081.32	8431.46	10176.9	7823.66
298.2468@3.46	28423	33606	23182.2	45625.1	36015.6	28616.6	33512.4	58359.1	40015.3	38930.6	60869.3	59112	59775	46177.5	50199.4	49917.7	57829.7	37262.6	66305.8	71843.5	58098.5
241.2173@3.461	401181	547676	378997	376511	227435	303540	355642	315014	309281	268484	405042	302382	377896	379755	603536	473560	551713	466807	654247	688955	523248
242.2207@3.461	66517.7	82324.7	60505.6	58460.5	39927	46548.8	53866.9	53382.7	49355.8	43192	65272.6	49320.5	63084.7	63035.6	95081.9	75765.9	90058.5	75073.9	103596	111425	85736.2
524.3069@3.464	42725	66248.3	47392.9	54803.1	22535.9	30557.5	33572.8	53081.6	40130.5	37467.2	33645.7	42132.2	41979.2	40484.2	20160.4	20231.8	20389.5	20733	17872	14666.1	12315.8
523.3042@3.475	153060	223193	166959	187376	79588.3	108075	117899	185779	135868	128560	129942	147208	156181	127174	71908.5	70531.2	68670.7	67174.7	53583.3	50493.3	40068.7
240.2048@3.488	9139.02	20474.4	12665.7	7395.29	4577.27	5020.62	9712.24	4451.79	6736.77	6361.12	8993.82	6681.53	8231.18	8374.81	5554.6	3750.31	3973.77	4896.2	8279.05	8423.56	8280.39
696.5004@3.492	29599.5	73920.9	208236	72434.6	85292.9	88622.3	98977.6	24026.1	138128	111960	41673.2	41319.2	102604	178909	108727	80387.8	100929	12176.9	24397	116359	20110.7
239.2017@3.493	79664.4	120391	88083.1	61988.9	21755.4	28752	69503.9	54571.8	50276.6	35220	47228.5	49342.8	63204.2	67075.4	50077	35850.1	33422.8	19249.6	54876.7	58719.4	54288.5
355.1688@3.494	7163.71	10961.6	8760.98	7296.68	4993.57	25158.6	10443.4	14609.3	9107.48	8951.11	5645.14	10086.7	14199.1	12788.4	7184.92	12099.7	8870.99	7521.3	18965.9	21360	15692.3
251.2011@3.503	19766.1	21613.9	15218.8	12521.1	3026.82	3781.19	11572.8	4557.45	11935.1	3648.08	6279.94	4688.16	10532.7	9179.02	3357.36	3604.91	4861.9	3886.78	3020.25	4272.01	2136.73
650.3919@3.51	67396.8	42435.5	81512.4	45493.9	33540.1	39723.4	45296.4	37592.5	56655.4	67000.2	65179.6	64002.5	37860.8	63740.8	47859.3	59441.1	64079.1	51220.5	55883.1	51566.4	24437.1
681.492@3.514	41854	38102.6	58654.5	33731.9	32123.2	34330.8	38469	38322.2	36400.3	45236.4	43434.1	44476	26790.1	42931.1	32982.6	47154.7	47807.7	38941.2	39212.5	40174.6	30773.8
433.2954@3.528	26592.9	31565	26345.4	21395.4	14036.6	13267.7	20410.2	44481.3	32196.2	15900	31286.1	30171.4	33586.3	21617.2	22786.4	22978.5	24078	21512.1	22884.7	26263.7	17583.3
509.2885@3.537	167057	243194	187723	188978	110845	136507	118302	299604	222266	226310	205020	226397	236895	202968	67695.1	73326.3	64160.8	64210.7	59565.4	51099.8	6238.79
510.2918@3.543	46987.6	65321.8	50434	53137.9	26381.9	30394.3	34005.7	80949.8	60414.5	61354.7	58439.2	63771.2	65790.9	59337.8	21866.1	22014.6	23377.6	21612.3	18738.4	18375.2	16466
735.4397@3.544	25111.1	19544.5	28575.9	10999.4	14673.7	10749.8	14294.9	21973.5	18733.1	27756.1	24645.1	26098.9	12930.2	25596.1	18057.4	20394.3	22077.9	20778	20829.7	19734.6	17535.8
229.2076@3.567	5177.31	5748.92	3198.53	5005.31	2644.07	5183.83	4337.66	5827.24	4413.77	5033.8	7435.7	4489.11	8876.58	12642.9	8888.76	8329.82	8791.53	8145.19	13116.3	13716.5	9819.61
228.205@3.576	34941.8	64088.6	43997.8	56506.6	35864.1	56226.8	48287.9	54449.8	40266	40784.2	74594.3	45405.4	61934.8	55852.6	94870.4	85266	100281	88030.4	128408	138278	97805.1
227.2016@3.577	269335	437312	291764	432816	242941	426130	348301	392736	307721	300820	511294	337424	420709	405574	700332	595314	726300	613455	993541	977167	669786
325.2745@3.577	8109.23	12164	9303.29	9447.54	8753.72	9252.5	7634.18	13089.5	9631.63	8135.62	11167	10210.6	14310.3	14680.2	14623	14492.4	15617.5	13129	13092.6	18361.9	14729.7
273.1487@3.577	5587.33	6037.49	6311.87	6382.67	5130.2	4700.71	5549.61	4297.31	6007.28	5651.68	6110.77	5350.33	5637.44	6811.09	7522.68	3348.23	5240.99	6974.68	8443.33	4492.93	6203.84
229.1597@3.585	9190.01	10653.1	13744.1	10025.7	8547.86	11442.5	11680	7910.25	9638.11	12523.3	14533.7	8306.6	8452.78	13295.9	14751.4	8449.06	9924.98	12495.5	14067.5	9658.98	12020
317.1394@3.594	9190.98	12791.3	11873.4	13514.9	10360.6	15319.6	11940.8	10608.9	13405.9	12961.7	15153.3	10433.7	10729.9	15650.3	15742.8	8736.22	12090	12780.2	17593.5	11523.7	12341.1
616.4079@3.594	217130	200670	267911	166256	141621	164337	197839	186653	181292	218745	212734	213332	133158	213890	160038	204158	215514	175024	179675	176435	148962
659.2062@3.594	2796.92	3846.25	2907.57	3193.74	3024.9	4717.33	3005.3	4865.82	3217.73	4091.86	2761.43	3822.42	5609.67	4591.37	3536.1	4443.96	3242.02	3789.28	6834.75	6751.44	4940.62
429.3011@3.594	42249.2	49605.1	41363.8	36605.2	31233.4	30141	28877.9	32707.6	28152.4	27535.8	23831.4	33418.7	33715.5	25510.6	33371.9	33398.3	31508.3	31915.6	34421.5	36555.6	30582.8
118.0403@3.594	10024	23854.3	28219.7	29437.7	29048.3	31106.4	6471.02	23859.4	13803.9	12453.4	11168.3	6298.71	8159.25	22661	17684	10015.7	18607.5	10162.7	9741.26	29699.8	13375
195.1389@3.594	26576	99474.3	46471.7	58195.6	28093.5	25046.9	44514.8	31322.1	32178	47336.2	49980.9	30635.3	22859.2	28236.9	56896.3	26286.2	57196.2	73660.9	84477.3	41932.7	46495.9
447.1346@3.596	80241.3	105140	111378	89215.5	65076.8	138220	107931	173505	103652	116872	106976	126635	216302	147011	111244	160856	117265	103329	247032	287734	211534
430.3039@3.596	12110.8	16244.9	13148.1	11738.5	10192.1	10227.1	9568.09	8963.95	8917.1	8676.6	7736.55	10026	10568.2	9988.75	9995.59	8872.07	10924	9762.37	11345.2	11460.8	8228.18
701.4593@3.604	71557.7	63114.1	99314.7	56452.3	51569.3	58483.6	71971.9	65683.2	57365.5	83995.7	73040.5	76549.6	43733.9	81561.8	52182.8	71993.9	75702.7	63886.8	62531.4	63852.8	53763.9
448.1378@3.609	17818.3	24121.1	23203.3	22056.2	17476.3	33239.4	24874	35571.7	24204.4	25433.4	23052.8	28990.9	47915.3	33572.5	23341.7	38704.7	29181	26514.6	53370.3	60896.5	46354.7
316.257@3.61	8964.86	10250.8	9313.86	10318.4	6828.75	7608.49	6604.86	7709.22	6236.21	6096.35	8196.45	7074.96	6807.98	7775	7748.33	6262.87	8453.63	5606.89	9810.77	10845.4	6233.44
315.2537@3.62	44469.8	55800.9	45620.6	51608.2	43351	39247.6	40766.3	43426.7	37573	31636	41810	40049.9	52553.9	37053.7	41722.9	40354.7	44364.6	33999.7	57347.4	60270.6	38872.8
225.1856@3.643	19689.3	43686.9	25219.5	55575	10590.8	15518.6	23873.5	17444.8	20616.3	16021.3	23653.3	17663	34896.1	13067.3	23889.3	11077.8	19408.6	16099.4	21772.2	15403.6	14449.5
583.4257@3.643	56518.8	68605.9	97760.9	64274	33933.4	65931.1	77300.6	71568.9	83038.5	79789.2	84706.8	72683.2	35514.8	77180.2	61917.6	76218.8	83355.8	46019.4	69269.5	44973	43386.1
582.4237@3.643	177461	174465	222234	138976	119669	134742	166765	157785	154785	185524	174600	168297	109666	170735	149814	185884	197355	163345	160715	157591	134134
484.2779@3.644	11994.8	11058.5	10305.7	13334.8	14477.1	9583.39	11481	13994.7	11470.9	11218.7	10983.9	13038.6	15646.4	13203.4	18788.2	15870.7	17276.9	15457.9	15419	19706.8	14675.5
496.2766@3.644	163054	210269	173780	147157	73087.9	91487.7	90909.4	287487	202142	195437	179525	201070	193438	165164	88758.9	76296.8	77318.1	79753.2	54724.7	52423.7	40436.9
483.2734@3.644	38017.4	46286.4	35142.2	47585.2	51078.8	35011.2	41778.6	44784.3	39847.2	40527.4	37957.4	49165.7	50753.5	47358.3	63450.8	56851.6	65132.4	55799.7	64611.9	74744.9	53846.2
342.2652@3.644	32685.1	38247.6	24191.8	22614.2	27123.7	16899.8	20836.6	20352.8	23930.7	15132.4	19663.3	23968.4	23754	26058	23267.5	24852.5	27860.9	21836.9	24977.6	28569.8	21441.2
495.2732@3.644	656799	834871	701920	587648	255465	337472	341586	1.19726e+06	811737	785889	714868	826589	788160	649552	331666	302585	301016	301966	204452	197546	144256
284.2241@3.645	8986.9	6024.61	11042.8	9538.11	5712.51	4350.28	7886.57	7104.78	7121.05	5180.61	6343.97	7573.21	7465.03	4281.53	4038.53	4348.26	4183.65	3937.36	6348.86	4237.08	5939.03
343.2682@3.645	4068.61	7304.68	4653.86	6062.85	5585.01	5227.89	5136.94	5821.81	4390.84	4406.17	3273.97	3897.03	3643.74	5413.82	4871.9	4865.3	5480.01	5006.43	5278.92	7563.3	4137.77
667.4762@3.66	81016.2	70774	107633	60436.5	60087.9	62321.7	75652	72582	65594.9	89768.2	83624.5	84120.3	50623.5	81937.1	61738.5	86078	84390.5	69941.8	73366	71311.7	59347.8
721.4272@3.671	53864.8	50554	63821.5	39389	38118.3	43276	58617.1	45084.7	39963.5	46759.3	57623.6	54964.6	37269.6	55819.4	44205	55525.4	51921.6	45633.4	48566.7	46869	39928.7
269.212@3.692	57978.1	67509.3	70295	67215.7	56720.4	115295	44804.8	77771.8	51780.9	86579.1	98657	57735.8	85374.1	63340.7	60125.2	41130.2	48601.9	52125.6	90643.7	87768.2	44921.5
636.3762@3.693	143848	138477	168172	113297	97724.1	114543	129671	124320	127936	147170	143343	138656	91171.5	146804	108271	130366	141189	118883	124560	122625	103752
303.2327@3.71	30187.2	33118.8	34815.7	30571.6	31502.8	29888.4	29954.1	25799.6	25869.7	25898.9	28186.5	28089.8	31354.1	30036.3	30808.4	28060.6	26057.2	27195.5	32211	35518	31608.3
634.3645@3.71	89619.5	90112.1	125383	74585.4	65773.3	69062.7	87318.3	85029.4	73360.6	93455.1	94227.8	89888.6	59587	93647.4	63063.4	74898.9	89262.7	74857.2	78012.3	75036.8	63439.4
287.2224@3.719	114767	164175	181744	128387	97854.8	80484.3	111866	120349	86704.7	88934.6	104116	106908	111781	90664.5	117701	85837.4	101109	91760.1	124248	126865	93660.6
434.2801@3.721	8146.01	7780.24	5004.14	8366.71	4004.42	4171.61	2382.19	9245.69	11526.9	4519.82	7892.1	8454.86	8598.62	7386.93	6497.5	5684.57	1032.37	2083.12	5473.37	1358.29	948.365
301.263@3.727	1133.4	2426.95	1400.79	1977.55	2799.6	2532.95	1931.58	3903.8	4065.7	513.537	1189.02	2499.35	2454.56	1587.53	2274.97	2222.05	2412.97	1943.63	2049.09	2788.1	3191.76
214.1893@3.727	5611.21	16409.8	6719.04	11829.8	7236.05	5228.32	7710.36	7237.83	6180.17	6364.28	13293.8	7723.98	7258.6	8144.75	11852.2	4761.71	6376.53	5594.65	11791.4	6698.09	8395.18
432.2788@3.734	106325	120918	109089	107215	56851.1	56814	63809.9	149381	121130	111017	102674	110469	97591.7	87090.6	18970.5	20763.1	24420.9	22125.6	16619.5	16381.7	13833.3
213.1858@3.738	42218.6	109233	56530.4	85211.7	46976.2	52233.7	70584.8	47324.4	49799.9	49294.8	91290	50756.5	52908.5	45640.9	81996.2	44253.9	62911.8	58053.6	80373.9	63644.7	56076.4
687.4445@3.738	193151	172295	245711	144471	130523	143875	182046	155857	149875	195993	178743	188485	113924	186068	136840	188933	194383	156373	169121	166277	137960
688.4459@3.743	121150	105987	135262	57475.6	72018.2	105639	110036	100829	67039.5	117566	94083.2	109248	68071.3	117226	78500.5	124734	106520	54467.7	91134.7	100078	83049
738.5128@3.743	84623.6	71769.2	59603.3	66752.7	63749.7	72016	88541.6	77197.5	68841.7	95295.6	86559.6	39000.8	33129.9	90618.9	41278.4	72833.7	92160	58813.6	79589	76475.4	64628
300.2624@3.744	12608.7	16447.7	14890.7	20091.7	23258.5	21378.7	20767.5	32153.2	27843.3	15660.5	20230.5	21141.2	24722.5	20269	21467	25220.8	27415.1	14714	25516.4	26315.7	27248.5
299.2591@3.746	66289.2	88599.5	80464.5	143239	125943	103829	104981	178553	155162	73083.9	103866	109894	125351	93174	108054	124765	141993	81882.5	141053	125516	125158
328.2495@3.759	7460.81	11309	11475.6	7851.97	6930.71	4941.86	7446.61	6718.93	6338.78	3790.17	8037.06	8814.97	7825.23	6671.25	7268.31	7621.55	7585.57	6672	9487.16	8063.1	6151.45
602.3924@3.76	614123	554001	723961	462704	409811	445589	550894	513536	509768	614898	589611	581136	381723	575979	452835	569940	596942	496107	493283	481563	421184
603.3952@3.76	220434	200197	267006	169659	146562	168763	207837	189965	191259	224389	215113	215480	140045	215095	168209	204571	214506	183371	180666	180530	155633
478.2929@3.76	73609.7	72486.3	67933.9	64651	32305.7	49273.4	56132.4	62923.5	63719	52721.5	49963.2	51540.6	52229	43855.3	34180.1	31975.2	33203.9	27323	22643.5	22670.9	20701.8
600.3799@3.776	130883	128358	161886	104361	88400.3	99874.3	124019	112288	109348	126532	121142	120418	82481.7	126264	61806.3	101767	126847	103664	104266	74447.3	84631.8
685.4333@3.793	107854	95235	143380	77124.8	58014	81121.1	100047	94873.6	83105.7	110910	107033	103925	60515	103985	69900.7	80780.2	94095.8	83195	77907.1	80279.3	56941.9
653.4607@3.806	215282	189004	271193	162567	157959	167022	208736	176441	169077	220007	206515	217585	129259	201269	159409	223328	228910	188713	194361	190214	151379
500.2726@3.806	93140.6	102686	99721.2	84263.3	36132.5	67338.3	85506.1	63284.9	88138.3	74086.8	64601.1	67622.8	63918.8	51083.5	81880.1	69543.1	87285	70867.6	70844	52741.6	51548.9
654.4617@3.809	123095	112043	149545	97383	50059.5	85728.7	110917	126133	131394	152491	116139	136225	63991.2	111857	89680.8	9922.67	129819	95311.6	87395.9	122783	82892.1
570.4131@3.809	37924.1	39569.3	49212.3	29658.9	26574.8	29558.3	36736.1	33739.9	36325.7	41423.3	38592.5	23206.1	25849.6	38133.4	30076	38019.2	38594.5	35360	32866.4	33270.1	27989.5
569.4109@3.809	191971	188865	233279	151444	132668	146126	178099	171741	169126	207812	187496	187996	121817	191338	156327	190793	198845	166390	168273	164606	144317
568.4081@3.81	560972	530069	678365	430761	368102	420291	514343	493189	478767	575225	540404	534181	356693	539908	445483	555354	586563	473850	465899	468086	395939
707.4126@3.81	120963	114774	160479	92805.7	79077.3	90916.4	121873	75901.5	95611.2	134808	114808	128315	77675.7	128533	97155.7	107105	128531	99224.1	111481	111790	95770.7
498.263@3.826	1.20782e+06	1.21283e+06	1.21965e+06	990503	424903	786717	989822	768149	1.06757e+06	846600	787160	801839	782405	612193	929106	803939	972099	832005	713643	594515	610105
499.2663@3.826	332628	338193	324658	283285	135041	236693	274570	223759	298508	240649	223094	221842	231118	177331	257167	234925	273202	235257	197204	176360	177291
299.2018@3.826	94816.3	98172.5	95772.8	102619	101772	99088.3	97836	95872.9	92492.5	95817.8	101831	93483.5	103483	105294	90491.1	93530.2	95089.8	92723.1	104214	112498	110186
300.2048@3.826	22406.6	22225.7	23997	24547.4	24671.6	22681.2	21604.1	23597.3	24382.2	23284.7	23959.7	21749.3	26776.6	27583.5	23119.6	20890.2	21620.2	20211.8	23520.6	22970.5	23043.9
379.1459@3.827	33884.6	13535.7	19995.3	25085.6	17346.1	19814.3	12339.4	14101.5	17206.3	22548.4	20008.6	16016.3	33892.7	22467.1	15367.2	10739.7	5772.92	13432.1	11235.2	17808.2	17937.1
809.5502@3.829	29217.2	15584.2	34640.2	27652.1	31713.1	26732	26020	32149.6	22289.3	45861.5	38384	39795.4	26293.4	25698.6	29986.5	39503.6	43201.9	20583.6	30833.3	37447.1	31164.3
631.4064@3.842	81834.3	94384.6	91968.2	74087.5	39646	51716.5	69590.6	68531.3	55548.7	57555.6	87229.7	70891.6	26883.5	81185	65832.7	79432.8	79982.7	77244.1	46535.3	62822.8	67744.9
476.2772@3.843	268300	236984	254390	224335	118311	178183	209659	182173	231105	199770	172686	192540	194424	173882	147038	133000	146150	131361	107533	107478	94714.6
193.1597@3.843	3573.92	31660.2	11176.3	27629.8	3485.03	2715.02	4942.66	8032.2	5259.66	7930.26	8661.26	4595.3	3861.86	4852.23	5477.22	4761.55	26389.6	25225.9	30173.8	9827.72	7772.64
288.2259@3.846	48596.9	46754.9	79084.6	38964.9	26332.6	20683	25162.7	41645.1	25023.5	24545.1	32399.1	29854.1	41640.7	28096.5	15461	23062.7	24455.3	21935	40258.3	35231.4	29973.2
183.1752@3.847	4439.45	3808.94	6825.21	3203.79	1011.2	1407.54	1536.46	3119.87	716.696	1937.64	2586.11	1941.26	2571.46	1214.29	1004.13	1627.81	1263.16	799.234	2574.38	1855.14	2086.41
289.2282@3.859	5042.41	4277.82	10891	5094.8	3366.67	1822.96	2493.3	4788.54	3407.7	2956.07	3951.82	3419.08	6271.5	4168.91	3247.9	1329.3	2299.58	2984.03	6341.25	4773.71	3558.46
622.3595@3.86	94394.5	84426.1	103173	68931.3	63661.2	67301.7	84039.7	81202	82691.9	96294.4	92168.4	88952.5	59853.9	90228.7	71824.6	82413.6	88593.6	77356.6	75019.2	72130.9	68238
199.1704@3.86	115218	318051	151493	237360	138739	119426	214694	134280	166155	142469	309897	138089	130116	119455	264035	111990	183070	178038	235329	166352	192281
200.1736@3.86	12642	44462.3	21874.9	29046.7	19439.3	13535.8	28056.2	17590.7	21156.6	16615	40177.8	17701.4	13901.4	15397.2	32347.5	13444.7	25073.7	25951.5	27785.7	22079.1	24414.4
623.3623@3.86	38414.3	36552.3	39766.9	29140.6	17199.6	28039.5	35450.7	31658.9	20268.4	40930.4	38704.2	37680.7	19688.5	24168.2	29323	33767.1	32463.3	27158.3	29783.6	31048.2	26583.1
674.4315@3.86	245550	117863	289703	183130	162233	179632	217632	202264	182023	248809	234556	233884	142388	237752	153810	216891	204176	194765	197647	172726	157175
464.2779@3.874	468820	431990	437411	342795	207212	293791	318235	380870	388819	340221	326611	315851	329016	319252	209392	186491	214119	169622	151179	154406	142670
673.4292@3.874	505060	443608	637036	381425	349257	388366	483270	425722	407022	525959	489033	500110	313034	485195	368552	489892	505364	422779	431831	427351	362596
724.4974@3.875	114088	67946	146180	93946.8	82959	84065.1	120104	108784	98710.2	130933	119732	118569	75983.7	124589	88116.9	128394	133240	66753.3	106669	105776	90777.6
621.3504@3.878	65148.5	60164.5	77496.1	48231.4	45236.9	47228.7	57123.2	57523.2	56481.2	66026.8	66893.1	60698.6	43293.3	62963.2	48783.5	56328.4	61351.6	50963.2	54134.7	52907.2	39160.7
705.4025@3.879	139062	115196	175070	110195	101613	103274	124447	106761	112759	135832	135624	139091	87746.6	133068	91512.4	114665	125369	105708	108729	108084	94194.6
197.1546@3.88	17617.4	29438.5	21724.8	17023.4	16041.7	14141.8	18855	13475.4	15673.3	17446	22388.1	14696	14273	22477.8	25718.9	13274.2	20893.2	19900.8	38634.5	25593.2	28773.6
620.3485@3.889	166229	165556	205096	138875	118837	131869	157113	144508	145151	164510	155754	163210	113214	166013	132997	131506	161224	139660	133245	133818	116322
475.2666@3.892	301061	276003	288388	278709	159211	224273	274310	238263	296302	259180	250090	276942	247742	221990	189850	172647	199842	180474	142425	131175	130733
474.2631@3.892	1.10814e+06	1.02477e+06	1.04041e+06	982743	502827	776108	983061	835281	1.09941e+06	904623	854625	893898	851660	762239	658563	593234	711699	613168	441592	385916	398355
455.352@3.893	8128.04	8624.25	5863.92	8691.86	5983.53	7090.89	2581.38	5640.69	8197.21	2946.69	6651.04	7782.21	9101.79	5286.54	6481.11	10126.2	7874.63	6318.78	6003.04	5363.99	7556.93
437.3267@3.893	13085.1	4235.38	60089	4040.54	3842.61	10772.7	14427.7	1706.72	1920.15	11125.6	1942.07	22920.3	1787.49	17488.7	3577.2	28871.7	2262.75	4407.15	10023.5	5962.46	4293.27
456.3548@3.91	1216.48	2264.65	1925.09	1941.75	1647.6	1735.62	732.664	1815.72	1750.51	764.44	629.481	1877.47	1546.98	1191.79	2631.4	1437.81	1932.69	1707.1	2087.98	2071.86	1541.55
269.1395@3.91	13224.6	14590.5	14491.5	12715.1	8371.73	17736.4	13037.5	11546.7	9093.99	8892.41	11553	7929.96	10793.4	14018.5	13682.3	10413.9	14022	8341.28	19296.7	26669.5	18849.3
134.1003@3.923	6407.38	6480.9	8957.52	12582.9	12407.2	12134.1	8519.04	7075.38	11572.7	9806.43	5446.66	11487.9	13402.6	11668	7995.11	10738	10900.5	5685.08	10213.1	5846.69	13200.3
462.2658@3.924	102342	79796.1	95035	48019.7	35932.2	39781.3	47805.7	74024.5	104730	80557.5	78306.4	78380.7	79119	80217.6	43013.3	47569.1	40092.2	45735.4	33249.8	36644.3	27394.6
589.3794@3.926	184040	164211	214952	133650	129724	134092	160656	157121	154583	192136	177021	182482	116456	180734	141717	176463	180461	155118	144279	147784	124046
452.27@3.926	107180	100455	110510	116888	66223.1	87005.5	104363	107919	128961	111470	102444	116227	117476	104182	54261.8	58169.9	61181.7	53826	43643.5	41086.9	39303.9
588.3765@3.926	500645	463197	610493	385169	354536	385187	463289	443889	428417	530095	491752	490963	339633	501168	390045	481596	500428	431007	397020	412908	358336
131.0907@3.926	145882	153840	205183	203425	97200.1	175495	90300.2	97786	100631	155324	106886	126366	116620	132019	60690	66177	125288	84634.4	93459.8	72680.5	44941.7
583.3588@3.927	6535.19	6111.27	25158.6	9115.83	15393.4	12671.3	6348.38	8568.46	27501.3	9102.1	3977.33	8140.75	13099.8	8004.23	7955.91	10129.5	29742.3	19274.2	13072.3	13799.4	11444.6
587.3667@3.928	93262.2	99530.8	115781	79694.4	61934.1	70669.1	84459.7	80765.5	81099.5	90783.2	86513.1	91954.8	45549.8	92111	64994.7	76421.5	88701.6	81217.5	73580.7	70293.6	64934.3
586.3643@3.938	268114	264485	332436	202613	181052	198045	252042	237951	244133	265606	260059	253499	177283	263285	207163	216804	262679	214670	216084	210339	176218
640.4474@3.938	275335	257623	346896	183973	179764	202104	260687	238267	208596	301531	267656	242803	180275	238502	208173	265630	296602	228066	239885	219569	202987
135.1039@3.939	71450.9	66678.3	118057	80079.1	117533	103369	106930	65581.3	72495.6	48497.7	84827.5	98149.7	82702.6	128578	127686	65633.9	110245	67199.7	104248	98388.2	125048
130.0873@3.941	2.85243e+06	3.26158e+06	3.1982e+06	3.06183e+06	1.76511e+06	2.57694e+06	2.52625e+06	2.51739e+06	2.79198e+06	2.55887e+06	2.49021e+06	2.30731e+06	2.19768e+06	2.70685e+06	1.47679e+06	1.56064e+06	2.03257e+06	1.38556e+06	1.36179e+06	1.32984e+06	1.13974e+06
136.1073@3.941	1.09656e+06	1.21906e+06	1.08183e+06	1.29698e+06	1.15544e+06	1.244e+06	1.08767e+06	1.17688e+06	1.05881e+06	1.12868e+06	1.16778e+06	833959	1.16922e+06	1.22169e+06	1.12899e+06	1.08394e+06	1.13514e+06	1.04895e+06	1.1961e+06	1.1826e+06	1.142e+06
639.4452@3.942	616714	550456	781524	471020	426189	478339	594575	526921	503960	649743	592765	608854	380993	596269	469863	624768	660275	530616	540280	551171	458043
450.2633@3.943	2.17016e+06	2.00581e+06	2.2652e+06	2.4959e+06	1.38505e+06	1.99372e+06	2.45546e+06	2.16362e+06	2.79269e+06	2.4111e+06	2.18121e+06	2.45298e+06	2.42732e+06	2.10193e+06	1.10988e+06	1.07704e+06	1.20482e+06	1.03182e+06	832448	784613	761613
451.2663@3.943	475074	443301	503171	547975	307983	435231	538814	469796	595253	523957	471666	529741	519909	459432	249774	242924	266898	230349	188829	181014	174106
671.4175@3.943	207000	182569	259213	164157	145493	164637	205524	173710	175536	209362	207310	196871	112138	189612	142860	170718	192848	159956	168137	165269	141286
703.4405@3.943	244954	209675	297273	189690	173162	211432	242847	213178	188933	244408	230782	232057	142447	221956	171778	224293	240229	204991	196585	194599	166879
473.2514@3.952	110657	112166	101665	106369	64131.4	87482.9	102184	108358	121638	109083	99788	110324	102122	97103.4	86324.5	86929.6	96998.1	84273	73595.3	64954.7	62375.7
472.2473@3.957	360030	311818	340734	322681	173864	263087	316244	339922	420905	358687	332587	359422	345202	320509	280509	253251	292419	259043	209367	197181	197266
470.2316@3.959	169042	169666	177165	175551	106253	142267	174539	179360	216954	196247	172036	211666	202975	176700	178314	166646	187199	175734	168334	148886	146311
471.2355@3.959	46068.9	45974.9	47100.2	43918.4	27937.3	38719.3	47942.1	48438.8	57765.1	52789.8	44000.4	52279.7	55387.3	49827.4	48887	44217.6	47504	46709.7	44917	43359.7	40121.5
693.393@3.96	118221	92401.9	137813	76897.2	75761.9	78341.5	99344.3	87669.3	98981.2	120722	119337	117590	39275.8	95750.8	77172	113944	78047.3	79643.7	67070.9	86465.1	52614.6
555.3954@3.975	167654	163069	205706	130020	115637	133971	156549	160700	160866	176474	171466	171517	115602	176685	140291	169248	179114	149865	144084	146924	126486
554.3926@3.975	540309	513931	644714	407250	354710	414677	485155	481097	493112	571417	531716	538492	369203	543050	432583	529136	556712	461151	447734	443872	386951
556.3966@3.976	34824	31203.3	31053.8	25292.7	24233.2	27686.8	29947.9	31932.7	27913.4	36124.3	32387.7	33540.7	21604.8	36446.8	24675.4	25670.3	33439.2	27208	18574.9	29193.6	16333.7
469.3397@3.976	136961	147760	160126	121416	89962.6	111202	127769	136293	150506	152395	142604	142152	112616	140575	131958	147940	164691	138078	116160	121816	103779
470.3424@3.976	37340.3	46210.2	43391.9	35758.3	24553.4	31405.5	37241.8	40360.9	36967.6	42485.1	40177.9	38741	31865.9	45905.9	38021.7	44835.6	47177.9	38806.8	36990.5	33705.6	30715.6
479.2618@3.989	11563.7	22748.4	18504.8	21214.7	9096.48	5591.58	10464.8	11342.1	10161.1	10254.7	12285	12539.4	11395.8	10846.6	10192.9	8132.88	20646	34773	19060.8	9365.08	13041.4
608.3447@3.993	92820.6	89448.5	105380	76116.4	57154.1	73320.6	87083.7	82342.9	88195.3	98062	91964.1	95115.1	62727.4	99426.6	80246.1	90425.7	98278	82247.6	77716.7	83216.2	77197.6
439.2612@4.007	27929.8	36634.6	36512.3	59226	38885.6	36103.7	44112.9	57030	39837.1	35603.6	28864.6	59454.8	35157.6	42060.4	22272	36858.7	35428.5	21175.7	22658.1	31384	27181.8
659.4132@4.007	533381	460805	657798	410306	381470	418011	505184	465638	440383	561225	511870	536151	291210	533821	388459	506683	532692	446346	442244	447571	375719
744.463@4.009	176853	143529	219958	140035	126782	152127	177655	162884	124771	163916	175325	180342	39863.2	95923.9	128570	188920	191253	103146	72454.1	159211	138146
669.4572@4.009	292978	280459	392793	237318	235756	252244	206153	242216	261393	310189	292376	293288	185646	300483	226808	320742	203078	265655	254431	268842	228726
271.2277@4.01	29061.7	43141.4	30290.7	48885.7	31381.6	60571.7	32322.5	39479.2	40954.6	24122.3	44930.5	43752.8	42117.7	33165.4	37449.3	39041.6	40253.4	39190.2	53108.1	53700.9	40425.7
448.2474@4.01	604468	522722	565971	612303	377481	505911	595475	729631	848915	757612	673762	878847	856087	765098	636976	645563	633886	615731	718616	655638	667363
552.3759@4.01	22844.9	26094.2	27823.3	17359.4	10378.3	18362.4	16262.1	24025.5	24317.6	27714.5	22475	18409.4	18712.8	25828.9	8490.4	15845.1	17307.1	10471.3	13032	12899.7	6694.82
449.2504@4.012	147385	137407	146185	154986	95169.4	125680	145857	165759	203768	181504	160449	208805	201397	188326	147152	155904	162392	148443	164698	155443	154122
186.1579@4.023	4770.03	13904.6	8275.54	7783.49	8045.16	7030.2	8399.99	7919.3	7264.06	7661.45	12459.2	5586.31	6015.35	6450.62	11009.5	3785.74	8842.79	8671.75	12034.6	8564.13	7332.43
248.0962@4.023	58182.5	43672.9	48936.3	28450.9	53752.9	36255.9	31574.2	11179.8	27847.3	16355	13204.3	22199.8	41051.9	7680.86	103688	17815.1	32409.4	60224.3	42192.7	20848.2	36087.3
660.4161@4.024	219412	119552	203873	146443	157040	153836	181193	154527	149557	200008	218822	191153	120629	180216	168196	206400	174291	156195	164252	150128	129138
185.1546@4.026	63934.9	128767	66938	100424	71218.4	63558.5	91019.2	61602.5	77889	74612	117482	61968	71301.1	60862	118199	35629.7	89694.1	96652	104460	73602.1	84539
710.4819@4.03	223431	178395	284229	174338	163018	175876	213901	188732	181556	230605	206752	220549	142365	220373	166533	228766	151159	181502	200239	205386	160361
617.3947@4.037	40222.6	131782	142815	140673	113812	44588	139065	68844.5	119128	180549	77871.3	152139	50541	132858	40463.9	110006	130184	72588.2	61959.6	100633	30532.1
682.4785@4.039	49965.1	56130.5	63501.9	47951.6	39001.9	47908.1	30022.3	56621.8	33010.3	42459.7	50892.8	39986.7	35121.2	50878.1	32933	61812.8	45778.8	40682.8	47481.3	35850.2	31380.6
691.3858@4.04	248635	207973	313310	117330	177241	188851	242760	202762	225235	247919	228739	241788	100506	234914	162422	232135	231150	192497	206793	196294	186084
192.1152@4.04	5078.94	43382.9	18232.2	44041.4	2627.93	6502.43	4526.11	10400.4	7148.67	11994.8	9892.97	8760.66	4193.06	6911.44	7201.49	5856.61	37849	36207.8	32265.9	10343.9	14294.2
205.123@4.04	4714.71	38414.2	15309.5	37027.1	2875.91	7229.57	5325	9418.87	6753.17	10572	9861.52	7586.79	5866.04	7229.63	8378.28	5636.75	35317.9	38015.6	33517.6	12413.2	9966.11
294.1794@4.04	28986.4	225622	79959.8	226095	24970.3	31124.7	35639	69896.2	38364.5	64152.2	59709.5	48072.1	32370.8	44056	42009.3	36101.1	212625	201307	192143	65580.1	75378.7
293.1761@4.041	157239	1.34089e+06	428660	1.32167e+06	147390	127288	192455	346154	235203	343415	344047	260074	172244	246158	213629	209585	1.20002e+06	1.15295e+06	1.08615e+06	392451	412866
222.1578@4.042	9456.27	87644.5	31347.7	88282.5	6886.76	11388.4	14812.5	23253	17178.1	25726.3	21886	16506.6	12399	16546.5	15364.7	12104.4	81009.6	80447.8	75916.4	24708.5	28791.3
221.1545@4.042	88125.6	594755	208530	595944	57448.7	50389.8	86498.5	147399	112848	167407	156736	118023	74542.5	105828	95711.5	89493.6	555738	552599	496663	172497	176129
236.1055@4.042	67088.6	592477	200444	590764	54485.2	47941.6	86223.3	152853	99840	162856	152006	114826	76578.5	105850	97889.3	88456.9	553983	536804	489280	172770	181602
237.1091@4.042	13803.9	87267.1	31666.5	90526.9	7626.68	8886.19	10429.9	23066.7	15474.7	24178.9	25141.7	17687.8	12301.1	15883.4	11307.3	13984.1	82310.2	75369.7	73826.4	25050.2	29668.1
220.1468@4.042	39978.9	308277	112705	307094	32888.6	25974.4	42761.6	80090.4	55727.7	83624.9	79392.2	57798.3	39068.7	54166.5	53685.9	47766.4	287721	286948	255518	92516.3	102336
295.182@4.043	5788.75	31207.5	8031.06	31214.1	6410.21	1203.63	5891.43	8636.01	7874.02	10072.5	10325.6	6244.61	7066.7	8437.13	7614.46	6778	27720.1	29031.6	28701.8	10002.2	8173.61
177.0917@4.043	7588.38	44170.1	17146.7	46636.8	5934.69	6033.23	5110.49	12431.6	9538.27	14990	12427.7	9573.69	7443.7	10489.5	9184.37	7215.04	42958.4	43621.9	38718	13721.3	18154.8
438.2544@4.043	254806	195354	367429	224327	126498	286243	217013	342658	386397	236481	225174	361727	374656	348363	216520	212342	175522	207235	177160	185200	173227
668.469@4.049	46639	41746.6	57109.4	26382.8	32006.6	192006	46169.5	167168	64430.8	280084	48950.6	59535.5	48906.9	86829.1	29869.3	159767	157220	41460.4	175804	35560.1	36502
136.0165@4.056	7678.06	11353.4	9369.5	5948.66	7658.03	14550.2	10510.6	7675.39	11076.7	8824.48	6371.15	5130.88	8905.67	8028.26	10495.9	5776.21	5065.59	9941.14	7114.39	10114.8	6937.41
425.2504@4.059	155658	136018	149778	131378	81370.5	123693	132669	125976	141814	128530	118252	131412	140058	124827	90158.4	85597.7	100354	84109	75882.2	76495.3	66778.5
606.334@4.059	108267	90569.6	111735	76663.2	68715.7	77943.6	86854	80523.7	89603	103026	94815.1	107832	62805.1	91060.7	72652.5	56280.3	93771.9	62682	84166.1	45840.1	70914.5
424.247@4.059	726489	648930	701290	639526	384989	591585	612992	602993	713218	621760	580389	671935	670336	615674	427498	405530	461581	395306	365934	346035	317928
426.2528@4.059	28455.7	33879.2	25008.3	24490.3	15346.2	23134.8	23303.4	23021.8	26184.7	26380.2	25756.4	26937.9	24302.4	23805.7	20494	18161.8	20335.4	15177.6	16184.9	16337.6	12075
437.251@4.059	1.38984e+06	1.18635e+06	1.30277e+06	1.23904e+06	784666	1.0382e+06	1.20194e+06	1.43105e+06	1.62329e+06	1.43823e+06	1.29896e+06	1.56988e+06	1.58839e+06	1.49025e+06	947867	952011	1.01757e+06	898656	814650	827099	769213
436.2482@4.059	6.50425e+06	5.63841e+06	6.09345e+06	5.95904e+06	3.76778e+06	4.97131e+06	5.67254e+06	6.83538e+06	7.78533e+06	6.79722e+06	6.29614e+06	7.49223e+06	7.45645e+06	7.07697e+06	4.5389e+06	4.63997e+06	4.92998e+06	4.36376e+06	3.97859e+06	3.9997e+06	3.69897e+06
362.2101@4.06	53221.5	40002.9	49019.8	40541.2	29908.4	36481.2	47936.1	45489.2	54856.8	49195.8	45381.2	57436.7	57733.1	48877.6	33717.6	36238.8	35790.1	33216.2	28448.1	30937.4	27921
683.4696@4.071	19378.7	19918.8	21829.5	18980.7	54747	18697	32042.6	66166.5	20836.6	17889.8	17988.8	23468.4	13066.4	59805.8	50227.7	21514.8	18526.4	16872.2	16284.8	21323.3	18663.8
688.1911@4.072	3961.94	3316.79	2959.8	3318.67	2711.46	3158.16	3427.99	3581.05	4860.19	3386.06	4717.2	3951.2	4666.1	3609.77	2661.09	2984.28	3174.68	2411.58	2359.41	2159.26	2281.37
604.3725@4.076	141165	124619	173041	113127	94764.5	117804	104300	127463	112013	146802	78569.5	133722	64574.8	131977	84376.9	101377	145610	81274.9	112106	38609.4	108064
152.996@4.076	64960	42227.8	56464.3	52936.7	34274.8	53415.2	34058.3	63506.8	86301.4	64403.2	51810.7	98633.1	43319.5	62023.8	37462.9	51545.1	40457.9	40205.7	44923.7	30072.5	46747.2
625.4296@4.076	769614	688777	957864	588529	543689	599677	744512	686895	655924	819379	761200	785457	501899	770237	598138	788046	706810	667021	661654	663454	562448
626.4322@4.086	291833	266513	366263	221355	188202	234254	270514	262452	211000	319769	286789	311977	199402	302078	234426	239562	311666	253949	255923	257854	214280
808.453@4.089	54427.9	29401	38005.2	34104.2	11846.9	15733.8	15100.8	46824.2	44065.2	52744.7	56488.6	12968.3	35440.6	23460.1	43359.7	32080	34488.9	31980.7	24944.4	24531.1	37354.5
171.0064@4.089	163935	134514	205281	174427	99089.2	125618	219823	219926	237128	225298	214468	279901	254229	170650	126374	143928	123377	118162	94929.2	111455	122995
574.3609@4.089	525451	490805	620612	394077	351020	385438	468176	456614	465461	534793	511576	524915	359461	507956	413589	496336	508285	444997	436186	435029	381091
575.3639@4.089	179517	167436	214085	140785	123894	137840	165627	155213	167010	187849	180826	182728	124666	175369	143700	171713	182825	149716	151033	149599	133515
658.4044@4.102	153208	123160	191830	122144	68377	129339	99825.9	139978	134500	157272	149549	156036	75609.6	163159	107293	145453	143333	117124	144917	125480	107358
657.4019@4.102	388273	349763	489084	297048	290943	304573	373443	330128	317702	384099	375875	377942	227471	391972	270960	320698	365871	305124	318125	305892	257926
435.2355@4.121	20208.6	16184.9	17784.5	11427.2	8935.99	8059.97	11027.1	26727.8	31835.6	25190.8	22313.9	27765.9	27704.5	27190.4	13912.6	13826.2	16878.3	15510.2	13216.8	14818.8	13116
434.2325@4.122	86265.1	71379.3	73782.6	48536	34135.1	39707.5	44249.1	113486	129187	113313	103412	114131	120568	107689	59933	54834.8	59218	61758.7	58950.4	53725.1	51052.7
445.2193@4.126	18267.1	16400.7	13297.5	17386.1	11509.9	13960.6	17906.4	21664.8	23530.4	22549	19153	21775.5	24311.3	19271.1	15787.7	13267.3	16484.9	14610.8	14783.9	13119.6	13863.3
444.2161@4.126	68584.9	63907.8	67543.3	71248.9	39061.7	63215.1	73059.9	81246.8	90963.2	86067.5	75763.7	93197	89343	78735.8	61053.2	64585.5	62068.5	61826.2	57486.2	53419.9	52564.2
237.0799@4.126	13239.2	31032.1	16716.7	27954.1	22830.9	16611.3	11950.6	21529.8	17943.3	9727.5	7500.27	11888.9	13299.1	2489.41	57444.2	10237.4	21529.9	39533.4	18633	5262	14974.7
390.2402@4.126	53018.1	68421.3	59554.7	17412.6	16159.6	14351.8	21837.5	20213.7	18742	25526.8	21578.3	24982.5	20759.1	23568.4	18001.7	15479.9	22534.7	19733.5	18966.9	17175.4	16944.8
687.4126@4.126	142009	142670	216317	32894.9	86363.6	71216.3	129587	99870.5	69634.6	152064	115455	151620	73293.2	122471	105015	100104	86487.7	107517	57878.4	84175	109994
690.4258@4.127	117443	105200	150923	87408.5	83956.2	70711.5	133007	89753.5	90368.3	118826	94951.1	95578	72433	113417	98506.8	136766	112601	89848.3	98184.6	88188	82504.8
480.2736@4.137	14157.3	15713.9	15061.1	14210.5	11379.6	13270.3	15410.6	18446.1	19926.5	17115.6	12471.1	17292.9	16435.3	17598.3	15647.5	15632.1	17882.9	13644	15647.3	14609.6	15250
313.1801@4.142	19194.4	22366.2	19635.7	19870	18631.6	20923.5	19977.9	26473.5	18509.3	15743.4	22132.8	21524.2	21587.8	18448	19993	16067.7	21764.9	18751.1	17840.6	22069.6	19508.4
730.4479@4.142	176756	133771	315890	160201	190958	215369	86384.5	238222	219327	273063	238677	283136	102035	252426	196184	148817	260599	214350	228145	207551	200027
455.324@4.142	202150	210668	235841	182594	135146	163515	183458	218730	224494	230101	210487	215309	176602	220240	194633	210087	231486	190046	178171	177308	153758
689.4248@4.144	274418	261152	272786	222947	213640	223090	297307	249499	233614	315339	286804	256347	192545	288035	211254	276654	278993	251090	254486	252067	204223
781.5204@4.147	30069.8	53316.7	82639.7	30637.7	38896.6	41760.7	63151.6	31118.4	55526.8	69030.8	50853.6	61992.7	45692.6	61935.2	24399.7	43741.9	25965.5	21169.8	61559	37967	28198.2
423.235@4.149	378319	360460	400803	545279	331320	462485	516293	644277	698289	662138	617431	771341	717918	676124	290048	302327	323002	287497	306612	304567	282984
348.1943@4.151	20464	17345.7	21830.5	25137.9	19971.6	22271.3	27426	31500.2	30152.9	32237.2	28515.2	37582.4	36149.6	28228.4	15799.4	18817.2	18467.3	17565.1	14214.2	19796	16473.1
422.232@4.151	1.8413e+06	1.68985e+06	1.90526e+06	2.65507e+06	1.63388e+06	2.23964e+06	2.57134e+06	3.18095e+06	3.50906e+06	3.27856e+06	3.05584e+06	3.80105e+06	3.56395e+06	3.33394e+06	1.39081e+06	1.45681e+06	1.54391e+06	1.40522e+06	1.47442e+06	1.45597e+06	1.33141e+06
542.3785@4.152	39760.1	40646.2	46646.6	27612.9	27738.8	32384.5	37948.4	35923.7	35316.3	41688.9	24574.9	38123.6	20943.7	41719.8	35526.4	38551.6	41652.6	38510.1	37725.5	34104.7	29987
540.3769@4.154	702724	676956	840819	541775	467854	521865	628126	642987	639839	752276	690858	704621	489722	685939	590659	700465	736725	639774	603044	605525	521598
541.3798@4.157	225901	219511	270264	179641	108336	174470	206867	209323	208040	245524	213840	229578	157963	225281	190005	231393	243015	208063	189457	195487	170498
696.4667@4.165	365606	302300	462360	281270	197555	286700	256485	319575	150144	384516	357354	375270	235072	358820	277312	274021	375766	221108	314993	328401	145127
688.4309@4.169	151680	112394	214068	133005	137106	123011	163563	156461	138002	206334	181928	185357	122780	189560	120520	131685	56561.6	139508	127995	137359	115116
336.1945@4.175	8429.87	7550.55	8749.5	6350.99	5006.64	5457.67	7234.28	7811	10356.5	9847.69	9134.13	10574.5	11420	8995.77	6167.5	6537.12	5955.65	5492.73	5114.53	5381.12	5690.58
410.2317@4.175	831475	712619	752980	723723	462040	637924	691607	925064	1.05143e+06	962826	892203	1.03394e+06	1.0211e+06	993931	533514	548216	592463	516908	512822	525787	476972
411.2348@4.175	168890	144414	151791	149048	97518.8	124447	137868	191648	200809	189152	180765	203352	200115	196391	114531	112103	125234	104244	107151	111421	99410.3
412.2373@4.175	31313.2	28558.3	27276	28492.8	18655.1	23366.4	24887.7	32490.9	36423.2	34876.6	33705.2	35771.3	36027.6	34595.8	19914.2	23519.8	23951.4	19157.7	21920	20357.5	19405.5
171.1391@4.176	344416	553998	320000	472045	356573	357056	420210	298867	422359	369822	536434	325622	331057	314365	513367	258537	420897	388386	466710	318647	374196
172.1423@4.176	33010.6	65039.2	33133.7	47962.3	36872	36802.5	45104.9	36145	41986.4	38030.4	58180.1	31560.6	34735.1	31829.2	55025.7	23876.1	44103.5	42185.7	49591.3	36024.6	43595.4
815.4971@4.176	36671	49192.1	25286.8	22104.2	18937.8	16352.9	49939.5	23463.9	54379.7	19121.5	25441.7	29897.3	23506.3	32696.2	28078	118148	51617.8	116986	54207.2	17052.7	45114.2
655.4415@4.186	474798	412080	601618	369162	344054	375683	450201	411805	401075	489664	459797	481134	308960	470755	348476	478612	493034	248006	403461	416870	330865
594.3287@4.187	101013	101496	108220	84402	63869.5	79763.2	119427	104744	84016.1	107398	95025	108116	72874.3	98656.8	85352.9	99269.4	90106.6	86025.8	76523.6	97768.9	83050.9
645.3975@4.192	494302	398251	590835	380450	343506	372090	456991	414052	405810	491729	462728	484304	325009	463964	348535	450719	455796	388761	400368	405687	333523
646.4004@4.192	192505	163716	229805	150686	79686.8	108366	120513	162894	156938	196630	106950	196949	129777	188514	124228	186253	169580	153871	168373	142621	54374.5
538.3601@4.2	15221.1	21869.1	14986	8871.62	11100.8	16345.5	17457.2	12504.2	15177.8	9789.2	17082.2	19372.7	12896.3	18014.6	14879.8	11907.2	17363.2	11681.4	10064	4861.48	9163.03
191.0747@4.209	73830.3	81093.2	69237.9	62429	70533.6	82145.8	71012.3	76515.7	78310.7	81117.5	72789	82624.5	93655.1	80476.9	81111.9	77288.1	94592.5	83956.1	81618.3	67778.2	79712.9
210.1576@4.223	5034.11	5310.27	4595.98	2387.38	2275.06	2779.61	4693.38	2943.14	2702.6	3555.01	2571.25	1890.12	2919.27	3737.46	5037.88	3510.03	2940.87	5433.85	5478.66	5520.45	5366.72
209.1547@4.224	32444.4	36194.3	32142.8	22412	21869.8	26820.4	33220.9	25194.6	22436.6	22953.4	25283.8	24979.5	18706.3	30685.9	31496.2	23133.8	21372.4	27134.9	39828.5	37454.7	40662
467.2611@4.226	15738.3	19205.9	16441.9	23527.1	19497.1	19986.6	25409.6	30743.8	34514.6	30405.5	28792.5	36116.2	43572	35480.1	23990.2	21131.3	27236.3	21589.4	25091.4	22376	21738.3
466.2579@4.226	63694.8	63900.1	66980.1	93190.4	75835.9	68520.2	98348.3	119820	136308	122970	114396	158928	173043	148778	87267.7	83915.5	89989.7	80573.8	108824	100498	84455.2
623.4133@4.233	26941	39679.3	60701.6	48465.3	30146.4	49941.6	60331.7	22527.7	56240.3	22525.1	32736.7	50616.1	37264.4	21489.2	25560.9	38463.9	29919.7	27755.2	16054.5	15549.4	44911.4
583.4149@4.243	45424	36656.4	47704.8	40378.4	29637.7	28408.7	40294.7	52597.5	49283.7	51119	63542.1	40549.3	31290.6	57212.1	41704.6	35606.2	52283.5	34568.3	36094	46829.2	26115.8
774.4734@4.245	232138	65113.1	265293	96357.2	137155	210236	149724	94228.7	151302	202403	106589	66825.1	111831	210443	86550.9	160829	224594	101565	201344	163619	125053
584.4182@4.258	15012.9	13095.7	18053.9	13924.4	12039.9	11677.3	17121	13120.3	11697.8	13940.5	14740.1	17060.8	8038.19	11917.8	11854.8	11303.8	9381.81	13599.5	14824.5	10569	17530.2
611.4139@4.259	704010	626148	869150	473385	485967	536786	669032	622321	610215	748197	701030	719447	458293	705014	456816	714094	737562	622542	608466	616795	521878
356.2556@4.259	119283	189599	152945	39738.5	24199.5	28029.5	40221.3	37097.7	48405.3	40107.4	37684.5	39175.9	31322.3	37910.1	36890.1	32894.2	40248	32372	34359.9	28397.1	22863.6
612.4166@4.26	218832	186786	316784	177356	155430	166416	244465	229486	227351	272715	260182	267582	157496	260496	209742	261904	156183	232914	209839	137560	167790
717.4377@4.272	126168	100003	152445	97985.5	66634.8	83671.9	119217	95913.9	95013.2	125653	92302.2	136378	88669.7	124472	92275.8	120993	112427	58443.6	23163.7	103434	86215.4
643.3863@4.272	391735	347677	479038	297107	254594	223194	375858	339718	351928	382677	385542	397872	256346	387590	267336	298864	349233	301050	302584	293289	190999
644.3885@4.274	141190	116971	173435	98949.2	89153.1	83765.6	96252.8	106485	120161	82012.9	116197	135177	56268	136849	89787.9	112698	121981	88427.8	104211	88223.8	81003.7
716.4329@4.276	238075	233917	353271	234535	218223	125749	276715	250030	244327	296908	221566	282453	47498.1	277891	215317	261327	277465	186317	217345	236057	213098
726.4779@4.29	423417	331181	513835	330070	323122	340691	415788	360577	341610	462638	325279	414358	69021.7	302166	242534	433619	313379	273325	367889	104146	209771
560.3451@4.291	816915	736351	934978	625224	535038	593462	762436	699154	723974	831188	790474	814229	580798	766663	629196	705420	719480	657153	637686	628146	565206
397.2193@4.291	100140	88339.4	90860.6	91884.8	57405.8	85872.8	91107	99648.5	112106	102968	93292.5	109810	105188	98775.1	63780.8	61686.7	67665.3	60913.2	51304.3	52268.6	45122.1
396.2159@4.292	515722	438231	465798	473218	277823	440950	454359	501927	574287	508941	490492	537660	523298	498264	305481	313262	348793	302881	246408	240129	217495
408.2159@4.292	364597	303937	338763	384251	248178	297308	379895	524269	569233	503890	475759	637467	628328	579802	321220	346550	346905	311982	383171	378443	351706
409.2191@4.292	77215.8	64854	71706.1	81728.3	52820.1	62203.8	74433.8	104046	113400	105661	95667.5	131899	125287	117948	66284.6	70452	69243.8	65960.2	80898.9	78421.6	73462.6
558.3337@4.292	201112	210185	252245	158167	138585	153202	199935	182800	188852	209498	211263	210623	146235	137634	158633	166299	193167	167285	173737	163469	141141
561.3478@4.292	254913	238150	313514	202120	177359	201132	254281	233031	240963	263914	266500	256290	200896	250981	217349	248035	124604	111377	151582	172166	181642
767.5056@4.292	53512.5	101924	133952	33961.7	77600.4	43869.7	38211	109067	30184.5	86302.9	71186.3	126756	82603.3	93170.9	62851.6	59711.1	129020	107914	100423	33023.2	70616
682.4513@4.292	403875	267461	490703	323495	232804	316049	371422	355283	287199	415556	328833	405440	198128	390183	301541	415362	278148	351362	359090	348915	229192
357.2535@4.303	38975.3	76531.1	65852.6	21120	14777.5	15424.9	19759.7	20257.7	24407.4	12463	11648.1	19485.9	15532.7	13762.3	10664.3	8220.11	11616.1	14235.1	16941.7	13077.8	13541.1
683.4538@4.307	145021	134775	190167	71937.6	68794.8	66690.8	151692	89316.9	153448	146004	76302.5	71478.3	102216	174787	127582	150114	155463	107935	136393	106237	93259.9
388.228@4.308	13936.8	13575.7	14365.1	14415.4	9713.86	13591.3	11917.1	19570.5	25233.8	21628.8	22426.8	23535.6	22270.9	21286.8	10312.7	9409.91	13568.5	10869.4	8103.97	9791.07	7656.49
788.4789@4.317	59644.5	63463.3	88991.9	19922.8	41217	35199.8	80189.6	38745.2	53280.4	34341.4	31424.8	37570.5	28377.9	29167.2	50250	51039.7	70997.9	61139	29154	25376.2	67961.9
590.3562@4.32	318516	299431	317185	280777	225154	11137.5	325899	288575	300386	313476	322911	318645	225039	329470	266296	285185	295503	263884	259768	230986	109715
398.2262@4.324	21018.2	20485.3	26619.3	19728.8	16591.1	28613.9	18451.5	34628.4	36684.3	59275.6	25943.7	38836	42625.3	27987.5	16885.8	43387.4	22983.8	17979.7	16282	20060.1	17498.3
441.3083@4.326	123699	130222	147244	111652	79193.2	98101.8	125269	128218	141741	142191	133208	138590	107263	130851	105925	116617	127446	109586	97758.6	102797	84362
676.4102@4.326	212404	183070	298985	81770.3	103942	113361	137807	149673	144861	163511	93160.4	179893	128418	146737	140317	139297	133162	82766.8	160824	138133	82988.2
631.3819@4.326	641709	534350	777882	444168	445734	444992	615394	554621	540003	659828	616503	658759	422370	612891	473329	584245	610367	516593	543355	537513	452770
654.4516@4.327	104137	115306	257384	79786.1	89498	104100	226931	120836	104191	100676	127743	99939.8	134770	97886.8	69922.9	212337	94599.7	70883.8	76947.1	196133	54368.7
787.4783@4.327	78139.3	48285.8	102939	47389.8	34188.1	59351.7	88135.4	123408	50873.5	44313.5	61086.5	128630	64716.9	24531	45192.6	66845.9	94050.7	51150.2	31684.6	28605.4	29611
801.4818@4.336	137309	156260	160754	39948.7	88645.9	54405.5	154375	160772	144717	184247	144592	24368.4	95308.4	176996	99677.5	43649.3	200516	108858	190965	163447	94433.6
526.3614@4.343	1.21691e+06	1.15482e+06	1.45221e+06	935040	774114	874222	1.13106e+06	1.11129e+06	1.14159e+06	1.28484e+06	1.20734e+06	1.26739e+06	883959	1.18243e+06	988393	1.17503e+06	1.20565e+06	1.03402e+06	999903	994289	864791
527.3642@4.344	366248	341361	438504	281077	215518	270078	331586	330194	317496	385781	357101	369601	265884	365624	299806	339079	364944	302502	305937	300100	252153
837.547@4.347	132414	98181.1	160395	118679	102052	110688	162703	102130	128713	130294	105105	134457	95902.7	126822	60579.2	46556	67008.4	35502.2	38585.7	73736.4	51209.4
482.3709@4.352	12891.5	11063.3	15873.8	5656.06	8264.94	6564.24	12709.5	9704.13	5046.1	12358.1	10923.6	13323.5	9345.25	10902.6	6415.14	11394.9	8090.5	12123.4	4609.9	7841.81	8669.59
836.5439@4.352	252779	183663	301842	299150	185332	178575	314170	217298	170356	261722	249285	245717	158684	276985	131015	128260	85514.7	139992	123967	132938	109041
528.3637@4.354	53908.6	59982.3	72517	42375.3	40007	41897.7	57221.9	56692.1	76097.2	67759.9	58792.1	53121.5	46153.9	65689.4	48117.9	53448.2	55752.2	50130.6	47738.4	43424.9	22744.2
641.425@4.355	685002	635394	851543	530549	483896	530503	659263	574880	561934	704668	680825	672114	413836	655611	526705	682961	703537	589290	572810	581979	491132
589.3551@4.356	134091	110987	156879	95894.3	85785	113457	124610	100569	106882	133745	131333	139704	112909	130295	121202	117072	122229	122584	105758	101892	87271
714.4254@4.357	107505	168128	261793	146545	81996.2	151725	217191	87331.8	160742	83401.3	214134	110836	121245	248536	108054	122010	91562.1	150596	41522.7	69406.3	136215
838.5552@4.357	114300	104793	175696	74457.1	97509.1	85520	170371	123395	108612	147020	96984.6	136746	86541.7	95559	71783.2	73517.9	85062.6	74270.4	94084.8	85273.7	90086.6
642.4273@4.357	256253	189845	333187	158716	194505	96982	257232	113537	212552	212046	258263	262700	166153	278819	160069	272776	267244	177035	222480	115532	138536
632.3885@4.358	259722	188793	302861	206351	183043	199237	168123	221031	185888	191656	252266	217475	186488	194226	192939	203260	244194	179039	220500	205127	150497
452.2426@4.359	18457.1	15396	16097.7	16911.8	13290.2	16203.5	14480.8	28008.3	30806.8	22885.3	22976.6	27617.8	25600.9	27012.3	19745.6	22432	20071.8	18559.8	23882.5	24454.3	25196.1
556.3715@4.359	428550	415686	512688	262061	287370	327067	395225	377467	388526	450730	304693	425318	302955	414330	213375	420750	326569	113508	366520	228261	226013
159.1291@4.359	11002.2	15474.8	11122.2	15090.4	11542.5	11111.1	14996.2	8500.39	14314.6	10745.3	16602.9	7757.06	10145	7975.55	14995.9	5120.3	11357.5	10645.1	15215.7	8480.22	11736.2
157.1234@4.359	1.24499e+06	1.82547e+06	1.34454e+06	1.87933e+06	1.3005e+06	1.3692e+06	1.68496e+06	1.06073e+06	1.58897e+06	1.31262e+06	2.21333e+06	983837	1.21968e+06	1.09272e+06	1.87655e+06	759056	1.48636e+06	1.30553e+06	1.82908e+06	1.10068e+06	1.51055e+06
158.1268@4.359	123314	178600	130884	178990	127140	134169	164698	102469	154126	128655	212270	96858.7	120087	106656	176039	73845.4	139730	125303	175620	110053	143872
139.1127@4.359	8129.58	11832.9	8755.74	11984.5	9206.66	7927.78	11322.7	8300.55	11079.5	9806.06	15056.4	7159.32	7237.8	7506.41	12869.5	6992.51	9357.83	10214.1	13369.5	6916.62	11087.3
823.5313@4.361	191964	142395	207844	141435	91893.8	94073.9	158766	156989	173514	187791	197564	170273	147512	156572	67887.7	91882.6	88137.6	70789	86444.1	80042.8	61512.9
797.5155@4.364	195843	176442	197529	240156	187219	223484	274503	204991	229797	291334	278007	294416	208351	234908	167437	250810	235116	185235	178039	178050	172119
708.4655@4.373	20005.7	13967.8	30828.4	14285	11483.3	14623.5	17554	15310.3	15265.7	15437.1	16918.5	15030.2	10648.9	17629.5	13490.6	8973.83	10163.7	13375.4	11688.4	11440.2	14451.6
335.2227@4.374	23382.4	21586.5	20161.5	16582	21239.5	20760.6	17404	11339.4	13802.6	20361.2	17855.7	19161.7	23985.5	19782.9	17870.7	16122.3	29647	18588.5	15898.1	17060	20298.8
822.5283@4.374	399798	259438	378228	299951	205404	235984	304815	325747	350629	387255	355719	349908	277798	351095	127141	118284	180187	153176	147223	142573	134252
808.5139@4.377	1.44566e+06	1.35017e+06	1.7343e+06	1.62397e+06	1.01679e+06	1.33e+06	1.70319e+06	1.29955e+06	1.34566e+06	1.4387e+06	1.42793e+06	1.43726e+06	1.19854e+06	1.4298e+06	1.02125e+06	1.08697e+06	1.14855e+06	961687	1.03802e+06	1.00462e+06	867731
809.517@4.377	660630	619737	811860	728301	479876	616414	774354	594736	623651	680895	659769	660239	556797	650635	469286	522095	533985	444439	473528	472436	416562
703.4306@4.38	141676	59910.4	174263	99938.9	69135.5	89957.3	126121	104298	118328	130219	128995	105896	84680.8	125674	92681	137954	123950	108935	121724	102400	106483
557.3741@4.386	140494	128859	172331	80689	50813.9	87164.8	130919	100366	113700	97473.1	143443	150032	72099.6	92607.9	64317.5	75227.6	154800	129224	74135	53531.3	74898
721.4799@4.391	40641	17306.5	30936.8	33086.5	24442.7	33089.1	48091	32002.8	30621.1	36344.3	30847.9	40913.6	35495.1	31606.1	25271.4	31557.5	25733.7	33215.8	21440.6	23733.2	23877.4
811.5305@4.391	228362	213956	290190	253138	188049	141994	288762	209325	220587	220347	209705	247484	166678	207855	206265	226832	214247	262744	215380	203944	180893
807.4978@4.391	90817.9	86370.9	109357	124400	82874.9	99391.1	124748	92583.7	95904.3	104865	101997	112840	86583.3	108669	42335.1	43482.7	40598.6	25180.7	24978.4	36549.3	30967.8
723.4061@4.392	94456.3	76641.3	125707	85605.5	74183.7	59809.5	93642.3	87150.8	82874.3	94923.3	108179	111271	79036.3	96804.7	72753.3	77346.7	86614.5	81685.9	79712.8	62540.7	76640.6
831.4969@4.393	131994	33349.1	140538	44969	120133	30308.7	119872	90124.9	85444.1	54720.3	94778	103167	74767.1	169741	30782.7	149947	75950.8	135111	65001.8	77187.3	69945.7
824.5408@4.396	179042	145575	150855	103306	118290	127099	147672	171868	159004	209711	180009	180396	85638.2	133060	114534	86962.5	56133	118367	117469	108597	55574.5
816.4858@4.402	61800	40974.8	64959.6	41627.3	34549.9	53954.1	64650.1	46296.2	54631.7	66679.8	54087.5	52633.2	35538.4	68668.2	37705.9	58178.4	33954.7	19919	15825.1	57265.4	21051.1
806.4965@4.403	197566	178023	235211	251961	178596	216446	274687	205253	217670	245314	225942	231451	189559	232799	80631.8	95005.4	107990	74350.8	87137.1	72089.4	76772.6
707.4638@4.404	31840.6	20765.6	34607.5	17992.2	11599.7	14850.7	25128.9	13229.6	19995.2	22029.2	21258.6	26419.1	22722.7	23628.4	9701.07	10377.9	14269.6	14089.4	8381.15	9000.03	9344.97
794.498@4.407	810163	652410	844036	646369	407329	526165	658653	679953	706654	757812	736610	676732	571938	697932	327559	369126	380589	314733	291370	297346	253440
810.5263@4.407	533162	477919	673713	504092	378636	458072	597835	462824	435196	488294	499935	527401	387088	500246	436198	426015	465416	379543	459788	438399	390615
795.501@4.411	378935	316167	405872	311114	196101	259959	322715	310918	337190	369157	349365	324731	278207	351665	170341	161709	184687	165235	145158	143800	134705
812.5404@4.419	266347	253860	337164	210896	158128	277306	317661	162470	219034	262614	259257	236035	210515	213492	238737	260179	271266	217822	285804	258711	141666
712.4619@4.423	472602	392498	594227	307021	358941	378569	463772	414703	413275	506896	479073	27305.3	235930	21732.7	215034	489201	315480	154508	309465	254236	354335
597.3983@4.424	853048	782963	1.02972e+06	680310	586688	575593	806321	784869	750937	919124	865828	879762	574160	859980	679090	873118	903468	754079	772241	789336	642443
383.2042@4.424	15073.1	14458.5	14302.9	15387.2	10057.1	12849.7	15956.2	16903.8	16901.2	16802.9	15731.5	16419.3	17503.8	16437.9	9229.2	6884.42	8984.09	7110.48	7893.09	1539.03	7032.39
138.0198@4.425	9018.52	10316.1	10863.3	10279.2	10516	12093.3	8424.47	9500.23	9460.75	11424.2	10238.8	8502.07	8088.34	12319.2	10701.2	9710.03	7912.01	9037.76	9592.74	8172.86	9801.4
374.2091@4.425	146800	165939	162804	117708	54616.9	104785	99805.2	132783	161802	135091	158536	155668	131849	152269	71714.6	71464.8	74755.9	67516.9	70722.6	69683.9	52316.7
753.4938@4.425	118943	112493	164581	98269.1	52360.3	109056	173989	103787	123558	129528	150549	80384	91216.6	125794	113455	153549	146268	98942.3	112414	97381.9	102659
798.5235@4.425	254927	151600	279280	179726	128916	174971	215414	206136	209307	268107	250536	252376	167813	201667	138147	184055	226824	164580	124878	145684	121596
382.2001@4.425	74028.9	67448.3	68306.1	70290.7	39160.9	57700.4	62673	73861.5	82419.7	76455.7	77225.9	81414	81659.3	80109.7	30977.5	32540.4	34842.3	29380	23891.7	26775.3	25072.1
629.3715@4.425	303854	263480	383857	230222	172423	243088	271416	246058	278072	313819	312173	300189	187416	273178	224124	148195	268606	243960	128921	232244	200014
630.3725@4.425	39940.5	99815.5	98182.3	81008.9	79813.1	73936.5	98548.8	76658.4	100723	61125.9	102176	95209.8	49128.9	63278.3	80977.6	82857.9	86617.5	42490.5	83340.4	59840.5	38741.6
598.401@4.426	267639	250077	372040	207172	174088	232086	288398	215298	271359	292601	297741	313285	219478	305416	164727	303091	325828	246423	225796	227398	234469
213.9637@4.426	20349.7	19767.9	19717	23022.9	20136.3	20470.3	21123.9	20426.6	19702.5	16064.3	20329.4	17222.7	19969.4	18885.9	18738.6	18802.8	15951.4	16722.8	18185.3	17680.7	17071.5
845.4988@4.427	19958.5	14641	26003.1	34738.8	13703.5	24076	26587.5	21116.6	21431.2	162504	26492.8	18471	10324.1	22387.5	16165.2	17180.2	20255.9	14727.4	58632.1	23393.7	12666.7
134.0072@4.427	18987.3	16667.6	17772.4	19808.9	16793	17004.3	19210.5	14701.6	16742.2	13656.1	13577.7	17335.2	20801.5	14742.3	19750.1	16432.3	15727.9	17550.7	16954.8	15571.6	16430.5
569.3994@4.429	52992.7	54855.4	61751.8	44117.8	32664.3	59850.3	28066.3	61077.9	55220.3	59469.6	58987.2	65840.2	37495	52940.9	35158.8	31812.1	34524.9	47376.2	26513.7	37503.3	30516.7
675.4066@4.432	551644	338858	857548	427804	240141	229853	514082	447775	487486	431291	588964	507680	353382	544409	376475	479528	488889	416129	430300	432485	383311
619.3785@4.432	113259	99082.3	130717	68160.1	52069.6	43926	89233.1	90107.3	98655.4	115101	103253	108412	72972.4	110864	81572.6	102352	98022.3	61691.7	91663	85347	52794.5
802.4781@4.433	50063.8	35021	44909.3	53618.2	16025	35653	52374	26944.1	44586.9	30849.3	37843.5	26344.5	19397	19185.9	15011.5	45300.8	53575.2	30345.5	60921.3	59477.3	44666.1
693.4458@4.434	10034.8	6405.13	79396.9	55783.2	5644.29	56055.4	10560.6	4811.21	10192.8	7669.98	9707.56	10890.2	6859.03	7063.19	7980	11763	7978.74	10279.1	55343.5	5554.29	6925.26
603.368@4.44	33557.2	85353.5	40095.8	35628.4	120898	22893.5	72891.7	177213	48522.1	44218.2	86253.1	205738	30547.2	39480.9	60524.6	73636.8	66597.7	23404.4	21912	25359.8	29263.2
780.4812@4.441	202085	200776	242829	197979	129194	176235	208795	197408	203382	212783	208559	204822	185153	208670	198614	210923	224260	184428	202843	192325	167512
781.4853@4.441	104225	108639	111267	97817.4	59587.1	85592.5	104091	100591	96762	108257	102056	97319.6	91862	98948.7	94305.4	108735	110121	85075.7	95402.4	98286.8	82362.2
796.5115@4.441	275975	249077	307815	229929	154286	196629	235659	256483	248520	287625	275642	231335	223530	251070	166313	170946	171056	149294	151007	147171	123556
783.5033@4.443	227476	186400	150257	159185	115158	62976.6	85373.5	179811	136557	213387	202942	200874	115382	177602	64885.2	198067	165615	73842.2	221004	209976	218632
618.3825@4.45	343356	295167	413226	265636	202728	232159	316343	286332	284324	347645	300221	296008	212999	313368	133302	303936	298694	267523	242523	258357	234178
786.522@4.452	146814	103526	190020	152614	118813	107023	31352.3	132779	20759.8	128981	23964.2	146787	128811	170810	21822.1	99427.4	126964	80350.4	113791	109995	17389
546.3293@4.457	485094	499385	605111	365415	352621	360533	482575	404655	454453	470290	434789	545151	325455	487981	371533	465335	407333	355431	379058	410571	296673
784.5108@4.458	150339	165121	257299	127201	127016	166334	217863	196658	151655	204090	215392	229440	174830	243522	184007	174414	233982	194587	207575	220342	156801
660.3862@4.459	34541.8	57778.7	19268.4	46103.3	23813.6	53388	57491.6	61478.5	56822.6	60444.1	50789.5	27248.3	22709.3	78332.4	48621.5	43148.6	67858	81642.5	40635.8	43203.8	38375.1
702.4174@4.459	286218	242285	324202	217366	183701	216951	178725	196216	188647	294572	254098	174587	143301	251141	129287	248964	92041.8	170211	251963	242672	193683
342.2396@4.46	293658	456940	353019	91652.1	49984	72724.8	83599.5	87428.2	110197	87620.3	86213.6	90124.6	77383.8	90465.9	77340.1	71740.1	79249.2	71664.7	68760	66510.3	55374.6
617.3663@4.465	366721	263276	662269	448062	312589	350489	531878	530890	468140	477492	439412	587913	400379	554844	307475	516369	537694	359100	309033	477082	322654
617.2763@4.469	53092.8	54207	51458.9	31524.2	18854.5	22617.3	38540.1	24376.8	32676.8	27934.9	27194.7	26852.7	24996.6	27534.2	16010.7	15282.1	13996.9	13842.7	16183.8	15367	15015.6
787.5265@4.472	31118.4	47099.1	82327.8	71736.9	42026	46340.1	88895.8	68472.4	39525.8	70028.2	66402.7	72158.2	46239.7	80007.9	31533.8	38047.7	49760.8	34439.9	44941.7	42499.5	39114
782.4979@4.475	97293.1	92246.8	112806	94190.9	70724.5	81686.4	114410	94966	109290	108364	106768	94356.8	87983.4	101269	88434.6	116856	95625.4	80366.1	97140.9	93876.6	76636.1
746.4449@4.475	415062	274842	507087	318285	254247	178289	162769	365599	265747	233203	397770	345776	159213	186640	194268	311616	402118	210752	226087	133849	146435
802.5572@4.481	45257.4	13296.3	38301.7	56198.1	21411.6	38833.9	66428.4	40742.6	34505.7	33285.6	58335.1	45746	33499.6	50312.7	17929.9	18126.1	22377.3	24070.8	26819.7	20667.5	18102.5
668.4361@4.481	357755	338728	454997	201667	145899	213686	337493	353064	313982	412384	352923	250491	190224	381475	286603	380469	396628	322839	238605	214561	299240
739.4813@4.483	143671	50600.1	232465	28381.6	75092.7	59626	170335	138163	144794	199988	150921	170828	45276.5	146615	135347	148594	44241.5	98147.1	86123.7	86819.7	54504.9
770.4962@4.485	116716	98538.9	167990	89057.6	82352.3	62394.5	220948	120467	87982.2	99011.1	121350	158012	49417.7	142570	67579.4	101877	78966.3	93033.7	204563	93056.4	170815
740.4804@4.489	23469.7	28149.6	26639.8	17168	37357.9	27811.3	36749.9	45378.7	17406.7	39052.7	48256.5	58534.3	30053.7	42554	14716.5	20247.2	22630.1	29159.8	164898	20254.5	150429
773.4633@4.489	56117.7	57552.6	79459.1	62763.1	28850.4	51732.3	107452	38898.5	41763.2	79316.3	60423.4	74005.7	51373.1	32878.4	69994.5	55451.9	113865	54517.3	79989.4	38360.4	41724.8
659.3816@4.491	163867	198319	275886	142075	152456	175746	207223	181418	133950	218818	205759	230662	138981	229570	135529	189866	153527	179825	182331	197720	148108
789.5451@4.492	62083.7	51184.6	84182.6	68279.8	67713.4	69621.7	64241	63661.1	52829.7	74771.2	57002.2	48355.2	52061.5	72209.3	30774.6	35285.7	96640.1	10897.9	39472.6	28431	17188
662.3949@4.492	216124	264965	376710	249867	204629	246052	175249	260606	232061	330465	318042	189562	153468	207382	126871	171444	298807	254904	263344	293794	123054
427.2927@4.493	77762.2	96849.1	89858.7	59486.5	39791.4	51382.3	61055.1	63077	69766.3	68725.5	63089.4	38066.6	53503.6	68571.9	56326.3	57941.4	67463.8	52144.9	51776.9	50883.1	39655.5
788.5425@4.495	114105	93721.9	217315	165023	72776.6	103487	133959	153893	150369	152431	114255	143083	95071.4	117632	55095.1	96693	45524.7	67456.7	61125.1	76401.4	72267.5
340.2242@4.506	146670	180465	162051	191581	91243.4	143955	144339	251663	264078	229526	234466	263694	240646	262260	137287	120336	178952	137839	135312	126355	97519.4
627.4087@4.506	598750	918301	1.23397e+06	802585	421001	787403	529807	568472	874101	1.1082e+06	586578	543652	354744	993986	457881	1.0127e+06	1.0678e+06	867110	892713	901196	464138
468.3552@4.507	9645.27	9146.14	11603.7	6255.66	5952.72	6987.14	8233.53	9637.73	9171.22	6520.06	10034.2	15729.1	8314.66	7926.3	5849.07	8274.95	5374.69	5646.58	8728.64	8434.29	7165.65
513.3485@4.509	216423	208881	272872	167951	134640	159755	202015	204081	195910	251014	210585	194930	176326	246949	184505	215352	229674	192552	162941	195035	153522
512.3456@4.509	778187	762798	933272	649115	505471	612574	714341	695592	787899	870639	811403	823291	595821	837659	562934	758604	800902	674860	587136	606248	567664
669.4392@4.509	101783	104639	148367	74104.5	33483.1	94132.4	109227	86174.9	102219	152668	43867	100046	33569.5	79849.9	74454.3	49156.7	110560	104329	71893.9	88678.8	37173.5
117.0748@4.515	17199.5	18180.6	20464.6	21169.5	8993.33	16545	14466.1	9055.36	18668.3	10473.4	15171.4	14862.2	9782.7	18149.9	10675.6	7218.55	9151.73	10617.1	8780.9	8378.15	7482.19
775.5302@4.517	78667.9	61701.4	70746.5	52779.4	41671.5	34848.2	73735.7	57203.4	54945.9	67850.1	62742.8	77014.5	65287.6	47962.6	26122	32174.7	23840.1	23519.2	21331.6	22554.2	25792
774.527@4.517	179096	134527	190331	151745	110767	120091	188937	165885	162390	153809	191195	186317	136485	130646	33899.4	75536.4	68094.6	73662.7	32176.4	47696.3	32181.8
628.4109@4.517	374822	228561	452701	292023	125014	138033	361848	218779	213735	397004	363111	216084	138644	374987	190127	278024	272082	217680	202301	218607	286544
732.4306@4.517	262679	191410	459274	170840	230064	318316	351487	369020	274007	320310	224374	170816	199444	342627	306299	296035	458429	347864	364648	359822	213927
120.0851@4.519	9796.18	15084.5	7494.31	14964.9	11349.7	10150.3	10208.5	8126.02	6242.24	7783.46	6232.92	5926.39	11086.6	12404	8369.88	11050.8	5976.01	9994.99	12158.5	10859	13063.4
670.4367@4.519	45946.8	60593.4	58159.9	38786	37030.8	56582.5	57272.3	72431.5	53754.9	90923.2	65950.2	93668.8	42404.1	69047.4	45070.8	56070.3	45624.7	42629.6	46868.7	62124.2	49575.4
514.3444@4.523	39269.3	22956.2	43748	31499	24874.7	30391.8	37012.9	37667.9	42438.5	42523	39142.4	34834	13800.8	40352.6	34192.3	29544.5	18515.6	28230.4	31140.9	32977	26749.8
121.0885@4.524	126494	148530	126982	155719	140014	149050	126184	137082	134346	137558	123518	113791	142243	141528	140695	117782	129907	125681	147892	146925	132635
384.2138@4.525	8902.38	12883.1	17736.7	6616.13	9911.05	21080.1	4813.88	27077.1	29731.3	58010.6	16996.6	30567.5	39924.4	21510.8	11168.8	42178.8	13858.6	9968.63	11642.3	14049.8	11454.7
116.0717@4.525	345829	433430	405989	438968	212681	364392	331968	340660	374348	345877	336211	287500	290660	368558	218114	207519	280658	212253	183909	180755	153607
576.3398@4.525	244248	134592	304494	175187	148398	85576.4	235869	182980	199980	268069	119255	210706	118222	213181	204112	93258.5	191214	176494	154224	183982	127332
583.3827@4.526	568663	527917	678042	446505	418475	424315	546508	522576	514699	611822	621975	564109	404997	578173	427228	595089	611232	537721	541577	717617	611423
584.3853@4.526	212843	180157	246798	111574	129174	191187	186208	170944	181255	230670	186479	196250	132375	189262	152658	145567	200615	173895	164796	160310	144277
103.0552@4.527	29549.6	39829.8	39034.5	24606.2	12466.4	12391.4	21349.5	20778.8	24286.6	20450.2	21658.8	19912.6	19684.5	16578.3	5083.4	8097.83	13506.5	8363.25	7762.44	5731.6	6545.95
155.0727@4.528	7415.82	5046.72	8038.21	8145.72	7354.35	9142.66	7092.28	7064.29	5817.05	5490.44	9645.39	7421	8444.98	7491.9	7643.83	8081.82	7290.29	6625.01	8237.41	9259.65	9213.41
147.045@4.529	161032	186053	197145	101498	57319.5	81104.8	95945.1	94683.2	104485	66080.6	105589	97602.9	93746.7	107856	39202.6	42011.8	35075.3	29864.4	34112.4	37492.9	34494.3
661.3926@4.53	801137	368185	573808	662494	319485	646712	798568	463591	438924	860655	548246	388760	319589	793238	678208	500696	805236	387374	429219	731114	651848
769.4904@4.535	87427.2	97788	104413	92736.7	48637.7	40706.4	139731	83500.3	162856	84453.5	179350	105934	76464.2	117777	77149.2	65843.4	108573	87399.8	146724	84925.4	102725
761.5123@4.535	20326	35177.4	34309.7	36235.4	24090.1	24024.5	36671	38752.4	28682.2	35712.6	35924.3	38051.4	33877.5	44929.3	6657.83	7640.92	55936.2	9824.03	8384.59	47569.7	6422.03
111.0819@4.538	16122.8	12683.1	18229.3	21734.3	16268.6	20898.3	12742.8	18728.6	11998.5	16354	21568.8	15187.6	18962.3	15990.6	18386.4	13521.7	18506.2	22523	20905.7	19764	19342.3
662.3266@4.541	62048.7	57171.4	64791.5	68763.8	33865.1	52749.9	58819.4	52316.1	48737.6	48996.3	46513.1	51199.5	47955.6	49842.3	51641.5	54582.3	49800	45410.9	56269.2	54514.3	43978.1
640.4324@4.541	94851.9	68822.2	124388	87619.8	60293.5	108887	91793.5	76873.1	81258.4	104623	148484	104502	83110.4	90012.6	56787.8	112092	96205.9	57353	89929.6	100826	76222.2
156.0752@4.541	52679.3	63611.2	53947.3	67541	55496.3	48602.3	61787.8	58190.3	43810.6	52451.8	57059.2	54484.5	63330.5	54868.3	61807.7	57734.3	34479.8	53302.3	58081	58847.4	60640.4
760.5087@4.541	98015.2	51044.3	116050	80770.6	52371	71125.6	90566.6	85605.6	96741.8	94243.3	79560.6	88985.3	73893.6	92497.1	39792.9	35111.8	42004.2	17785.3	84365.8	31527.2	71619.1
172.0988@4.541	26332.5	16000.2	20918.8	28973.9	26422.9	25918.4	21637.1	25426.7	25126.9	21654.5	22921.4	22821.9	27345.4	25726.6	26315.5	23594.8	22858.4	19869.9	26214.7	20427.4	26495.1
173.1017@4.541	296869	317657	286403	338095	320435	319142	305305	303820	294795	280040	293130	286541	331191	306018	317721	307812	293360	294394	323354	324662	334015
164.0716@4.542	746257	880055	827548	482572	274951	420341	442962	434708	493042	470417	464960	442788	432737	455313	184385	190402	241878	188503	164885	168132	155933
660.3161@4.542	535314	556691	632576	582968	338349	500222	592482	457642	485669	470345	450485	495386	449503	444569	453849	501234	498923	427208	507318	477899	424900
661.3201@4.542	177225	184307	222080	196268	120232	172552	199126	156102	165697	162198	151902	167865	156459	153517	159486	167467	175665	143992	172305	166695	143939
165.0747@4.543	79028.2	96332.9	85653.4	37046.5	30614.8	44949.6	41582.2	45407	52461.2	51783.8	51927.3	45867.6	48103.5	50598.3	20783.3	15273.3	18930.5	22232	24852.9	25195.4	9956.08
506.1888@4.543	92728.9	85109.1	95043.2	55874.1	19129.9	40954.7	49896.4	44770.4	35847.2	51584.2	54878.1	51458.4	48795.2	50328	8036	9578.68	11076.9	9443.24	6200.4	4615.42	4686.86
515.22@4.543	26458.8	24571.5	27790.9	37285.4	24648.4	30687.1	30081	27875.2	34170.4	31685.2	30901.5	29751	34038	29155.2	11085.8	8572.11	8857.32	3728.87	5431.63	5650.41	9498.28
1002.433@4.551	21801.4	24504.7	25883.5	23312.1	10372	17434.5	21671.1	16078	18592.3	19060.8	19682.6	16577.2	19647.7	18643.4	8021.49	7259.15	7015.84	5798.31	8334.55	6962.9	6122.65
730.4205@4.556	160123	85636.8	185230	44524.4	95955	127984	59447.1	96769.3	110964	139892	163961	133380	111234	165984	107703	93723	104245	120016	133208	137156	123275
615.3552@4.558	175966	219313	283698	200576	168177	184136	155284	90049.4	204000	232951	176367	238664	146532	232054	167291	187070	225863	138476	196601	202177	118926
368.1845@4.559	27281.3	25422.7	23414.4	26703.8	15116.6	23213.9	24245.9	25260.8	26708.1	25447.2	24497.9	23703.5	22528.3	23118.1	17773.8	17527.7	18295.1	16470.6	13028.8	13711	12644.6
543.3577@4.573	77607.6	75662.7	101176	49670.8	55271.2	42359.1	57548.4	53719.7	108632	71492	105576	43726.7	57983.8	102013	47927.5	67068.6	39924.5	78175.3	95626.8	41541.2	55090.9
144.1111@4.575	26179.2	32085.8	27378	31719.6	27819.7	29568	31564.7	24362.2	26652.9	26012.8	37481.4	24055.7	24240.6	23255.3	28237	20048.1	28156	25526.4	31417.5	25570.3	30819.3
143.1076@4.575	275435	333696	307266	358308	294806	313081	318806	263341	291289	258242	390096	249327	254135	272029	329973	197786	302926	257347	345535	274828	320981
698.4456@4.577	295027	234836	673003	146447	210424	452613	522797	300580	264072	580271	199469	554206	349822	564933	412203	399374	575954	464176	504263	516527	251654
759.4496@4.583	27360.6	50007.6	34972.1	26409.3	136218	33521	75301.7	26823.1	21928.6	28035.4	29511.9	21616.2	14460.2	27065.2	28937.6	35925.7	49842.2	148647	22205	27617	23277.4
718.4156@4.583	303107	184527	266971	172663	243867	299911	240817	179483	206687	308344	348799	389001	138275	212082	187115	68367.9	208480	33148.2	274886	233251	243040
179.0559@4.586	31379.2	59533.7	72134.2	38019.5	24949.4	47889.3	68775.6	61254.4	46875.9	25372.5	59666.8	59855.9	67376.3	65465.2	25093.7	13186.6	19372.1	20288.5	14918.1	20664.7	11332.5
605.3689@4.593	89914.1	53986.2	101932	72919.1	34415.6	45484	73359.3	68756.2	66641.9	74492.4	81333.3	88086.4	51271.8	85029.7	58238.6	45734.9	80708.4	74697.5	59507.4	66182.3	58962.6
341.1092@4.594	5.67125e+06	5.26534e+06	5.75373e+06	5.84414e+06	3.69638e+06	5.00191e+06	5.34816e+06	5.17202e+06	3.73531e+06	5.57024e+06	5.07057e+06	5.33603e+06	5.57634e+06	5.23515e+06	1.79828e+06	1.40518e+06	1.78285e+06	1.6745e+06	1.5706e+06	1.55102e+06	1.52038e+06
636.3178@4.598	166210	156750	189932	187104	129201	164259	187558	155415	159869	150154	170247	173115	153582	183342	91208.3	96452.1	105507	88858.9	86578.8	81546.2	77098.2
171.0117@4.608	26849.2	13770.4	10515.2	7322.61	10204.1	9119.07	10632	6714.14	6902.05	7347.81	7104.01	7553.17	8206.23	14741.1	11901.8	13217.7	11963	14246	10621.2	9665.93	9022.28
277.1553@4.609	70081.1	98083.6	65731	26262.1	14188.2	18412.2	29471.1	17600.9	20067.9	15328.4	20898.9	20095.9	14174.2	17682	22188.2	13527.3	18463.7	19208.7	17828.9	12203.1	12140.3
413.277@4.609	61568.6	124726	100193	35028.7	24635.5	29795	43390.2	40203.9	50759.9	57613.6	38997.2	43453.1	29741.6	47400.1	41162.5	40717.8	43146.3	36567.2	38904.1	44772.8	43724.9
342.1124@4.609	704136	650856	180757	728317	329184	630049	661860	480795	469210	494278	632369	663841	528624	465832	64276.2	199505	140072	72513.2	115812	120153	49821.2
604.3695@4.609	210012	218996	237808	179240	147204	172565	211252	213132	161139	208721	208354	217135	135989	202390	161318	181847	221229	165587	165994	172676	149888
377.0858@4.611	81607.8	227493	224967	349321	138727	333876	198052	233044	193924	226169	303480	96072.3	101012	243726	46881.6	44960.3	76522	58612	76739.9	99442.1	78609.5
684.4318@4.625	401643	274964	699359	439437	44362	434864	240554	296496	446723	576150	323998	531746	340629	405686	419545	544195	581089	475846	500719	520060	424815
401.13@4.625	459659	537640	482121	578871	300699	516000	419523	349767	332008	390342	473765	310436	419991	365250	48191.9	120846	98765.1	40435.8	86893.7	86656.4	83510.2
532.3159@4.629	168346	172236	169070	102843	115605	139315	120079	179947	116404	170979	167778	161177	114478	214294	127477	140766	193621	138555	139114	134736	119168
404.1048@4.634	303548	329688	279916	343084	237270	229891	288547	239794	188497	193654	147553	215337	341980	287609	73108.8	88006.1	73004.2	29487	71105.2	59861.3	105737
360.1931@4.642	124283	166594	156002	78466.8	52291.5	76901.5	94682.8	117919	119976	105677	105456	100419	100169	122098	54803.2	49026.8	74067.7	58350.2	52607.2	57692.6	33702
688.403@4.642	235769	154665	237073	184123	156318	156416	201909	264543	226979	214467	199392	116632	143434	233250	213698	208280	239399	234972	181834	135004	195574
89.0244@4.642	67870.5	89104.2	36780.3	81963.9	60678	59684.2	102338	75060.8	83508.6	45843.1	83392	79663.2	95851.3	66102	10003.9	32472.3	25206.6	9211.44	20480.5	20342.1	26605.9
379.0791@4.642	135074	101527	75231.8	90474.6	59039.1	94396.4	58118.7	92854.2	72603.9	95979.9	81289.3	88287.3	114921	76214.4	38100.7	32553.1	31678.5	34235.7	32023.9	25711.4	25435.1
613.3933@4.644	507311	459442	561040	355100	621068	709606	823381	411147	358894	522844	873905	522868	574484	531308	712372	500435	546093	460363	807054	471488	670886
161.0452@4.644	21300.3	17571.9	19917.6	28993.4	19940	13424.8	13976.7	24815.9	16125	14953	26631.1	14145.3	29142.2	12783.9	7650.4	8597.75	3299.19	7475.52	7814.48	7383.07	7393.99
613.3201@4.656	69961.6	65644.8	74480.2	110247	91337.6	91985.1	103145	82290.7	82451	85902.6	85983.2	96786.9	92157.4	102798	33351.3	42656.5	40500.3	32852.7	37095.3	36644.9	36136.1
612.3155@4.657	244175	225616	275994	372405	295133	314938	365314	286713	282235	290752	297092	320014	305554	347256	118597	140817	140982	115768	138877	135775	121912
363.091@4.657	79126.4	56158.3	66428.9	79736	73937.5	49209	77577.9	48801.8	45917.2	53240.2	57125.7	71556.4	66879.4	55742.9	32618.3	28437.6	19676.1	23459.7	19101.3	16661.5	23421.6
243.1716@4.658	143458	188968	154059	33505.3	17679.8	27034.3	31525.2	28732.9	37383.9	27919.8	29710.6	29632.8	25900.5	31361.2	28017.8	26392.4	31976.8	23948.1	22083.6	22321.6	18251.8
443.0321@4.658	11744.6	12220.6	10219.3	10891	7477.5	10960.2	15435.3	13030	9006.62	11195.2	11127.5	5270.2	15492.4	8871.22	4800.09	3263.82	2165.97	4192.81	3086.07	2759.22	6407.25
954.4344@4.658	12977.9	13020.9	14773.4	17761	9827.07	14823.6	17051.3	13324.6	14972.5	14771.6	19391.7	13553.1	15552.3	16541.8	1551	2054.72	601.726	1755	973.573	1630.08	1791.61
654.4205@4.658	334006	318057	373512	174767	199262	312587	216121	186305	238565	199292	89035	199883	185036	147271	281286	336499	375045	336901	363160	163484	190334
634.3003@4.658	69930.8	65719.9	74650	78592.9	55886.2	64633.5	80868.3	75567.4	76169	74001.4	78564.1	82381.8	76510	90798.2	46425.6	49063.4	52316.7	41973.1	45800.4	45201.6	41420.4
614.3953@4.659	184358	165761	192042	137870	217126	159428	173910	153454	145618	335606	147906	187068	102903	175833	245905	168595	176164	157042	179518	137608	80141.2
498.3297@4.659	235162	292483	323109	171741	171075	185919	214283	269737	279997	263958	279815	243472	166070	247464	196251	193881	293542	219361	202913	206326	112186
647.3763@4.659	342033	290865	464019	262567	310903	228717	316758	230962	215632	336543	337852	294600	182859	234010	315088	431680	347058	322342	363137	305146	286926
180.054@4.66	20369.8	16635.6	16320.8	16189.3	7238.15	12752.3	18603.9	6139.25	8005.91	12058.9	10880.5	13216.7	7760.09	11861.7	9020.64	7737.31	8044.41	5360.7	7576.66	6139.91	7812.91
683.2252@4.661	173178	137318	165463	147634	60661.5	108598	148384	91286.3	112752	150795	149661	101435	145123	110070	12943.2	14922.6	7611.87	16613	13174.6	10518.1	12053.6
380.0833@4.662	11416.4	13208.2	15723.9	14055.2	8919.71	8635.91	14108.7	11950.6	10914.2	13321.7	8558.51	14523.7	13845.5	8451.69	7189.24	6438.1	4791.81	3479.21	5882.71	5476.74	5498.53
674.3911@4.666	116205	179209	274089	181841	95604.9	72965.5	62886	102991	118491	136233	109206	231431	97483.8	84496.2	75071.8	227561	112228	67396.7	94223.3	196537	167253
817.4797@4.671	29957.8	19326	43834.4	18663.8	28767.1	40576.5	37812.1	23242	23961.8	34451.3	31376.2	33663.2	19984.9	30359	16751.8	37598.9	80576	193149	42524.9	31968.8	21039.2
71.0141@4.672	17922.3	11699.3	18161.8	19807.7	13908.7	18175.2	15700.4	16720.5	16356.6	15723.8	9501.55	16858.4	15242.1	14001.7	4173.91	5656.67	4653.35	5891.03	4521.41	4949.47	5428.66
59.0143@4.675	100861	53701	86557.4	67433.4	57025	71721.9	43310	58176.6	80822	90099.8	61777	76499.5	47321.5	58209.9	20299.5	15986.4	18578.4	24696	19703.6	26321.3	19197.6
461.0434@4.675	7561.98	9622.79	18321	15530	12490.5	10827.4	16266.4	15298.5	12286.8	15237.6	13785.7	16567.3	17393.6	13724.5	4582.87	6121.46	3302.91	4298.32	4999.75	8362.74	4151.68
684.229@4.675	39386.8	35926.5	37065.6	32889.1	19668.2	26936.9	30059.2	27202.6	31851.6	38312	30605	28569.7	29686.4	25798.9	5206.9	4859.69	2591.1	3252.1	3795.39	2996.3	3474.25
343.114@4.675	95293.3	130197	156438	109427	83268	74445.9	71906.8	140595	93697.1	109123	150868	106353	125961	156004	45579.1	52660.6	37173.5	27763.2	39444.4	32255.9	29836.8
789.4602@4.675	269226	80675.2	151626	114234	54912	51565.5	249457	70530.6	57759.2	123307	66605.1	41806	89959.7	33613.9	64319.5	70500.2	85126	89029.2	115636	42337.5	73628.2
705.2078@4.676	13290.8	9929.12	10476.6	9963.06	6433.53	8722.8	13533.8	6046.61	9016.22	9304.98	15996.1	10878.2	10677.7	10386.6	1500.09	3091.13	961.79	1882.5	1325.89	851.054	1283.34
632.2856@4.677	31734	31361.6	37617.5	39662.7	29986	34248.2	38119.9	39685.5	35066.2	36609.3	37916.5	41639.8	44054	48751.8	31510.9	33845.4	35663.9	27895.6	41071.5	39249.5	34500.4
328.224@4.689	142613	203215	177434	53306	29799.9	42365.2	47088.9	61172.3	70455.2	64242.8	55847.9	56396.3	37548	63138.3	45404.8	41537.5	51033	40139.7	37789.2	39022.9	31666.5
113.0243@4.69	40912.7	38249.5	31632.8	46227.5	22903.1	45980.1	27066.9	30546.9	33630.2	41212.1	53740.4	33915.8	37235	39991.6	10095.2	18028	11217	9279.29	11663.6	12453	14245.8
840.5251@4.69	36285.7	19112.3	46279.7	28912.3	26064.2	36808.6	34751.9	28436.3	19625.7	31192.9	35280.1	55111	18319.2	36372.6	15845.5	35960.7	24480.8	21377.4	29099.3	53268.1	32183.9
545.1998@4.691	107874	72621.8	106224	72995.7	40010	48109.9	87119.3	58517.4	84155.5	69905.8	69240.9	64989.1	81339	57692	9931.43	7594.37	6751.93	6119.81	6005.48	3490.38	6305.2
405.1083@4.691	49185.5	41766	21589	30527.7	35418.2	27236.9	26472.2	24763.3	23007.7	24781.2	31738.5	22217.8	36262.4	19228.2	13666.7	11126.1	11618.5	12568.7	10087.7	9738.85	10012.6
685.2311@4.692	10219.8	7955.41	12789.3	10966.4	5023.34	7439.13	11341.1	5180.18	10513	9173.58	11503	10271.2	9961.53	9836.3	4130.45	3263.99	1263.72	2570.99	1033.56	1254.44	2397.87
204.0856@4.692	42142.3	32432.1	42435.7	38337.7	15427.6	31341.4	28829.6	32484.9	36430.9	33944.7	34995.1	25783.3	25994.7	30164.6	12115.1	11488.3	15819.6	9370.78	6897.9	9596.18	8968.02
142.0659@4.706	32450.4	32978.1	40521	22591.6	19566.5	20168.9	27570.6	16106.2	30900.4	25637.4	30463.5	22876.7	15920.5	28459.5	9846.45	9061.31	16457.8	10891.9	9312.06	6031.53	8018.79
116.0504@4.706	164742	150525	174464	139771	83762.1	65011.8	120359	114944	136345	134324	122514	112766	106445	126248	32812.3	43674	52498.8	50058.6	34272	41889	37724.9
203.0826@4.707	326356	352822	344582	302642	168538	266265	262511	263216	291952	281161	247544	234461	218512	247146	73425.1	72438.4	125924	91261.1	97718.2	85996.2	79353.1
755.475@4.709	90552.3	137672	100928	146694	147654	55309.3	144621	37390.9	194492	137705	216347	195723	103032	75079.3	100199	95172.5	207061	72427.2	198396	153965	97607.5
569.367@4.711	286225	314822	401105	229720	225600	272170	276352	315646	303629	360531	291450	329972	243049	382730	266571	327345	464374	291878	407922	278695	327706
952.4198@4.713	6917.47	5047.72	7465.67	5536.19	5190.89	4277.6	6916.58	4904.63	6446.34	6150.88	6774.33	10817.1	9136.61	7585.02	3590.73	4566.9	1613.03	3207.56	3693.09	2011.55	3118.4
610.3016@4.725	95032	84205.9	125097	126536	104081	103775	123968	125540	121948	124367	119919	163242	145934	169149	115473	136780	108340	104132	175247	183924	153367
570.3699@4.725	151624	142323	126849	81729.2	64908.1	86264.3	121377	51601	94127.4	113102	78985.6	95597.7	59882.4	92624.4	72850.2	148903	99053.5	125727	128950	55430.2	100931
611.3062@4.725	46052.7	29944.1	44369.9	45480.2	35654.5	37501.4	43779.8	44228.6	40745.9	48970.7	43976.2	54944.3	45309.9	59345.5	44212	50744.5	38745.3	40819	58080.7	63918.8	60360.5
354.1692@4.725	5464.87	6187.26	4943.55	7359.06	3647.94	5813.52	5044.2	5911.2	5800.25	6005.67	4694.9	5406.38	4974.35	4378.18	3757.23	1619.62	2223.14	2701.75	1891.53	1880.14	1483.31
282.2185@4.725	12162.9	15152.9	7876.61	10146.3	5945.23	7472	11719.8	13197.9	8918.38	13035.1	14493.7	19674.8	15024	17482.5	9404.4	6676.39	6671	8863.09	7066.29	7313.96	6487.51
716.4043@4.741	136115	56883.9	123278	123767	98429.5	101949	38759.9	102801	96837.8	128788	97237.7	80223.2	72149.7	123693	110262	99633.6	138736	124611	81617.8	121103	88472.5
326.2084@4.741	194604	214020	236246	211648	100117	198585	177886	259608	312471	284960	254920	251749	222177	266715	146673	136528	200189	144670	143805	115551	113637
153.0605@4.742	7904.47	16282.8	9186.76	10200.1	10871.5	16346.9	9044.47	15346.5	12376.7	11372.4	17598	14731.6	16584.9	9248.31	8627.45	8504.53	15026.1	15169.5	20589.7	18743.3	15576
760.4428@4.749	37772.6	24125	32608.5	24115.6	18650.8	22076.4	26741.7	29129.8	16881.1	34526.4	22841.9	25290.1	24403.7	22318.8	29662	19351.8	42210.8	17939.3	21567.3	46660.3	27920.8
704.4009@4.75	80427.9	69704.1	159262	231295	191574	216286	227962	77576.4	215251	284634	197143	186416	24778.2	267129	200714	242134	280625	218255	55637.2	213887	74782
150.0421@4.759	46598.6	50220.5	44795.7	60028.2	39218.8	61691.1	58423.4	94269.9	54226.5	97846.8	80964.5	75523.5	73362.6	66174.5	21770.7	33352.8	43733.3	32310.7	16782.8	17951.7	17642.7
606.3941@4.764	10549.4	10131	13396.2	7115.55	10439.7	9589.12	13641.1	14399	11781.2	11264.7	7997.66	9108.9	7500.66	10518.5	15372.4	12239	11837.3	13353.9	14496.2	8792.14	10257.6
283.0872@4.768	11372	11772	12221.5	14819.2	5809.22	13769.3	13475.3	22195.2	13087.9	21818.9	19450.8	14812.6	15656.1	16311.7	6363.59	7497.15	9812.1	7305.69	5350.42	2831.3	5300.17
608.2893@4.775	26316.2	26115.5	33041.6	38273.6	26390.9	27722.1	34943.6	41638.2	35350	37444.4	35818.1	42562.8	38608.1	48953.6	27861.9	32279.4	29950.4	27687.5	32794.6	38000.7	30451
282.0844@4.775	78666.1	92672.2	88621.2	110596	80119.2	119081	107025	167274	100719	179740	160860	120845	137973	128217	54879.5	60723.8	77787.5	53787.4	29096.9	33097.7	29325.1
803.4652@4.787	72244.4	36724.2	36763.4	34972.2	27291.3	41240.3	41487.3	48477.5	45547.5	49942.4	27587.3	39876.9	39478.6	41349.7	68350.5	60630.7	42251.9	27644.5	64247.8	63781.1	34089.2
714.4396@4.791	294076	272417	396192	176977	74366.5	95626	218807	302079	106385	164499	263442	293805	173969	157803	110090	372724	218752	294357	200011	298059	152042
484.3135@4.792	42698.2	139515	92548.8	115813	59497.7	88044.5	101579	103915	148599	151360	133074	79062.7	92526.5	118474	107059	87675.2	135983	105313	119329	113136	90840.9
640.4049@4.808	317909	308336	324435	193966	160631	178680	247272	312819	156962	275472	281806	304676	156319	289174	186833	296402	357649	280135	297884	303035	222421
631.3535@4.808	78517	144092	168491	67571.7	53459.3	127584	138998	34960.3	27188.6	37128	78708.2	137551	92731.5	140924	116225	52594.7	53189.2	131725	35668.4	137690	115338
167.0023@4.809	1417.13	913.974	3939.97	2379.41	3034.32	8154.44	569.089	8014.93	8721.67	12635.7	1106.28	5607.56	13439.3	3418.91	1650.54	4097.55	1661.88	2014.55	2390.62	2237.96	2159.58
314.2087@4.809	89986.8	192360	155204	33300.7	16073.6	17477	27486.5	35133.3	50207.6	39466	24429.4	31033.9	22749.3	28635.3	21302.8	14240.4	23458.7	21353.5	16482.2	19880.2	14684.6
741.4582@4.824	237565	172879	215933	70782.1	38329.2	29333.8	194537	181300	60657.2	227200	186048	158215	30028.2	94574.4	103216	202877	78577.7	185076	172611	91684.7	74273
129.0922@4.825	65889.2	77054.5	72211.7	82608	67462.4	68689.8	70199	60442.4	67253.2	60800.5	80140.6	60949.1	58371.2	61604.6	74535.6	44205.4	65454	58997.3	75914.8	66019.9	75823.2
135.0088@4.825	15042.7	18609.2	11075.9	16003.2	14127.8	21731.7	14986.3	12328.4	14807.1	19041.2	21927.9	14956.6	14675.2	14791.3	18705.4	15535.5	12453.7	13922.4	15378.1	15577.8	19343.9
826.5101@4.825	20859.4	51573.4	67169.3	50422.2	43941.6	39674.5	66931.1	23582.2	61345.7	70797.1	54609.2	53564.1	38706.7	59124.7	43927.2	59273.9	63076.9	16347	60557.6	50212.1	26032
196.0254@4.825	11044.8	18751.9	12513.6	15273	11225.7	22754.9	13985	12097.8	15544.4	18073.4	22512.2	12333.4	13299.8	21481.7	17878.6	11063.7	13168.8	13439.5	16519.3	10828	14588.1
110.9756@4.825	111143	88212	104699	92462	99258.3	87515.6	98001.1	86056.6	121782	86177	1.26967e+06	90470.2	109787	88314.2	106776	93600.8	89178.8	89264.9	89174.6	94056.8	97782.1
95.9524@4.825	20292.3	19652.8	21072.6	18622.4	19946.3	17345.6	17236.8	16743	22498.9	17121.2	240389	18247.5	20988.7	17353.9	20576.2	18986.7	18675.7	17228.9	17857	18358.2	18331.8
112.9728@4.825	7962.44	2915.05	5922.94	2932.45	6529.38	3451.12	7710.17	4555.13	5297.09	5408.14	56077.7	3384.34	7430.84	5193.41	3172.78	3975.37	3824.24	2972	1946.82	1296.27	3563.4
670.4151@4.832	400935	373962	479091	117456	213072	342481	15435.4	374612	336564	432327	411546	413024	275103	433635	133848	417097	320276	374653	383879	186770	303542
181.0013@4.834	37913	38062.2	44960.4	32194.9	33147.2	50930.3	32163.4	35296.9	33268.9	43228.7	50582.7	30759.7	27726.9	45434.4	45430.2	38811	29791	31721	47683.1	31552.3	43947.8
629.3868@4.837	20600.4	20144.6	183877	105206	100579	17018.8	109480	131408	124368	144408	141651	156436	92617.1	121084	16453.1	95740.6	151355	18837.5	96934.2	158202	125904
599.377@4.841	223578	410239	489167	441566	163193	434207	338777	507588	399584	589118	176071	534613	239505	558516	444800	532662	591305	467519	198308	282582	397438
633.3619@4.842	234151	171764	179926	192386	153991	210270	208146	158047	297116	151938	158530	222537	107670	131066	113125	68154.2	159186	112983	203012	176736	132989
641.4076@4.842	111777	40612.6	29105.7	95818.9	81642.2	80468.7	102549	105010	108517	137074	112964	104002	81962.7	75512.4	81801.7	38990.4	102030	82851.7	106491	110019	84906.2
399.2611@4.857	44415.7	39824.7	57507.1	20823.8	15465.9	28326.1	23490.7	28536.9	26396	32133.3	24843.8	22260.3	25362.3	21399	22426.6	26170.2	37166.8	25917.4	29578.9	21103.4	19784.1
702.3895@4.874	46222	126389	50101.3	34284.6	87537.8	85792	95886.1	138310	93452.4	124317	81141	42150.8	92058.2	67840.3	94462.5	85416.4	37893.4	91794.5	86640	40328.9	97109.9
187.1087@4.874	185136	182797	186196	196231	110740	164694	171416	162697	192428	172035	124490	142113	166223	163595	80396.2	78005.8	93785.9	73304.5	39094.6	33446	3701.14
514.324@4.875	74821	116859	187249	46322.8	81618.4	87180.4	144513	95218.6	169068	104503	167742	102986	140123	101892	91398.8	76013.4	94359.2	76619.7	102325	101597	126139
126.9045@4.882	71225	71437.8	72698.3	51348.1	58260.2	68271.1	59311.7	60022.6	73077	82985.5	102632	89150.3	114011	81607.2	49193.5	58554.4	60535.9	73511.1	73183.1	63632.7	88589.1
123.0089@4.882	4730.24	6794.85	5487.61	4132.68	4752.59	7454.62	4951.67	4300.86	4786.71	5321.73	7324.74	3447	3625.03	8014.91	9376.16	3681.22	2477.23	4681.25	4851.22	4073.1	5906.34
153.0065@4.885	14310.6	17882.3	14850.2	13693.5	12517.9	22569.2	14701.7	14853.3	13646.3	17475.6	23069.3	12069.7	10493.8	20393.4	19723.2	14891.3	9455.24	16711.4	15076.4	16872.4	17821.3
385.2453@4.89	29451.9	50072	32130.6	14368.6	5714.87	12872	17939.4	11097.7	17750.7	15752.3	16012.8	17050.1	11592.5	15620.1	12544	17515.6	18578.9	10678.8	10980.1	11663.8	10070.8
102.0561@4.891	18232.7	20572.1	18692.8	24251.8	9574.09	24199.6	18977.2	17204.2	24494	15914.6	21245.8	11646.8	12074.3	19153.9	12997.5	13480.5	14416.8	11618.7	10052	8663.89	6620.09
643.4003@4.891	139639	115402	140557	115021	101354	114907	123699	133594	140900	108727	126635	111391	83468.2	72405.6	113052	142572	154849	63724.9	122333	126790	97829.2
229.1556@4.892	172466	241002	198774	47071.3	21972.4	33696.7	39924	35415.1	48676.2	33428.6	35309.2	31545.9	29346.5	38409.6	31371.2	28606.8	33870.7	33588.7	30214.2	24241.8	29139.7
775.4421@4.895	103138	92923.1	68906.2	41638.4	84596.7	91903.6	51174.4	66999.9	52394.1	137873	103640	109832	73632.1	88869.8	85099.7	107051	116827	134543	24798.1	97933.7	22861.2
240.1921@4.908	7074.29	6388.11	7357.07	7902.89	5139.41	6610.99	5837.71	5792.5	6948.97	7603.77	6899.32	6272.86	4636.17	6028.43	7096.02	7207.94	5245.63	5991.43	7416.21	6964.83	6516.78
593.3826@4.917	14748	19521.1	22322.7	16199.5	15215.5	18130.4	20173.7	12388.3	15911.9	16453.2	11756.8	12912.1	12729.4	18417.3	13451.4	15717	19867.2	17798.5	10043.7	13409.4	14066.9
592.3779@4.924	43108	38174.8	57253.7	28746.3	32019.7	41632.9	43264.7	45746.9	36721.9	47379.9	43026.9	52042.7	25169.8	52084.3	42212.7	43263.7	49002.5	42077.5	45768.7	41343.7	35266.9
114.0559@4.939	84013.7	117354	113944	104611	41668.2	83215.5	85106.1	106564	117462	104445	103365	105611	85543.5	114018	72334.8	65522.2	97060.4	68260.2	53405.9	83832.3	64040.6
119.0725@4.941	35712.1	34914.4	16364.8	27148.4	34758.1	31097.4	34040.2	36063.6	35868.2	36758.4	31133.5	35843.2	35641.2	39926.7	33432.2	32756.3	34827.1	32528.1	39846.7	37575	32114.5
241.085@4.941	10257.6	8911.03	9097.31	9815.21	10127	8630.43	9170.49	9916.74	13029.2	9879.13	10363.6	9575.51	11063.3	9235.84	10084.2	9534.97	10049.6	9741.25	11079.8	10090.9	7708.27
168.0427@4.942	13606.8	10077.4	9632.77	10126.1	4425.68	6535.19	6300.05	6264.89	7009.55	9584.64	6903.89	4090.85	6070.07	7550.11	2225.77	2816.36	1870.15	2053.23	1622.29	984.135	1132.69
585.3613@4.956	290986	286595	214700	240479	200771	232180	259917	270268	207763	323860	298366	294166	208030	323570	245808	163260	332292	280049	286969	293162	241216
675.3755@4.957	48136.1	34742.2	46300.2	35388.7	34227	38149.6	20492.5	45220.4	35340	27566.9	49616.4	43700.3	32821	32816	28176.2	37400.4	43183	35477.9	31171	34057.7	29906.8
576.3376@4.973	107926	99850.7	105434	83701.7	57979.4	73627.6	80471.7	85465.3	80530.9	120523	110133	95559.7	55981.3	55766	52553.2	80736.1	98208.2	91517.9	76564.1	75857.8	65315.9
656.399@4.974	249197	36212.6	319996	213565	189920	125514	19959.6	262028	218436	282826	266038	148838	96107.7	242847	87187.2	266826	288993	225270	154888	179869	66788.4
256.0956@4.975	29198.8	21762.8	25280.5	15431.5	7610.88	11226.3	14290.8	16050.2	15179	17558.1	13096.9	13120.3	14099.4	14046.3	3637.54	4455.55	6291.2	3815.05	1675.87	2089.85	2957.18
812.4929@4.99	75662.1	54282.8	78228.7	20552.3	48217.6	25796.4	26438.4	57594.6	26303.9	79470.5	72016.8	64675.6	40644.2	63835.2	34387.9	46215.3	67158.4	42250.2	60263.1	34841	78546.8
626.3876@4.99	98909.4	230353	224820	122828	89562.1	145990	189172	141973	175426	191793	223451	90772.1	111880	151399	99607.5	197707	176043	184049	101308	112471	99305.1
242.08@4.991	150114	163877	139906	105517	52159.5	99109.9	83097.1	102224	111489	100980	93299	74969.2	75539.4	106242	28338.3	28454.1	36296.9	24256.6	15886.5	18646.6	14259.9
615.3698@5.008	142982	206191	228151	137103	82993.9	89692.9	171771	161416	148684	239331	206185	110586	130478	228149	147424	163364	245770	129118	155405	171840	66855
687.4104@5.024	44879.1	41078.1	44057	37276.8	35358.1	41773.3	76673.7	44895.9	36415.5	48301.4	45897.8	43404.9	33611	49196.9	78920.2	102004	54576.2	18438.9	48198.2	57378.6	79082.9
[truncated: 1,286 more rows]
