# Supplementary material for: An alternative food source for metabolism and longevity studies in Caenorhabditis elegans
Source: Commun Biol. 2021 Feb 26;4:258. doi: 10.1038/s42003-021-01764-4 (PMC7910432; doi:10.1038/s42003-021-01764-4)
Supplement: Supplementary file 4 — Supplementary Data 2 [file 42003_2021_1764_MOESM4_ESM.xls]

## Sheet: Comparing all conditions
	Comp. 1	Comp. 2	Comp. 3
116.92830.085	0.13315	0.1478	0.21041
431.08920.168	0.36428	0.45054	0.44593
146.0250.267	0.17518	0.24694	0.24394
801.31441.356	1.1459	1.1275	1.1179
944.37891.365	0.57914	0.5346	0.56801
827.25721.365	0.8445	0.81792	0.81445
849.24481.365	0.71385	0.65523	0.66769
945.35841.365	1.0091	0.92645	0.94813
718.31751.365	0.55587	0.70952	0.70259
840.23421.365	0.74195	0.68051	0.72214
810.2571.365	0.752	0.76709	0.76658
932.28451.37	0.14448	0.16821	0.17049
373.08331.382	0.48813	0.55409	0.54784
809.25571.382	0.79807	0.87304	0.87296
514.44041.415	0.88841	0.84811	0.83885
864.28281.427	0.50045	0.4733	0.46853
451.44631.43	1.1887	1.1026	1.0896
869.26711.431	0.28756	0.27219	0.29299
513.43871.431	0.99274	0.92699	0.92064
450.4431.432	0.9373	0.88736	0.88477
336.32711.432	0.073102	0.15292	0.29211
511.46731.432	0.54552	0.54211	0.5559
851.29451.435	0.58944	0.54311	0.53755
496.4481.445	0.5467	0.50802	0.50615
510.4641.445	0.47627	0.46686	0.46166
850.29921.448	0.065846	0.2036	0.32534
950.29191.465	0.62412	0.73338	0.72636
800.31771.469	0.71962	0.76445	0.7558
885.26241.481	1.2914	1.1909	1.1888
946.34841.481	0.2229	0.27273	0.30591
645.11961.481	1.1993	1.1034	1.0928
599.50181.481	0.27611	0.74168	0.74191
826.25371.482	1.3278	1.2272	1.2153
835.29641.482	0.41207	0.41417	0.42783
819.31191.482	0.29465	0.29958	0.32857
673.14311.485	1.2188	1.1222	1.1104
854.27691.497	1.1174	1.0275	1.0158
570.44911.497	0.24433	0.38315	0.44732
867.25251.497	1.0203	0.93566	0.93584
853.27261.497	1.0013	0.92594	0.91581
669.16341.498	1.2034	1.1032	1.093
833.29341.498	0.25482	0.25497	0.2575
780.31521.498	0.19335	0.4598	0.50852
738.30271.498	0.41921	0.72383	0.73169
832.29021.498	0.8787	0.80929	0.80665
61.98871.498	0.57076	0.53966	0.54001
700.29911.498	1.0901	1.0717	1.0585
834.3031.498	0.71112	0.65658	0.66371
838.291.498	1.2426	1.1389	1.137
671.14391.498	1.2104	1.1099	1.0982
205.15961.498	0.41378	0.61639	0.69644
392.97651.498	0.90408	0.82971	0.83398
714.28581.498	1.127	1.0412	1.0289
699.29371.498	1.1454	1.1926	1.1988
672.13931.498	1.2945	1.1889	1.1747
300.29051.505	0.13225	0.59799	0.68232
786.3011.513	0.02898	0.38577	0.40712
298.27471.514	0.91836	0.84175	0.85279
837.28391.514	0.011369	0.62252	0.67821
635.2921.514	0.65749	0.68813	0.69519
60.99341.514	1.2082	1.1941	1.1801
280.26431.514	0.80667	0.75466	0.76668
651.28911.514	0.74691	0.71095	0.711
282.28011.514	0.47867	0.50867	0.51685
820.30971.514	0.14131	0.19445	0.2316
254.2491.514	0.66154	0.61736	0.62353
682.30041.514	0.37873	0.55179	0.58415
296.25961.514	0.4311	0.50088	0.53491
326.27011.514	0.37486	0.34982	0.35146
772.26821.514	0.00054555	0.20864	0.22268
352.32151.514	0.16064	0.38359	0.41047
324.291.515	0.79949	0.78381	0.77583
836.28341.515	0.17342	0.2789	0.2832
292.22821.515	0.43798	0.44356	0.45066
266.28511.515	0.61915	0.61871	0.61423
636.29721.515	0.60717	0.6822	0.74461
297.26081.515	0.05552	0.51087	0.52605
344.28021.515	0.84727	0.78949	0.78383
310.27461.515	0.18609	0.43469	0.45802
328.28571.515	0.62693	0.68181	0.68388
667.60731.515	0.93524	1.0749	1.0792
922.52071.515	0.66371	0.82067	0.86786
804.29271.515	0.36591	0.45281	0.45208
818.30821.515	0.52589	0.54474	0.56716
310.23881.515	0.31175	0.62495	0.65387
312.29081.515	0.65114	0.65866	0.67154
313.29421.515	0.32606	0.52987	0.52397
370.33241.515	0.40294	0.46413	0.5264
59.01431.515	0.12453	0.59369	0.60434
921.51111.515	0.2141	0.59732	0.67714
873.5441.529	0.59208	0.54263	0.56614
1000.57411.53	0.80548	0.77943	0.78805
342.26491.531	0.19259	0.34176	0.36656
893.5831.531	1.2022	1.1093	1.0973
898.52561.531	0.84829	0.90006	0.92541
920.50841.531	0.50173	0.46107	0.47198
522.48921.531	1.0191	1.0837	1.0967
719.46581.531	1.0685	1.1493	1.1357
874.55161.531	0.26732	0.28288	0.29024
766.45631.531	0.29151	0.27051	0.36755
769.47551.531	0.71321	0.69027	0.72806
870.53011.531	0.75761	0.76294	0.76077
876.56191.531	0.46134	0.42316	0.43036
768.47021.531	0.69977	0.69243	0.70303
810.51841.531	0.61662	0.5762	0.57557
858.52921.531	0.085184	0.94719	0.94184
848.54421.531	0.4625	0.81219	0.80224
282.24541.531	0.52629	0.68394	0.67986
767.46181.531	0.96871	0.88839	0.88435
872.54181.531	0.1721	0.36068	0.36314
891.56581.531	1.2322	1.14	1.1292
892.57791.531	1.4037	1.3003	1.2854
334.23861.531	0.94774	0.88165	0.87104
885.5481.532	0.32254	0.29643	0.36336
888.55571.533	0.94838	0.94616	0.93688
889.55891.533	0.93281	0.91265	0.90342
339.3021.536	0.55954	0.57456	0.57155
747.49211.54	0.36971	0.33904	0.4123
256.23621.54	0.99026	1.1607	1.1661
860.5431.544	1.0118	1.0835	1.0703
870.5831.547	0.58383	0.62512	0.66476
834.52851.547	0.05857	0.92088	0.9142
849.54681.547	0.069124	0.90122	0.89057
835.53141.547	0.28461	0.46178	0.45633
585.48471.547	1.282	1.2453	1.2364
739.43221.547	1.1997	1.2104	1.1961
745.47911.548	0.049974	0.052301	0.26574
811.52121.548	0.36426	0.43018	0.42843
862.55581.548	0.40255	0.55204	0.56809
789.53331.548	0.44872	0.41436	0.44199
774.51191.548	0.73983	0.67802	0.69955
813.53281.548	1.0348	0.95051	0.93907
800.53791.548	0.79436	0.73259	0.72384
827.54971.548	0.23137	0.21821	0.27949
798.52031.548	0.87426	0.82085	0.82981
854.57121.548	0.33491	0.57708	0.58107
812.53121.548	0.80707	0.74347	0.73619
855.57311.548	0.23805	0.22317	0.22163
791.54621.548	0.71094	0.67429	0.70826
822.52881.548	0.12368	0.63235	0.62912
815.55631.548	1.7605	1.7185	1.7054
744.47251.548	0.90129	0.82612	0.818
837.54691.548	0.59461	0.88936	0.88448
786.51451.548	1.2004	1.1004	1.0875
864.57351.548	1.3376	1.2258	1.2426
865.57691.548	1.3723	1.2641	1.2787
882.58991.548	0.56941	0.94904	0.95095
841.56891.548	0.71507	0.65758	0.65562
788.53181.548	0.2312	0.21456	0.22656
826.54821.548	0.59191	0.60376	0.62975
836.54381.548	0.7212	0.76936	0.77191
869.58171.549	0.098036	0.31278	0.36284
825.5461.549	1.2979	1.2683	1.2782
839.56051.55	1.7663	1.6857	1.6658
853.56511.55	0.62246	0.67135	0.68239
868.57751.55	0.44095	0.70513	0.79051
878.59051.55	0.32018	0.46398	0.4987
840.56551.556	0.76315	1.0115	1.0117
857.59241.565	0.33569	0.62364	0.61645
803.55741.565	0.2956	0.27155	0.28165
814.55451.565	1.1954	1.0958	1.0838
843.58661.565	0.61861	0.57061	0.62591
778.53721.565	0.50215	0.50017	0.49429
790.54391.565	0.77021	0.70911	0.70105
852.56361.565	0.41069	0.46647	0.46213
792.55071.565	0.43318	0.39726	0.48993
766.53621.565	0.29919	0.27682	0.27691
842.58341.565	0.63968	0.60474	0.67082
828.57091.566	0.31915	0.62676	0.64818
751.51251.573	0.74679	0.68539	0.68534
628.55771.581	0.60414	0.69011	0.68532
736.49311.581	0.80542	0.83562	0.86117
806.56381.581	0.097301	0.14628	0.16953
762.50911.59	0.79708	0.77044	0.76125
776.52671.596	0.031068	0.4149	0.40991
829.57421.615	0.087389	0.28493	0.29757
886.54481.615	0.62109	0.61716	0.62429
887.54541.616	0.4323	0.49182	0.51788
890.56361.616	1.0924	1.0915	1.0808
884.5451.622	0.44113	0.42628	0.49511
867.56881.623	0.81388	0.74733	0.83052
866.56851.629	1.0812	1.012	1.0719
863.55881.631	0.30471	0.28762	0.31242
879.59391.635	0.16007	0.22769	0.27445
657.5621.639	0.029886	0.74768	0.73918
816.57251.648	0.67436	0.75291	0.7496
627.56721.648	0.5622	0.8343	0.88093
845.60321.65	0.17526	0.4326	0.47624
805.56281.655	0.31064	0.31108	0.36114
831.58981.656	0.99229	1.1933	1.2219
750.51051.656	1.0522	0.96979	0.95803
764.52361.664	0.52984	0.66599	0.65795
742.53861.664	0.83918	0.91461	0.96738
817.57581.665	0.5206	0.48348	0.47824
830.58651.665	0.44006	0.40357	0.4005
691.57611.665	0.11828	0.46749	0.47799
900.54151.672	0.32744	0.5559	0.56219
844.59891.673	0.84726	0.82971	0.82644
656.57881.68	0.25397	0.66674	0.69005
856.58831.681	0.59564	0.66626	0.65812
880.58071.681	0.48789	0.56189	0.62214
754.53771.681	0.33254	0.30753	0.40402
597.5471.681	0.43055	0.42928	0.49627
858.61091.681	0.45596	0.42882	0.42781
804.56051.688	0.68768	0.70559	0.69695
385.18031.689	1.5033	1.4132	1.3962
594.55011.69	0.31173	0.32048	0.31693
850.55991.698	0.91736	0.90903	0.90841
918.30131.698	0.49073	0.58671	0.58123
679.55721.698	0.32769	0.30364	0.30411
784.63051.698	0.90756	0.88345	0.87329
703.58491.699	0.2935	0.35789	0.41377
685.5741.706	0.038578	0.27014	0.37611
706.59561.706	0.3737	0.52035	0.51945
851.56321.706	0.8522	0.95138	0.95921
846.59011.707	0.64198	0.71301	0.70448
670.58681.711	0.49547	0.48989	0.48702
818.57181.713	0.39185	0.42582	0.57455
824.5431.714	0.58782	0.53937	0.56323
671.56031.714	0.29157	0.3041	0.30117
838.55761.714	1.5235	1.5511	1.5338
662.55631.714	0.18821	0.62222	0.61687
655.5961.714	0.15382	0.15607	0.17749
881.5811.714	0.9102	0.98036	1.0049
678.56441.714	0.033486	0.45463	0.45
669.58071.714	0.14543	0.18382	0.18233
686.58151.714	0.55772	0.518	0.54294
700.59711.714	0.23074	0.23103	0.22898
705.59691.714	0.60334	0.612	0.60473
713.60511.714	0.13157	0.20329	0.26783
802.55521.715	0.69395	0.63653	0.6682
640.58861.716	0.36856	0.37292	0.36836
677.56761.72	0.1081	0.1427	0.1478
714.60981.722	0.81675	0.80284	0.80037
666.60981.723	0.5838	0.68749	0.68116
697.6161.73	0.23807	0.41961	0.47985
819.57511.73	0.33399	0.50204	0.51218
645.54721.73	0.064421	0.067091	0.18723
731.61531.731	1.0093	0.95575	0.95209
704.59331.731	1.4609	1.3466	1.3309
746.48721.731	0.58203	0.60295	0.73175
595.55161.731	0.33077	0.56703	0.57645
593.57091.731	0.11198	0.28931	0.29895
646.5421.731	0.76539	1.1452	1.1373
683.60121.732	0.29933	0.89782	0.90172
688.5871.737	0.30816	0.28596	0.28691
445.18861.737	0.14725	0.27415	0.30206
658.55521.739	0.13751	0.24995	0.32402
673.57261.742	0.033736	0.3415	0.3839
717.60181.745	1.3274	1.3115	1.3175
715.61551.747	0.54003	0.57105	0.61288
678.64071.747	0.20573	0.20533	0.24357
690.57881.747	1.0871	1.1631	1.1509
699.58971.747	0.46753	0.63139	0.6278
664.62521.747	0.21285	0.22994	0.23566
374.24491.748	0.65236	0.59942	0.64894
894.5891.748	0.094626	0.37664	0.38088
610.5741.748	0.64221	0.61458	0.61874
669.61961.748	0.61292	0.86835	0.87571
355.16971.748	1.3796	1.2929	1.298
745.63081.748	1.2852	1.2567	1.2514
660.55551.748	0.15055	0.37958	0.38351
679.6441.749	0.018111	0.020015	0.074238
820.59681.75	0.25037	0.31023	0.34668
684.60961.751	0.16424	0.36034	0.36164
733.62421.755	1.1755	1.079	1.0662
644.54551.756	0.62299	0.7787	0.77543
641.59111.761	0.11364	0.39888	0.41758
659.55831.762	0.40786	0.37405	0.37502
726.5141.763	0.77762	0.71498	0.71687
643.56441.763	0.58694	0.54566	0.54162
674.57161.763	0.49843	0.47619	0.47078
718.60761.764	1.2864	1.1853	1.1763
672.56841.764	0.11148	0.10713	0.10996
676.56551.764	0.00033338	0.12699	0.12857
875.65951.764	0.31164	0.3709	0.37619
113.06171.764	0.71461	0.8306	0.82363
687.58631.764	0.2638	0.2713	0.36237
97.06591.764	0.16455	0.23816	0.37305
668.61881.764	0.17014	0.20696	0.22329
661.55721.764	0.075449	0.44972	0.44425
592.56781.765	0.3059	0.8818	0.87789
689.58271.767	0.43325	0.39706	0.43458
637.59761.77	0.54661	0.57189	0.57146
625.59271.772	1.4581	1.3533	1.3368
729.63071.776	0.012937	0.0263	0.12171
626.57491.78	1.372	1.6471	1.6283
728.62581.78	0.74191	0.69707	0.68862
654.60421.78	0.3297	0.38587	0.41818
770.61231.781	0.090315	0.5126	0.51602
732.621.781	1.0032	0.98958	0.98813
832.57751.781	0.50665	0.58466	0.58005
719.61151.781	1.2559	1.1516	1.1402
771.61681.781	0.42779	0.74712	0.74587
665.62831.781	0.45194	0.4879	0.49531
622.57851.784	0.88402	0.86865	0.858
759.64581.789	1.1198	1.0274	1.0181
701.60141.797	0.00029465	0.72151	0.71651
608.56511.798	0.1595	0.15033	0.23698
623.58181.809	1.168	1.0705	1.0574
638.60221.81	0.3391	0.34614	0.34314
642.5691.814	0.92351	0.85968	0.88228
746.63551.814	1.4318	1.3245	1.3121
634.61431.814	0.53844	0.50614	0.50151
742.64081.814	0.21953	0.29478	0.31282
636.59451.814	0.38924	0.37274	0.40352
606.58331.815	0.75456	0.88995	0.88049
624.58791.82	0.56394	0.55178	0.58999
716.61841.821	0.0049372	0.31138	0.32461
607.58631.822	1.1022	1.061	1.0481
609.56881.825	0.97672	1.0831	1.0723
650.60971.831	0.68619	0.74035	0.7553
727.62041.831	0.32583	0.54678	0.5407
651.61291.831	0.38214	0.70934	0.72321
698.62121.834	0.025492	0.10892	0.15348
620.59841.837	0.23833	0.68627	0.67926
743.64771.838	1.2672	1.2331	1.2349
652.61661.847	0.71164	0.92191	0.91909
621.60191.847	0.59901	0.87358	0.86306
635.61761.847	1.1515	1.0687	1.0564
702.60121.847	0.12886	0.3666	0.36719
741.63591.847	0.26134	0.25238	0.26605
653.61681.855	0.12234	0.39498	0.39978
445.13321.874	1.0966	1.0158	1.0043
648.62821.916	0.69528	0.86779	0.86388
682.62881.922	1.1114	1.2583	1.2523
711.63441.93	0.90198	0.849	0.83925
683.63361.931	0.23326	0.23389	0.25451
680.63341.932	0.88655	0.95891	0.96454
786.63871.935	0.41639	0.40339	0.40642
667.60961.937	0.76441	0.75271	0.74616
712.64211.947	0.68673	0.72406	0.7239
681.62921.947	0.67256	0.75175	0.74729
725.65161.947	0.33785	0.50897	0.51127
662.64471.947	0.68772	0.764	0.76326
726.65851.947	0.3054	0.53819	0.54742
694.63671.948	0.77623	0.74833	0.74196
708.65141.948	0.83322	0.84631	0.84121
710.63331.948	0.63201	0.58888	0.59854
695.63851.956	0.72068	0.71555	0.71816
696.64031.962	0.49571	0.469	0.4721
709.65531.963	0.78385	0.78014	0.77513
697.64931.964	0.17983	0.41838	0.41534
724.65091.964	0.14939	0.20747	0.23629
739.66531.964	0.95663	0.87671	0.86953
241.94681.964	1.3425	1.4719	1.4602
722.66711.964	0.75263	0.70108	0.6925
740.6741.964	0.036623	0.11899	0.19827
738.66331.964	0.93642	0.87757	0.86901
779.61711.98	0.78435	0.72257	0.72425
778.61381.98	0.86266	0.79827	0.80285
780.6191.981	0.81526	0.75229	0.75434
692.65651.986	1.2065	1.1458	1.1323
827.6181.997	0.48283	0.47337	0.52202
693.65971.997	1.704	1.5619	1.5494
862.61052.031	1.8263	1.6853	1.6646
802.64092.031	0.18714	0.25945	0.35729
874.61772.031	1.4435	1.351	1.3344
860.60192.033	0.35371	0.78046	0.77203
799.64922.038	1.1803	1.0821	1.1045
847.59262.04	0.45513	0.61086	0.61366
963.73042.04	0.63255	0.60694	0.60016
884.59762.043	0.54087	0.49568	0.49559
785.63472.044	0.3632	0.61358	0.63278
814.66852.045	1.0829	0.99245	0.98738
833.57922.046	0.23462	0.8319	0.82955
834.58562.046	0.42369	0.44337	0.45485
926.71942.047	0.62988	0.57767	0.57285
913.71412.047	0.50078	0.46734	0.46531
826.67762.047	1.1197	1.0862	1.0729
798.64592.047	0.90494	0.85482	0.84497
938.72092.047	0.37252	0.37838	0.37433
911.70072.047	0.25847	0.27517	0.27566
937.71722.047	0.29532	0.27302	0.27129
925.71652.047	0.57124	0.52546	0.51957
813.66542.047	0.87284	0.81272	0.8036
827.68052.047	1.1371	1.0899	1.08
830.67132.047	0.91328	0.9778	0.98602
927.7292.047	0.62376	0.57305	0.56743
711.6662.047	1.0515	0.96398	0.96489
952.73632.047	0.44958	0.41263	0.40765
951.73242.047	0.49733	0.46133	0.45596
939.73152.047	0.54092	0.49953	0.49385
940.73452.047	0.58019	0.54112	0.53455
812.6622.047	1.3531	1.3022	1.2862
941.74322.047	0.65012	0.59582	0.59243
135.04512.047	1.3931	1.3107	1.3168
955.75782.048	0.81145	0.7443	0.7353
710.66332.048	0.64618	0.62428	0.61859
965.74812.048	0.46653	0.44806	0.44849
953.74642.048	0.6129	0.56822	0.56171
954.75072.049	0.66816	0.61374	0.60839
247.00452.049	1.6033	1.4814	1.4633
966.75162.049	0.39723	0.41053	0.40975
236.86292.051	0.02306	0.23654	0.24921
450.92892.052	0.87856	0.82765	0.8175
453.23532.057	0.32095	0.31938	0.32876
249.02022.062	0.014481	0.28532	0.42419
968.76512.062	0.62361	0.57933	0.57383
979.76352.064	0.64336	0.59106	0.58395
866.55772.064	0.89808	0.92496	0.91363
880.57332.064	1.0989	1.0279	1.0157
980.76742.064	0.75237	0.69876	0.69205
967.76072.064	0.70729	0.67073	0.66511
295.26442.064	0.92945	0.85189	0.845
982.78062.064	0.38052	0.41105	0.42862
994.78292.064	0.66994	0.61584	0.60829
981.77562.064	0.70973	0.65144	0.64627
192.90322.064	1.015	0.93181	0.92081
995.79022.064	0.6127	0.58506	0.58491
1007.7942.064	0.73548	0.67869	0.67036
993.77962.064	0.5766	0.54757	0.54712
109.06572.078	0.88569	0.83755	0.85932
111.08142.08	0.71093	0.84414	0.84843
167.14422.08	0.59661	0.65575	0.71794
168.14752.08	0.73391	0.71811	0.77491
211.13412.08	0.5326	0.61998	0.68653
154.06352.08	0.56431	0.65091	0.71375
308.83632.08	1.5779	1.4844	1.4726
350.94352.081	1.6095	1.4752	1.458
368.95392.081	1.0771	0.99371	1.0176
996.0112.081	0.93367	0.85715	0.84732
271.88032.083	0.38684	0.4407	0.46916
314.83732.093	0.85792	0.78857	0.78658
368.80292.097	1.2362	1.1426	1.1305
252.86992.097	0.84502	0.78365	0.78789
270.88072.097	1.1634	1.0745	1.0631
446.13582.097	0.83998	0.77005	0.79733
450.7812.099	0.93386	0.85587	0.85107
312.83682.099	1.071	1.032	1.0222
330.84742.114	1.2653	1.1734	1.1591
390.8142.116	1.0984	1.0527	1.0428
361.262.129	0.28323	0.44605	0.47682
523.1112.134	0.88217	0.81057	0.82752
524.11172.147	0.56515	0.52727	0.52519
387.09892.183	0.40629	0.49655	0.49958
233.15472.197	1.2015	1.1859	1.1723
190.99972.197	0.40419	0.4449	0.44543
146.02482.197	0.11319	0.21624	0.24646
234.15772.199	0.96761	0.9497	0.94355
329.28852.214	0.47856	0.70612	0.77716
660.55532.218	0.2354	0.22378	0.33735
688.58622.218	0.64613	0.59634	0.60353
329.09332.219	0.46346	0.54268	0.54965
658.55532.225	0.87136	0.80221	0.82532
659.55852.231	0.16073	0.32583	0.35442
672.57212.233	0.62258	0.6318	0.6451
263.05622.247	0.23679	0.26509	0.26244
686.58342.249	0.37857	0.39019	0.40344
393.34822.25	1.1938	1.1002	1.0948
687.58682.251	0.83353	0.84089	0.83139
113.06082.263	0.75792	0.69492	0.72661
867.56382.263	0.87819	0.81143	0.86526
881.57642.263	0.37514	0.40705	0.41376
715.61472.263	0.14465	0.14486	0.33632
714.61032.263	0.25016	0.71068	0.7159
869.57912.264	0.2261	0.58791	0.59789
637.59742.264	0.19277	0.20405	0.31988
892.57392.265	0.70111	0.6446	0.63852
685.57422.265	0.083308	0.1048	0.14753
97.06592.265	1.1734	1.0814	1.0975
868.5762.265	0.28538	0.85827	0.85438
890.5612.265	1.0477	1.0215	1.0089
784.62852.272	0.0048906	0.81989	0.82975
882.58812.275	0.28859	0.26449	0.26418
872.54382.275	0.7015	0.65833	0.65057
846.58942.28	1.3027	1.2047	1.2223
806.56522.28	1.6291	1.4988	1.481
856.59012.28	0.14212	0.18957	0.20272
235.12352.28	1.5636	1.4596	1.4448
853.56412.28	0.25564	0.42071	0.45383
817.29182.28	1.5829	1.4719	1.455
850.56022.28	1.2701	1.1851	1.1793
889.5552.28	0.1599	0.40486	0.45807
891.55922.28	1.4074	1.3033	1.2873
189.01942.28	0.42211	0.68913	0.68819
851.56342.28	1.43	1.3124	1.2963
854.57092.28	0.94266	1.3563	1.3399
857.59082.28	0.89781	0.89405	0.89919
917.28542.28	1.5876	1.4708	1.4561
469.23062.28	0.75627	0.69411	0.75449
481.23072.28	0.2828	0.34648	0.41156
804.5572.28	1.6888	1.5526	1.5377
852.56622.28	1.4946	1.3704	1.3547
855.57352.28	0.83	0.77024	0.76079
205.00972.28	1.6019	1.4744	1.4575
1147.72152.28	1.31	1.2011	1.1878
831.27192.28	1.5232	1.4103	1.3971
836.54432.28	0.37645	0.78472	0.77546
887.54242.28	0.63104	0.62051	0.61778
1168.75612.28	1.0183	0.94519	0.94626
854.28692.28	1.4572	1.3774	1.3634
107.04912.28	0.78073	0.73616	0.7598
1078.02032.28	1.434	1.3335	1.3172
1172.74432.28	1.2964	1.1948	1.1831
878.59062.28	1.3391	1.2339	1.2202
1177.00922.28	1.2054	1.1737	1.1627
1186.75772.28	1.4861	1.3619	1.3484
754.29692.28	1.5842	1.4788	1.4619
816.57112.28	0.98034	1.0629	1.0571
842.58362.28	0.99133	1.0222	1.0097
843.58542.28	1.0457	0.96217	0.96264
845.60432.28	1.5502	1.43	1.4259
879.59422.28	1.4168	1.3108	1.2969
978.02862.28	1.4015	1.3149	1.3002
585.30412.28	1.5302	1.4197	1.4038
817.57422.28	1.24	1.1561	1.1498
831.59162.28	1.4698	1.3509	1.3499
856.29242.28	1.5364	1.426	1.4093
858.02932.28	1.3297	1.2447	1.2316
977.02562.28	1.51	1.4034	1.3871
1077.01762.28	1.4438	1.3457	1.3302
986.26952.281	1.6375	1.5007	1.4825
1156.74622.281	0.9077	0.86266	0.85768
768.27612.281	1.4899	1.3857	1.3753
792.55322.281	1.6752	1.5369	1.5204
805.55922.281	1.687	1.5461	1.5275
830.58892.281	1.6314	1.4981	1.4864
955.28422.281	1.2126	1.1945	1.1824
1188.74882.281	0.91591	0.84178	0.87896
648.27892.281	1.3125	1.2245	1.2322
212.97932.281	1.5602	1.435	1.4176
313.29432.281	1.5769	1.4624	1.4458
824.54342.281	0.51288	0.66337	0.6874
828.57142.281	0.22338	0.75213	0.74379
857.0262.281	1.4786	1.3688	1.3522
858.61752.281	1.578	1.451	1.4475
864.57372.281	1.5112	1.3936	1.3778
865.57652.281	1.2778	1.1889	1.1811
887.27882.281	1.4896	1.3865	1.3771
758.0362.281	1.4959	1.3898	1.3741
770.29052.281	1.3833	1.2975	1.2895
846.26742.281	1.3401	1.2913	1.282
849.2822.281	1.3465	1.2908	1.2788
440.99792.282	1.4703	1.3484	1.3355
907.02272.282	1.3923	1.2933	1.2774
1161.72532.282	1.5327	1.4333	1.4178
262.97632.282	1.3368	1.3177	1.3162
535.02142.282	1.3595	1.2891	1.2735
726.26562.282	1.5103	1.4021	1.386
756.30282.282	1.596	1.4864	1.4702
807.56962.282	1.3776	1.3144	1.301
819.29382.282	1.3639	1.3044	1.2961
825.54662.282	0.11616	0.10953	0.11427
838.55782.282	1.4885	1.3849	1.3701
840.56572.282	1.1459	1.0502	1.0383
841.56542.282	1.265	1.207	1.1923
847.26982.282	1.3575	1.2469	1.234
855.2892.282	1.4231	1.351	1.3374
884.54532.282	0.78552	0.72934	0.72165
886.54542.282	0.19918	0.35365	0.35152
584.29972.282	1.5469	1.4436	1.427
640.58872.282	1.7804	1.6894	1.6719
755.32.282	1.5567	1.4579	1.4417
814.54822.282	1.0504	0.9697	1.0175
818.29212.282	1.5615	1.4606	1.4446
821.01462.282	1.3916	1.2807	1.2679
826.54852.282	0.28547	0.40222	0.43283
844.60182.282	1.5351	1.4084	1.3999
888.55442.282	1.1046	1.0335	1.0242
900.25642.282	1.4605	1.3488	1.3445
954.28032.282	1.3735	1.3116	1.3012
850.27662.282	1.4375	1.3183	1.3022
718.95472.282	1.0742	1.0198	1.0073
771.01672.282	1.5104	1.3861	1.3744
886.27442.282	1.4623	1.3614	1.3577
1170.75422.282	0.73893	0.75175	0.76968
221.00442.282	1.2316	1.1391	1.1388
668.61872.282	1.5422	1.4206	1.4049
839.56082.282	1.5893	1.5389	1.5423
908.02622.282	1.3564	1.2574	1.242
654.60362.282	1.7648	1.6697	1.6591
769.27992.282	1.5408	1.4247	1.412
782.32752.282	1.5402	1.4241	1.4066
832.26952.282	1.1872	1.1392	1.1492
668.95752.282	1.4304	1.3264	1.3133
801.27042.282	1.3917	1.2755	1.2653
1057.01392.282	1.4618	1.3427	1.3275
782.25762.282	1.2433	1.1395	1.1268
786.2862.282	1.5226	1.4194	1.4065
788.29182.282	1.2421	1.1898	1.1787
802.55622.282	0.036548	0.17185	0.17863
871.01392.282	1.189	1.1141	1.1122
815.54942.282	0.038763	0.23111	0.28657
810.51472.282	1.5385	1.4462	1.4289
811.51822.282	1.2154	1.183	1.1686
669.96092.283	1.38	1.2851	1.2723
787.28942.283	1.5394	1.428	1.4147
460.28312.283	0.71087	0.79644	0.81487
635.30022.283	1.3752	1.3214	1.3159
827.54312.283	0.089685	0.57636	0.57768
162.98242.283	1.5155	1.4123	1.4
712.94752.283	1.4028	1.2999	1.2869
812.52792.283	0.66938	0.63003	0.62693
534.30312.284	1.5265	1.4322	1.4158
666.28582.284	1.0035	1.0287	1.0204
784.2822.284	1.3572	1.2803	1.2681
870.23362.284	0.39526	0.42186	0.47789
535.30612.284	1.6368	1.5163	1.4986
713.9512.284	0.93343	0.94094	0.92942
734.29022.284	1.562	1.4379	1.4205
1198.7852.284	0.51593	0.58942	0.69238
771.29432.284	1.3095	1.2399	1.2324
1007.0162.284	1.4456	1.3501	1.3336
791.54342.284	1.5908	1.4688	1.4553
1196.78552.284	1.2163	1.1351	1.1219
900.54132.285	0.66226	0.76998	0.81995
312.2912.285	1.6642	1.526	1.5085
800.26682.285	1.4345	1.3303	1.3198
776.52472.285	1.5189	1.4581	1.4412
788.5252.285	1.1477	1.244	1.2292
808.57942.285	0.043069	0.28853	0.2928
373.08342.289	0.030174	0.20298	0.21951
814.24832.29	1.3918	1.31	1.298
790.53992.291	1.5822	1.4638	1.4514
686.29712.296	1.1144	1.0482	1.0432
785.28752.296	1.412	1.2971	1.2839
812.94122.296	1.0361	0.97839	0.985
868.21952.296	0.18834	0.23507	0.30242
634.29642.296	1.48	1.3911	1.3754
694.95742.296	1.2613	1.1562	1.1458
748.27112.296	1.6247	1.4894	1.4718
735.29452.296	1.4999	1.3916	1.3755
768.95112.296	1.3166	1.2332	1.2279
834.28272.296	1.486	1.3958	1.3791
750.27322.296	1.2915	1.2153	1.2067
793.55742.296	1.4739	1.3527	1.3425
282.282.296	1.4737	1.4107	1.4047
1094.93072.296	1.3301	1.2557	1.2425
601.31122.296	1.4345	1.4435	1.4409
766.27772.296	1.6551	1.5187	1.5043
777.52782.296	1.4028	1.3854	1.3699
1044.93342.296	0.12422	0.22563	0.22823
783.48082.297	1.7408	1.5966	1.5793
794.56752.297	0.79061	0.73457	0.74579
789.52842.297	1.0891	1.1895	1.1762
856.24192.297	0.99164	0.9088	0.89808
994.9382.297	0.033129	0.48939	0.48386
855.24322.297	0.61204	0.56887	0.63532
766.53842.297	0.91349	0.84136	0.8508
786.50862.297	1.305	1.1987	1.1891
795.57172.297	1.2014	1.1014	1.0882
780.55312.297	0.062849	0.060102	0.20895
716.28452.297	1.2938	1.2027	1.19
754.54982.297	1.0653	0.98441	0.98039
854.242.297	0.76809	0.71606	0.72464
116.05032.297	1.1905	1.4596	1.4422
783.57262.297	1.2053	1.1628	1.191
740.52712.297	0.58876	0.90612	0.89639
752.54082.297	1.2882	1.1975	1.1866
768.55492.297	1.4317	1.3121	1.3072
784.4932.297	1.759	1.6124	1.5928
700.49622.297	1.3206	1.3165	1.3003
726.53782.297	1.2904	1.2071	1.2009
738.50922.297	1.7413	1.6199	1.6061
769.55862.297	1.4993	1.4339	1.4338
787.5122.297	1.0314	0.96381	0.95206
1167.76032.297	0.39976	0.38331	0.48038
301.21742.297	1.2942	1.1952	1.1807
739.51292.297	1.6826	1.5933	1.5881
742.54422.297	1.5271	1.3997	1.3878
761.49922.297	1.5536	1.4686	1.4511
779.54252.297	1.6119	1.507	1.4918
195.08622.297	1.0666	1.0293	1.0232
617.29982.297	1.528	1.4141	1.3998
711.48332.297	0.87683	0.87232	0.89823
724.51072.297	0.17035	0.72981	0.75883
765.5282.297	0.55327	0.50736	0.5121
782.47752.297	1.5735	1.4489	1.4347
274.1442.297	1.18	1.1503	1.1394
677.49592.297	0.44434	0.41429	0.4398
702.51022.297	0.73877	1.1371	1.1253
709.46792.297	1.2369	1.172	1.1623
714.51832.297	0.20705	0.46775	0.51586
715.52052.297	0.37867	0.74838	0.75762
750.52062.297	1.8037	1.654	1.6337
751.52142.297	1.719	1.5785	1.5595
785.58862.297	0.85976	0.78858	0.78453
664.48312.297	0.23894	0.88394	0.88638
699.48382.297	0.81539	0.97939	0.97375
708.46182.297	0.81754	1.0623	1.0515
712.49572.297	1.8466	1.6993	1.6877
758.47872.297	1.3188	1.2297	1.2237
112.98562.297	1.5909	1.5895	1.5807
649.4642.297	1.684	1.5537	1.5406
782.56872.297	1.1845	1.1315	1.1562
390.24042.297	1.3163	1.213	1.2037
690.50872.297	1.3787	1.2662	1.2541
701.50062.297	1.0056	0.968	0.95613
710.47842.297	1.6908	1.5661	1.5681
713.52.297	1.791	1.6515	1.6422
725.5152.297	0.085413	0.50391	0.49848
737.4972.297	1.7262	1.5909	1.5809
755.55322.297	0.70361	0.67236	0.66659
756.55692.297	1.715	1.5806	1.567
767.54272.297	0.98424	0.90222	0.92143
264.16062.297	1.3607	1.3024	1.2873
698.47882.297	0.19455	1.0899	1.0951
703.51322.297	0.84743	1.1774	1.1649
194.08222.298	1.3738	1.3228	1.3084
662.47682.298	0.32834	0.6842	0.67689
678.49832.298	0.48427	0.73269	0.73133
691.51262.298	0.33797	0.31018	0.31298
741.53012.298	0.19251	1.1729	1.1603
759.48222.298	1.3127	1.2565	1.2422
781.55722.298	0.54836	0.80468	0.79488
716.5282.298	0.61424	1.0292	1.0563
796.58132.298	0.71488	0.73568	0.78566
479.36992.298	0.22782	0.80712	0.8595
441.36972.298	0.95359	1.1209	1.1199
634.44542.298	0.53332	0.53924	0.54095
685.46812.298	1.3758	1.2814	1.2908
676.49222.298	0.3411	0.34299	0.37889
778.53892.298	1.4713	1.3826	1.3707
672.46192.298	1.0409	1.1907	1.1775
688.49452.298	1.6465	1.5305	1.513
727.54182.298	1.2786	1.1897	1.1997
743.54712.298	1.3213	1.2443	1.2352
785.49652.298	1.5929	1.4603	1.4478
836.42742.298	1.7263	1.5822	1.5669
663.48022.298	0.065477	0.78521	0.79095
684.28822.298	1.719	1.5782	1.559
704.52152.298	0.080734	0.58291	0.61791
753.54422.298	1.2118	1.1511	1.1495
684.46162.298	1.7176	1.58	1.5739
696.46532.298	0.98978	1.0825	1.0798
764.52512.298	0.8668	0.79492	0.7863
501.39112.298	1.2353	1.2149	1.2039
692.51582.298	0.25172	0.25064	0.24993
1144.9262.298	1.5452	1.4187	1.4018
388.15542.298	0.70045	1.1583	1.1442
515.40682.298	1.2673	1.2527	1.2386
580.35772.298	1.8976	1.7587	1.7427
635.44892.298	0.38339	0.4029	0.41475
661.46182.298	1.1819	1.0842	1.0908
736.49412.298	1.7262	1.587	1.5741
705.52582.298	0.3007	0.2841	0.28976
648.4612.298	1.6277	1.4927	1.4761
687.48192.298	0.3674	0.65211	0.79013
616.29042.298	1.3669	1.3147	1.3013
706.52942.298	0.54314	0.49882	0.49273
717.53072.298	0.34766	0.67376	0.67085
686.47732.298	0.2258	0.75533	0.81551
689.49792.298	1.5728	1.4925	1.4745
784.58492.298	0.58636	0.60633	0.61293
797.58432.298	0.31673	0.30431	0.30953
713.60482.298	0.61369	0.71681	0.73105
517.38722.299	1.3869	1.3143	1.3048
675.48122.299	1.5309	1.4637	1.4472
723.48622.299	1.2775	1.1781	1.1699
757.55992.299	1.5731	1.4657	1.451
658.4452.299	0.10342	0.87239	0.86208
730.55762.299	0.76499	0.72764	0.73483
733.56022.299	0.95634	0.8854	0.89254
718.53712.299	1.0271	0.95221	0.9448
833.62692.299	0.6204	0.70659	0.70396
1197.78542.3	0.96076	0.88951	0.88392
749.53162.3	1.4413	1.3895	1.3725
992.64242.3	0.65065	0.59952	0.61224
646.44482.3	0.87538	1.0326	1.0205
820.59042.3	0.15617	0.34315	0.37241
673.46622.301	1.0729	1.1928	1.1829
802.27742.301	1.3831	1.2929	1.287
278.10362.301	1.0147	1.2286	1.2237
279.2332.301	0.40267	0.46647	0.48766
720.54452.301	0.87973	0.80642	0.80545
586.30542.301	0.35188	0.71959	0.73306
267.2332.301	0.97305	0.92463	0.91526
758.56832.302	0.94924	1.1015	1.1145
660.46122.302	0.72088	1.0028	0.9968
771.57382.302	0.59285	0.62547	0.6204
674.47782.302	1.7016	1.586	1.5668
763.51372.302	1.544	1.4192	1.4122
516.412.302	1.08	1.0746	1.0686
731.55992.302	1.0977	1.027	1.0144
619.96422.302	0.89414	0.9374	0.92911
816.46192.307	0.82339	0.97916	0.98145
770.57022.308	1.3896	1.3093	1.2971
685.29552.309	1.5347	1.408	1.3979
662.95082.313	1.4232	1.3293	1.3132
618.96062.313	1.421	1.3578	1.3447
759.57382.313	1.4065	1.3204	1.3048
864.46052.313	1.2697	1.2484	1.2628
746.56092.313	0.89053	0.86458	0.85943
798.59912.314	0.79084	0.75633	0.75519
417.07322.314	0.73657	0.92603	0.92188
396.21842.314	1.1996	1.1308	1.1205
700.28642.314	1.7665	1.619	1.6002
708.03942.314	1.3569	1.2951	1.2793
296.08012.315	0.35566	0.35023	0.35195
760.57422.315	1.0088	1.0273	1.0158
850.45392.315	0.49083	0.67856	0.74322
599.28852.315	1.2587	1.1736	1.1815
747.56492.315	0.69562	0.64279	0.63546
744.55622.315	0.13652	0.12837	0.14948
269.24852.316	0.12837	0.18044	0.32035
722.48742.317	1.7934	1.6459	1.6258
721.01642.318	0.67795	0.89902	0.888
732.56072.318	0.0533	0.26236	0.36422
719.54182.318	0.41966	0.85707	0.86513
772.58312.319	1.1991	1.1204	1.1067
728.55672.319	0.40515	0.77899	0.79072
748.52422.321	1.4596	1.3995	1.3824
548.28132.323	1.5585	1.4416	1.427
816.28762.323	0.21351	0.37969	0.50569
281.24862.327	0.94302	0.92508	0.91909
729.55992.327	0.8781	1.0297	1.0171
642.95132.33	1.2502	1.2239	1.2546
745.56072.33	0.21135	0.24032	0.24094
594.96332.33	1.3255	1.215	1.2106
134.0472.33	1.5425	1.4485	1.4361
598.28322.331	0.98186	1.0032	1.0257
1181.78772.332	0.16114	0.14924	0.16992
847.63352.334	0.543	0.49809	0.5307
535.39982.334	1.0514	0.9758	1.0131
530.96752.335	1.427	1.3097	1.2966
613.9572.336	1.2556	1.1593	1.1547
566.29272.34	1.5733	1.4865	1.4683
569.96722.346	1.4457	1.33	1.3183
568.96392.346	1.4111	1.2975	1.2857
612.95372.346	1.348	1.247	1.2368
848.63632.346	0.66196	0.66548	0.66358
625.21842.346	1.1696	1.0904	1.0931
624.21382.346	1.293	1.2086	1.2051
318.982.346	1.3812	1.268	1.2563
241.21722.347	0.35044	0.33633	0.34243
484.30582.348	1.3216	1.2881	1.2742
485.30862.349	1.2971	1.2402	1.2271
1056.67772.363	0.31344	0.38277	0.38399
491.37592.363	0.77981	0.71727	0.7568
238.05122.363	0.16106	0.27595	0.31146
659.51272.363	0.14542	0.46093	0.47638
136.04282.364	1.3284	1.4443	1.4436
865.64212.364	0.57396	0.5279	0.55038
1195.80382.365	0.66238	0.61284	0.62204
645.49722.365	1.7507	1.6148	1.5977
506.29132.365	0.32578	0.48037	0.54402
646.49682.365	1.7816	1.6634	1.6435
268.9832.368	1.0059	0.98023	0.9682
579.4622.37	1.3958	1.6715	1.6517
519.97052.38	1.17	1.1197	1.1129
518.96712.38	1.3453	1.2626	1.2484
562.9572.38	1.2088	1.1709	1.1576
893.67232.38	1.1174	1.0263	1.0182
671.26872.38	1.3185	1.2202	1.2064
550.38682.38	0.6155	0.71203	0.70444
507.36892.381	0.82177	0.79694	0.82073
639.28642.382	1.3419	1.2696	1.2564
672.27332.382	1.4554	1.3517	1.3359
1055.68272.384	0.28577	0.6401	0.64549
875.65982.384	1.1803	1.1176	1.1043
550.29682.386	1.4321	1.3254	1.3099
640.28982.387	1.4594	1.3827	1.3676
876.66362.387	0.28401	0.26039	0.41272
500.30022.387	1.0795	1.1507	1.1398
916.51682.39	0.61352	0.57577	0.6152
888.25442.394	0.3307	0.30308	0.33326
889.25812.396	0.39733	0.36566	0.38546
312.1722.396	0.58734	0.77886	0.77066
536.37242.396	0.84429	0.99806	0.9877
951.24972.396	0.87763	0.80438	0.80191
542.95692.396	0.84056	0.85203	0.91274
665.26572.396	1.4018	1.3063	1.2905
537.37582.396	1.5191	1.4003	1.3832
900.50922.398	1.4482	1.3437	1.3275
297.15292.399	0.35934	1.0214	1.0092
773.59342.404	0.15638	0.34036	0.33623
1168.79182.407	1.3325	1.2647	1.2514
874.23842.413	0.2157	0.21547	0.31169
494.96992.413	1.1551	1.0893	1.0829
498.2842.413	0.66857	0.62492	0.62415
430.97352.413	1.3739	1.2959	1.2807
516.29572.413	1.5301	1.4068	1.3896
522.35642.413	0.64935	1.02	1.0087
431.97672.413	0.53062	0.60972	0.61271
523.35982.413	0.76967	1.0135	1.0127
638.51882.413	1.5281	1.4326	1.4159
818.23522.414	0.45031	0.41279	0.5055
610.48752.415	0.50684	1.1822	1.2033
474.28582.416	1.0988	1.3207	1.3251
702.53832.416	0.16671	0.38077	0.3764
1081.71722.417	0.6539	0.60885	0.60388
508.36782.417	0.023751	0.66119	0.65893
473.2832.417	1.1236	1.335	1.3389
940.6282.419	0.94432	0.86703	0.87044
501.30622.42	0.59273	0.91223	0.9357
469.97282.42	1.2913	1.1898	1.1848
475.28772.421	1.0941	1.3173	1.3238
468.97032.421	1.2118	1.1236	1.1162
512.96062.422	1.1941	1.1198	1.1162
624.50292.423	1.1631	1.251	1.2369
923.21912.425	0.85517	0.7959	0.80114
592.96462.429	1.1657	1.0727	1.0679
861.22722.429	0.44527	0.47294	0.49633
767.59942.43	1.1608	1.0663	1.0561
1193.81792.43	0.9002	1.0025	0.9902
164.07172.43	0.15639	0.51693	0.56398
860.22352.43	0.37288	0.35428	0.39355
478.32922.43	1.1206	1.0455	1.0569
479.33252.43	1.2583	1.1673	1.1722
903.5272.433	0.28458	0.60598	0.60071
637.30832.433	0.95771	0.91921	0.93091
762.51862.435	1.5398	1.4168	1.4101
655.30612.435	0.44562	0.41481	0.41184
638.30692.436	1.1189	1.0721	1.0791
821.59022.436	0.19915	0.27846	0.2764
904.532.439	0.60421	0.55691	0.59167
902.52392.44	0.83013	0.7805	0.83835
654.30512.442	0.94848	0.88577	0.87529
710.5082.446	1.4936	1.4091	1.3919
591.5732.446	0.29014	0.36937	0.36578
846.20772.446	0.72299	0.69365	0.7088
464.3152.446	1.8257	1.6763	1.659
847.21122.448	0.25937	0.31948	0.33575
324.25432.448	0.23931	0.22795	0.32039
465.31792.448	1.7496	1.6185	1.6076
325.2572.449	0.32653	0.49001	0.53135
476.31152.45	1.5302	1.4135	1.3992
852.262.45	0.41928	0.38633	0.48765
851.2572.458	0.54776	0.50367	0.55127
788.26132.461	0.26291	0.26091	0.33316
789.2652.461	0.3052	0.29473	0.35372
1105.69342.463	0.55036	0.52344	0.51966
335.22582.463	0.02581	0.029251	0.066952
365.28022.463	1.4075	1.2972	1.2818
533.52972.463	1.1687	1.2348	1.2355
366.28372.463	0.88189	0.80844	0.79971
492.48652.465	1.4742	1.3888	1.372
499.30122.465	0.23777	0.26478	0.26869
495.32792.468	1.5173	1.418	1.4056
833.19632.471	0.57203	0.52447	0.63453
832.19372.479	0.83609	0.77826	0.79972
837.24112.479	0.26883	0.27509	0.32263
494.32422.479	1.4792	1.405	1.3934
667.28622.479	0.66187	0.67891	0.6706
396.25042.479	0.056603	0.054317	0.054523
395.24762.479	0.064693	0.06392	0.065353
418.97352.479	1.1634	1.1282	1.1146
483.30192.479	0.098221	0.097985	0.0968
774.24572.48	0.3502	0.32715	0.41187
423.22812.48	1.0573	1.134	1.1281
491.48322.48	0.90469	0.82963	0.84841
775.25032.48	0.45001	0.47949	0.5382
421.2272.481	0.9521	1.0933	1.0911
422.22992.482	1.1708	1.2347	1.2287
477.46752.483	0.69585	0.65704	0.67055
351.2212.483	0.036501	0.068515	0.068016
817.50282.483	1.4503	1.448	1.4499
451.30312.484	1.3819	1.2905	1.2832
536.54872.485	1.6186	1.4892	1.4772
824.2332.486	0.18789	0.17519	0.29894
521.52882.496	0.66292	0.61611	0.61825
794.50612.496	1.463	1.47	1.4648
549.5252.496	0.45366	0.50379	0.51959
796.52432.496	1.6529	1.5672	1.5554
354.26492.496	1.0069	0.96474	0.98308
407.28142.496	0.71042	0.65177	0.67914
468.33412.496	1.5303	1.404	1.392
467.33152.496	1.7325	1.5885	1.5765
793.50162.496	1.5154	1.503	1.5001
466.32812.496	1.8389	1.6854	1.6666
321.21052.496	0.53196	0.56296	0.55695
795.51982.497	1.6044	1.5158	1.5165
818.17472.499	0.65038	0.6108	0.61467
642.22522.499	0.87295	0.80722	0.81016
504.30482.5	0.76795	0.85534	0.86782
535.54512.5	0.74416	0.68291	0.67853
480.30972.5	1.5019	1.3766	1.3917
295.26422.5	1.4612	1.3814	1.3645
481.31332.5	1.3544	1.2429	1.2652
450.29872.503	1.3569	1.2739	1.2631
434.30872.504	1.2562	1.1658	1.1519
322.21432.505	0.014218	0.25287	0.25147
494.5022.505	1.2063	1.1075	1.0945
296.22342.512	0.22601	0.29259	0.36288
760.232.512	0.44831	0.44098	0.50048
493.31262.513	1.6254	1.5108	1.4926
835.00092.513	0.82408	0.85459	0.86544
493.49872.513	1.1281	1.0752	1.0644
492.30952.513	1.62	1.5075	1.4895
492.97092.513	0.80101	0.78559	0.80834
823.22562.513	0.37952	0.34781	0.4649
761.23392.513	0.48066	0.49094	0.52223
405.2682.513	0.48362	0.45228	0.52392
601.36042.513	0.25143	0.25528	0.25366
508.51662.513	1.2206	1.1601	1.1747
479.48292.513	0.98421	0.98355	0.97398
762.23392.513	0.19093	0.30368	0.40593
426.26072.513	0.22341	0.23485	0.23396
463.45152.514	0.49953	0.47247	0.52542
507.51282.514	1.1021	1.0924	1.0819
481.46182.515	0.016705	0.19312	0.21189
725.59412.516	0.35987	0.64126	0.6405
455.39972.516	1.0483	1.0111	1.0019
696.50092.517	0.26569	0.36073	0.36486
381.23232.517	0.27555	0.27225	0.27067
407.42492.518	0.61315	1.0215	1.0163
447.272.519	1.1837	1.2065	1.201
425.25732.521	0.22078	0.22374	0.22198
382.23562.521	0.29826	0.31431	0.31336
469.28532.529	0.25589	0.25795	0.25579
443.20892.529	0.47065	0.47223	0.46783
441.20342.529	0.30705	0.28293	0.28243
442.20692.529	0.39552	0.36907	0.36459
502.29312.529	0.75901	0.738	0.74684
1038.57422.529	0.10104	0.56338	0.59668
549.38152.529	0.61268	1.0419	1.0291
679.48132.529	1.3581	1.2449	1.2467
286.2392.529	1.5334	1.7257	1.712
449.43632.529	0.95117	0.90822	0.91199
337.20552.529	0.29027	0.29712	0.29699
350.24592.529	0.055464	0.159	0.22216
802.24222.529	0.46628	0.47387	0.51071
227.20152.529	0.24486	0.537	0.56788
338.2092.529	0.31412	0.31838	0.31738
772.52052.529	1.421	1.3027	1.308
804.16122.53	0.7807	0.71702	0.73435
282.20752.532	0.5318	0.5462	0.57488
771.51752.532	1.6359	1.5182	1.5075
435.42082.532	0.48373	0.55884	0.55743
282.25212.533	0.85734	0.95293	0.94994
228.20482.534	0.77818	1.007	0.99561
307.19482.537	0.016976	0.020074	0.019951
454.39852.538	1.329	1.2541	1.2436
809.212.539	0.28543	0.26219	0.41467
746.21452.54	0.60738	0.58566	0.62316
452.45542.543	1.329	1.2456	1.2307
453.39522.543	1.0539	1.1161	1.1125
747.21882.546	0.54894	0.53383	0.58267
774.53682.546	1.0777	1.1817	1.1673
468.30012.546	1.8148	1.6639	1.6453
196.03792.546	1.2378	1.1877	1.1905
451.4522.546	1.1114	1.0612	1.0505
479.29772.546	1.5025	1.4335	1.4177
308.19822.546	0.056717	0.053386	0.059579
467.29812.546	1.7263	1.5874	1.574
666.46582.546	1.0674	1.0754	1.0896
478.29442.546	1.5362	1.4597	1.4428
820.25172.546	0.075286	0.096717	0.3119
466.29472.546	1.7415	1.6004	1.5855
652.26162.546	1.2876	1.2475	1.2326
508.48152.547	0.5219	0.65402	0.65279
509.49132.548	0.96513	0.90378	0.90735
967.58512.548	0.13912	0.13521	0.30505
760.52012.549	0.60597	1.1898	1.1818
465.46722.549	0.73772	0.77982	0.77066
500.27882.55	1.3178	1.2263	1.2246
773.5342.551	1.1059	1.1986	1.1843
439.27322.553	0.085359	0.21216	0.20959
788.55232.555	1.1113	1.1457	1.1321
368.97652.556	1.238	1.1507	1.1477
466.47032.556	1.3871	1.2915	1.2757
507.47822.56	0.51349	0.58341	0.58744
455.27012.563	0.11995	0.11303	0.11488
787.54922.563	1.1717	1.2344	1.2198
380.3982.564	0.75061	1.0755	1.0705
438.43912.565	0.96169	0.93714	0.92588
411.24242.565	0.12315	0.11448	0.11806
379.39442.565	0.74056	0.98177	0.98685
759.51812.566	0.72583	1.0428	1.0302
367.21822.566	0.09268	0.08592	0.0888
437.4362.567	1.3445	1.2476	1.256
268.19152.567	0.97919	0.90543	0.90507
790.14582.569	1.0095	0.93174	0.95233
746.50562.571	0.46198	0.96205	0.95211
747.51782.571	0.13958	1.0137	1.0023
745.50272.571	0.55008	0.97752	0.96632
795.19482.576	0.3734	0.35172	0.41291
732.19892.577	0.87564	0.81556	0.83198
777.55552.579	0.83377	0.79374	0.78403
336.23022.579	1.7437	1.5983	1.5797
214.04852.579	1.4794	1.4187	1.4118
733.20232.579	0.82532	0.75687	0.77554
775.54972.579	1.287	1.2095	1.2012
776.55282.579	1.1945	1.1328	1.1276
476.27832.579	1.2751	1.1844	1.1845
323.18982.579	0.12653	0.12068	0.12464
477.28222.579	0.96248	0.89196	0.89275
735.50952.582	0.21603	0.93646	0.9263
734.5062.582	0.27989	0.94567	0.93537
761.53342.586	0.51876	0.9782	0.96917
585.96242.589	0.61092	0.62338	0.6442
421.40512.589	0.61178	0.56562	0.57689
719.48682.594	0.28661	0.92881	0.92082
365.37862.594	0.76697	1.0074	1.0021
720.49012.596	0.29849	0.95797	0.94965
733.50272.596	0.28023	0.94333	0.93287
293.17912.596	0.39322	0.4637	0.46535
294.18242.596	0.38996	0.47643	0.47841
347.22592.596	0.22967	0.95085	0.94429
295.17822.596	0.39024	0.43755	0.43858
412.38822.596	0.32318	0.31515	0.39788
786.59892.596	0.28969	0.37421	0.37366
296.18062.596	0.38776	0.37185	0.3718
453.28182.596	0.16577	0.39588	0.62516
324.19242.596	0.15248	0.15973	0.16135
452.27852.596	0.22131	0.4402	0.63847
721.49832.596	0.58289	1.1589	1.1457
717.47082.596	0.33873	0.68521	0.70608
255.08862.596	2.0429	2.0273	2.0038
375.13092.596	1.8951	1.8963	1.8731
454.28432.596	0.31135	0.62702	0.68202
465.28192.599	1.4397	1.3737	1.3568
581.51442.599	0.53982	0.60529	0.61872
482.33162.599	0.27112	0.5524	0.55063
464.27852.6	1.4127	1.3558	1.3393
408.39292.6	0.74139	0.68618	0.70784
409.31162.601	1.0361	1.257	1.2613
397.22562.601	0.76655	0.79955	0.78976
638.24452.601	1.4263	1.337	1.322
411.38582.601	0.018102	0.29384	0.37963
774.21142.603	0.3226	0.33373	0.44187
407.38952.606	0.84441	0.82541	0.83467
708.48832.612	1.1998	1.5459	1.5342
398.22982.612	0.67064	0.69949	0.69143
424.42362.613	0.67223	0.76142	0.75209
707.48492.613	0.54552	1.1889	1.1783
254.17592.613	0.51668	0.61698	0.72036
718.18322.613	0.8564	0.78626	0.81197
441.25292.613	0.72028	0.75754	0.74826
423.42042.613	0.68785	0.66839	0.66204
481.33142.613	0.85174	1.0494	1.0791
719.18742.613	0.76773	0.74971	0.75535
735.00782.613	0.83848	0.86052	0.85549
474.26172.613	1.0827	0.9962	1.0198
776.13122.615	1.701	1.5867	1.571
370.12922.617	0.87546	0.80286	0.80462
653.30172.617	0.19513	0.31184	0.31832
353.20252.617	0.63545	0.66367	0.6562
706.47422.618	0.99616	1.0505	1.0377
705.4712.618	1.0044	1.0638	1.0511
792.222.622	0.45145	0.48184	0.53291
693.47072.622	0.79287	1.2779	1.263
695.47792.623	0.69646	1.2707	1.2641
694.47482.625	0.63051	1.2226	1.2084
354.20632.626	0.72081	0.74028	0.73203
425.3982.627	0.34665	0.5968	0.6319
691.45532.629	0.79098	0.90325	0.89635
409.40512.629	1.1046	1.0134	1.001
410.40862.629	0.90522	0.83757	0.83219
449.28932.629	1.3083	1.2178	1.2222
621.4762.629	1.1105	1.0262	1.0144
692.45882.629	0.69197	0.83286	0.82541
267.26792.629	1.2394	1.1381	1.1701
269.28412.629	0.80029	0.80525	0.83765
270.28772.629	0.30391	0.55787	0.58866
351.36282.631	1.2059	1.1956	1.1911
393.37352.632	0.53897	0.66944	0.67026
626.23282.633	1.1976	1.2429	1.2351
309.17422.634	0.77663	0.77019	0.76087
479.44562.634	0.52371	0.49399	0.48847
398.3722.639	1.5775	1.4476	1.4301
253.21732.639	0.62179	0.89602	0.8872
981.57122.639	0.52774	0.49946	0.5208
980.56852.64	1.0325	0.94721	0.93608
310.17742.64	0.78024	0.78274	0.77313
250.14492.641	1.1802	1.1425	1.1343
596.4232.641	0.51625	0.53465	0.52851
680.4612.645	0.15231	1.173	1.1628
397.36872.646	1.1207	1.1889	1.1772
760.19672.646	0.56269	0.70403	0.70715
679.45562.646	0.31714	1.1927	1.1804
566.44272.648	1.2951	1.2758	1.2766
280.16642.651	0.24284	0.2264	0.22657
568.45072.652	1.0409	1.0324	1.0275
665.44192.654	0.41844	0.42126	0.43662
567.44812.656	1.2485	1.2457	1.2388
705.17112.656	0.70466	0.66337	0.66502
279.16352.656	0.22441	0.20636	0.20681
762.11432.662	1.114	1.0334	1.0217
395.38922.662	0.4862	0.4794	0.53268
396.39262.662	0.61682	0.5859	0.62423
704.16772.662	1.1306	1.0464	1.0544
778.20472.662	0.45574	0.42778	0.47377
438.26262.662	1.6647	1.5609	1.542
465.43122.662	0.76241	0.72431	0.71926
394.27042.662	0.2341	0.54289	0.53792
438.40332.664	1.2253	1.2061	1.2003
466.43412.667	0.39817	0.44662	0.44442
437.40022.668	1.2036	1.2189	1.204
393.26742.668	0.91303	0.9351	0.92455
339.20012.67	0.97018	0.92084	0.93935
337.34742.673	0.81983	1.0345	1.0246
385.35892.673	1.1182	1.1435	1.1344
383.35322.674	1.0607	1.1738	1.174
384.35652.674	1.2203	1.2265	1.2253
595.42472.677	1.0706	0.98583	0.97381
341.20122.679	0.97893	0.9242	0.94031
340.20342.679	0.96221	0.9153	0.93643
342.20182.679	1.089	1.0172	1.0329
1151.72152.683	0.18429	0.56763	0.56652
495.47812.685	0.2876	0.26363	0.34842
1149.71552.685	0.97464	0.90864	0.89771
1150.71952.685	0.68186	0.62903	0.62166
295.15762.686	0.045812	0.53528	0.59026
265.1482.701	0.59128	0.66649	0.65851
764.18892.702	0.071683	0.07171	0.27302
940.66592.703	0.98495	0.90397	0.92135
425.36412.706	1.7728	1.636	1.6162
426.36732.707	1.7723	1.6313	1.612
427.37022.707	1.7596	1.6195	1.6001
242.08212.708	0.054032	0.52562	0.52186
424.2452.711	0.10742	0.36821	0.37494
690.1522.712	1.0857	1.0113	1.0074
395.3532.712	0.67018	0.7287	0.73679
939.66482.712	0.82113	0.75407	0.74483
382.37692.712	0.021028	0.25748	0.25495
748.09852.712	0.84477	0.87361	0.86327
381.37362.713	0.12486	0.27745	0.27405
370.3412.719	0.1046	1.0623	1.0968
320.23462.724	1.1128	1.38	1.3849
369.33792.724	0.47993	0.87922	0.89506
319.23112.724	1.1168	1.3555	1.3607
266.15122.724	0.58519	0.63002	0.62289
539.46552.729	0.37313	0.45174	0.47429
267.14692.729	0.51491	0.58069	0.57627
579.4292.729	0.1052	0.15533	0.2432
365.34252.729	1.097	1.0112	1.0244
634.39752.733	1.5836	1.4907	1.4781
538.41132.734	1.3194	1.3223	1.3298
540.41872.735	1.0644	1.0894	1.1003
366.34572.735	0.97272	0.89219	0.90541
325.18452.735	0.84318	0.80449	0.817
539.41512.736	1.3575	1.3386	1.3507
367.35822.743	0.80639	0.76364	0.76718
368.36152.743	0.61851	0.59753	0.62328
294.13472.746	0.97221	0.93405	0.92262
326.18772.747	0.85414	0.81814	0.83309
750.1732.752	0.1843	0.43223	0.49411
327.18432.758	0.81428	0.78158	0.79966
375.2562.758	0.24831	0.27294	0.40764
328.18562.762	0.97194	0.91856	0.92066
635.01572.762	1.0522	0.99067	0.99795
676.13642.762	1.0499	0.96292	0.97413
621.44012.765	1.2644	1.3041	1.2881
410.37232.766	1.2406	1.259	1.2435
409.36892.766	1.6332	1.527	1.5093
356.32512.777	0.70098	0.6918	0.7491
351.32682.779	0.6308	0.63627	0.63709
344.28882.779	1.0536	1.0908	1.0808
343.28542.779	0.80585	1.1031	1.0931
355.32172.779	1.2907	1.2529	1.2855
613.23522.779	0.68553	0.64543	0.64882
423.38452.779	0.15928	0.17185	0.19525
354.34582.784	0.61872	0.56736	0.60938
353.34242.787	0.58789	0.54421	0.58945
402.26712.791	0.42029	0.74049	0.74894
381.33732.795	1.6132	1.4866	1.4716
305.21552.796	1.1477	1.4147	1.4101
306.21882.796	0.97967	1.1999	1.2036
251.13262.801	0.078774	0.60381	0.67641
183.0122.805	0.84384	0.80153	0.82559
967.69542.816	0.7299	0.67724	0.67036
433.29552.818	1.632	1.4975	1.4947
301.11152.819	0.27756	0.48766	0.515
434.29872.821	1.4988	1.3901	1.3868
662.12072.826	1.1755	1.09	1.0856
429.26542.827	0.34658	1.2553	1.2399
313.16872.841	0.70727	0.6792	0.6895
312.1722.841	0.76442	0.73163	0.74663
311.16872.845	0.77693	0.73816	0.74779
340.33022.851	0.36871	0.37385	0.47196
339.32682.852	0.55478	0.60011	0.63423
397.33252.857	0.67128	0.92225	0.91164
376.25262.862	0.9279	1.0678	1.0547
377.25652.872	0.41366	0.50815	0.50201
388.25272.874	0.55278	0.70908	0.70168
208.04412.879	0.71446	0.87369	0.86713
292.20322.883	0.39977	0.93852	0.93325
291.19992.884	0.17367	0.90594	0.91052
497.42032.884	0.12835	0.36805	0.38542
239.06752.885	0.8665	0.90328	0.8922
241.07212.889	0.86526	0.92321	0.91339
207.0412.889	0.9479	0.98257	0.97067
240.07042.892	0.88552	0.98993	0.97828
648.1042.894	1.4436	1.3231	1.3211
337.31122.895	0.36081	0.62937	0.73184
338.31462.895	0.30899	0.67087	0.72757
324.29892.898	0.71519	0.65548	0.75588
323.29552.904	0.83373	0.79736	0.83472
374.23612.912	1.343	1.2317	1.2185
325.31112.927	0.92534	0.87661	0.91556
326.31452.928	0.90186	0.84342	0.86651
297.1532.929	0.56167	0.51855	0.53932
298.15642.929	0.55977	0.51882	0.52929
314.27792.942	0.73989	1.034	1.0247
447.31012.942	1.4837	1.3656	1.3556
313.27482.944	0.6142	1.0419	1.0359
364.23732.956	0.94645	1.104	1.0935
363.24052.957	1.0641	1.1018	1.0965
362.23722.957	1.0728	1.1083	1.1049
290.13872.962	0.97023	0.88944	0.90312
311.29552.962	0.75357	0.74562	0.80164
312.29872.965	0.78658	0.84697	0.87879
328.29392.968	1.0884	1.1312	1.1209
402.30042.971	0.88361	0.94733	0.93699
327.29062.971	1.1782	1.2013	1.195
323.17052.978	0.24661	0.41523	0.41355
277.18422.99	0.94271	1.0088	1.0023
111.01972.991	0.012543	1.0478	1.035
278.18722.993	1.2623	1.1865	1.1724
360.22152.994	0.8531	0.86407	0.8616
368.31832.995	0.070963	0.46207	0.56888
350.23583.001	0.32464	0.63988	0.6372
365.23683.001	1.2361	1.1947	1.1939
366.243.005	1.1243	1.1879	1.1762
322.16633.01	0.21054	0.22045	0.23053
386.27013.011	1.6028	1.4704	1.4704
309.27993.025	0.58262	0.6896	0.80918
310.28343.026	0.47148	0.43751	0.60427
415.28513.029	0.34495	1.0854	1.0765
409.33143.041	0.1598	0.15032	0.28864
620.07563.044	0.72064	0.67112	0.68833
348.2213.045	0.60305	0.63884	0.65035
389.2713.055	0.92759	1.0191	1.0067
340.28733.06	1.2448	1.1678	1.1667
298.28283.078	0.62435	0.65225	0.75601
297.27933.086	1.0678	1.0835	1.1004
418.30183.093	0.15897	0.16111	0.18282
354.30283.094	0.78463	0.82173	0.84879
606.06053.094	0.93213	0.91021	0.92484
417.29913.094	1.6754	1.5414	1.5274
366.3013.095	1.1551	1.1102	1.1173
406.26213.095	0.46417	0.4472	0.55574
307.26393.105	1.1271	1.1723	1.1995
409.26253.111	0.35646	0.33023	0.36062
351.22133.111	0.53619	0.6636	0.6913
352.22443.111	0.63184	0.74903	0.76678
354.2223.111	0.023197	0.69659	0.7369
98.94943.114	1.2205	1.1856	1.1833
325.27473.118	0.3025	0.46055	0.46395
265.25353.12	0.17752	1.1928	1.179
380.25463.127	0.43106	0.56181	0.5737
379.25173.127	0.57389	0.61573	0.62652
286.27343.128	0.61689	0.71667	0.71683
285.27063.128	0.69612	0.7204	0.72311
495.33573.128	0.49712	0.59061	0.59694
284.26793.128	0.66533	0.69496	0.69848
496.33853.128	0.57237	0.61325	0.61816
510.35383.128	0.50135	0.50327	0.54241
283.26513.128	0.66787	0.70167	0.70511
365.26623.128	0.23661	0.50786	0.50494
353.22073.128	0.82154	0.84389	0.85003
403.28493.128	1.2796	1.1794	1.1866
909.5483.139	1.628	1.496	1.49
334.20583.144	0.59141	0.54432	0.59469
910.5523.144	1.4981	1.3956	1.3813
209.08353.145	0.41263	0.54819	0.54171
296.26773.145	1.7418	1.5964	1.5849
295.26443.145	1.7345	1.5896	1.5778
907.52973.152	1.1317	1.0407	1.0485
1083.61123.152	0.42351	1.1437	1.1342
1084.61463.153	0.29236	0.87788	0.87685
449.29063.159	1.0279	1.016	1.0133
906.5213.16	0.95704	0.87776	0.8704
905.5173.16	0.5512	0.66979	0.66367
306.25183.161	1.3807	1.3914	1.3983
898.55183.161	1.292	1.2568	1.2431
305.24843.161	1.3643	1.3786	1.3855
1097.53943.161	1.2328	1.2755	1.2633
866.53863.169	1.4444	1.3531	1.3393
897.5473.169	1.343	1.2736	1.2589
953.47973.169	0.15643	0.54791	0.55028
884.53923.172	1.3675	1.2833	1.2676
901.4883.172	0.24711	0.36141	0.44509
903.50273.175	0.30053	0.27571	0.33396
374.27123.176	1.2612	1.2303	1.229
883.53613.176	1.327	1.2473	1.2321
885.5443.177	1.1937	1.1112	1.0979
895.53483.177	1.1256	1.0439	1.0369
904.51053.177	0.57034	0.52316	0.52524
896.53783.177	1.1679	1.0908	1.0821
383.35293.178	1.177	1.0878	1.0796
899.5583.178	0.58892	0.77643	0.77608
886.54843.182	0.91877	0.84598	0.83575
392.24773.193	0.87061	0.97649	0.98129
881.52013.194	1.6019	1.482	1.4657
882.5233.194	1.6015	1.4809	1.4646
393.25023.194	0.97706	0.98868	0.99758
951.46473.195	0.85723	0.78805	0.81992
337.20543.195	0.55838	0.51261	0.56934
338.20853.199	0.42406	0.41727	0.51809
879.50323.202	1.158	1.1914	1.1788
303.23273.202	1.1528	1.2305	1.2493
869.51973.206	0.82489	1.0162	1.015
870.52283.206	0.82322	1.0169	1.0148
880.50633.206	0.99784	1.0103	1.0012
871.533.21	0.44489	0.91266	0.92182
872.53623.211	0.10978	0.87668	0.90341
281.24883.211	1.4328	1.315	1.3317
282.25213.211	1.434	1.3145	1.3353
887.5583.211	0.20118	0.43457	0.45805
264.16823.211	0.036262	0.18062	0.1807
263.16543.211	1.2049	1.1384	1.1252
304.23633.211	1.1437	1.227	1.2449
299.25893.211	1.1043	1.0296	1.0189
329.27183.224	0.70006	0.99412	0.98517
359.15423.226	0.093252	0.6181	0.61101
373.27363.227	1.3137	1.2062	1.215
270.2523.228	1.2876	1.204	1.2196
370.16633.228	0.10262	0.46515	0.46004
269.24873.228	1.3363	1.2482	1.2603
868.50793.241	0.95951	1.1007	1.093
867.50443.242	0.92507	1.0905	1.079
855.50333.243	1.7585	1.6169	1.6069
856.50673.244	1.7473	1.6068	1.597
857.51543.244	1.6037	1.5201	1.5161
858.5223.252	1.1445	1.2815	1.2846
339.28983.253	0.73705	0.71798	0.70926
873.54843.261	0.030852	0.66409	0.70899
349.20153.261	0.66714	0.64914	0.64118
141.09213.261	0.59107	0.61861	0.62292
301.21763.261	1.4372	1.4464	1.4495
302.2213.261	1.4481	1.4533	1.4568
326.27253.262	1.0398	0.98114	1.0058
854.48983.269	0.24172	0.70519	0.69664
859.53413.277	1.3445	1.3438	1.3284
860.5373.277	1.4053	1.3683	1.3532
1140.6333.288	0.69478	1.0873	1.084
195.06923.291	0.34489	0.55091	0.54417
841.48753.291	0.2866	0.56993	0.66826
382.23513.292	0.95204	0.89539	0.899
279.23293.293	1.2682	1.262	1.2806
280.23643.294	1.2645	1.2523	1.2739
225.22223.294	0.64388	0.5904	0.58934
1141.63663.294	0.79754	0.90592	0.91906
861.54963.294	1.4749	1.3861	1.3745
862.5533.294	1.4735	1.3863	1.375
381.23183.294	0.96319	0.89617	0.91345
876.56763.308	0.64645	1.0047	1.0057
338.26943.309	1.3544	1.3149	1.3241
311.25873.311	0.18072	1.2609	1.2457
875.56423.311	1.2113	1.1534	1.1406
863.56253.319	1.3555	1.2701	1.263
847.5343.328	0.76824	1.1482	1.1389
848.53713.328	0.9418	1.1644	1.1511
375.28963.328	1.2105	1.1297	1.1403
353.30573.328	0.24477	0.4776	0.57526
511.47293.328	0.5313	0.55346	0.54829
1177.23773.328	0.91365	0.84503	0.84984
468.3073.328	0.86266	0.84167	0.83623
1176.23463.328	1.0649	0.98725	0.98649
257.23933.328	1.072	1.0218	1.0135
572.16993.328	1.0421	0.95586	0.96465
256.23673.328	1.1021	1.0398	1.031
255.23383.328	1.0989	1.0361	1.0271
237.22243.328	1.16	1.074	1.0692
467.30463.328	0.81568	0.79582	0.79366
337.23563.328	0.75299	0.7827	0.77322
258.2423.328	0.97364	0.95619	0.94587
827.47143.328	1.6469	1.5121	1.5136
338.23883.328	0.31497	0.47463	0.47086
571.16583.328	1.1406	1.0696	1.0771
834.52053.328	1.5539	1.4241	1.4116
408.24263.338	0.96687	0.93733	0.95236
849.55043.339	0.59009	0.73625	0.72958
833.51733.341	1.738	1.6074	1.5913
277.21723.344	1.4585	1.4218	1.4251
278.22073.344	1.4531	1.4225	1.4247
836.53673.344	1.496	1.3797	1.3679
835.5333.345	1.3058	1.2678	1.2656
268.23643.345	1.705	1.5637	1.5486
267.2333.346	1.71	1.5683	1.5529
223.08043.361	0.97775	0.91132	0.90023
346.23873.362	1.8703	1.7274	1.717
421.33183.362	1.326	1.2422	1.2432
222.0773.374	1.1718	1.0994	1.0949
695.50813.378	0.70384	0.69278	0.6861
249.15293.39	1.2705	1.1643	1.1502
285.24363.391	1.8606	1.7154	1.7005
286.24693.394	1.6405	1.5399	1.5243
265.21723.394	1.2753	1.24	1.2451
312.25523.403	0.36498	1.2719	1.2591
271.22783.407	1.5935	1.4615	1.4473
254.22073.409	1.658	1.5619	1.5733
122.03273.41	1.2801	1.1753	1.1649
253.21743.411	1.6662	1.5747	1.5854
275.20153.411	1.4781	1.4435	1.4464
223.1343.428	0.5857	0.66156	0.68521
368.21953.44	0.9759	0.93811	0.98648
367.21593.441	0.97121	0.89048	0.92388
297.24353.444	1.982	1.8782	1.8554
715.47473.451	0.78784	0.76249	0.75319
295.22693.452	0.60896	0.56178	0.55668
243.2233.46	1.5705	1.4406	1.4483
298.24683.46	1.9513	1.8774	1.8571
241.21733.461	1.6524	1.5154	1.5219
242.22073.461	1.7022	1.5605	1.563
524.30693.464	1.5511	1.4233	1.41
523.30423.475	1.6046	1.4715	1.4554
240.20483.488	0.45009	0.50249	0.67449
696.50043.492	0.20437	0.31663	0.35426
239.20173.493	0.39508	0.3625	0.6529
355.16883.494	1.1622	1.0861	1.0849
251.20113.503	1.4558	1.3655	1.3859
650.39193.51	0.57495	0.61532	0.60997
681.4923.514	0.94606	0.86809	0.86001
433.29543.528	0.65766	0.84234	0.84345
509.28853.537	1.2445	1.2398	1.2255
510.29183.543	1.0015	1.1422	1.1285
735.43973.544	0.99346	0.96291	0.95123
229.20763.567	1.9144	1.812	1.8148
228.2053.576	1.8518	1.6988	1.6882
227.20163.577	1.8405	1.6893	1.6795
325.27453.577	1.9142	1.7702	1.7562
273.14873.577	1.1066	1.0143	1.0183
229.15973.585	1.1483	1.0572	1.0531
317.13943.594	1.2895	1.1827	1.1761
616.40793.594	0.75497	0.69277	0.68435
659.20623.594	1.6954	1.5885	1.5768
429.30113.594	0.61557	0.95984	0.95493
118.04033.594	0.19362	0.78284	0.77791
195.13893.594	0.78407	0.80112	0.81667
447.13463.596	1.6895	1.6224	1.6196
430.30393.596	0.44882	0.86626	0.88
701.45933.604	0.73987	0.68858	0.68095
448.13783.609	1.746	1.6614	1.6535
316.2573.61	0.79643	0.82095	0.84991
315.25373.62	1.1402	1.075	1.0766
225.18563.643	0.39858	0.3737	0.48407
583.42573.643	0.29284	0.47103	0.46776
582.42373.643	1.0427	0.95896	0.94723
484.27793.644	1.7601	1.6132	1.5934
496.27663.644	0.96147	1.05	1.0372
483.27343.644	1.8183	1.6665	1.6467
342.26523.644	0.74025	0.89759	0.89444
495.27323.644	0.92656	1.0381	1.0254
284.22413.645	0.7289	0.67742	0.6732
343.26823.645	0.89125	0.96978	0.9581
667.47623.66	0.89014	0.81578	0.80957
721.42723.671	0.99789	0.91502	0.90431
269.2123.692	0.53504	0.49043	0.48442
636.37623.693	0.97703	0.89638	0.88599
303.23273.71	1.2675	1.2436	1.2306
634.36453.71	0.36631	0.33954	0.33826
287.22243.719	0.32025	0.56504	0.62426
434.28013.721	0.5568	0.66042	0.65267
301.2633.727	0.95972	0.87996	0.87515
214.18933.727	0.45269	0.47857	0.52922
432.27883.734	1.5096	1.4141	1.3978
213.18583.738	0.68307	0.71521	0.74138
687.44453.738	0.82003	0.75333	0.74414
688.44593.743	0.47855	0.44213	0.43675
738.51283.743	0.62381	0.6112	0.61199
300.26243.744	1.5449	1.4356	1.4207
299.25913.746	1.2924	1.1946	1.1855
328.24953.759	0.67092	0.69154	0.72259
602.39243.76	0.78553	0.72075	0.71258
603.39523.76	0.83333	0.76524	0.75587
478.29293.76	1.8096	1.6626	1.6423
600.37993.776	0.26432	0.26699	0.26773
685.43333.793	0.089659	0.1726	0.17995
653.46073.806	0.8912	0.82584	0.81876
500.27263.806	0.048195	0.24781	0.32153
654.46173.809	0.10123	0.47301	0.50884
570.41313.809	0.64575	0.6573	0.65014
569.41093.809	1.0035	0.91971	0.90843
568.40813.81	0.91684	0.84028	0.82997
707.41263.81	0.91842	0.85111	0.85648
498.2633.826	0.27323	0.38215	0.42601
499.26633.826	0.22236	0.40407	0.43077
299.20183.826	1.6322	1.505	1.4867
300.20483.826	1.4833	1.3594	1.3432
379.14593.827	0.28895	0.27327	0.28048
809.55023.829	1.2951	1.196	1.2033
631.40643.842	0.48188	0.53291	0.53625
476.27723.843	1.5616	1.4324	1.4182
193.15973.843	0.55933	0.56978	0.59441
288.22593.846	0.41751	0.46478	0.52855
183.17523.847	0.81816	0.83568	0.85946
289.22823.859	0.015063	0.029055	0.31791
622.35953.86	0.94767	0.87067	0.86116
199.17043.86	0.67739	0.69142	0.70599
200.17363.86	0.57291	0.65807	0.66814
623.36233.86	0.59753	0.55874	0.55254
674.43153.86	0.65044	0.63318	0.64545
464.27793.874	1.7856	1.6367	1.6175
673.42923.874	0.82722	0.75854	0.75008
724.49743.875	0.94634	0.94237	0.93199
621.35043.878	0.63224	0.58061	0.57391
705.40253.879	0.41651	0.38515	0.38404
197.15463.88	1.314	1.2128	1.2312
620.34853.889	0.5911	0.55224	0.54938
475.26663.892	1.324	1.2322	1.2171
474.26313.892	1.4164	1.3033	1.2875
455.3523.893	0.84343	0.80225	0.79267
437.32673.893	0.36333	0.33372	0.33474
456.35483.91	1.07	1.0361	1.0286
269.13953.91	1.2192	1.1219	1.1441
134.10033.923	0.80393	0.74764	0.7472
462.26583.924	0.90615	0.9731	0.96508
589.37943.926	0.85035	0.77937	0.77457
452.273.926	1.3654	1.3636	1.3474
588.37653.926	0.85761	0.78604	0.77839
131.09073.926	1.3146	1.2464	1.2313
583.35883.927	0.64897	0.59859	0.59436
587.36673.928	0.25816	0.3373	0.33433
586.36433.938	0.4986	0.45743	0.45687
640.44743.938	0.81299	0.75394	0.74488
135.10393.939	1.0657	0.9935	0.98398
130.08733.941	1.8781	1.7248	1.7042
136.10733.941	1.3606	1.3261	1.3105
639.44523.942	0.95869	0.87899	0.86845
450.26333.943	1.4034	1.3802	1.3646
451.26633.943	1.4329	1.3963	1.3804
671.41753.943	0.32407	0.3455	0.34687
703.44053.943	0.5441	0.5583	0.56707
473.25143.952	0.14452	0.57013	0.56313
472.24733.957	0.16294	0.84254	0.8348
470.23163.959	1.4539	1.5917	1.5782
471.23553.959	1.5421	1.6578	1.6492
693.3933.96	0.18597	0.22213	0.30109
555.39543.975	1.0931	1.0142	1.0017
554.39263.975	0.99041	0.92013	0.90884
556.39663.976	0.1605	0.19202	0.25164
469.33973.976	1.1665	1.097	1.0838
470.34243.976	1.3022	1.2178	1.2077
479.26183.989	0.59945	0.59609	0.59535
608.34473.993	1.3137	1.2372	1.2261
439.26124.007	0.22	0.39145	0.44015
659.41324.007	0.73781	0.67826	0.67531
744.4634.009	0.06208	0.47393	0.52151
669.45724.009	0.71052	0.70076	0.69847
271.22774.01	1.4059	1.2887	1.2745
448.24744.01	1.7725	1.9896	1.9721
552.37594.01	1.0828	1.0938	1.0832
449.25044.012	1.7511	1.9875	1.9717
186.15794.023	0.73045	0.78307	0.78219
248.09624.023	0.34293	0.7776	0.76811
660.41614.024	0.79777	0.74469	0.77789
185.15464.026	0.75712	0.76865	0.77418
710.48194.03	0.74683	0.68478	0.67801
617.39474.037	0.25408	0.33447	0.34856
682.47854.039	0.29118	0.57531	0.58186
691.38584.04	0.5465	0.51393	0.51685
192.11524.04	0.42661	0.47308	0.50228
205.1234.04	0.55726	0.56169	0.58226
294.17944.04	0.55585	0.5598	0.5784
293.17614.041	0.53384	0.54477	0.56564
222.15784.042	0.54948	0.54522	0.56825
221.15454.042	0.52403	0.53298	0.55304
236.10554.042	0.54704	0.54805	0.56849
237.10914.042	0.52038	0.52584	0.54969
220.14684.042	0.55579	0.56465	0.58319
295.1824.043	0.61282	0.59762	0.61061
177.09174.043	0.60692	0.60055	0.61629
438.25444.043	0.080615	1.0332	1.0299
668.4694.049	0.48098	0.49694	0.52789
136.01654.056	0.19404	0.46536	0.45995
425.25044.059	1.3975	1.3213	1.3074
606.3344.059	0.21365	0.19964	0.19762
424.2474.059	1.3163	1.2921	1.278
426.25284.059	1.1299	1.0513	1.0479
437.2514.059	0.24829	1.1598	1.1476
436.24824.059	0.15642	1.1718	1.1588
362.21014.06	0.25281	1.0083	0.99647
683.46964.071	0.11824	0.23351	0.31155
688.19114.072	0.14358	0.72527	0.72268
604.37254.076	0.24403	0.31274	0.31963
152.9964.076	0.20109	0.73822	0.73689
625.42964.076	0.91022	0.83532	0.82704
626.43224.086	1.0053	0.93996	0.932
808.4534.089	0.45332	0.43014	0.42661
171.00644.089	0.16837	1.1104	1.097
574.36094.089	1.0346	0.95446	0.94279
575.36394.089	1.0321	0.95539	0.94372
658.40444.102	0.89472	0.89032	0.88627
657.40194.102	0.37103	0.37485	0.37443
435.23554.121	0.52021	1.3078	1.2958
434.23254.122	0.33889	1.2218	1.2102
445.21934.126	0.71176	1.3363	1.3206
444.21614.126	0.75214	1.4769	1.4604
237.07994.126	0.39046	0.6758	0.66939
390.24024.126	1.0784	1.1683	1.1829
687.41264.126	0.16999	0.22376	0.22149
690.42584.127	0.56129	0.54347	0.53687
480.27364.137	1.65	1.6574	1.6401
313.18014.142	1.2877	1.1873	1.1733
730.44794.142	1.0231	0.95339	0.94796
455.3244.142	1.2758	1.2607	1.246
689.42484.144	1.1777	1.0796	1.0719
781.52044.147	0.14359	0.51232	0.51724
423.2354.149	0.18635	1.2208	1.2065
348.19434.151	0.078677	1.1211	1.1169
422.2324.151	0.20212	1.2103	1.1965
542.37854.152	0.97736	0.90844	0.89775
540.37694.154	1.1349	1.046	1.0332
541.37984.157	1.1189	1.0879	1.0823
696.46674.165	0.3768	0.37438	0.38391
688.43094.169	0.099582	0.32391	0.34582
336.19454.175	0.10031	1.1186	1.1085
410.23174.175	0.14167	1.2485	1.2349
411.23484.175	0.036801	1.2604	1.2467
412.23734.175	0.069586	1.2351	1.2215
171.13914.176	0.7503	0.78981	0.78428
172.14234.176	0.75207	0.79831	0.79693
815.49714.176	0.91444	0.84537	0.83923
655.44154.186	0.55505	0.51944	0.51308
594.32874.187	0.97325	0.92202	0.91155
645.39754.192	0.79557	0.73123	0.72509
646.40044.192	0.41897	0.55043	0.55499
538.36014.2	0.32578	0.30137	0.29836
191.07474.209	1.6904	1.5524	1.5341
210.15764.223	1.1397	1.0866	1.1026
209.15474.224	1.1852	1.1157	1.1286
467.26114.226	1.2783	1.7372	1.7172
466.25794.226	1.2734	1.7915	1.772
623.41334.233	0.46745	0.44239	0.44004
583.41494.243	0.76174	0.92283	0.91309
774.47344.245	0.36614	0.38071	0.37637
584.41824.258	0.57145	0.58669	0.58067
611.41394.259	0.92815	0.86017	0.85137
356.25564.259	1.2203	1.3061	1.3165
612.41664.26	0.489	0.5418	0.54426
717.43774.272	0.086615	0.30102	0.29915
643.38634.272	0.089443	0.33596	0.3345
644.38854.274	0.16185	0.20498	0.21087
716.43294.276	0.50113	0.46703	0.46571
726.47794.29	0.48705	0.62443	0.68695
560.34514.291	0.80086	0.76409	0.75472
397.21934.291	0.88292	1.1569	1.1431
396.21594.292	0.99214	1.1848	1.1708
408.21594.292	1.0259	1.7424	1.7255
409.21914.292	1.0633	1.7426	1.726
558.33374.292	0.44715	0.4349	0.43145
561.34784.292	0.43269	0.4257	0.42164
767.50564.292	0.68407	0.63101	0.6239
682.45134.292	0.67992	0.62892	0.62315
357.25354.303	1.2777	1.3465	1.354
683.45384.307	0.66607	0.64085	0.6793
388.2284.308	0.18712	1.1391	1.1256
788.47894.317	0.15595	0.54057	0.53396
590.35624.32	0.33835	0.47448	0.47001
398.22624.324	0.3539	0.83483	0.84746
441.30834.326	0.68784	0.93565	0.92554
676.41024.326	0.21365	0.20732	0.27696
631.38194.326	0.90933	0.8496	0.83968
654.45164.327	0.026541	0.027019	0.03615
787.47834.327	0.27286	0.34002	0.37497
801.48184.336	0.62	0.59521	0.62489
526.36144.343	0.97635	0.94195	0.93076
527.36424.344	1.013	0.98922	0.98216
837.5474.347	1.5168	1.3966	1.3808
482.37094.352	0.062686	0.10897	0.15394
836.54394.352	1.3089	1.2017	1.1885
528.36374.354	0.050615	0.41548	0.41051
641.4254.355	0.81654	0.75789	0.75029
589.35514.356	0.93356	0.8822	0.87172
714.42544.357	0.51808	0.48441	0.50832
838.55524.357	0.46367	0.43746	0.43831
642.42734.357	0.25941	0.26674	0.26383
632.38854.358	0.73312	0.74233	0.73478
452.24264.359	1.7774	1.8989	1.8782
556.37154.359	0.42663	0.43033	0.4256
159.12914.359	0.28139	0.51275	0.51242
157.12344.359	0.54766	0.61592	0.61662
158.12684.359	0.51792	0.60292	0.6042
139.11274.359	0.80158	0.79947	0.78989
823.53134.361	1.288	1.285	1.2693
797.51554.364	0.73376	0.89965	0.93779
708.46554.373	0.62611	0.61756	0.62298
335.22274.374	0.78872	0.82235	0.81308
822.52834.374	1.4019	1.3623	1.3462
808.51394.377	1.0109	0.94337	0.93205
809.5174.377	0.95026	0.88363	0.87299
703.43064.38	0.94213	0.90368	0.89308
557.37414.386	0.27744	0.26332	0.26205
721.47994.391	0.16432	0.40755	0.4544
811.53054.391	0.74728	0.69125	0.68332
807.49784.391	1.6194	1.4942	1.4812
723.40614.392	0.53096	0.5934	0.58761
831.49694.393	0.32792	0.30099	0.34214
824.54084.396	0.68806	0.63404	0.66671
816.48584.402	0.54528	0.57238	0.5682
806.49654.403	1.5786	1.4639	1.4539
707.46384.404	1.3071	1.2254	1.217
794.4984.407	1.652	1.5419	1.5232
810.52634.407	0.38023	0.35982	0.37434
795.5014.411	1.6314	1.5305	1.5117
812.54044.419	0.61169	0.57022	0.57579
712.46194.423	0.52212	0.902	0.9209
597.39834.424	1.181	1.0991	1.0856
383.20424.424	1.2297	1.2327	1.2189
138.01984.425	0.84087	0.92976	0.93582
374.20914.425	1.139	1.2293	1.2293
753.49384.425	0.63684	0.60958	0.61487
798.52354.425	0.28157	0.52652	0.5426
382.20014.425	1.2699	1.3461	1.3296
629.37154.425	0.34806	0.34342	0.34175
630.37254.425	0.045695	0.13057	0.17579
598.4014.426	0.80767	0.84126	0.83151
213.96374.426	0.68075	0.86291	0.86917
845.49884.427	0.11473	0.30216	0.31149
134.00724.427	0.9972	0.96693	0.95507
569.39944.429	0.52745	0.51988	0.53495
675.40664.432	0.5019	0.62984	0.65469
619.37854.432	0.48433	0.70763	0.72136
802.47814.433	0.8188	0.75356	0.76232
693.44584.434	0.35683	0.44506	0.4543
603.3684.44	0.16606	0.15584	0.38701
780.48124.441	1.529	1.45	1.4426
781.48534.441	1.4151	1.3375	1.3343
796.51154.441	1.3582	1.3031	1.2872
783.50334.443	0.98306	0.93346	0.92735
618.38254.45	0.14442	0.16432	0.16353
786.5224.452	0.24314	0.22591	0.22338
546.32934.457	0.29985	0.28759	0.28444
784.51084.458	1.5234	1.5163	1.5064
660.38624.459	0.88412	0.82956	0.81938
702.41744.459	0.10277	0.34912	0.34505
342.23964.46	1.2554	1.3309	1.341
617.36634.465	0.70659	0.99653	0.98478
617.27634.469	1.7487	1.6564	1.6477
787.52654.472	0.28429	0.69295	0.68597
782.49794.475	1.1595	1.1215	1.108
746.44494.475	0.46145	0.57527	0.60087
802.55724.481	0.71057	0.84349	0.83316
668.43614.481	0.57832	0.54948	0.54555
739.48134.483	0.083713	0.35891	0.37039
770.49624.485	0.65168	0.62855	0.63614
740.48044.489	1.0723	0.99101	0.98454
773.46334.489	0.54307	0.5117	0.51127
659.38164.491	0.7124	0.66676	0.65865
789.54514.492	0.951	0.88307	0.88668
662.39494.492	0.1818	0.28415	0.28904
427.29274.493	0.41748	0.54332	0.59597
788.54254.495	1.07	1.0405	1.0286
340.22424.506	0.23302	1.3429	1.3303
627.40874.506	0.66907	0.61374	0.61283
468.35524.507	0.39524	0.64234	0.63855
513.34854.509	0.94516	0.934	0.92834
512.34564.509	0.72196	0.79127	0.78157
669.43924.509	0.17495	0.17366	0.18809
117.07484.515	1.2835	1.183	1.1857
775.53024.517	1.4514	1.3531	1.3377
774.5274.517	1.6368	1.5108	1.502
628.41094.517	0.061207	0.19484	0.24933
732.43064.517	1.0394	0.95376	0.9421
120.08514.519	0.72121	0.8439	0.84003
670.43674.519	0.78763	1.069	1.0584
514.34444.523	0.29907	0.3257	0.32777
121.08854.524	1.3725	1.3061	1.2901
384.21384.525	0.43552	0.8358	0.84192
116.07174.525	1.6586	1.5205	1.5039
576.33984.525	0.096334	0.19851	0.21597
583.38274.526	1.4958	1.3761	1.3609
584.38534.526	0.55174	0.5064	0.50049
103.05524.527	1.7938	1.6574	1.6419
155.07274.528	1.4901	1.3696	1.3529
147.0454.529	1.7935	1.6639	1.6547
661.39264.53	0.72052	0.66583	0.67
769.49044.535	0.81637	0.9925	1.0088
761.51234.535	0.24194	0.55749	0.5577
111.08194.538	1.4026	1.3007	1.2853
662.32664.541	0.84496	0.78341	0.81173
640.43244.541	0.64796	0.67303	0.66589
156.07524.541	1.1088	1.0425	1.0301
760.50874.541	0.6372	0.75562	0.75333
172.09884.541	1.2324	1.1343	1.1294
173.10174.541	1.5158	1.4244	1.4079
164.07164.542	1.8957	1.7639	1.748
660.31614.542	0.80076	0.74874	0.76911
661.32014.542	0.8701	0.80918	0.82526
165.07474.543	1.7405	1.6175	1.6056
506.18884.543	1.8718	1.721	1.7043
515.224.543	1.53	1.4211	1.4088
1002.4334.551	1.8263	1.675	1.6598
730.42054.556	0.97169	0.90804	0.90078
615.35524.558	0.50091	0.46455	0.47429
368.18454.559	1.2994	1.2206	1.2081
543.35774.573	0.28206	0.29494	0.30743
144.11114.575	0.88596	0.96663	0.95495
143.10764.575	0.87398	0.9267	0.91692
698.44564.577	1.0856	1.1033	1.0969
759.44964.583	0.023966	0.79755	0.86666
718.41564.583	0.0040405	0.042895	0.065147
179.05594.586	1.1437	1.1717	1.1675
605.36894.593	0.60916	0.78138	0.80395
341.10924.594	1.7413	1.5997	1.5807
636.31784.598	1.6517	1.5234	1.5066
171.01174.608	0.23596	0.70187	0.6946
277.15534.609	1.3144	1.4515	1.4543
413.2774.609	0.54606	0.65974	0.72872
342.11244.609	1.5035	1.3813	1.3676
604.36954.609	0.61806	0.57754	0.57153
377.08584.611	1.2682	1.1661	1.1535
684.43184.625	1.3049	1.29	1.2901
401.134.625	1.8982	1.7517	1.7307
532.31594.629	1.0055	0.93765	0.92645
404.10484.634	1.6317	1.5007	1.4827
360.19314.642	1.4387	1.3334	1.3348
688.4034.642	0.82223	0.76472	0.76082
89.02444.642	1.2665	1.1867	1.1738
379.07914.642	1.539	1.4105	1.3945
613.39334.644	0.9642	0.91458	0.90493
161.04524.644	1.239	1.1411	1.136
613.32014.656	1.2443	1.1579	1.1637
612.31554.657	1.2992	1.21	1.2093
363.0914.657	1.5845	1.4823	1.4774
243.17164.658	1.3007	1.3919	1.3969
443.03214.658	1.4109	1.2932	1.2774
954.43444.658	1.6298	1.5143	1.4969
654.42054.658	0.60515	0.82219	0.81232
634.30034.658	0.90815	1.1778	1.1635
614.39534.659	0.24044	0.39715	0.4816
498.32974.659	0.11673	0.15965	0.15773
647.37634.659	0.90783	0.98966	0.98561
180.0544.66	1.3615	1.3205	1.3135
683.22524.661	1.8016	1.6535	1.6335
380.08334.662	1.381	1.2785	1.2628
674.39114.666	0.42943	0.39356	0.39493
817.47974.671	0.65275	0.62047	0.62438
71.01414.672	1.6448	1.5078	1.5004
59.01434.675	1.6238	1.4913	1.4834
461.04344.675	1.0903	1.1017	1.0928
684.2294.675	1.8667	1.7109	1.6905
343.1144.675	1.3506	1.277	1.2614
789.46024.675	0.64983	0.71233	0.70591
705.20784.676	1.6314	1.5022	1.4843
632.28564.677	1.7583	1.8473	1.8359
328.2244.689	1.2858	1.312	1.3202
113.02434.69	1.4674	1.3512	1.3367
840.52514.69	0.6717	0.64615	0.63829
545.19984.691	1.7997	1.6519	1.6319
405.10834.691	1.6454	1.6559	1.6461
685.23114.692	1.5589	1.4595	1.442
204.08564.692	1.8199	1.6688	1.6483
142.06594.706	1.7997	1.6593	1.639
116.05044.706	1.789	1.6398	1.62
203.08264.707	1.9514	1.7912	1.7693
755.4754.709	0.76212	0.7311	0.72213
569.3674.711	1.4655	1.3672	1.3545
952.41984.713	0.69552	0.90137	0.8907
610.30164.725	1.8353	1.8049	1.7906
570.36994.725	0.40056	0.54813	0.54203
611.30624.725	1.8201	1.7329	1.7175
354.16924.725	1.6022	1.4684	1.4528
282.21854.725	0.067114	0.94707	0.95003
716.40434.741	0.95439	0.9058	0.90351
326.20844.741	0.38103	1.0961	1.0845
153.06054.742	1.4365	1.3255	1.3109
760.44284.749	0.92647	0.84906	0.85155
704.40094.75	0.48829	0.44993	0.50346
150.04214.759	0.85943	1.0089	1.0242
606.39414.764	1.0571	1.0004	0.99171
283.08724.768	0.85203	1.0546	1.0487
608.28934.775	1.5552	1.8502	1.8311
282.08444.775	0.92041	1.0098	1.0254
803.46524.787	1.1205	1.0276	1.021
714.43964.791	0.52527	0.48197	0.47981
484.31354.792	1.215	1.2331	1.2298
640.40494.808	1.106	1.0144	1.0053
631.35354.808	0.31368	0.30141	0.40398
167.00234.809	0.018535	0.68736	0.69419
314.20874.809	1.316	1.3351	1.3432
741.45824.824	0.059105	0.10744	0.11069
129.09224.825	0.90142	0.95307	0.94461
135.00884.825	1.0645	1.0187	1.009
826.51014.825	0.46124	0.56661	0.5629
196.02544.825	0.67965	0.62562	0.62413
110.97564.825	0.060038	0.098485	0.13154
95.95244.825	0.05843	0.090448	0.12635
112.97284.825	0.2853	0.26932	0.29303
670.41514.832	0.55003	0.52631	0.52468
181.00134.834	0.99193	0.96487	0.9531
629.38684.837	0.71729	0.96343	0.95161
599.3774.841	0.80455	0.83044	0.82036
633.36194.842	0.20715	0.19205	0.18987
641.40764.842	1.0231	1.023	1.0185
399.26114.857	0.30934	0.52946	0.54634
702.38954.874	0.45426	0.46656	0.49988
187.10874.874	1.7676	1.6203	1.6021
514.3244.875	0.37891	0.55567	0.57544
126.90454.882	1.1412	1.2113	1.1993
123.00894.882	0.40296	0.49144	0.4926
153.00654.885	0.91178	0.87997	0.86918
385.24534.89	0.94515	0.98469	1.0158
102.05614.891	1.195	1.1006	1.0872
643.40034.891	0.63395	0.65614	0.65685
229.15564.892	1.3051	1.4032	1.4091
775.44214.895	0.40547	0.40637	0.484
240.19214.908	1.2028	1.1238	1.11
593.38264.917	0.10245	0.55703	0.55304
592.37794.924	1.2082	1.1165	1.1029
114.05594.939	0.10781	0.90027	0.9395
119.07254.941	1.6545	1.5265	1.5095
241.0854.941	1.3304	1.2215	1.2125
168.04274.942	1.9007	1.7681	1.7465
585.36134.956	1.3884	1.2949	1.2841
675.37554.957	0.55381	0.61384	0.64781
576.33764.973	0.19769	0.2896	0.32739
656.3994.974	0.28004	0.25713	0.36073
256.09564.975	1.8723	1.7231	1.7027
812.49294.99	0.68609	0.62884	0.62126
626.38764.99	0.016056	0.12667	0.13276
242.084.991	1.958	1.8062	1.785
615.36985.008	0.46648	0.58026	0.60808
687.41045.024	1.1051	1.0129	1.0006
686.40615.024	1.5093	1.3878	1.3709
[truncated: 1,285 more rows]

## Sheet: Live OP50 vs Mock-Treated OP50
	Comp. 1	Comp. 2	Comp. 3
446.0861@10.446	1.9699	1.9459	1.9438
136.0428@2.364	1.9672	1.9431	1.9409
428.1118@10.951	1.9645	1.9416	1.9395
441.1152@10.972	1.9634	1.9398	1.9376
442.1267@10.961	1.9631	1.9402	1.938
618.0614@10.944	1.9617	1.9385	1.9364
402.0116@11.472	1.9595	1.9353	1.9332
462.1167@10.945	1.9567	1.9335	1.9314
464.0966@10.958	1.956	1.933	1.9309
414.0966@10.943	1.9548	1.9316	1.9294
215.1398@5.108	1.9543	1.9303	1.9282
864.5735@1.548	1.9527	1.9288	1.9266
448.102@10.941	1.9521	1.9291	1.927
463.0926@10.961	1.9491	1.9264	1.9243
484.0849@10.946	1.949	1.9263	1.9241
460.1019@10.951	1.9486	1.9253	1.9232
243.1716@4.658	1.9472	1.923	1.9209
426.0222@11.826	1.9469	1.9232	1.9211
588.1027@10.974	1.9453	1.9226	1.9205
506.1417@10.961	1.9445	1.9218	1.9197
440.1118@10.972	1.9439	1.9206	1.9185
483.0814@10.946	1.9423	1.9195	1.9174
636.2066@10.625	1.9422	1.9203	1.9184
122.0327@3.41	1.941	1.9191	1.917
536.0057@10.912	1.9405	1.9164	1.9143
231.1349@5.474	1.9395	1.9155	1.9134
485.0874@10.945	1.9393	1.9165	1.9144
505.1385@10.955	1.9386	1.916	1.9139
402.9951@11.674	1.9384	1.9144	1.9123
616.0571@10.957	1.9376	1.9153	1.9131
278.1036@2.301	1.9356	1.9122	1.9101
328.224@4.689	1.9348	1.9108	1.9087
496.1023@10.977	1.9346	1.9127	1.9107
448.0036@11.826	1.9345	1.9112	1.9091
323.0289@10.429	1.9341	1.9102	1.9081
408.0117@11.826	1.9339	1.9106	1.9086
461.1052@10.958	1.933	1.91	1.9079
342.2396@4.46	1.9329	1.909	1.9069
229.1556@4.892	1.9328	1.9088	1.9067
165.0747@4.543	1.9321	1.9084	1.9063
466.0124@10.446	1.9317	1.9088	1.9067
562.0552@10.935	1.9309	1.9084	1.9063
330.203@5.093	1.9296	1.906	1.9039
539.0863@10.946	1.928	1.9058	1.9037
427.0252@11.826	1.9278	1.9038	1.9017
256.093@6.454	1.9273	1.9044	1.9023
358.1978@10.314	1.927	1.9037	1.9016
520.0971@10.955	1.9262	1.9034	1.9014
476.0351@10.908	1.925	1.9019	1.8998
267.0723@5.307	1.9249	1.9041	1.902
538.0797@10.944	1.9236	1.9009	1.8988
402.9953@13.5	1.9219	1.8981	1.896
428.0269@11.824	1.9215	1.8977	1.8956
540.0539@7.883	1.9205	1.9001	1.898
624.1083@10.927	1.9199	1.897	1.8949
356.2556@4.259	1.9194	1.8956	1.8935
583.9658@14.005	1.9173	1.8935	1.8914
324.0328@10.413	1.9166	1.8932	1.8911
565.1197@10.976	1.9164	1.8932	1.8911
465.0986@10.956	1.9161	1.8944	1.8923
345.1779@6.17	1.9155	1.8918	1.8897
808.1187@12.345	1.9146	1.8942	1.8921
585.0984@10.945	1.9129	1.8907	1.8887
527.133@10.945	1.9123	1.8895	1.8874
390.2402@4.126	1.9113	1.8877	1.8856
540.0937@10.951	1.911	1.8891	1.8871
662.1019@7.88	1.9095	1.8885	1.8865
525.1283@10.945	1.9094	1.8865	1.8844
507.1443@10.96	1.9084	1.8862	1.8842
482.0863@11.093	1.9078	1.8883	1.8862
526.1313@10.945	1.9068	1.884	1.8819
582.1294@11.576	1.9063	1.8861	1.8841
516.0114@10.917	1.9049	1.8814	1.8793
503.9996@11.826	1.9037	1.8802	1.8783
498.0168@10.929	1.9021	1.8788	1.8767
603.1068@10.945	1.9019	1.8798	1.8777
164.0717@2.43	1.9018	1.8782	1.8761
360.0736@10.463	1.9018	1.8792	1.8773
616.2166@10.762	1.9013	1.8802	1.8781
541.0711@10.951	1.8985	1.877	1.875
596.0659@10.963	1.8968	1.8754	1.8733
623.1048@10.928	1.8968	1.8736	1.8715
584.0183@7.88	1.8964	1.8757	1.8737
462.0966@11.243	1.8957	1.8776	1.8756
595.9722@10.91	1.8935	1.8702	1.8682
547.9448@14.005	1.8932	1.8697	1.8678
379.063@10.934	1.8917	1.8683	1.8663
457.9955@10.924	1.8915	1.868	1.866
384.9851@13.49	1.8912	1.8678	1.8657
518.0891@10.961	1.8906	1.8688	1.8668
776.2127@10.586	1.8893	1.866	1.8641
604.1092@10.945	1.8886	1.8667	1.8647
1000.5741@1.53	1.8842	1.8608	1.8589
116.0503@2.297	1.8838	1.8604	1.8584
537.0075@10.908	1.8838	1.8608	1.8587
521.1328@10.979	1.883	1.8624	1.8604
263.1654@3.211	1.8828	1.8595	1.8575
527.9693@14.005	1.8826	1.8592	1.8572
865.5769@1.548	1.8824	1.859	1.857
904.9066@6.32	1.8809	1.8576	1.8555
613.3201@4.656	1.8801	1.8577	1.8558
378.0599@10.939	1.88	1.8568	1.8548
475.2877@2.421	1.8792	1.8581	1.856
410.5642@13.157	1.8777	1.8557	1.8538
884.545@1.622	1.8776	1.8554	1.8536
134.047@13.989	1.8771	1.8559	1.8539
380.0638@10.939	1.8754	1.8523	1.8503
314.2087@4.809	1.8752	1.852	1.8499
227.1409@5.041	1.8736	1.8504	1.8485
495.3279@2.468	1.8732	1.85	1.848
885.548@1.532	1.8719	1.8508	1.8489
282.0844@4.775	1.8715	1.8511	1.8493
473.283@2.417	1.8703	1.8493	1.8472
625.0543@10.929	1.8699	1.847	1.845
565.9444@13.989	1.8686	1.8457	1.8437
195.0862@2.297	1.8679	1.8448	1.8428
306.2188@2.796	1.8676	1.8463	1.8443
462.2658@3.924	1.8667	1.8435	1.8417
488.1328@10.446	1.8661	1.8433	1.8412
626.0561@10.928	1.8657	1.8436	1.8417
300.0471@10.396	1.8657	1.8425	1.8405
762.5186@2.435	1.865	1.8473	1.8452
467.9783@13.997	1.8641	1.843	1.8409
242.1145@6.394	1.8639	1.8417	1.8398
681.0827@10.961	1.8638	1.8422	1.8403
474.2858@2.416	1.8631	1.8427	1.8406
164.0716@4.542	1.8629	1.8401	1.8382
454.1274@10.991	1.8619	1.8408	1.8389
562.0359@7.881	1.8616	1.8434	1.8413
581.1936@11.012	1.8599	1.8404	1.8388
840.5657@2.282	1.8594	1.8369	1.8349
450.2987@2.503	1.8589	1.836	1.834
341.0648@10.413	1.8589	1.8361	1.8341
763.5137@2.302	1.8587	1.8417	1.8397
506.9915@14.005	1.8584	1.8357	1.8339
526.1123@11.655	1.8575	1.8362	1.8344
277.1553@4.609	1.8574	1.8346	1.8326
505.9887@14.005	1.8561	1.8333	1.8315
241.0118@10.943	1.8556	1.8327	1.8308
151.0263@7.589	1.8556	1.8327	1.8308
458.9978@10.912	1.8552	1.8322	1.8305
286.1771@5.155	1.8537	1.8307	1.8287
358.0705@10.932	1.8528	1.83	1.828
147.045@4.529	1.8527	1.8304	1.8284
301.1525@6.201	1.8505	1.8295	1.8276
357.2535@4.303	1.8483	1.8254	1.8234
512.0652@10.927	1.8476	1.826	1.8243
528.9707@13.988	1.8475	1.8248	1.8228
297.2435@3.444	1.8466	1.8244	1.8224
374.2712@3.176	1.8463	1.8253	1.8233
579.1751@11.209	1.8463	1.8251	1.8231
503.9995@13.988	1.8461	1.8233	1.8213
434.2325@4.122	1.8431	1.8203	1.8184
426.0222@14.005	1.8427	1.8198	1.8178
860.543@1.544	1.8417	1.8224	1.8204
612.3155@4.657	1.8415	1.8212	1.8194
663.084@10.945	1.8403	1.8187	1.8168
421.0753@10.347	1.8397	1.8177	1.8157
242.0156@10.94	1.8374	1.8148	1.813
684.0837@7.878	1.8332	1.8179	1.8161
683.4683@18.097	1.8323	1.8095	1.8076
587.9375@13.988	1.8299	1.8074	1.8055
683.0752@10.929	1.8286	1.8063	1.8044
442.0172@15.203	1.8283	1.8059	1.8039
346.2387@3.362	1.8281	1.8059	1.8042
519.0932@10.961	1.8258	1.805	1.8031
269.2487@3.228	1.8256	1.803	1.8012
605.1066@10.958	1.8249	1.8055	1.8036
523.3598@2.413	1.8234	1.8026	1.8006
423.1065@10.462	1.8206	1.798	1.796
408.0117@14.005	1.8182	1.7957	1.7937
583.1163@10.955	1.8177	1.798	1.7961
841.5654@2.282	1.8171	1.801	1.7995
583.0066@10.927	1.817	1.7947	1.793
598.9842@14.01	1.8159	1.7935	1.7915
479.3699@2.298	1.8155	1.7931	1.7911
719.464@18.163	1.8111	1.7901	1.7881
661.0932@10.962	1.81	1.7893	1.7875
543.0512@10.945	1.8095	1.7892	1.7874
305.2155@2.796	1.8092	1.7895	1.7876
167.0209@8.44	1.8085	1.7872	1.7856
561.0583@10.945	1.8076	1.7874	1.7857
223.0016@10.942	1.8073	1.7852	1.7834
849.5468@1.547	1.807	1.7852	1.784
478.987@10.923	1.8065	1.7844	1.7828
682.0858@10.96	1.8057	1.784	1.782
421.5545@13.157	1.8047	1.7827	1.7809
383.1149@6.269	1.8039	1.7815	1.7797
270.252@3.228	1.8033	1.7809	1.7792
514.6737@18.047	1.8021	1.7809	1.7795
407.4249@2.518	1.8007	1.7811	1.7792
468.3001@2.546	1.8005	1.7795	1.7776
844.6018@2.282	1.8004	1.7829	1.781
867.5044@3.242	1.8	1.7778	1.7762
497.0969@11.75	1.7994	1.7798	1.7778
640.5887@2.282	1.7987	1.7829	1.781
605.0641@10.926	1.7954	1.7732	1.7717
482.9614@13.474	1.7951	1.7733	1.7718
677.4959@2.297	1.7943	1.7722	1.7703
604.0698@10.64	1.7939	1.7732	1.7714
580.1794@11.194	1.7938	1.7728	1.771
572.1197@10.945	1.7933	1.7711	1.7695
467.2611@4.226	1.7931	1.7738	1.7718
724.0768@7.882	1.7914	1.7765	1.7745
438.0272@10.929	1.7903	1.7685	1.7667
558.0778@10.928	1.7899	1.7679	1.766
418.0369@10.934	1.7897	1.7681	1.7662
436.0474@10.94	1.7891	1.7672	1.7654
439.0298@10.927	1.788	1.7663	1.7646
478.3292@2.43	1.7868	1.7646	1.7627
427.2927@4.493	1.7849	1.7642	1.7624
300.2624@3.744	1.7849	1.7629	1.7609
300.979@10.928	1.7846	1.763	1.7613
640.2898@2.387	1.7842	1.7635	1.7623
366.301@3.095	1.7841	1.7715	1.7698
793.5016@2.496	1.784	1.7635	1.7616
360.1931@4.642	1.7839	1.7635	1.7617
323.0287@13.489	1.7837	1.7619	1.7605
319.2311@2.724	1.7827	1.7632	1.7612
1147.7215@2.28	1.7817	1.7601	1.7581
300.1926@4.991	1.7793	1.7587	1.7567
451.3031@2.484	1.7775	1.7568	1.7548
498.1008@11.742	1.776	1.7576	1.7557
399.2611@4.857	1.7756	1.7536	1.7517
481.3314@2.613	1.7748	1.7537	1.7519
413.277@4.609	1.7745	1.7529	1.751
306.0765@10.977	1.7717	1.7553	1.7534
645.0878@10.944	1.7714	1.7495	1.7479
541.123@11.141	1.7686	1.7499	1.7481
264.1606@2.297	1.7678	1.7459	1.7444
549.9499@13.973	1.7668	1.7449	1.7429
272.8789@2.097	1.7668	1.7454	1.7436
286.239@2.529	1.7646	1.7429	1.7409
848.6363@2.346	1.7646	1.7442	1.7422
448.0018@14.005	1.7642	1.7433	1.7415
568.4507@2.652	1.7641	1.7428	1.741
547.0699@10.38	1.7634	1.7444	1.7425
108.0205@7.589	1.7622	1.7415	1.7396
602.956@14.005	1.7605	1.7412	1.7394
704.4009@4.75	1.7598	1.7402	1.7385
320.2346@2.724	1.7597	1.7416	1.7397
274.1409@6.172	1.7595	1.7397	1.7378
791.4727@18.063	1.7592	1.7394	1.7375
479.9879@10.921	1.7583	1.7375	1.7359
543.9447@14.022	1.7582	1.7368	1.7349
457.0398@10.939	1.7577	1.736	1.7345
187.1087@5.544	1.7569	1.7364	1.7347
442.0172@12.509	1.756	1.735	1.7336
456.0372@10.939	1.7557	1.7343	1.7327
450.9799@7.635	1.7557	1.7339	1.732
476.3115@2.45	1.7551	1.7334	1.7316
514.0245@10.945	1.7544	1.7331	1.7315
1150.7195@2.685	1.7543	1.7373	1.7355
1081.7172@2.417	1.7541	1.7336	1.732
634.1915@10.744	1.7524	1.7312	1.7297
532.9827@7.593	1.7523	1.7315	1.7297
541.0567@7.879	1.751	1.7399	1.7381
515.22@4.543	1.7505	1.7308	1.729
923.4295@1.581	1.7496	1.7279	1.7259
584.1191@10.957	1.7489	1.7299	1.7282
124.0153@8.44	1.7482	1.7283	1.7269
563.0391@7.88	1.7479	1.7347	1.7328
299.2591@3.746	1.7458	1.7242	1.7223
634.3975@2.733	1.7444	1.7259	1.7241
721.4788@18.205	1.7429	1.7234	1.7216
440.0402@14.005	1.7421	1.7233	1.7214
797.5155@4.364	1.7414	1.7271	1.7253
672.2733@2.382	1.7399	1.7191	1.7172
150.0421@4.759	1.7364	1.7207	1.7194
505.9888@17.86	1.7353	1.7148	1.7131
267.233@3.346	1.7322	1.7121	1.7103
395.9877@8.001	1.7317	1.712	1.7102
168.0244@8.429	1.7313	1.7099	1.7086
181.0698@5.423	1.7303	1.7114	1.7096
268.2364@3.345	1.73	1.71	1.7082
515.0267@10.944	1.7278	1.7071	1.7055
296.2677@3.145	1.7278	1.7077	1.7058
410.0032@8.061	1.7274	1.7063	1.7045
666.3449@1.643	1.7263	1.7085	1.7066
297.2793@3.086	1.725	1.7071	1.7052
378.922@7.684	1.725	1.7105	1.7087
403.5562@12.356	1.7245	1.7037	1.7023
265.2172@3.394	1.7218	1.7021	1.7002
422.232@4.151	1.7214	1.7097	1.7078
379.3944@2.565	1.7213	1.7025	1.7008
295.2644@3.145	1.7212	1.7012	1.6994
519.015@13.997	1.72	1.7003	1.6985
483.9644@13.486	1.7192	1.6988	1.6975
522.3564@2.413	1.7172	1.6963	1.6944
866.5386@3.169	1.7157	1.6944	1.6927
868.5079@3.241	1.7137	1.693	1.6914
307.2639@3.105	1.7135	1.6944	1.6926
542.1381@11.01	1.7129	1.7014	1.6996
796.5243@2.496	1.7122	1.6925	1.6907
639.2864@2.382	1.7116	1.6934	1.6922
450.781@2.099	1.7113	1.6901	1.6883
264.0395@10.396	1.7111	1.6904	1.6888
256.0956@4.975	1.7103	1.6903	1.6884
534.0143@10.94	1.7087	1.6879	1.6865
467.2981@2.546	1.7081	1.69	1.6881
423.0301@13.997	1.7081	1.6899	1.6881
423.235@4.149	1.7066	1.6958	1.694
552.3759@4.01	1.706	1.6858	1.6842
409.3116@2.601	1.7045	1.6834	1.6815
845.6043@2.28	1.7042	1.6849	1.683
390.2041@5.22	1.7038	1.6853	1.6835
641.2953@2.382	1.7029	1.6894	1.6876
253.2173@2.639	1.702	1.6824	1.6807
466.2947@2.546	1.6993	1.6809	1.679
494.3242@2.479	1.6986	1.6783	1.6764
435.2355@4.121	1.6986	1.6775	1.6761
638.2445@2.601	1.6976	1.6778	1.6761
362.0511@10.942	1.6971	1.6762	1.6743
298.2828@3.078	1.695	1.6742	1.673
230.1157@6.188	1.6915	1.6706	1.6695
671.4636@18.146	1.6883	1.6679	1.6661
544.952@14.005	1.6869	1.6665	1.6649
301.2176@3.261	1.6862	1.6688	1.667
876.6636@2.387	1.6856	1.6681	1.6672
464.2779@3.874	1.6854	1.6661	1.6642
427.0257@14.01	1.6846	1.6657	1.6639
385.2453@4.89	1.6836	1.6651	1.6639
242.08@4.991	1.6832	1.6624	1.661
576.3376@4.973	1.6828	1.6633	1.6615
134.1003@3.923	1.6813	1.6617	1.6602
488.2324@6.36	1.6791	1.6599	1.6581
281.2486@2.327	1.6784	1.6577	1.6566
640.4049@4.808	1.6772	1.6581	1.6564
151.0624@8.006	1.677	1.6567	1.6549
553.1579@10.962	1.6757	1.6622	1.6606
466.2579@4.226	1.6743	1.6577	1.6559
508.109@10.396	1.6732	1.6531	1.6517
454.3985@2.538	1.6731	1.6528	1.651
503.3232@3.924	1.6726	1.6518	1.6505
304.2363@3.211	1.6724	1.6547	1.6529
481.9773@13.141	1.672	1.6516	1.6504
143.1076@4.575	1.6691	1.6484	1.6466
535.0165@10.935	1.669	1.6495	1.648
817.5028@2.483	1.6689	1.6514	1.6496
477.985@10.912	1.6682	1.6485	1.6467
794.5061@2.496	1.6682	1.6485	1.6467
400.9716@10.413	1.6676	1.647	1.6456
213.9637@4.426	1.6631	1.6427	1.6413
665.2657@2.396	1.6617	1.6411	1.6398
467.0355@8.559	1.6615	1.644	1.6423
440.0286@10.939	1.661	1.6405	1.6389
144.1111@4.575	1.6609	1.6404	1.6387
746.058@7.879	1.6607	1.6496	1.6477
459.0444@10.43	1.6601	1.6425	1.6407
421.227@2.481	1.6593	1.6468	1.6453
69.0097@8.427	1.6588	1.6399	1.6385
791.5434@2.284	1.6581	1.6523	1.6507
205.1596@1.498	1.6577	1.6405	1.6387
302.221@3.261	1.6564	1.6401	1.6383
194.0822@2.298	1.6554	1.6379	1.6361
338.3146@2.895	1.654	1.6335	1.6317
831.5916@2.28	1.6537	1.6336	1.6318
348.1943@4.151	1.6504	1.6362	1.6348
479.3325@2.43	1.6503	1.6318	1.6301
790.5399@2.291	1.6483	1.6431	1.6415
279.2329@3.293	1.6473	1.6296	1.6279
504.9418@13.457	1.6466	1.6265	1.6251
798.6459@2.047	1.6466	1.6277	1.6259
865.5765@2.281	1.6451	1.6321	1.6304
337.3112@2.895	1.6448	1.6253	1.6238
566.4427@2.648	1.6398	1.6345	1.6327
617.2763@4.469	1.6394	1.623	1.6213
225.1736@5.134	1.6393	1.619	1.6183
620.5984@1.837	1.6393	1.6247	1.6239
280.2364@3.294	1.639	1.6216	1.6199
496.2766@3.644	1.6388	1.6185	1.6169
830.5889@2.281	1.6382	1.6215	1.6199
183.1752@3.847	1.6379	1.6178	1.616
521.9835@15.203	1.6374	1.6174	1.6163
309.2799@3.025	1.6373	1.6173	1.616
296.0804@6.363	1.637	1.6239	1.6223
464.1513@17.93	1.6362	1.6192	1.6175
661.4618@2.298	1.6355	1.6164	1.6149
619.0512@10.961	1.6335	1.6149	1.6132
747.5649@2.315	1.6334	1.6166	1.6149
380.398@2.564	1.6326	1.619	1.6176
904.53@2.439	1.6322	1.6143	1.6131
563.9656@14.022	1.6308	1.6118	1.61
275.2015@3.411	1.6303	1.6142	1.6125
871.53@3.21	1.6275	1.6097	1.6082
241.1192@5.34	1.6272	1.6072	1.6054
495.2732@3.644	1.6266	1.6064	1.6048
303.2327@3.202	1.6237	1.6079	1.6062
771.5738@2.302	1.6233	1.6073	1.6062
189.0968@5.425	1.6232	1.6059	1.6046
213.1245@5.274	1.6203	1.6017	1.5999
406.091@10.429	1.6194	1.5993	1.5977
866.5685@1.629	1.6192	1.5994	1.5982
900.5092@2.398	1.618	1.5979	1.5967
743.5471@2.298	1.6167	1.6128	1.6111
795.5198@2.497	1.6163	1.6015	1.5998
422.2299@2.482	1.616	1.6042	1.6028
288.9882@10.396	1.6101	1.5902	1.5889
840.5655@1.556	1.6094	1.5903	1.5889
858.6175@2.281	1.608	1.5918	1.5901
520.0065@13.989	1.6074	1.5923	1.5907
1193.8179@2.43	1.6071	1.5966	1.595
562.9634@14.005	1.6069	1.5907	1.589
506.1888@4.543	1.6069	1.5907	1.5891
676.4102@4.326	1.6061	1.5861	1.585
140.9872@10.379	1.6059	1.5875	1.5864
277.2172@3.344	1.6058	1.5899	1.5882
280.1664@2.651	1.605	1.586	1.5851
317.1394@3.594	1.6042	1.5845	1.5832
545.9472@13.988	1.6038	1.5839	1.5822
672.2738@1.497	1.6029	1.583	1.5813
775.2456@11.96	1.6016	1.5905	1.589
136.1073@3.941	1.6	1.5854	1.5837
402.0118@13.157	1.5999	1.5813	1.5796
201.8346@6.077	1.5991	1.581	1.5796
310.2834@3.026	1.5959	1.5809	1.5796
351.3628@2.631	1.5951	1.5769	1.5754
527.1169@11.643	1.5945	1.5757	1.5746
103.0552@4.527	1.5937	1.5761	1.5744
93.0348@2.28	1.5932	1.5735	1.5725
173.1017@4.541	1.5912	1.5747	1.5732
244.1301@6.121	1.591	1.5721	1.5715
848.5371@3.328	1.5907	1.5718	1.5708
439.2612@4.007	1.5897	1.5721	1.5703
349.2015@3.261	1.5889	1.5701	1.5686
96.9617@10.429	1.5868	1.5727	1.5712
575.0745@11.733	1.5858	1.5716	1.57
870.5228@3.206	1.5851	1.5676	1.5663
611.9918@10.944	1.5837	1.5643	1.5635
811.4919@10.132	1.5833	1.5695	1.5679
567.4481@2.656	1.5832	1.5743	1.5726
701.6014@1.797	1.5817	1.5622	1.5605
869.5197@3.206	1.5816	1.5646	1.5632
678.4983@2.298	1.5812	1.5616	1.56
453.2818@2.596	1.5796	1.5641	1.5626
482.3316@2.599	1.5794	1.5599	1.5583
278.2207@3.344	1.5792	1.5639	1.5623
905.9076@6.321	1.579	1.5601	1.5584
559.9393@15.219	1.5786	1.5591	1.5576
374.2091@4.425	1.5763	1.5595	1.5582
305.2484@3.161	1.5761	1.5614	1.5598
654.3051@2.442	1.5755	1.5617	1.5604
777.5278@2.296	1.5754	1.5583	1.5566
664.1178@10.445	1.575	1.5557	1.5546
684.383@10.181	1.5736	1.5546	1.5538
270.9423@7.814	1.5731	1.5558	1.5541
632.2856@4.677	1.5713	1.5588	1.5575
515.1747@18.047	1.571	1.5581	1.5575
646.4004@4.192	1.5696	1.5518	1.5502
265.0426@10.396	1.5689	1.5561	1.5544
281.2488@3.211	1.5671	1.5498	1.5483
624.2138@2.346	1.5655	1.5498	1.5496
843.5854@2.28	1.5646	1.5544	1.5526
601.3112@2.296	1.5641	1.5461	1.5443
142.0659@4.706	1.5637	1.5462	1.545
744.084@12.675	1.5633	1.544	1.5435
423.2281@2.48	1.5632	1.5527	1.5513
180.0666@5.424	1.5629	1.5505	1.549
203.015@10.396	1.5622	1.5453	1.544
774.5368@2.546	1.5621	1.5569	1.5552
301.966@10.429	1.562	1.5539	1.5523
447.1347@1.498	1.5611	1.5599	1.5583
581.0583@10.923	1.5607	1.5414	1.5397
761.5334@2.586	1.5584	1.5392	1.5379
773.534@2.551	1.5579	1.5537	1.5521
394.0044@9.355	1.556	1.5416	1.54
229.1195@6.132	1.5557	1.5395	1.5378
306.2518@3.161	1.5553	1.5414	1.5399
338.0813@7.399	1.5541	1.5352	1.5348
893.6723@2.38	1.5535	1.5539	1.5523
644.5455@1.756	1.5531	1.5365	1.5347
740.5271@2.297	1.551	1.5476	1.5459
291.1999@2.884	1.5496	1.5324	1.531
295.2269@3.452	1.549	1.5311	1.5294
233.1026@10.347	1.5487	1.5294	1.5289
282.2521@2.533	1.5438	1.5316	1.5302
355.1632@6.108	1.5436	1.5269	1.526
665.3439@1.648	1.5425	1.5278	1.5262
872.5362@3.211	1.5414	1.5281	1.5264
369.3379@2.724	1.5405	1.5266	1.5249
422.9842@10.413	1.5392	1.5248	1.5234
842.5834@1.565	1.5386	1.5235	1.5228
228.1621@5.257	1.5376	1.5199	1.5183
435.0839@6.313	1.5366	1.5179	1.5167
556.1088@11.634	1.536	1.5206	1.5197
507.9927@14.005	1.5356	1.5169	1.5155
735.4397@3.544	1.5342	1.5164	1.5163
738.6633@1.964	1.5339	1.5267	1.525
435.0868@10.894	1.5339	1.5175	1.5159
288.2259@3.846	1.5329	1.5142	1.5133
841.5001@10.142	1.5312	1.5196	1.518
436.0875@6.315	1.5302	1.5144	1.5144
267.0476@22.745	1.5299	1.512	1.5103
706.362@6.97	1.5297	1.5117	1.5112
498.3297@4.659	1.5294	1.5105	1.509
648.461@2.298	1.5291	1.5103	1.5089
873.5484@3.261	1.5287	1.5139	1.5124
588.0754@10.66	1.525	1.5118	1.5102
776.5247@2.285	1.5247	1.5103	1.5086
415.8464@10.595	1.5237	1.5048	1.5033
475.9747@8.059	1.5227	1.5088	1.5072
649.464@2.297	1.5214	1.5029	1.5025
461.9597@8.001	1.5212	1.5036	1.5019
691.5126@2.298	1.5197	1.5024	1.5007
1149.7155@2.685	1.5187	1.5019	1.5004
516.9516@7.636	1.5175	1.5038	1.5022
609.5688@1.825	1.5154	1.4985	1.4968
412.8738@10.593	1.5147	1.5007	1.499
121.0885@4.524	1.514	1.502	1.5004
714.4396@4.791	1.5138	1.5029	1.5012
542.9878@13.997	1.5135	1.4994	1.4978
847.534@3.328	1.5133	1.4994	1.4979
98.957@10.429	1.5118	1.4947	1.4934
141.0668@6.416	1.5114	1.4941	1.493
263.0562@2.247	1.5096	1.4913	1.4897
394.2332@6.653	1.5091	1.4907	1.4893
844.5989@1.673	1.5072	1.4902	1.4905
282.2521@3.211	1.5065	1.492	1.4908
373.2736@3.227	1.5054	1.4874	1.4861
433.2954@3.528	1.5034	1.4859	1.4843
297.1529@2.399	1.5033	1.5023	1.5016
228.2048@2.534	1.5032	1.4846	1.4836
435.2759@10.063	1.5024	1.4856	1.4841
560.0269@10.928	1.5011	1.4828	1.4812
539.4151@2.736	1.5008	1.502	1.5006
537.4879@18.08	1.4999	1.4832	1.4817
60.9934@1.514	1.4997	1.4906	1.4891
782.4775@2.297	1.4992	1.4908	1.4892
595.5516@1.731	1.4992	1.4808	1.4793
299.2018@3.826	1.4986	1.4831	1.4822
793.5574@2.296	1.4977	1.4962	1.4945
213.0085@10.396	1.497	1.4945	1.4941
304.053@9.362	1.4955	1.48	1.4785
829.5742@1.615	1.4953	1.4803	1.4792
940.628@2.419	1.4941	1.4918	1.4901
744.5562@2.315	1.4936	1.4759	1.4746
452.2785@2.596	1.488	1.477	1.4758
368.2195@3.44	1.4879	1.472	1.4706
726.3827@1.614	1.4862	1.4689	1.4673
567.0525@10.413	1.4861	1.4836	1.4819
175.9413@10.413	1.4839	1.4675	1.4666
803.8133@7.997	1.4836	1.4669	1.4654
528.1303@10.962	1.4834	1.4771	1.4755
256.2362@2.365	1.4797	1.4614	1.4597
541.9868@13.989	1.4782	1.4646	1.463
564.968@14.005	1.4776	1.4614	1.4599
644.0395@7.876	1.4768	1.4592	1.4589
574.9936@7.569	1.4759	1.4642	1.4631
596.7432@10.645	1.4758	1.4628	1.4613
587.3667@3.928	1.4757	1.4618	1.4605
154.0123@8.04	1.4742	1.4714	1.4698
255.8255@6.175	1.473	1.457	1.4554
254.9136@10.677	1.4716	1.4552	1.4549
700.2991@1.498	1.4714	1.4624	1.4608
858.5292@1.531	1.4711	1.4529	1.4529
807.4978@4.391	1.4708	1.4679	1.4664
602.9334@10.429	1.4707	1.4635	1.462
443.0857@2.079	1.4685	1.4564	1.4548
863.5625@3.319	1.4681	1.4624	1.4609
676.379@6.97	1.4678	1.4582	1.4571
294.2438@1.523	1.4675	1.451	1.4499
79.9575@10.429	1.4665	1.4545	1.4533
778.5389@2.298	1.4658	1.4526	1.4511
741.4554@10.218	1.4655	1.4473	1.4465
570.3699@4.725	1.4646	1.4505	1.4489
642.569@1.814	1.464	1.4487	1.4474
221.8427@6.076	1.4639	1.4515	1.4502
634.7246@10.661	1.4637	1.4461	1.4448
271.2278@3.407	1.4634	1.4461	1.4446
247.0045@2.049	1.4611	1.4453	1.4448
732.62@1.781	1.4596	1.45	1.4487
618.9297@14.005	1.458	1.4412	1.4396
318.1639@6.079	1.4571	1.4391	1.4382
459.1713@6.343	1.4566	1.4388	1.4376
237.0973@6.309	1.4566	1.4389	1.4377
794.5675@2.297	1.456	1.4603	1.459
468.3552@4.507	1.4559	1.4393	1.4384
842.5836@2.28	1.455	1.4523	1.4508
812.4929@4.99	1.4546	1.4455	1.4456
499.3012@2.465	1.453	1.4483	1.4467
806.4965@4.403	1.4526	1.4502	1.4489
365.3786@2.594	1.4512	1.4436	1.4432
448.1379@1.397	1.4511	1.4431	1.4418
563.0686@10.396	1.4496	1.4334	1.4325
855.5731@1.548	1.4488	1.4346	1.4339
619.3785@4.432	1.448	1.4339	1.4327
726.0306@10.413	1.4444	1.4316	1.4301
531.0925@10.38	1.4427	1.4262	1.4255
111.0814@2.08	1.4426	1.4313	1.4301
722.6671@1.964	1.4412	1.4252	1.4247
661.3507@6.371	1.4402	1.4277	1.4261
543.3577@4.573	1.4398	1.4223	1.4223
219.8459@6.538	1.4394	1.4263	1.425
631.4064@3.842	1.4373	1.4274	1.426
298.2468@3.46	1.4363	1.4189	1.4173
868.5775@1.55	1.4362	1.4184	1.4179
278.9194@10.895	1.4355	1.4177	1.4163
644.3885@4.274	1.433	1.4154	1.416
390.814@2.116	1.4318	1.4161	1.4147
532.3159@4.629	1.4317	1.4218	1.4205
636.5945@1.814	1.4316	1.4139	1.4125
686.2971@2.296	1.4311	1.4135	1.4124
129.0922@4.825	1.4296	1.4122	1.4107
889.555@2.28	1.4296	1.4167	1.4155
469.3397@3.976	1.4281	1.42	1.4185
182.0435@8.061	1.4266	1.4168	1.4152
481.7492@18.13	1.4266	1.4164	1.4157
313.1801@4.142	1.4252	1.4102	1.4087
876.5619@1.531	1.4236	1.4275	1.4263
939.6648@2.712	1.4235	1.4266	1.4256
740.4552@10.201	1.4219	1.417	1.4157
808.453@4.089	1.4217	1.4042	1.4027
621.3164@1.664	1.4207	1.4124	1.4108
701.5006@2.297	1.4204	1.4028	1.4014
706.0659@7.883	1.4192	1.4063	1.4057
193.9828@10.365	1.4188	1.4015	1.4004
240.2048@3.488	1.4181	1.4043	1.4034
826.6776@2.047	1.4174	1.41	1.4087
803.5574@1.565	1.4148	1.3995	1.3983
608.2893@4.775	1.4145	1.4063	1.4051
642.2252@2.499	1.4123	1.4	1.3991
306.999@10.38	1.4105	1.3931	1.3927
780.5531@2.297	1.4099	1.4049	1.4033
508.6733@18.047	1.4088	1.3958	1.3956
529.1327@10.946	1.4083	1.4061	1.4049
719.4658@1.531	1.4077	1.3908	1.3898
314.8373@2.093	1.4066	1.39	1.3903
848.5442@1.531	1.4065	1.3949	1.3941
657.562@1.639	1.4047	1.3885	1.3879
269.2841@2.629	1.4046	1.39	1.3886
363.0112@10.396	1.4045	1.3909	1.3897
251.2011@3.503	1.4042	1.3929	1.3916
373.9556@17.88	1.4026	1.3856	1.3858
350.9435@2.081	1.4025	1.3858	1.3856
343.0198@10.38	1.4013	1.384	1.3837
337.0777@7.364	1.4013	1.3923	1.3913
668.4361@4.481	1.4012	1.3943	1.3927
610.3016@4.725	1.3991	1.3859	1.3857
674.4778@2.302	1.3988	1.3924	1.391
239.2017@3.493	1.3982	1.3894	1.3883
466.3281@2.496	1.3981	1.391	1.3897
222.077@3.374	1.3978	1.3887	1.3882
455.324@4.142	1.3967	1.3871	1.3858
702.4174@4.459	1.3961	1.3848	1.3853
845.6032@1.65	1.3947	1.3778	1.3764
114.0196@6.324	1.3946	1.3804	1.3802
386.2701@3.011	1.3945	1.3856	1.3841
429.3011@3.594	1.3944	1.3894	1.3879
671.2687@2.38	1.3942	1.3851	1.3836
361.0749@10.46	1.3937	1.3791	1.3788
523.0108@13.989	1.3911	1.3757	1.3747
134.0072@4.427	1.3905	1.3736	1.3732
1065.9942@2.198	1.389	1.3781	1.3777
846.5894@2.28	1.3871	1.372	1.3716
903.527@2.433	1.3868	1.3846	1.3838
312.172@2.396	1.3858	1.3688	1.3673
300.8634@10.645	1.3843	1.3673	1.3668
513.0642@11.785	1.384	1.3863	1.3848
378.4245@17.997	1.3838	1.3681	1.3676
242.148@10.955	1.3816	1.3709	1.3704
301.263@3.727	1.3814	1.3676	1.3662
294.1347@2.746	1.3795	1.3646	1.3634
533.0589@10.413	1.3774	1.3805	1.3795
481.0318@10.446	1.3763	1.3608	1.3594
432.2788@3.734	1.376	1.3591	1.3576
242.2207@3.461	1.3712	1.3545	1.3538
394.0549@11.413	1.3711	1.357	1.356
771.5175@2.532	1.3709	1.3666	1.3651
684.229@4.675	1.37	1.3587	1.3573
203.0826@4.707	1.37	1.3589	1.3581
383.3529@3.178	1.369	1.3565	1.3556
686.4773@2.298	1.3686	1.3609	1.3594
638.6022@1.81	1.368	1.3518	1.3517
172.0988@4.541	1.368	1.3538	1.3538
488.8771@10.545	1.3679	1.371	1.3695
427.3702@2.707	1.3673	1.3565	1.355
781.5572@2.298	1.3672	1.3504	1.3498
465.2819@2.599	1.366	1.3491	1.3477
780.619@1.981	1.3658	1.3606	1.3593
104.0548@8.001	1.3653	1.3486	1.3472
370.1663@3.228	1.3646	1.3518	1.3509
817.5742@2.28	1.3635	1.3739	1.3731
199.8046@6.321	1.3623	1.3545	1.353
106.0696@8.001	1.3602	1.3503	1.3493
714.2858@1.498	1.3598	1.3493	1.3481
689.5827@1.767	1.3586	1.3435	1.3427
431.1768@6.357	1.3586	1.3474	1.346
741.4582@4.824	1.3584	1.3504	1.349
361.26@2.129	1.3583	1.3428	1.3425
886.5448@1.615	1.3582	1.353	1.3521
155.0727@4.528	1.3568	1.3404	1.3406
464.2785@2.6	1.3564	1.3397	1.3385
677.2345@10.572	1.356	1.3453	1.3455
864.5737@2.281	1.3552	1.354	1.3525
134.047@2.33	1.3545	1.3404	1.3395
841.5689@1.548	1.3542	1.3382	1.3369
798.5203@1.548	1.3532	1.3449	1.3434
522.9862@15.203	1.3531	1.3363	1.3363
696.4667@4.165	1.353	1.3366	1.336
951.4647@3.195	1.3507	1.3358	1.3351
220.8578@6.208	1.3489	1.3385	1.3372
837.1674@10.561	1.3483	1.3368	1.3369
739.4322@1.547	1.3481	1.3338	1.3325
557.3741@4.386	1.3476	1.344	1.3425
312.8368@2.099	1.3475	1.3365	1.3365
772.5205@2.529	1.3474	1.3407	1.3394
82.9753@8.201	1.3469	1.3328	1.3324
424.245@2.711	1.3467	1.33	1.3286
337.3474@2.673	1.345	1.3458	1.3446
210.1576@4.223	1.3434	1.3317	1.3303
166.0135@8.433	1.3426	1.3354	1.3351
521.0074@13.989	1.3423	1.3341	1.3331
700.4962@2.297	1.3396	1.3275	1.3261
480.3097@2.5	1.3388	1.3337	1.3328
1055.6827@2.384	1.3385	1.3241	1.3227
74.0243@10.379	1.338	1.3319	1.3311
670.4179@10.28	1.3379	1.3277	1.3264
512.8202@10.562	1.3324	1.3199	1.3188
458.037@10.939	1.3322	1.3174	1.3175
436.9642@7.556	1.3318	1.3152	1.3159
540.3769@4.154	1.3315	1.3184	1.3181
168.0427@4.942	1.3306	1.3141	1.3127
350.2358@3.001	1.3306	1.318	1.3166
558.9629@14.005	1.3302	1.3194	1.3184
271.2277@4.01	1.3295	1.3142	1.3141
447.2381@4.072	1.3294	1.3198	1.3188
785.5886@2.297	1.3289	1.3226	1.3212
419.0886@13.173	1.3288	1.3164	1.3161
783.5726@2.297	1.3262	1.3241	1.3227
902.5239@2.44	1.3253	1.3113	1.3108
475.2913@4.274	1.3253	1.3135	1.3131
841.4875@3.291	1.3235	1.3177	1.3164
355.9951@7.996	1.3208	1.3071	1.3066
909.777@7.994	1.3189	1.3028	1.3021
862.553@3.294	1.3165	1.3207	1.3195
878.5905@1.55	1.3163	1.3141	1.3127
861.5496@3.294	1.3158	1.3208	1.3196
241.9468@1.964	1.3142	1.3001	1.3
441.041@14.005	1.3139	1.3058	1.3048
980.5685@2.64	1.312	1.2957	1.2944
196.0379@2.546	1.3097	1.3089	1.3078
654.4205@4.658	1.3093	1.2974	1.2962
527.3642@4.344	1.309	1.3022	1.3012
661.3727@5.088	1.3087	1.2935	1.2923
538.4113@2.734	1.3085	1.3163	1.3148
203.1034@5.29	1.3075	1.3014	1.2999
852.5636@1.565	1.3073	1.2956	1.2953
641.4076@4.842	1.3056	1.2894	1.2881
884.5453@2.282	1.3053	1.2954	1.294
276.9429@7.538	1.305	1.293	1.2922
379.0439@11.524	1.3049	1.2951	1.2943
663.3477@6.355	1.3049	1.2949	1.2938
402.2671@2.791	1.3035	1.312	1.3106
554.3926@3.975	1.3034	1.2911	1.2908
373.0833@1.382	1.303	1.2959	1.2945
575.2481@6.324	1.3005	1.2862	1.2853
536.3724@2.396	1.2994	1.2934	1.2929
438.4391@2.565	1.2992	1.2835	1.2825
697.616@1.73	1.299	1.2988	1.2978
850.5602@2.28	1.2975	1.3035	1.3022
295.1576@2.686	1.2956	1.2795	1.2786
797.4763@10.133	1.2955	1.2794	1.2798
887.5424@2.28	1.2954	1.2916	1.2904
479.4456@2.634	1.295	1.2847	1.2842
426.109@9.155	1.2932	1.301	1.2995
467.3315@2.496	1.2932	1.2878	1.2868
198.158@10.956	1.2932	1.2774	1.2781
660.4612@2.302	1.2922	1.2762	1.2749
115.0764@5.09	1.292	1.2786	1.2776
370.3324@1.515	1.2916	1.2757	1.2748
336.1945@4.175	1.2913	1.2813	1.2806
687.5863@1.764	1.29	1.2806	1.2796
222.8593@6.297	1.2876	1.2747	1.2737
791.3641@21.14	1.2873	1.2721	1.2728
272.9578@7.584	1.2849	1.269	1.2681
370.341@2.719	1.2847	1.2827	1.2813
434.9487@7.718	1.2845	1.2698	1.2684
796.5115@4.441	1.282	1.2768	1.2757
513.3485@4.509	1.2815	1.2741	1.2734
512.3456@4.509	1.2814	1.2743	1.2736
297.1063@8.334	1.2814	1.2774	1.2762
238.0512@2.363	1.2806	1.2659	1.2653
561.9625@14.005	1.279	1.2632	1.2636
967.5851@2.548	1.2778	1.2714	1.2701
154.0635@2.08	1.2778	1.2646	1.2632
417.2139@10.332	1.2775	1.2701	1.2687
264.0466@8.059	1.2769	1.2656	1.2659
898.5518@3.161	1.276	1.2668	1.2662
954.4344@4.658	1.2718	1.2832	1.282
1097.5394@3.161	1.2711	1.2554	1.2542
694.4748@2.625	1.2692	1.2566	1.2557
866.5577@2.064	1.2686	1.2532	1.2537
839.5605@1.55	1.2673	1.2623	1.2619
147.0297@11.31	1.2669	1.2532	1.2518
478.2929@3.76	1.2667	1.2589	1.2581
388.999@7.897	1.2663	1.2651	1.2637
683.4538@4.307	1.2661	1.2592	1.2581
164.1023@5.34	1.266	1.2583	1.2571
625.2184@2.346	1.2657	1.2547	1.2558
606.2705@4.825	1.2645	1.2489	1.2477
541.3798@4.157	1.2638	1.2647	1.2633
636.3762@3.693	1.2632	1.2514	1.2513
98.9519@8.578	1.2619	1.2465	1.2462
598.2832@2.331	1.2599	1.2487	1.2478
574.3609@4.089	1.2578	1.2454	1.2455
897.547@3.169	1.257	1.2482	1.2477
370.9981@10.791	1.2559	1.2418	1.2408
498.263@3.826	1.2539	1.2525	1.2517
195.0692@3.291	1.2538	1.2473	1.2459
874.5516@1.531	1.2532	1.2654	1.2641
596.423@2.641	1.2522	1.2432	1.243
502.936@7.584	1.2505	1.2449	1.2441
261.0733@10.942	1.2505	1.2354	1.2361
454.8137@10.674	1.2501	1.2371	1.2361
239.0675@2.885	1.2501	1.2445	1.2431
783.4808@2.297	1.25	1.2661	1.2656
827.618@1.997	1.2497	1.2461	1.2459
457.19@6.358	1.2497	1.2371	1.2358
666.4658@2.546	1.2492	1.2543	1.253
510.2918@3.543	1.2491	1.2338	1.233
586.3643@3.938	1.248	1.2375	1.2372
292.2032@2.883	1.2472	1.2334	1.2328
733.5602@2.299	1.2468	1.2572	1.2563
448.1378@3.609	1.2468	1.2343	1.2339
1161.7253@2.282	1.2464	1.2378	1.2364
507.5128@2.514	1.2455	1.2361	1.2348
470.3424@3.976	1.2452	1.2441	1.2433
604.3725@4.076	1.2451	1.2306	1.2317
354.3028@3.094	1.243	1.2467	1.2454
570.4131@3.809	1.241	1.2307	1.2301
639.0358@10.957	1.2405	1.2267	1.2262
697.8488@7.996	1.2403	1.2249	1.2251
742.5442@2.297	1.2398	1.2327	1.2316
166.0984@6.437	1.2398	1.2375	1.2362
1017.9681@10.529	1.2398	1.2247	1.2235
687.4819@2.298	1.2388	1.2352	1.234
234.1577@2.199	1.238	1.2259	1.2246
644.2028@11.023	1.2379	1.2349	1.2337
634.4454@2.298	1.2377	1.2445	1.2432
526.3614@4.343	1.2373	1.23	1.2295
986.4643@6.396	1.2371	1.2224	1.2211
180.8588@6.317	1.2357	1.2211	1.2199
884.5976@2.043	1.2356	1.2395	1.2381
659.5585@2.231	1.2349	1.221	1.2197
218.0548@6.925	1.2342	1.226	1.2252
698.6212@1.834	1.2336	1.2301	1.2304
707.4638@4.404	1.233	1.2286	1.2277
646.4448@2.3	1.2326	1.2182	1.2169
267.0439@20.417	1.2325	1.2255	1.2245
116.0504@4.706	1.2324	1.2197	1.2187
500.2788@2.55	1.2314	1.2244	1.223
740.674@1.964	1.2303	1.2214	1.2214
454.2843@2.596	1.23	1.2256	1.2252
568.4081@3.81	1.2296	1.2202	1.2201
582.4237@3.643	1.2292	1.2199	1.2197
478.9749@7.552	1.2275	1.2217	1.2211
569.4109@3.809	1.2274	1.2167	1.2166
300.2048@3.826	1.2269	1.2189	1.2196
921.5111@1.515	1.2255	1.2103	1.2091
370.1292@2.617	1.225	1.2099	1.2092
485.9207@7.995	1.225	1.2138	1.2134
687.4126@4.126	1.2246	1.2095	1.2088
192.9032@2.064	1.2243	1.2111	1.2116
426.2528@4.059	1.2242	1.2112	1.2125
170.0827@5.524	1.2241	1.2134	1.2122
334.8795@10.646	1.224	1.2091	1.208
606.334@4.059	1.2215	1.2068	1.2078
501.3062@2.42	1.2214	1.2103	1.209
349.0065@7.896	1.2204	1.2094	1.208
135.0088@4.825	1.2203	1.209	1.209
466.4703@2.556	1.2189	1.2047	1.2038
508.3678@2.417	1.218	1.2045	1.2036
688.4945@2.298	1.2178	1.2173	1.2161
689.4979@2.298	1.2175	1.2125	1.2112
499.2663@3.826	1.2145	1.2132	1.2127
509.2885@3.537	1.2139	1.2009	1.2002
370.0103@8.059	1.2127	1.2017	1.2008
153.0227@5.192	1.2106	1.1956	1.1946
646.0369@18.047	1.2104	1.2039	1.2031
770.6123@1.781	1.2097	1.1947	1.1939
723.4862@2.299	1.2081	1.197	1.1958
228.0987@9.366	1.2076	1.2028	1.2018
290.0232@7.995	1.2076	1.1927	1.1932
855.5157@10.152	1.2073	1.1924	1.1926
621.3504@3.878	1.2071	1.1934	1.1943
362.9719@7.568	1.2062	1.2068	1.2057
476.2772@3.843	1.2059	1.2028	1.2015
783.5033@4.443	1.2048	1.1954	1.1945
157.1234@4.359	1.2039	1.1934	1.1931
567.6031@17.95	1.2036	1.1893	1.1901
540.4187@2.735	1.2032	1.2044	1.2035
900.5413@2.285	1.2029	1.1916	1.1919
694.6367@1.948	1.2029	1.1905	1.1907
658.4044@4.102	1.2022	1.1886	1.1874
212.1373@2.08	1.2019	1.1899	1.1886
716.528@2.298	1.2018	1.2022	1.2013
207.041@2.889	1.1995	1.1927	1.1914
233.0465@8.667	1.1992	1.1845	1.1843
785.4965@2.298	1.1992	1.215	1.2139
985.9661@6.371	1.199	1.1881	1.1885
158.1268@4.359	1.1987	1.1882	1.188
211.1341@2.08	1.1986	1.1894	1.1882
478.1105@12.065	1.1986	1.206	1.2049
654.4617@3.809	1.1979	1.2018	1.2005
675.4812@2.299	1.1975	1.1972	1.1965
447.27@2.519	1.1968	1.1843	1.183
1195.8038@2.365	1.1967	1.1847	1.1854
366.991@12.055	1.1958	1.1955	1.1944
397.3687@2.646	1.1957	1.19	1.1888
659.2062@3.594	1.1956	1.1858	1.1853
556.3715@4.359	1.1951	1.1816	1.1812
249.0202@2.062	1.1935	1.1825	1.1814
329.2885@2.214	1.1926	1.1803	1.1815
657.3342@1.663	1.1921	1.1885	1.1884
360.1372@6.359	1.192	1.1782	1.1783
558.3337@4.292	1.1908	1.1841	1.1834
685.4333@3.793	1.1906	1.1874	1.1866
325.3111@2.927	1.1905	1.1856	1.1853
616.4079@3.594	1.1902	1.1813	1.1814
98.9494@3.114	1.1901	1.1795	1.1796
392.9379@7.772	1.1886	1.1807	1.1795
250.1449@2.641	1.1886	1.1745	1.1739
867.5688@1.623	1.1878	1.1751	1.1762
361.0751@14.007	1.1877	1.174	1.1753
227.0937@5.474	1.1876	1.1813	1.18
600.3799@3.776	1.1873	1.18	1.1798
368.3183@2.995	1.1869	1.1955	1.1943
714.5183@2.297	1.1868	1.178	1.1772
241.2173@3.461	1.1866	1.1757	1.1766
795.5717@2.297	1.1858	1.2058	1.2052
167.1442@2.08	1.1851	1.1762	1.175
107.0454@5.95	1.1843	1.1697	1.1692
570.9734@7.984	1.1839	1.1828	1.1816
608.3447@3.993	1.1835	1.1848	1.1838
433.9646@8.06	1.1817	1.1715	1.1712
615.3698@5.008	1.1816	1.1822	1.1809
388.1723@10.972	1.18	1.1746	1.1738
776.5267@1.596	1.1791	1.1705	1.1704
836.5367@3.344	1.1787	1.1686	1.1689
394.2016@4.375	1.1764	1.1794	1.1782
338.2694@3.309	1.1756	1.1682	1.167
393.8593@10.81	1.1755	1.1662	1.1678
493.4987@2.513	1.175	1.1604	1.1597
249.1529@3.39	1.1739	1.1712	1.1706
309.1126@6.207	1.172	1.1707	1.1703
426.3673@2.707	1.1719	1.1732	1.172
555.3954@3.975	1.1716	1.1619	1.162
752.5408@2.297	1.171	1.1754	1.1762
437.1069@6.355	1.1702	1.1677	1.1665
640.4474@3.938	1.1701	1.1601	1.16
623.3623@3.86	1.1692	1.1755	1.1744
672.5721@2.233	1.1691	1.1549	1.1548
162.8393@6.305	1.1676	1.1631	1.1626
146.0456@6.637	1.1669	1.1693	1.169
211.0784@5.416	1.1657	1.1514	1.1502
542.3556@4.542	1.1647	1.1515	1.1502
214.0485@2.579	1.1641	1.1585	1.1576
542.3785@4.152	1.1635	1.1515	1.1509
883.5124@10.96	1.1629	1.1537	1.1549
713.5@2.297	1.1627	1.1607	1.1596
541.2936@6.355	1.1611	1.1474	1.1468
211.1701@10.958	1.1597	1.1455	1.1447
792.5532@2.281	1.1591	1.1764	1.1752
268.8007@6.369	1.1587	1.1507	1.1502
236.896@17.93	1.1585	1.1516	1.1515
746.4449@4.475	1.1575	1.1501	1.1516
821.5902@2.436	1.1575	1.1492	1.148
869.5817@1.549	1.1559	1.142	1.1407
523.0615@10.951	1.155	1.1411	1.1401
168.1475@2.08	1.1545	1.1495	1.1483
135.1039@3.939	1.1542	1.1399	1.1409
855.5033@3.243	1.1522	1.1553	1.1542
109.0657@2.078	1.152	1.1382	1.1378
289.2282@3.859	1.1518	1.1379	1.1385
565.0481@10.413	1.1517	1.1712	1.1699
637.5974@2.264	1.1512	1.1369	1.1365
409.3689@2.766	1.1477	1.1477	1.1465
794.498@4.407	1.144	1.1418	1.141
634.3003@4.658	1.144	1.1534	1.1525
142.0203@7.564	1.1436	1.1294	1.131
225.2222@3.294	1.1435	1.1357	1.1349
758.4787@2.297	1.1433	1.1336	1.1328
111.0819@4.538	1.143	1.1345	1.1344
630.2731@2.375	1.1424	1.1398	1.1395
172.0024@10.396	1.1419	1.1296	1.1322
539.9287@8.06	1.1415	1.133	1.1331
367.2159@3.441	1.1414	1.1273	1.1266
602.3924@3.76	1.1405	1.1306	1.1313
310.115@6.231	1.1397	1.1299	1.1287
760.5201@2.549	1.1396	1.1272	1.126
843.5866@1.565	1.1389	1.133	1.1336
546.2599@6.312	1.1382	1.1472	1.1465
492.0856@11.79	1.1382	1.1476	1.1464
584.939@7.578	1.1378	1.1378	1.1374
323.2955@2.904	1.1376	1.1237	1.1237
658.445@2.299	1.1375	1.1253	1.1265
258.836@6.323	1.1369	1.1281	1.1297
675.3656@10.363	1.1368	1.1252	1.1265
377.0858@4.611	1.1363	1.1257	1.1257
586.3054@2.301	1.1361	1.1447	1.1436
159.1291@4.359	1.1357	1.126	1.1254
343.114@4.675	1.1357	1.1243	1.1235
302.9507@7.626	1.1353	1.1356	1.1343
156.0752@4.541	1.1351	1.1215	1.1203
499.9364@8.061	1.1318	1.1216	1.1218
491.0823@11.79	1.1311	1.1309	1.1305
502.2931@2.529	1.1308	1.1307	1.1303
625.5927@1.772	1.1305	1.1233	1.123
197.1548@10.955	1.1299	1.1161	1.1175
398.372@2.639	1.1278	1.1138	1.1127
856.5067@3.244	1.1276	1.1301	1.1291
806.5652@2.28	1.126	1.1282	1.127
888.5544@2.282	1.1258	1.1212	1.1202
183.0466@8.06	1.1257	1.1242	1.1232
940.6659@2.703	1.1248	1.1137	1.1139
333.766@17.997	1.1232	1.1181	1.118
787.512@2.297	1.1223	1.1334	1.1322
416.8412@10.562	1.1222	1.1291	1.1295
579.462@2.37	1.1215	1.1328	1.1316
705.3801@10.38	1.12	1.1061	1.1067
265.0429@10.843	1.1199	1.1061	1.1064
850.4539@2.315	1.1197	1.107	1.106
727.6204@1.831	1.1195	1.1087	1.1075
629.3715@4.425	1.1189	1.1156	1.1151
741.5301@2.298	1.1178	1.1322	1.131
423.4204@2.613	1.1178	1.1045	1.1038
691.4553@2.629	1.1172	1.1117	1.1105
620.3485@3.889	1.1156	1.1078	1.1082
227.2016@3.577	1.1156	1.1047	1.1076
784.5849@2.298	1.1148	1.1021	1.1018
1151.7215@2.683	1.1135	1.1029	1.1021
500.2726@3.806	1.1132	1.1196	1.1195
532.84@10.56	1.1131	1.1037	1.1032
350.2459@2.529	1.1131	1.1006	1.1005
910.552@3.144	1.113	1.1149	1.114
650.3919@3.51	1.1122	1.1	1.1014
327.4049@17.963	1.1113	1.0982	1.099
319.1029@17.997	1.1108	1.1147	1.1135
299.2589@3.211	1.109	1.1018	1.1007
252.8699@2.097	1.109	1.0953	1.0978
767.5056@4.292	1.1083	1.1042	1.1039
706.5956@1.706	1.1076	1.0947	1.0941
523.3042@3.475	1.1068	1.0949	1.095
858.522@3.252	1.1067	1.1141	1.1129
521.6817@18.063	1.1049	1.095	1.0967
578.0908@11.627	1.1049	1.1032	1.1044
360.2215@2.994	1.1024	1.1028	1.1043
525.0725@10.38	1.1022	1.0886	1.0897
801.4818@4.336	1.1018	1.0894	1.0886
71.0141@4.672	1.1017	1.0883	1.0889
430.3039@3.596	1.1011	1.1023	1.1011
591.8848@7.995	1.0997	1.0881	1.0884
394.864@10.927	1.0996	1.0946	1.0942
685.5742@2.265	1.0961	1.0995	1.1011
279.009@7.999	1.0959	1.0839	1.0834
823.5313@4.361	1.0958	1.093	1.0927
71.0326@11.299	1.0945	1.0813	1.0803
479.0246@8.034	1.0941	1.0931	1.0919
631.8774@7.994	1.0936	1.0818	1.0824
546.3293@4.457	1.0936	1.085	1.085
626.4322@4.086	1.093	1.0872	1.0874
670.4151@4.832	1.0896	1.1098	1.1089
754.5377@1.681	1.0892	1.0806	1.0804
622.3595@3.86	1.0892	1.0788	1.0798
427.1119@9.149	1.0885	1.0987	1.0976
795.501@4.411	1.0879	1.0904	1.0895
589.3794@3.926	1.0878	1.0752	1.077
834.5205@3.328	1.0877	1.079	1.0799
812.5279@2.283	1.0876	1.0879	1.087
481.3133@2.5	1.0875	1.0966	1.096
738.5092@2.297	1.087	1.108	1.1068
354.222@3.111	1.0862	1.0855	1.0843
545.1998@4.691	1.0858	1.0877	1.0868
597.547@1.681	1.0855	1.072	1.071
605.9006@8.061	1.0848	1.0761	1.0763
325.1846@20.209	1.0836	1.0958	1.0948
711.4833@2.297	1.0835	1.0715	1.0703
468.3341@2.496	1.0833	1.0807	1.0812
614.3118@6.34	1.0825	1.0731	1.0737
346.0558@13.989	1.0822	1.0832	1.0828
483.2734@3.644	1.0817	1.0727	1.0717
138.0198@4.425	1.081	1.0856	1.085
875.4299@1.597	1.0808	1.096	1.0973
312.2908@1.515	1.0797	1.0725	1.0716
669.4572@4.009	1.0794	1.0766	1.0787
219.8457@6.076	1.0789	1.0695	1.0701
575.3639@4.089	1.0782	1.0703	1.0712
618.3825@4.45	1.0781	1.0774	1.0774
179.056@7.26	1.0781	1.0648	1.0639
218.8924@10.706	1.0777	1.0783	1.0774
674.3911@4.666	1.0759	1.0648	1.064
744.1055@7.882	1.075	1.0618	1.0623
647.249@2.429	1.0744	1.063	1.0648
125.0716@6.465	1.0738	1.0622	1.0622
425.3641@2.706	1.0731	1.0769	1.0761
696.4653@2.298	1.0722	1.0591	1.0584
528.3637@4.354	1.0721	1.0663	1.0658
287.2224@3.719	1.0709	1.0584	1.0575
580.3577@2.298	1.0706	1.079	1.0785
698.2913@1.498	1.07	1.0814	1.0802
298.071@11.066	1.0694	1.0622	1.0619
482.3709@4.352	1.0689	1.0579	1.0581
396.2184@2.314	1.0683	1.0672	1.066
642.2159@10.566	1.0659	1.0528	1.055
815.5563@1.548	1.0654	1.0585	1.059
166.8351@6.346	1.0647	1.0702	1.069
779.5425@2.297	1.0643	1.069	1.0679
461.0434@4.675	1.0624	1.0594	1.059
278.1872@2.993	1.0619	1.0516	1.0505
156.0099@7.903	1.061	1.0532	1.0524
223.0201@7.553	1.0605	1.0612	1.0606
636.3178@4.598	1.0605	1.0767	1.0759
575.7477@10.711	1.06	1.0524	1.0529
267.2679@2.629	1.059	1.0525	1.0533
501.3911@2.298	1.0577	1.0454	1.0448
501.9516@7.998	1.0573	1.0451	1.0446
886.5454@2.282	1.0568	1.0723	1.0711
668.6187@2.282	1.0568	1.0505	1.051
732.706@10.627	1.0564	1.0482	1.049
986.9649@6.381	1.0553	1.0608	1.0598
879.5939@1.635	1.055	1.0679	1.0696
634.3645@3.71	1.0549	1.0473	1.048
868.576@2.265	1.0544	1.0474	1.0476
524.3069@3.464	1.0537	1.0425	1.043
141.0921@3.261	1.053	1.0507	1.0532
705.3789@6.822	1.0527	1.0821	1.0811
845.4988@4.427	1.0519	1.0592	1.0581
655.3061@2.435	1.0518	1.0528	1.0535
697.4495@10.313	1.0518	1.0448	1.0461
431.3139@18.061	1.0517	1.0447	1.0449
669.1634@1.498	1.0514	1.0399	1.0388
870.583@1.547	1.0512	1.0381	1.0395
753.5442@2.298	1.0508	1.0571	1.0564
882.5899@1.548	1.0505	1.0382	1.0386
196.0254@4.825	1.0505	1.0374	1.0394
255.0108@10.695	1.0501	1.0625	1.0616
764.5251@2.298	1.0481	1.0685	1.0674
704.5933@1.731	1.0475	1.0357	1.0348
201.8345@6.538	1.0472	1.0584	1.0572
515.6785@18.047	1.0468	1.0338	1.0356
813.4704@10.118	1.0461	1.0339	1.0366
509.1736@18.047	1.046	1.033	1.035
617.1601@18.047	1.0456	1.0597	1.0589
441.3083@4.326	1.0449	1.0575	1.0564
525.9132@7.994	1.043	1.0332	1.0343
240.0704@2.892	1.043	1.0498	1.0487
756.5569@2.297	1.0428	1.0517	1.051
660.5555@1.748	1.0416	1.0292	1.0315
693.393@3.96	1.0413	1.0302	1.0322
416.8989@7.851	1.0409	1.0283	1.0293
566.0511@10.413	1.0408	1.0689	1.0678
255.1599@10.946	1.0395	1.0266	1.0255
682.4785@4.039	1.0387	1.0499	1.0493
579.0271@11.307	1.0384	1.0433	1.0431
129.8926@6.399	1.0376	1.03	1.0324
610.574@1.748	1.0373	1.0256	1.0257
241.2171@20.192	1.0369	1.0255	1.0243
638.3069@2.436	1.035	1.0416	1.0405
171.0117@4.608	1.0348	1.028	1.0274
769.5586@2.297	1.0347	1.0605	1.0593
357.2653@18.03	1.0346	1.0418	1.0407
272.2312@3.295	1.0336	1.0259	1.0251
97.9606@10.429	1.0335	1.0305	1.0312
410.9874@7.596	1.0333	1.0296	1.0305
707.4126@3.81	1.0314	1.0312	1.0312
330.0572@9.399	1.0314	1.0377	1.0366
256.0618@6.326	1.0311	1.026	1.0288
304.438@17.997	1.0306	1.0306	1.0302
484.2779@3.644	1.0305	1.0232	1.0236
560.3451@4.291	1.0299	1.0265	1.0271
434.8621@10.605	1.0295	1.0219	1.025
398.8206@10.546	1.0293	1.0166	1.0156
241.2171@22.171	1.0287	1.0247	1.0243
295.2642@2.5	1.0287	1.0261	1.0254
328.2495@3.759	1.0284	1.0157	1.0149
715.5205@2.297	1.0281	1.018	1.0169
569.367@4.711	1.0281	1.0159	1.016
395.2476@2.479	1.0272	1.0145	1.0151
454.9707@7.891	1.0268	1.0208	1.0197
522.042@10.413	1.0268	1.0272	1.0307
201.0965@5.272	1.0264	1.014	1.0133
314.1809@4.138	1.0252	1.0135	1.0125
492.4865@2.465	1.0248	1.0146	1.0139
139.1127@4.359	1.0245	1.0153	1.0145
452.4554@2.543	1.0234	1.023	1.0218
833.6269@2.299	1.0226	1.0102	1.0091
465.3179@2.448	1.021	1.0294	1.0301
653.3671@5.69	1.0207	1.0253	1.0247
394.847@10.679	1.0199	1.0095	1.0097
588.3765@3.926	1.0192	1.0106	1.012
134.8652@6.321	1.0189	1.0177	1.0172
890.561@2.265	1.0182	1.0184	1.0173
348.221@3.045	1.0165	1.0091	1.0093
377.2565@2.872	1.0154	1.0136	1.013
550.3868@2.38	1.0143	1.0023	1.0015
603.3952@3.76	1.0114	1.008	1.0087
479.2977@2.546	1.0106	1.0286	1.0285
255.9139@10.682	1.0105	1.0019	1.0015
668.3233@1.631	1.0104	1.0077	1.0072
338.9298@7.588	1.0096	0.99964	1.0001
289.0329@10.396	1.0094	1.0007	0.99987
659.5127@2.363	1.0088	0.99707	0.99644
699.2937@1.498	1.0081	1.0263	1.0252
89.0244@4.642	1.008	0.99895	0.99929
690.5087@2.297	1.0077	1.0079	1.0071
747.3316@6.305	1.0064	1.0024	1.0017
720.4901@2.596	1.0058	0.9983	0.9976
217.9032@10.829	1.0042	0.99286	0.99214
385.3589@2.673	1.0026	1.0054	1.0043
601.3604@2.513	1.0011	0.99307	0.99271
789.5451@4.492	1.0009	0.98868	0.99178
147.0856@6.281	0.99987	0.98868	0.98764
816.4619@2.307	0.99975	0.98776	0.98666
356.3972@17.963	0.99973	0.99636	0.99675
796.5813@2.298	0.99936	1.0187	1.0193
297.7438@17.963	0.99931	0.98951	0.99004
111.0197@2.991	0.99842	1.0056	1.0054
672.1393@1.498	0.99808	0.98723	0.98614
628.5577@1.581	0.99771	0.99882	0.99841
407.7519@17.98	0.99697	0.9867	0.98801
643.3863@4.272	0.99689	0.99289	0.99349
687.4445@3.738	0.9966	0.99106	0.99226
274.7544@17.964	0.99621	0.98752	0.98915
368.9539@2.081	0.9962	0.98746	0.99018
324.2989@2.898	0.99585	0.98383	0.98344
595.4247@2.677	0.99582	0.99244	0.99172
501.8945@7.993	0.9956	0.98799	0.98917
765.528@2.297	0.99467	1.0213	1.0203
135.8947@6.305	0.99444	0.99721	0.99684
759.4822@2.298	0.9942	1.013	1.0119
668.6188@1.764	0.99399	0.98474	0.98562
128.0352@6.402	0.9939	1.0064	1.0054
757.5599@2.299	0.99353	1.0072	1.0064
173.0933@5.172	0.9933	0.98281	0.98587
180.1801@5.124	0.99297	0.98153	0.98338
573.2559@6.277	0.99206	1.0055	1.0044
705.471@2.618	0.99133	0.9814	0.98042
379.9563@7.995	0.99124	0.99032	0.99019
474.2617@2.613	0.99122	0.98499	0.98392
557.9614@14.022	0.98947	0.98741	0.98648
805.5628@1.655	0.98895	1.0113	1.0102
343.2682@3.645	0.98893	0.97936	0.97901
810.5184@1.531	0.98891	0.99917	0.99904
241.085@4.941	0.98763	0.9828	0.98449
213.0362@7.994	0.98761	0.98903	0.98797
663.4158@4.954	0.98723	0.97572	0.97758
554.7785@10.595	0.9871	0.98744	0.98639
597.3983@4.424	0.98609	0.98138	0.98244
770.5702@2.308	0.98602	0.99307	0.99324
382.2351@3.292	0.98589	0.99476	0.99366
428.9207@2.097	0.98555	0.98199	0.98441
228.205@3.576	0.98548	0.97594	0.97911
857.5924@1.565	0.98347	0.97477	0.97744
348.7639@17.997	0.98316	0.9796	0.97983
896.5378@3.177	0.98228	0.98904	0.98857
434.9723@17.897	0.98204	0.97012	0.97049
688.587@1.737	0.98189	0.96973	0.97164
663.4802@2.298	0.98159	0.97374	0.97314
669.4392@4.509	0.98152	0.99378	0.99316
719.5418@2.318	0.98007	0.97468	0.97374
788.5523@2.555	0.97879	0.96898	0.9682
653.3017@2.617	0.9786	0.98186	0.98089
802.5572@4.481	0.97747	0.9856	0.98501
334.4348@17.997	0.97726	0.96721	0.96906
895.5348@3.177	0.97688	0.98515	0.98462
490.1173@10.975	0.97539	0.98642	0.98569
760.5742@2.315	0.97527	0.98069	0.97965
683.4696@4.071	0.97422	0.9646	0.96552
408.2426@3.338	0.97405	0.96321	0.96299
739.1906@10.546	0.97301	0.97966	0.97931
198.9176@10.579	0.97188	0.97574	0.97466
71.0142@10.38	0.97151	0.97702	0.97651
358.8335@10.658	0.96844	0.97274	0.97185
478.2944@2.546	0.96761	0.99248	0.99296
594.7477@10.662	0.96728	0.9589	0.96166
615.2221@5.697	0.96717	0.9552	0.95656
869.5791@2.264	0.96686	0.97698	0.97662
323.1898@2.579	0.96678	0.96399	0.96487
325.2747@3.118	0.96675	0.98151	0.98065
721.4799@4.391	0.96662	0.96752	0.96753
613.3933@4.644	0.96465	0.95375	0.95328
483.3019@2.479	0.96423	0.95591	0.95576
799.4211@10.958	0.96275	0.95611	0.9564
179.8591@6.321	0.96111	0.94926	0.94927
604.3695@4.609	0.96092	0.96868	0.96796
722.4874@2.317	0.96084	0.95249	0.95152
120.0851@4.519	0.95953	0.95135	0.95131
384.9567@7.901	0.9593	0.95164	0.95087
338.2085@3.199	0.959	0.94791	0.94725
702.6012@1.847	0.95866	0.94796	0.94736
669.6196@1.748	0.95759	0.95634	0.95763
399.0379@7.996	0.95698	0.96785	0.96713
130.0873@3.941	0.95632	0.95586	0.95615
745.6308@1.748	0.95617	0.94729	0.94654
569.3994@4.429	0.95546	0.96127	0.96021
776.1312@2.615	0.9547	0.96837	0.96742
163.04@5.419	0.95423	0.94241	0.94356
805.5592@2.281	0.9539	0.97433	0.97325
827.4843@10.126	0.95289	0.96101	0.96253
610.4875@2.415	0.95134	0.95018	0.95059
600.9699@7.569	0.95129	0.94249	0.94392
401.8713@7.868	0.951	0.94869	0.95345
923.7918@8.05	0.95009	0.94133	0.94294
518.9672@7.555	0.94852	0.94952	0.94898
375.256@2.758	0.94833	0.95302	0.95436
611.4139@4.259	0.948	0.94033	0.94159
741.6359@1.847	0.94769	0.93604	0.93768
328.0003@8.06	0.94674	0.94814	0.94891
729.6307@1.776	0.94659	0.93503	0.93415
660.5553@2.218	0.94622	0.9484	0.94862
730.4205@4.556	0.94601	0.94825	0.94972
828.5714@2.281	0.94443	0.94764	0.94766
713.6048@2.298	0.94434	0.94502	0.94563
760.4428@4.749	0.9429	0.9341	0.93523
504.3048@2.5	0.94249	0.95656	0.95602
367.2182@2.566	0.94131	0.93681	0.93839
888.5557@1.533	0.94051	0.94386	0.94344
312.4075@17.963	0.94027	0.93482	0.93577
522.183@18.063	0.94019	0.93558	0.93967
610.9661@7.995	0.94001	0.95346	0.95263
738.5128@3.743	0.93987	0.93019	0.92917
658.5553@2.225	0.9395	0.93105	0.93003
881.5201@3.194	0.9394	0.96764	0.96679
416.1277@6.339	0.93911	0.92943	0.9292
623.4133@4.233	0.93908	0.95785	0.95689
867.5638@2.263	0.9387	0.92759	0.92659
412.9535@10.696	0.93825	0.9276	0.92731
464.315@2.446	0.93803	0.9538	0.95348
133.9181@10.941	0.93707	0.9256	0.92597
273.9921@7.994	0.93699	0.94463	0.94437
882.523@3.194	0.93692	0.96622	0.96535
477.1071@12.082	0.93646	0.96094	0.95988
326.3145@2.928	0.93621	0.94337	0.94275
660.3862@4.459	0.93424	0.92922	0.93322
655.4225@4.725	0.93333	0.92932	0.92926
641.425@4.355	0.93269	0.9285	0.92994
439.3221@4.168	0.9325	0.93599	0.93685
880.5733@2.064	0.93187	0.95251	0.95152
312.291@2.285	0.93135	0.9285	0.92813
633.3619@4.842	0.92982	0.92009	0.91941
775.3712@19.36	0.92961	0.94085	0.93986
824.543@1.714	0.92791	0.92775	0.92672
834.5856@2.046	0.9279	0.91668	0.91852
944.9416@18.096	0.92735	0.92743	0.92859
857.5154@3.244	0.92669	0.94113	0.94062
111.0087@11.31	0.92444	0.92959	0.92929
776.4149@10.346	0.9244	0.91509	0.91825
712.4957@2.297	0.92307	0.93908	0.93807
382.2356@2.521	0.92257	0.92657	0.92625
374.8475@10.713	0.92254	0.91273	0.91624
611.3062@4.725	0.922	0.91387	0.91631
305.0232@7.552	0.92188	0.91528	0.91684
384.3565@2.674	0.92051	0.9465	0.94552
711.6344@1.93	0.92025	0.91582	0.91709
355.1697@1.748	0.91996	0.91516	0.91419
713.6051@1.714	0.91985	0.90843	0.90894
180.8856@10.877	0.91978	0.91455	0.91615
256.2362@1.54	0.91957	0.90882	0.90785
465.4672@2.549	0.91944	0.91165	0.91262
204.9148@7.903	0.91922	0.91822	0.91722
527.0162@18.047	0.91825	0.91674	0.91823
486.3079@2.348	0.9181	0.93512	0.93419
492.3095@2.513	0.9178	0.91605	0.91683
103.0859@11.303	0.91721	0.93877	0.93773
216.9285@10.562	0.91713	0.92037	0.91936
850.5599@1.698	0.91672	0.90938	0.911
587.0297@10.396	0.9167	0.94448	0.94359
644.2946@6.355	0.91606	0.9106	0.90963
754.4707@10.23	0.91463	0.90369	0.90688
393.972@8.06	0.91413	0.90997	0.91107
395.353@2.712	0.91372	0.90416	0.90497
717.4377@4.272	0.91311	0.92401	0.92394
578.3568@5.075	0.91303	0.91792	0.91715
469.2306@2.28	0.91298	0.93071	0.92974
788.4789@4.317	0.91194	0.90464	0.90425
271.8803@2.083	0.90995	0.90272	0.90557
182.0127@5.321	0.9094	0.91228	0.91128
134.0359@11.31	0.90918	0.89987	0.90253
706.4742@2.618	0.90883	0.90158	0.90064
119.0725@4.941	0.90728	0.90074	0.89987
719.4868@2.594	0.90634	0.90104	0.90042
1083.6112@3.152	0.90562	0.90345	0.90246
307.1948@2.537	0.90514	0.89396	0.89387
250.0309@7.994	0.90435	0.89319	0.89653
730.5576@2.299	0.90382	0.8926	0.89174
688.4459@3.743	0.9035	0.89333	0.89282
197.1546@3.88	0.90347	0.89228	0.89153
168.0277@7.995	0.90334	0.91738	0.91681
319.0023@8.001	0.90248	0.89129	0.89205
745.4791@1.548	0.90185	0.89157	0.8945
712.6421@1.947	0.90127	0.89345	0.89633
834.5285@1.547	0.90113	0.89912	0.89813
703.5132@2.297	0.90089	0.91446	0.91392
617.2129@5.72	0.90063	0.89075	0.89301
898.5256@1.531	0.90023	0.89051	0.89223
370.938@7.564	0.89909	0.90384	0.90345
204.0856@4.692	0.89858	0.8979	0.89701
671.269@1.398	0.89849	0.93128	0.93028
609.083@10.412	0.89773	0.93353	0.9325
474.2631@3.892	0.8968	0.9134	0.91293
835.533@3.345	0.89618	0.91107	0.91072
922.5207@1.515	0.8957	0.90021	0.89928
1062.5239@6.268	0.89495	0.89266	0.89222
543.1408@11.009	0.89454	0.88767	0.89042
695.2144@11.542	0.89419	0.88323	0.88452
584.3853@4.526	0.89394	0.88362	0.88349
702.5102@2.297	0.89358	0.89778	0.89695
1168.7918@2.407	0.89326	0.88288	0.88191
152.0463@11.311	0.89171	0.89217	0.89195
798.5991@2.314	0.89106	0.91117	0.91094
209.1547@4.224	0.88924	0.88472	0.88381
559.2709@6.358	0.88803	0.87704	0.88055
654.7163@10.662	0.88787	0.90652	0.90573
610.7989@10.546	0.88747	0.88595	0.88497
654.6042@1.78	0.88738	0.8779	0.87837
657.377@10.234	0.88448	0.89341	0.89356
653.6168@1.855	0.8837	0.8846	0.88378
455.2701@2.563	0.88197	0.88868	0.89171
116.0717@8.06	0.88107	0.91145	0.9106
857.5908@2.28	0.88085	0.87926	0.87957
710.6333@1.948	0.88083	0.87382	0.87633
264.1682@3.211	0.87944	0.8896	0.89057
663.4225@2.678	0.8794	0.87135	0.87058
827.4714@3.328	0.87871	0.89146	0.89075
342.2652@3.644	0.87833	0.88444	0.88372
311.2955@2.962	0.87821	0.86955	0.87186
524.1117@2.147	0.87739	0.86843	0.86927
425.2504@4.059	0.87691	0.889	0.88806
680.6334@1.932	0.87618	0.89665	0.89588
887.5454@1.616	0.87618	0.87259	0.87223
1002.433@4.551	0.87412	0.89518	0.89527
279.1635@2.656	0.8737	0.87513	0.87697
787.5265@4.472	0.87344	0.89664	0.89567
639.4452@3.942	0.87284	0.87095	0.87273
802.6409@2.031	0.87257	0.86346	0.86332
347.2259@2.596	0.87226	0.8816	0.88209
645.1196@1.481	0.87219	0.86762	0.87018
851.5632@1.706	0.87188	0.86878	0.87103
705.5258@2.298	0.87186	0.87407	0.87347
863.5588@1.631	0.87141	0.86088	0.86261
338.049@10.976	0.87141	0.87253	0.87262
784.6305@1.698	0.87106	0.90094	0.9001
437.4002@2.668	0.87083	0.86491	0.86414
337.2054@3.195	0.86959	0.85885	0.8589
1188.7488@2.281	0.8693	0.89302	0.89203
352.2244@3.111	0.86758	0.86107	0.86118
418.1244@6.362	0.86746	0.85691	0.85687
638.5188@2.413	0.86717	0.87098	0.87002
97.0659@2.265	0.86688	0.89483	0.8945
675.4066@4.432	0.86657	0.87333	0.87402
111.947@10.45	0.86533	0.8692	0.86932
492.9906@7.574	0.86504	0.86972	0.86943
945.3584@1.365	0.86433	0.86959	0.86923
441.3697@2.298	0.8636	0.86014	0.85923
323.2196@3.329	0.8634	0.85846	0.85948
333.4085@17.963	0.8615	0.85568	0.85798
286.9737@7.746	0.85999	0.85774	0.85685
977.7462@2.047	0.85972	0.84912	0.8539
719.3357@6.345	0.85849	0.85108	0.85348
537.3758@2.396	0.85641	0.8472	0.84672
274.144@2.297	0.8564	0.85076	0.84981
690.5788@1.747	0.85639	0.86144	0.86115
222.0361@8.05	0.85595	0.86748	0.86695
673.4292@3.874	0.85574	0.85333	0.85541
683.2252@4.661	0.85528	0.87417	0.87342
313.2748@2.944	0.85527	0.88372	0.88285
739.6653@1.964	0.85483	0.86842	0.86903
269.2485@2.316	0.85466	0.84979	0.85084
930.6885@7.852	0.85437	0.84479	0.84734
827.6805@2.047	0.85403	0.8828	0.88183
354.961@7.568	0.85302	0.86436	0.86444
665.4419@2.654	0.84992	0.83978	0.84104
325.1077@5.673	0.8496	0.84703	0.84612
768.4852@10.233	0.84908	0.84126	0.84497
445.0119@13.981	0.84866	0.84565	0.8456
775.5302@4.517	0.84847	0.85114	0.85096
759.4496@4.583	0.84731	0.83858	0.83839
774.2114@2.603	0.84643	0.86418	0.86356
153.9906@10.399	0.84551	0.85631	0.85726
421.3318@3.362	0.84405	0.84227	0.84207
284.7747@6.338	0.8438	0.8405	0.84147
951.2497@2.396	0.84302	0.85821	0.85759
852.26@2.45	0.843	0.8668	0.86586
706.5294@2.298	0.84262	0.84379	0.84354
445.1332@1.874	0.84253	0.84007	0.83914
247.0327@10.396	0.84236	0.84121	0.84038
891.5592@2.28	0.84162	0.83159	0.83102
561.3478@4.292	0.84131	0.845	0.84617
705.231@10.562	0.83989	0.84646	0.84732
376.736@17.963	0.83953	0.84992	0.84986
354.3458@2.784	0.83929	0.8482	0.84887
583.3827@4.526	0.83834	0.83391	0.8363
1140.633@3.288	0.83802	0.82806	0.82716
424.247@4.059	0.83761	0.84941	0.84863
112.0122@11.309	0.83647	0.83462	0.83405
742.433@10.18	0.83612	0.82574	0.82767
909.548@3.139	0.83497	0.82983	0.83309
467.2149@2.413	0.83412	0.834	0.83307
493.3126@2.513	0.83374	0.83759	0.83838
720.5445@2.301	0.83374	0.85813	0.85972
732.3727@6.903	0.83279	0.84338	0.84349
627.4087@4.506	0.83277	0.82318	0.8225
368.8029@2.097	0.83276	0.82245	0.82726
116.9283@0.085	0.83144	0.82765	0.82907
313.1131@5.688	0.83092	0.85616	0.85526
300.9079@10.545	0.83046	0.86151	0.86058
655.3514@5.69	0.83045	0.84147	0.84288
628.4109@4.517	0.83023	0.84753	0.84708
490.2889@1.698	0.82961	0.83423	0.83504
608.5651@1.798	0.82898	0.81907	0.81984
199.8509@10.923	0.82878	0.82114	0.82429
394.2704@2.662	0.82877	0.82824	0.82814
894.589@1.748	0.82786	0.83773	0.84309
386.1518@6.362	0.82759	0.82545	0.82818
809.5502@3.829	0.82756	0.81829	0.82388
667.6096@1.937	0.82744	0.81801	0.82098
708.4655@4.373	0.82655	0.8246	0.8267
630.3725@4.425	0.82618	0.82183	0.82105
1144.926@2.298	0.82581	0.83705	0.83624
825.546@1.549	0.82537	0.82184	0.82174
591.1719@11.747	0.82435	0.85178	0.8511
667.4762@3.66	0.82397	0.81662	0.82001
681.492@3.514	0.82366	0.81502	0.8186
712.424@10.168	0.82239	0.81336	0.81735
216.8117@17.963	0.82197	0.81605	0.81912
321.2105@2.496	0.82133	0.82523	0.82754
192.9032@17.165	0.82122	0.81124	0.81497
141.0168@7.581	0.82086	0.82043	0.82191
625.4296@4.076	0.81971	0.8181	0.82036
417.0731@0.168	0.81911	0.81808	0.82436
351.2213@3.111	0.8178	0.8101	0.80996
334.2386@1.531	0.81757	0.81018	0.80945
134.8944@6.293	0.81756	0.82895	0.82807
781.4853@4.441	0.81712	0.85102	0.85076
606.0744@10.845	0.81689	0.81123	0.81553
851.5634@2.28	0.81596	0.83749	0.83657
415.2851@3.029	0.81554	0.83582	0.83492
171.1391@4.176	0.81462	0.80462	0.80616
469.0292@7.555	0.8146	0.81517	0.81653
254.2207@3.409	0.81398	0.81347	0.81586
742.3977@10.962	0.81356	0.80571	0.8086
434.2801@3.721	0.81253	0.82457	0.82367
385.9899@10.413	0.81189	0.82203	0.82163
414.8461@10.563	0.81169	0.81425	0.81341
662.4768@2.298	0.8112	0.81805	0.81748
208.0203@7.995	0.81045	0.8143	0.81355
363.4271@17.997	0.80944	0.81325	0.81435
557.3352@2.516	0.8094	0.80062	0.80291
221.8428@6.538	0.80808	0.82498	0.82422
114.0559@4.939	0.80771	0.82048	0.82222
782.5687@2.297	0.80599	0.81124	0.81076
506.2913@2.365	0.80501	0.8208	0.8199
479.2618@3.989	0.80469	0.79574	0.7949
631.3819@4.326	0.80427	0.80077	0.80346
352.3215@1.514	0.80401	0.79701	0.7966
779.6171@1.98	0.80318	0.81915	0.81987
827.4512@10.957	0.80229	0.79738	0.80148
191.0747@4.209	0.80182	0.80692	0.8061
963.7304@2.04	0.80175	0.79185	0.79601
190.0543@5.39	0.80118	0.805	0.80432
463.0224@11.824	0.79943	0.83177	0.8314
310.2746@1.515	0.79927	0.84324	0.84296
360.0742@13.972	0.79907	0.78978	0.79462
606.5833@1.815	0.79784	0.80357	0.80269
342.1124@4.609	0.79769	0.78862	0.79076
728.5567@2.319	0.79673	0.81317	0.81252
377.064@17.963	0.79654	0.79647	0.79857
557.2713@6.371	0.79553	0.80835	0.80765
685.4681@2.298	0.79531	0.79037	0.7895
691.3858@4.04	0.79501	0.78599	0.78733
340.2873@3.06	0.79361	0.79273	0.79201
561.2481@10.579	0.79267	0.82835	0.82863
387.026@7.552	0.7922	0.79154	0.79296
682.3004@1.514	0.79092	0.84381	0.84297
589.3334@4.937	0.79074	0.83788	0.83708
758.393@10.961	0.79057	0.78172	0.78552
981.5712@2.639	0.79009	0.78111	0.78064
764.5236@1.664	0.79001	0.8333	0.83456
605.3689@4.593	0.78977	0.80276	0.80272
826.5101@4.825	0.78953	0.79554	0.79467
408.2159@4.292	0.78888	0.80885	0.80819
153.0065@4.885	0.78836	0.78088	0.78158
592.4349@2.363	0.78668	0.77703	0.77625
818.5718@1.713	0.78642	0.80099	0.80095
336.3271@1.432	0.78638	0.78906	0.78957
778.5372@1.565	0.7863	0.77714	0.78145
239.577@17.997	0.78619	0.78758	0.78946
274.4198@17.971	0.78523	0.78875	0.78961
376.2526@2.862	0.78414	0.80331	0.80488
754.5498@2.297	0.78303	0.78308	0.78278
664.4831@2.297	0.78271	0.78137	0.78421
854.5709@2.28	0.78245	0.77293	0.77258
293.9973@11.306	0.78097	0.7835	0.78324
455.3997@2.516	0.78082	0.78113	0.78049
703.5849@1.699	0.78029	0.77329	0.77892
521.5288@2.496	0.7799	0.77223	0.77157
192.9629@6.33	0.77945	0.7719	0.77551
419.9489@7.994	0.77928	0.79002	0.79011
288.0077@8.06	0.77893	0.77442	0.77683
314.8824@10.701	0.77865	0.76926	0.77408
952.7363@2.047	0.77856	0.76925	0.77463
89.0431@11.303	0.77832	0.7917	0.79403
535.5451@2.5	0.77755	0.76804	0.76764
676.4922@2.298	0.77754	0.79873	0.79858
554.8201@10.558	0.77714	0.78072	0.77994
116.0255@11.309	0.77681	0.76865	0.76883
410.3723@2.766	0.77658	0.80233	0.80146
413.0003@7.553	0.77592	0.7756	0.77485
792.5507@1.565	0.77522	0.766	0.76515
591.573@2.446	0.77511	0.78889	0.78894
353.3057@3.328	0.77352	0.76402	0.76835
378.2317@3.285	0.77307	0.76522	0.76512
85.0298@11.309	0.77217	0.79595	0.79648
1044.9334@2.296	0.77149	0.77237	0.77453
693.1272@10.975	0.77131	0.76214	0.76553
435.4208@2.532	0.77123	0.77336	0.77717
656.3555@5.619	0.7703	0.79129	0.79383
441.0411@11.827	0.77003	0.78598	0.78794
310.2414@18.063	0.76916	0.76449	0.76613
146.0821@6.27	0.7689	0.80347	0.80327
251.1326@2.801	0.76849	0.75905	0.75972
146.0248@2.197	0.76814	0.76246	0.76616
255.0886@2.596	0.76758	0.78113	0.78036
750.5206@2.297	0.76731	0.78152	0.78069
449.1007@6.308	0.76633	0.75798	0.76249
899.558@3.178	0.76508	0.76701	0.7688
322.2143@2.505	0.76419	0.76481	0.76728
724.5107@2.297	0.76387	0.78367	0.78281
160.8418@6.321	0.76334	0.76757	0.76783
111.0755@6.883	0.76299	0.75917	0.75981
707.4849@2.613	0.75638	0.76571	0.76617
123.0072@8.443	0.75614	0.74751	0.7497
223.0804@3.361	0.75589	0.75383	0.75313
598.401@4.426	0.75584	0.76967	0.7699
353.2207@3.128	0.75542	0.75324	0.75361
385.0121@10.712	0.75534	0.78824	0.789
270.2877@2.629	0.75505	0.80627	0.8054
373.0834@2.289	0.75386	0.74652	0.75114
153.0605@4.742	0.7538	0.75697	0.75821
755.5532@2.297	0.75361	0.77413	0.77328
657.4019@4.102	0.75243	0.74785	0.7514
683.6336@1.931	0.75234	0.74541	0.74773
181.0061@7.551	0.75227	0.74327	0.74625
402.6217@17.98	0.75224	0.75555	0.75649
379.0791@4.642	0.75136	0.76197	0.76129
751.5214@2.297	0.75082	0.7663	0.76551
1038.5742@2.529	0.75053	0.74189	0.74107
926.7194@2.047	0.74981	0.74178	0.74681
819.5757@2.28	0.74848	0.73956	0.74431
456.3269@4.143	0.7481	0.77858	0.77779
258.9212@6.292	0.74751	0.73886	0.74505
363.091@4.657	0.74518	0.73619	0.73884
722.1825@10.561	0.74505	0.76342	0.76258
830.6713@2.047	0.74367	0.79229	0.79242
592.7604@10.701	0.7431	0.73394	0.73987
709.6553@1.963	0.74201	0.73438	0.73887
672.4619@2.298	0.74147	0.73928	0.74603
192.0235@11.301	0.74119	0.75083	0.75007
282.28@2.296	0.74012	0.77093	0.77033
965.7481@2.048	0.73886	0.73018	0.73556
198.9544@6.361	0.73795	0.73363	0.73706
687.4104@5.024	0.73757	0.76495	0.76412
1198.785@2.284	0.7367	0.76989	0.76947
412.2373@4.175	0.73598	0.73128	0.73048
695.5081@3.378	0.73539	0.7301	0.73373
788.5318@1.548	0.73449	0.73009	0.73354
708.4883@2.612	0.73404	0.73698	0.73804
684.4318@4.625	0.7327	0.73939	0.73921
254.0632@2.197	0.73269	0.72734	0.73139
472.2473@3.957	0.73261	0.75796	0.75731
233.1547@2.197	0.73119	0.73313	0.73809
667.2862@2.479	0.72974	0.74853	0.74784
954.7507@2.049	0.72964	0.72228	0.72781
708.4618@2.297	0.72819	0.72439	0.72553
162.969@10.364	0.72773	0.72075	0.72675
357.0882@11.455	0.72744	0.74054	0.74151
642.4273@4.357	0.72709	0.72204	0.72517
551.0321@7.564	0.72707	0.73597	0.73786
303.2327@3.71	0.72673	0.72848	0.7314
167.0437@5.705	0.72643	0.75793	0.75738
804.557@2.28	0.72642	0.76996	0.76914
166.8656@6.072	0.72638	0.76432	0.76348
334.2058@3.144	0.72638	0.71786	0.71779
627.5672@1.648	0.72563	0.75518	0.75534
876.5676@3.308	0.72537	0.76309	0.76225
351.221@2.483	0.72509	0.71623	0.71669
822.5283@4.374	0.72462	0.7254	0.72744
659.4132@4.007	0.72376	0.72208	0.72582
740.4804@4.489	0.72363	0.71518	0.71531
800.5379@1.548	0.72181	0.73324	0.73544
294.9943@11.311	0.7208	0.72493	0.72496
653.4607@3.806	0.72061	0.71837	0.72198
851.257@2.458	0.72029	0.75445	0.75362
981.7756@2.064	0.71983	0.71135	0.71753
110.0724@6.802	0.7194	0.7196	0.71967
655.4415@4.186	0.71924	0.71694	0.72087
725.515@2.297	0.71879	0.71616	0.71985
146.0647@5.69	0.71856	0.7527	0.75187
632.3885@4.358	0.7177	0.71721	0.72368
1196.7855@2.284	0.71745	0.74275	0.74225
705.4025@3.879	0.71742	0.71153	0.71688
549.0546@10.413	0.71737	0.74512	0.74529
533.5297@2.463	0.71647	0.74491	0.7441
239.3263@17.997	0.71563	0.71743	0.71912
994.938@2.297	0.7148	0.71899	0.72116
761.5123@4.535	0.71461	0.732	0.73159
545.2584@6.338	0.71426	0.70823	0.70837
830.5865@1.665	0.71349	0.7186	0.72033
748.0104@10.396	0.71343	0.74556	0.74523
1084.6146@3.153	0.71213	0.71753	0.71727
589.3551@4.356	0.71207	0.71392	0.71571
294.1824@2.596	0.71175	0.70317	0.70317
925.7165@2.047	0.71165	0.70321	0.70925
422.1081@6.361	0.71163	0.74078	0.7401
850.2992@1.448	0.71157	0.74568	0.74487
354.2649@2.496	0.7097	0.7492	0.74837
241.0721@2.889	0.70899	0.72967	0.7302
405.1111@6.339	0.70889	0.73633	0.73565
686.4061@5.024	0.70873	0.7484	0.75211
164.0119@13.257	0.70785	0.71364	0.71559
705.5969@1.714	0.70732	0.72544	0.72849
907.5297@3.152	0.70674	0.71591	0.71623
766.5384@2.297	0.70631	0.75697	0.75642
323.1705@2.978	0.70539	0.71171	0.71373
671.5603@1.714	0.70425	0.69755	0.69828
560.9779@7.552	0.70386	0.69604	0.69877
666.2858@2.284	0.7037	0.725	0.72558
623.2045@10.562	0.7032	0.72358	0.7248
490.9367@7.984	0.70145	0.69594	0.70274
702.5383@2.416	0.70139	0.70383	0.70395
460.3028@18.071	0.70078	0.71089	0.71044
481.2307@2.28	0.7005	0.72456	0.72391
243.223@3.46	0.70025	0.6917	0.69174
951.3507@11.338	0.69987	0.72242	0.72275
669.4183@10.28	0.69946	0.6949	0.70025
704.5215@2.298	0.69931	0.74323	0.74242
277.1842@2.99	0.69928	0.6906	0.69163
979.7635@2.064	0.69926	0.6907	0.69725
498.2505@6.355	0.69906	0.72282	0.72365
656.4014@10.248	0.69809	0.70122	0.7033
916.5168@2.39	0.69796	0.72742	0.72663
546.9617@7.553	0.69795	0.69456	0.69716
282.5461@17.963	0.69729	0.68865	0.69482
939.7315@2.047	0.69689	0.68909	0.69486
571.27@6.289	0.69568	0.728	0.7281
209.0835@3.145	0.69488	0.72556	0.72476
396.9717@7.547	0.69384	0.68868	0.68999
254.1759@2.613	0.69378	0.70669	0.7067
516.41@2.302	0.69282	0.68742	0.68676
409.2191@4.292	0.6917	0.70542	0.70515
804.2927@1.515	0.69124	0.68778	0.68713
715.4747@3.451	0.691	0.68919	0.69001
678.5644@1.714	0.68916	0.73411	0.73342
219.1067@6.265	0.68899	0.71975	0.72029
687.5868@2.251	0.68898	0.68739	0.68743
784.1499@10.462	0.68863	0.7317	0.73111
649.314@1.648	0.6886	0.68667	0.68732
855.4788@10.96	0.68796	0.68249	0.68772
675.3755@4.957	0.68775	0.72996	0.73247
180.054@4.66	0.68774	0.71871	0.71878
824.5408@4.396	0.68765	0.67935	0.68071
210.0883@6.438	0.68738	0.70298	0.70519
197.8077@6.312	0.68707	0.68158	0.68607
710.508@2.446	0.68568	0.7065	0.70641
786.4224@10.961	0.68543	0.67817	0.68157
475.2666@3.892	0.68534	0.71681	0.71627
852.5662@2.28	0.68506	0.70486	0.70443
652.7268@10.778	0.68505	0.67815	0.68217
701.4593@3.604	0.68465	0.68798	0.69106
382.3769@2.712	0.68337	0.67921	0.68112
411.2348@4.175	0.68306	0.68861	0.68803
118.9421@10.396	0.68287	0.6767	0.68069
1168.7561@2.28	0.68203	0.72368	0.72294
465.4312@2.662	0.68144	0.70706	0.70638
437.3267@3.893	0.68118	0.68517	0.68647
747.1983@10.545	0.68041	0.68984	0.69015
1172.7443@2.28	0.68012	0.71886	0.7182
672.2899@6.366	0.68012	0.68721	0.68714
700.2864@2.314	0.68002	0.70877	0.70852
412.3882@2.596	0.67901	0.70389	0.70326
410.2317@4.175	0.67875	0.69193	0.69117
326.2084@4.741	0.67858	0.69509	0.69622
982.7806@2.064	0.67818	0.66994	0.67682
308.1982@2.546	0.67789	0.6716	0.67124
393.2502@3.194	0.67747	0.67823	0.67796
312.2987@2.965	0.67704	0.67204	0.67588
553.0743@10.379	0.67644	0.67581	0.68089
539.4655@2.729	0.67604	0.70483	0.70405
870.5301@1.531	0.6746	0.66805	0.67399
392.2477@3.193	0.67457	0.67221	0.67252
671.4175@3.943	0.6744	0.68159	0.68451
853.5651@1.55	0.67421	0.66924	0.66861
739.5129@2.297	0.6742	0.7274	0.72693
690.4258@4.127	0.67396	0.68341	0.68513
543.2753@6.331	0.67352	0.70145	0.70079
383.3532@2.674	0.67342	0.71972	0.71894
711.666@2.047	0.67305	0.69144	0.69427
612.1472@10.529	0.67192	0.69623	0.69679
722.3538@5.837	0.67174	0.69974	0.70169
966.7516@2.049	0.67154	0.66367	0.67025
927.729@2.047	0.67151	0.66457	0.67064
354.1692@4.725	0.67141	0.6674	0.67077
347.7371@17.963	0.67091	0.67435	0.67726
662.5563@1.714	0.67074	0.66507	0.66464
108.9017@6.292	0.67058	0.66737	0.6679
604.2458@6.351	0.67041	0.67348	0.67544
590.3562@4.32	0.66949	0.6643	0.66456
862.5558@1.548	0.66764	0.66055	0.66668
299.8668@10.674	0.66636	0.67193	0.67147
447.1346@3.596	0.66624	0.67409	0.67533
899.5002@10.958	0.66599	0.66316	0.66765
147.0268@22.421	0.66502	0.6568	0.65881
158.9384@7.965	0.66491	0.70375	0.70305
260.0263@10.406	0.66421	0.65649	0.66093
724.6509@1.964	0.6638	0.65564	0.6608
635.292@1.514	0.66354	0.7043	0.7043
118.0508@5.789	0.66349	0.69877	0.69815
652.7976@10.578	0.66344	0.71317	0.71249
821.0146@2.282	0.66337	0.68091	0.68112
968.7651@2.062	0.66273	0.65479	0.66185
892.5779@1.531	0.66233	0.66325	0.66585
820.2517@2.546	0.66217	0.69082	0.69032
880.5807@1.681	0.66157	0.65668	0.65675
356.3251@2.777	0.66149	0.68723	0.68647
708.6514@1.948	0.66056	0.66746	0.67088
232.965@7.538	0.66012	0.65337	0.65445
1007.794@2.064	0.65959	0.65275	0.65968
859.1485@10.587	0.65945	0.71893	0.71938
807.5696@2.282	0.65909	0.70244	0.70215
778.6138@1.98	0.65904	0.67959	0.68132
767.4618@1.531	0.65821	0.66508	0.66841
377.3981@17.963	0.65773	0.66981	0.6718
408.3929@2.6	0.65762	0.65713	0.66095
718.5371@2.299	0.65687	0.68225	0.68202
951.7324@2.047	0.656	0.64852	0.65536
204.9705@7.806	0.65508	0.67966	0.68181
429.2654@2.827	0.6549	0.65835	0.66393
463.4515@2.514	0.65276	0.65137	0.65812
249.1246@5.137	0.65227	0.67818	0.67864
218.9498@7.533	0.65168	0.6672	0.66746
320.978@10.413	0.65139	0.69147	0.69104
110.8989@6.285	0.65131	0.64345	0.64463
362.4005@17.963	0.65102	0.65112	0.65423
836.4274@2.298	0.65098	0.658	0.65729
967.7607@2.064	0.65085	0.6428	0.65041
363.0923@17.997	0.65072	0.65752	0.66
653.298@5.83	0.65049	0.64797	0.64727
476.2783@2.579	0.65041	0.66664	0.66695
362.7349@17.963	0.65016	0.6509	0.65508
588.2977@6.357	0.64885	0.65751	0.66043
622.5785@1.784	0.64876	0.68952	0.68924
599.1955@7.302	0.64716	0.64277	0.64894
376.8537@10.923	0.64696	0.63917	0.63876
280.9691@7.57	0.64682	0.66813	0.6679
218.1035@6.26	0.64668	0.68549	0.68639
913.7141@2.047	0.64582	0.63888	0.64502
679.4556@2.646	0.64562	0.63997	0.64195
97.9727@10.579	0.64451	0.64894	0.64933
237.1091@4.042	0.64448	0.63725	0.63872
405.268@2.513	0.64412	0.66347	0.6629
431.0892@0.168	0.64252	0.6545	0.66183
315.8814@10.702	0.64191	0.63888	0.64275
923.2191@2.425	0.64173	0.6783	0.67796
451.452@2.546	0.64171	0.6465	0.64632
367.3582@2.743	0.64133	0.6416	0.643
381.2318@3.294	0.64132	0.63339	0.63334
1197.7854@2.3	0.64013	0.67894	0.67868
646.542@1.731	0.63982	0.63502	0.63455
442.2069@2.529	0.63904	0.6318	0.6311
298.4124@17.98	0.63847	0.6578	0.65761
284.7477@17.963	0.63768	0.631	0.63753
236.094@6.301	0.63759	0.65128	0.65787
382.2001@4.425	0.63655	0.65703	0.65688
130.0511@10.363	0.63611	0.63748	0.64042
659.5583@1.762	0.63592	0.62919	0.62851
116.078@5.091	0.63499	0.68521	0.68447
470.2571@6.36	0.6347	0.67443	0.67404
995.7902@2.064	0.63463	0.62682	0.63437
824.7245@7.836	0.63451	0.62689	0.62873
470.8378@10.838	0.63449	0.64003	0.64214
274.0843@17.963	0.63433	0.62758	0.63324
172.0416@8.001	0.63419	0.63115	0.63092
402.0813@11.445	0.63375	0.64556	0.64787
719.1874@2.613	0.63184	0.65989	0.65974
295.1782@2.596	0.63151	0.62375	0.62481
452.2426@4.359	0.63151	0.63348	0.63546
296.1194@2.299	0.63142	0.62831	0.62772
228.0646@5.745	0.6311	0.63005	0.63184
95.9524@10.396	0.63068	0.62291	0.62523
546.8246@7.888	0.63043	0.63018	0.63588
239.2366@18.047	0.63039	0.65968	0.66201
316.8707@10.643	0.63018	0.63019	0.62997
241.2172@18.541	0.6292	0.62619	0.62647
269.212@3.692	0.62881	0.64177	0.64116
393.2674@2.668	0.62791	0.6788	0.67842
172.07@5.424	0.62772	0.63604	0.63691
98.9555@10.827	0.62763	0.65895	0.65877
535.3998@2.334	0.62669	0.62547	0.63001
337.2356@3.328	0.62658	0.61931	0.62153
864.4605@2.313	0.62535	0.66268	0.66242
815.4971@4.176	0.62504	0.63592	0.63607
593.4789@18.063	0.62487	0.62869	0.63261
749.5316@2.3	0.62417	0.67853	0.67779
726.514@1.763	0.62395	0.61636	0.61714
686.3329@1.624	0.62372	0.61613	0.61626
688.1911@4.072	0.62362	0.61607	0.61557
692.4588@2.629	0.62285	0.62823	0.62868
564.14@11.093	0.62266	0.64179	0.64326
785.155@10.463	0.62251	0.63633	0.6378
528.0774@14.188	0.62245	0.65452	0.65478
695.4779@2.623	0.62223	0.61593	0.61894
645.3975@4.192	0.62165	0.6229	0.62818
401.0781@11.446	0.62118	0.63302	0.63542
786.522@4.452	0.62086	0.65854	0.66012
1167.7603@2.297	0.62057	0.67467	0.67392
342.425@17.996	0.62039	0.64514	0.65279
253.1445@4.226	0.62035	0.61322	0.61364
503.2201@6.354	0.62035	0.64607	0.64978
833.5173@3.341	0.62016	0.65428	0.65356
480.2736@4.137	0.6197	0.65789	0.65724
152.0829@6.9	0.61912	0.67404	0.6733
308.0755@9.372	0.61873	0.63286	0.63227
293.1791@2.596	0.61857	0.61184	0.61237
108.014@5.529	0.61841	0.64772	0.64911
731.5599@2.302	0.61753	0.61071	0.61008
507.6662@18.046	0.61748	0.62667	0.63015
146.025@0.267	0.61694	0.62536	0.62716
718.6076@1.764	0.61664	0.61347	0.61721
405.6287@17.98	0.61627	0.62792	0.62991
378.9907@11.307	0.61607	0.61136	0.61082
775.21@10.579	0.61605	0.60896	0.61339
484.3135@4.792	0.61572	0.62432	0.62806
172.1423@4.176	0.61564	0.60853	0.61204
305.093@6.407	0.6154	0.61756	0.61979
889.5589@1.533	0.61498	0.62966	0.63226
678.6407@1.747	0.61451	0.66483	0.66413
126.9046@17.88	0.61292	0.60699	0.60913
509.1802@6.362	0.61281	0.61682	0.61615
648.104@2.894	0.61269	0.64295	0.64266
814.5482@2.282	0.61267	0.66364	0.66435
402.9947@10.413	0.61228	0.63302	0.63245
450.2633@3.943	0.6119	0.67092	0.67038
953.7464@2.048	0.61176	0.6048	0.61224
203.8317@6.091	0.61169	0.62706	0.62914
676.7381@10.545	0.61145	0.62861	0.63294
777.5555@2.579	0.6105	0.63152	0.63345
549.525@2.496	0.61042	0.65052	0.65147
248.0962@4.023	0.61031	0.64732	0.65209
282.2454@1.531	0.61029	0.60471	0.60414
906.521@3.16	0.60806	0.64758	0.6476
544.6055@17.98	0.60802	0.63249	0.63365
229.1597@3.585	0.60797	0.62392	0.62367
790.5439@1.565	0.60671	0.64438	0.64366
399.0474@10.2	0.60557	0.62992	0.63095
696.6403@1.962	0.60543	0.66572	0.66524
324.1924@2.596	0.60507	0.60849	0.61066
97.0659@1.764	0.60502	0.65243	0.65182
776.5528@2.579	0.60475	0.64112	0.64082
492.9709@2.513	0.60461	0.62903	0.62905
725.5941@2.516	0.60448	0.60851	0.61413
313.0983@11.45	0.60425	0.62166	0.62402
826.5482@1.548	0.60313	0.59569	0.6038
766.5362@1.565	0.60266	0.6169	0.61643
210.0882@9.368	0.60245	0.6038	0.60592
835.5314@1.547	0.60229	0.65316	0.65247
718.7605@7.852	0.60199	0.59452	0.59503
570.4491@1.497	0.60196	0.61661	0.61974
297.153@2.929	0.60164	0.61919	0.61955
836.5443@2.28	0.60163	0.65262	0.65372
437.251@4.059	0.60122	0.62614	0.62554
514.7807@10.676	0.60042	0.59503	0.59825
451.2663@3.943	0.60042	0.66146	0.66088
458.1796@10.946	0.59973	0.61869	0.62115
59.0143@1.515	0.59932	0.65078	0.65178
505.2823@1.681	0.59899	0.62448	0.62747
676.5655@1.764	0.59818	0.60651	0.60614
629.3868@4.837	0.598	0.60196	0.60494
785.6347@2.044	0.59697	0.6241	0.62618
497.771@10.709	0.59683	0.61024	0.61353
297.2608@1.515	0.59597	0.6581	0.65753
615.3552@4.558	0.5952	0.59387	0.59522
721.4272@3.671	0.59453	0.60981	0.61098
393.3482@2.25	0.59414	0.59906	0.59856
918.3013@1.698	0.59363	0.58742	0.58791
775.5497@2.579	0.59339	0.63628	0.63597
695.6385@1.956	0.59276	0.59678	0.60203
359.1542@3.226	0.59275	0.60372	0.60307
736.4931@1.581	0.59243	0.62704	0.62701
994.7829@2.064	0.59237	0.58595	0.59383
498.9384@10.413	0.59229	0.59602	0.60326
221.1545@4.042	0.59203	0.5867	0.58823
940.7345@2.047	0.59086	0.58534	0.59301
246.9812@7.733	0.59025	0.62594	0.62539
290.1387@2.962	0.59006	0.59751	0.5991
411.3478@11.013	0.59001	0.58429	0.58787
1181.7877@2.332	0.58776	0.58216	0.5845
227.2015@1.531	0.58744	0.58716	0.58752
192.1152@4.04	0.58701	0.58154	0.58425
197.9578@6.365	0.58664	0.59056	0.59485
[truncated: 1,285 more rows]

## Sheet: Mock-Treated vs PFA-Treated
	Comp. 1	Comp. 2	Comp. 3
441.1152@10.972	1.8243	1.7773	1.7743
440.1118@10.972	1.8211	1.7696	1.7665
282.0844@4.775	1.8191	1.7475	1.7444
229.2076@3.567	1.812	1.7495	1.7463
506.1417@10.961	1.8089	1.7383	1.7352
712.4957@2.297	1.7988	1.7292	1.7262
228.205@3.576	1.798	1.7273	1.7242
505.1385@10.955	1.7895	1.7146	1.7115
452.2426@4.359	1.789	1.7108	1.708
426.3673@2.707	1.7886	1.7014	1.6983
187.1087@4.874	1.7842	1.7039	1.701
297.2435@3.444	1.7773	1.6984	1.6957
227.2016@3.577	1.7683	1.7027	1.6997
477.1071@12.082	1.7646	1.6881	1.6851
507.1443@10.96	1.7642	1.6936	1.6906
663.084@10.945	1.7642	1.6819	1.6788
425.3641@2.706	1.7636	1.6767	1.6737
182.0435@8.061	1.7635	1.6802	1.6772
298.2468@3.46	1.754	1.6891	1.6863
242.2207@3.461	1.7497	1.6742	1.6712
346.2387@3.362	1.7462	1.6623	1.6593
710.4784@2.297	1.746	1.7137	1.7108
827.4714@3.328	1.7445	1.6993	1.6965
713.5@2.297	1.7439	1.6751	1.6721
288.0077@8.06	1.742	1.6925	1.6895
529.1327@10.946	1.7415	1.6579	1.6549
521.1328@10.979	1.7408	1.6747	1.6716
565.1197@10.976	1.7383	1.6538	1.651
684.4616@2.298	1.736	1.6905	1.6877
187.0724@6.466	1.7313	1.6597	1.6577
409.3689@2.766	1.7293	1.6442	1.6412
427.3702@2.707	1.7293	1.6444	1.6419
241.2173@3.461	1.7288	1.6579	1.6549
410.5642@13.157	1.7285	1.6531	1.6503
518.0891@10.961	1.7279	1.6698	1.6669
865.5769@1.548	1.7257	1.6478	1.645
150.0421@4.759	1.7238	1.6453	1.6429
434.2987@2.821	1.7233	1.6739	1.6714
536.5487@2.485	1.7197	1.642	1.6391
300.0471@10.396	1.7173	1.6333	1.6307
775.2456@11.96	1.7156	1.6313	1.6283
463.0926@10.961	1.7155	1.6312	1.6286
114.056@8.05	1.715	1.6317	1.6288
512.0652@10.927	1.7145	1.6323	1.6293
151.0263@7.589	1.7109	1.6295	1.6272
497.0969@11.75	1.7106	1.6276	1.6247
478.1105@12.065	1.7103	1.639	1.636
399.0474@10.2	1.7101	1.6675	1.6647
611.3062@4.725	1.7094	1.6723	1.6693
433.2955@2.818	1.7074	1.6445	1.6417
756.5569@2.297	1.7073	1.6233	1.6206
244.1301@6.121	1.7027	1.6329	1.6301
464.0966@10.958	1.7017	1.618	1.6155
584.1191@10.957	1.6997	1.6242	1.6213
509.3443@2.433	1.6993	1.6179	1.615
210.0883@6.438	1.6992	1.617	1.6143
116.0717@8.06	1.6984	1.6152	1.6125
654.6036@2.282	1.6979	1.6556	1.6529
108.0205@7.589	1.6979	1.6145	1.6117
629.0593@10.38	1.6971	1.614	1.6113
498.1008@11.742	1.696	1.6148	1.6119
618.0614@10.944	1.6952	1.6121	1.6097
583.1163@10.955	1.695	1.6299	1.627
461.1052@10.958	1.6942	1.6107	1.6078
543.1408@11.009	1.6936	1.612	1.6092
448.1378@3.609	1.6927	1.68	1.677
460.1019@10.951	1.6921	1.6087	1.6058
616.1699@18.096	1.6912	1.6089	1.6067
242.08@4.991	1.691	1.6082	1.6053
636.3178@4.598	1.6909	1.6095	1.6066
447.1346@3.596	1.69	1.6879	1.685
693.6597@1.997	1.6891	1.6064	1.6037
267.0723@5.307	1.6884	1.6052	1.6026
442.1267@10.961	1.6868	1.6419	1.639
538.0797@10.944	1.6852	1.6022	1.5997
555.0846@12.092	1.6839	1.6073	1.6045
608.0798@10.413	1.6827	1.6016	1.5988
864.5735@1.548	1.6824	1.6017	1.5988
674.4778@2.302	1.6804	1.6014	1.5986
610.3016@4.725	1.6794	1.6596	1.6572
447.27@2.519	1.6794	1.629	1.6265
607.0777@10.396	1.6791	1.5998	1.597
575.0745@11.733	1.678	1.5979	1.5951
466.3281@2.496	1.6773	1.5947	1.5919
606.0747@10.396	1.6767	1.598	1.5951
580.1794@11.194	1.6766	1.596	1.5934
381.3373@2.795	1.6747	1.5924	1.5899
452.27@3.926	1.6739	1.5916	1.5888
254.2207@3.409	1.6736	1.6024	1.5996
464.2779@3.874	1.6734	1.5909	1.5881
547.0699@10.38	1.6728	1.6704	1.6677
256.0956@4.975	1.672	1.5923	1.5896
567.0525@10.413	1.6702	1.5881	1.5858
450.2633@3.943	1.6699	1.5905	1.5877
297.2793@3.086	1.6691	1.5876	1.5852
409.2191@4.292	1.6661	1.648	1.6453
686.4061@5.024	1.6654	1.5955	1.5926
451.2663@3.943	1.6645	1.5856	1.5828
448.2474@4.01	1.6644	1.6022	1.6002
616.0571@10.957	1.6633	1.5841	1.582
301.966@10.429	1.6622	1.5804	1.5777
382.2001@4.425	1.6606	1.5822	1.5794
539.0863@10.946	1.6584	1.5769	1.5744
253.2174@3.411	1.6572	1.5923	1.5894
317.0945@6.36	1.6569	1.5776	1.5749
164.0716@4.542	1.6566	1.5807	1.5779
723.4862@2.299	1.6563	1.5751	1.5723
708.4883@2.612	1.6562	1.6013	1.599
564.14@11.093	1.6519	1.5739	1.5713
462.1167@10.945	1.6507	1.5716	1.5689
884.545@1.622	1.6501	1.6229	1.6215
267.2679@2.629	1.6499	1.63	1.6272
465.0986@10.956	1.6491	1.5686	1.5662
229.1195@6.132	1.6475	1.5667	1.5643
726.0306@10.413	1.6469	1.5664	1.5642
858.6175@2.281	1.6463	1.5654	1.5627
606.0744@10.845	1.6433	1.6089	1.6075
689.4979@2.298	1.6428	1.5667	1.5639
640.5887@2.282	1.6424	1.6628	1.6599
191.0196@11.309	1.6418	1.5626	1.5602
484.0849@10.946	1.6416	1.5619	1.5593
909.548@3.139	1.6414	1.5605	1.5586
142.0659@4.706	1.641	1.561	1.5582
564.0716@10.396	1.64	1.564	1.5614
628.0562@10.38	1.6395	1.5642	1.5615
485.0874@10.945	1.6375	1.5581	1.5554
659.2062@3.594	1.6367	1.5997	1.5975
448.102@10.941	1.6365	1.5587	1.5561
661.0932@10.962	1.6364	1.6185	1.6157
528.1303@10.962	1.6357	1.5584	1.5556
585.0984@10.945	1.6351	1.555	1.5522
325.2745@3.577	1.6346	1.5544	1.5516
582.1294@11.576	1.6343	1.5572	1.5545
285.2436@3.391	1.6342	1.5549	1.5521
483.0814@10.946	1.6335	1.5543	1.5518
599.1955@7.302	1.6335	1.5621	1.5597
490.1173@10.975	1.6334	1.5585	1.5559
385.9899@10.413	1.6333	1.5559	1.5543
794.498@4.407	1.6332	1.5566	1.5538
467.3315@2.496	1.6331	1.5555	1.5527
565.0481@10.413	1.6327	1.561	1.5582
236.094@6.301	1.6321	1.5572	1.5548
604.1092@10.945	1.6318	1.5533	1.5505
588.1027@10.974	1.6301	1.5522	1.5497
255.0886@2.596	1.6294	1.553	1.5503
844.5989@1.673	1.6289	1.5486	1.5459
479.2977@2.546	1.6285	1.553	1.5503
804.557@2.28	1.6281	1.5496	1.5468
180.0666@5.424	1.6275	1.5573	1.5545
362.0055@10.396	1.6272	1.5517	1.549
408.2159@4.292	1.6272	1.6221	1.6195
543.0512@10.945	1.6265	1.5473	1.5449
160.0615@8.054	1.6264	1.5462	1.5438
520.0971@10.955	1.6262	1.6118	1.6091
667.1885@11.41	1.6253	1.5461	1.5433
562.0552@10.935	1.6235	1.5463	1.5436
130.0873@3.941	1.6233	1.5439	1.5412
807.4978@4.391	1.6232	1.5465	1.5441
855.5033@3.243	1.6229	1.5459	1.5434
844.6018@2.282	1.6215	1.5465	1.5439
788.5523@2.555	1.6203	1.5411	1.5385
111.0087@11.31	1.6202	1.5489	1.5461
351.3628@2.631	1.6198	1.5399	1.5373
465.2819@2.599	1.6197	1.5399	1.5376
509.2885@3.537	1.619	1.5476	1.5465
438.2626@2.662	1.6185	1.5476	1.5448
831.5916@2.28	1.6183	1.5386	1.5365
264.0395@10.396	1.618	1.5638	1.561
363.0112@10.396	1.6165	1.5409	1.5381
449.2504@4.012	1.6164	1.554	1.5526
438.4033@2.664	1.6164	1.5597	1.5578
527.133@10.945	1.6163	1.5397	1.5369
603.1068@10.945	1.616	1.5399	1.5372
478.2944@2.546	1.6156	1.5433	1.5406
368.2195@3.44	1.6149	1.6049	1.602
795.501@4.411	1.6145	1.5405	1.5378
222.0361@8.05	1.6143	1.5375	1.535
866.5685@1.629	1.6139	1.5599	1.5575
783.4808@2.297	1.6135	1.5407	1.538
774.527@4.517	1.6134	1.5343	1.5316
596.0659@10.963	1.6106	1.5768	1.5739
649.464@2.297	1.6098	1.5306	1.5281
561.0583@10.945	1.6098	1.5314	1.529
845.6043@2.28	1.6097	1.5305	1.5285
168.0427@4.942	1.6094	1.5304	1.5277
218.0548@6.925	1.6088	1.5364	1.5336
806.4965@4.403	1.6085	1.5355	1.5328
478.2929@3.76	1.6083	1.5295	1.5267
181.0698@5.423	1.6075	1.5339	1.5312
341.1092@4.594	1.6074	1.5332	1.5305
192.9032@17.165	1.6071	1.5342	1.5315
446.0861@10.446	1.6065	1.5274	1.525
684.229@4.675	1.6061	1.5315	1.529
222.0445@6.438	1.6037	1.5669	1.5641
856.5067@3.244	1.6025	1.5258	1.5234
762.5186@2.435	1.6018	1.5289	1.5263
492.3095@2.513	1.6012	1.5261	1.5233
542.1381@11.01	1.6012	1.5306	1.5279
773.534@2.551	1.6002	1.5262	1.5236
379.3944@2.565	1.5988	1.52	1.5175
587.0297@10.396	1.5979	1.522	1.5197
763.5137@2.302	1.5976	1.5257	1.5231
757.5599@2.299	1.5967	1.527	1.5243
675.4812@2.299	1.5963	1.5249	1.5227
515.22@4.543	1.5955	1.5173	1.5148
166.0984@6.437	1.5951	1.5165	1.5141
807.5696@2.282	1.5929	1.5186	1.516
632.2856@4.677	1.5917	1.612	1.6096
579.0271@11.307	1.5914	1.5144	1.5123
464.315@2.446	1.5907	1.5192	1.5166
71.0141@4.672	1.5902	1.512	1.5094
379.0791@4.642	1.5887	1.516	1.5135
100.0404@7.995	1.5853	1.5106	1.5081
672.4619@2.298	1.5848	1.5106	1.5079
181.0606@9.367	1.5839	1.5059	1.5034
566.0511@10.413	1.5832	1.5206	1.5179
428.9207@2.097	1.5825	1.5051	1.5029
583.3827@4.526	1.5819	1.5232	1.5208
536.3724@2.396	1.5819	1.5084	1.507
792.5532@2.281	1.5805	1.5178	1.5151
863.5625@3.319	1.5804	1.5051	1.5024
862.6105@2.031	1.5801	1.5027	1.5
784.493@2.297	1.5799	1.5093	1.5066
726.4375@10.185	1.5799	1.5036	1.5012
613.3201@4.656	1.5793	1.5016	1.4996
203.1034@5.29	1.5793	1.5053	1.5027
493.3126@2.513	1.579	1.5053	1.5026
336.2302@2.579	1.5789	1.5033	1.5008
468.3001@2.546	1.578	1.5052	1.503
954.4344@4.658	1.577	1.5084	1.5057
423.1065@10.462	1.5767	1.5013	1.4988
274.1409@6.172	1.5766	1.5108	1.5082
825.546@1.549	1.5755	1.5549	1.5521
365.3786@2.594	1.5749	1.4973	1.4956
750.5206@2.297	1.5746	1.5081	1.5055
632.365@10.38	1.5742	1.5	1.4975
380.398@2.564	1.5719	1.4959	1.4934
540.0539@7.883	1.5719	1.5039	1.5015
519.0932@10.961	1.5705	1.521	1.5204
805.5592@2.281	1.5705	1.4959	1.4933
705.2078@4.676	1.5704	1.502	1.4993
540.0937@10.951	1.5701	1.4948	1.4926
703.5132@2.297	1.5701	1.498	1.497
791.5434@2.284	1.5682	1.5026	1.5
776.5247@2.285	1.5674	1.5028	1.5003
616.2166@10.762	1.5672	1.49	1.4873
223.0016@10.942	1.5672	1.4954	1.4928
682.0858@10.96	1.567	1.4944	1.4918
790.5399@2.291	1.566	1.5028	1.5002
152.0829@6.9	1.5648	1.4959	1.4934
526.1313@10.945	1.5635	1.4937	1.4911
196.0729@6.889	1.5634	1.4869	1.4843
350.9435@2.081	1.5631	1.5106	1.5083
506.1888@4.543	1.5629	1.5032	1.5006
204.0856@4.692	1.5629	1.4937	1.4912
407.4249@2.518	1.5625	1.486	1.4834
197.1546@3.88	1.5624	1.5205	1.5178
228.0987@9.366	1.5619	1.4866	1.4843
774.5368@2.546	1.5619	1.4915	1.489
514.112@10.946	1.5605	1.4958	1.4932
759.5181@2.566	1.5592	1.483	1.4809
410.0032@8.061	1.5586	1.4857	1.483
584.3659@10.314	1.5585	1.4818	1.4791
612.3155@4.657	1.5584	1.4844	1.4824
618.3502@10.38	1.5581	1.4836	1.4809
830.5889@2.281	1.5581	1.4869	1.4847
596.1442@18.047	1.5579	1.5512	1.5484
421.3318@3.362	1.5579	1.5535	1.5514
777.5278@2.296	1.5577	1.4847	1.482
722.4874@2.317	1.5576	1.4875	1.4848
421.5545@13.157	1.5574	1.5055	1.504
323.0289@10.429	1.5564	1.4897	1.487
648.461@2.298	1.5563	1.48	1.4774
683.0752@10.929	1.5551	1.4794	1.4773
128.0352@6.402	1.5551	1.4841	1.4817
449.2893@2.629	1.5548	1.5157	1.5144
638.5188@2.413	1.5547	1.4913	1.4886
402.9947@10.413	1.5547	1.4864	1.4838
362.0511@10.942	1.5539	1.5639	1.5612
783.5726@2.297	1.5537	1.538	1.5353
298.2828@3.078	1.5529	1.494	1.4915
366.301@3.095	1.5528	1.4831	1.4806
776.4149@10.346	1.5525	1.4933	1.4909
342.1124@4.609	1.5523	1.4912	1.4886
432.2788@3.734	1.5523	1.476	1.4735
753.5442@2.298	1.5519	1.4905	1.4881
785.4965@2.298	1.5512	1.4828	1.4802
923.4295@1.581	1.5508	1.4743	1.4721
183.0466@8.06	1.5503	1.4761	1.4737
396.2159@4.292	1.55	1.4757	1.474
479.0246@8.034	1.5498	1.4798	1.4776
286.239@2.529	1.5496	1.4737	1.4715
525.1283@10.945	1.5496	1.4805	1.4779
306.0765@10.977	1.5492	1.4729	1.4712
770.5702@2.308	1.5486	1.4814	1.4789
340.2873@3.06	1.5478	1.5167	1.515
711.4833@2.297	1.5475	1.5569	1.5542
681.0827@10.961	1.5472	1.4737	1.4714
609.083@10.412	1.547	1.4842	1.4816
363.091@4.657	1.5468	1.4764	1.4749
295.2642@2.5	1.5458	1.4707	1.4682
243.223@3.46	1.5452	1.4745	1.4719
483.2734@3.644	1.5446	1.4716	1.4699
198.9544@6.361	1.5439	1.4683	1.4669
354.1692@4.725	1.5437	1.4683	1.4657
862.553@3.294	1.543	1.4795	1.4769
466.2947@2.546	1.5429	1.4835	1.4808
466.2579@4.226	1.5429	1.5035	1.5015
685.2311@4.692	1.5428	1.4728	1.4702
417.2991@3.094	1.5416	1.4724	1.4699
738.5092@2.297	1.5406	1.5042	1.5022
209.1547@4.224	1.5404	1.5308	1.5281
296.2677@3.145	1.5403	1.465	1.4625
413.277@4.609	1.5396	1.489	1.4875
397.2193@4.291	1.5386	1.4642	1.4621
1144.926@2.298	1.5385	1.4676	1.466
857.5154@3.244	1.5381	1.4745	1.4722
203.0826@4.707	1.5379	1.4764	1.4738
562.0359@7.881	1.5361	1.4761	1.4734
545.1998@4.691	1.5355	1.4757	1.4731
328.0003@8.06	1.5347	1.4775	1.4748
405.1083@4.691	1.5339	1.4907	1.49
636.5945@1.814	1.5326	1.4667	1.4645
425.1251@7.334	1.5325	1.4732	1.4705
536.0057@10.912	1.5325	1.4691	1.4668
192.0235@11.301	1.532	1.4588	1.4566
457.9955@10.924	1.5318	1.4578	1.4554
742.433@10.18	1.5318	1.4563	1.4537
467.2981@2.546	1.5303	1.4761	1.4735
367.2159@3.441	1.5302	1.4693	1.4682
464.2785@2.6	1.5295	1.4551	1.4529
861.5496@3.294	1.5289	1.4675	1.465
494.3242@2.479	1.5281	1.4611	1.4586
787.5492@2.563	1.5268	1.4678	1.4652
667.3223@1.648	1.5266	1.4599	1.4574
355.1697@1.748	1.5249	1.4965	1.4945
401.13@4.625	1.5247	1.458	1.4554
295.2644@3.145	1.5247	1.4505	1.448
424.247@4.059	1.5245	1.4497	1.4477
146.0456@6.637	1.5244	1.4502	1.4486
541.2936@6.355	1.5244	1.4557	1.4531
668.6187@2.282	1.5235	1.511	1.5083
374.2712@3.176	1.5231	1.4512	1.4487
702.5102@2.297	1.5229	1.4571	1.4554
666.4658@2.546	1.5221	1.4552	1.4536
422.9842@10.413	1.5213	1.4476	1.4453
436.8061@10.669	1.5207	1.5038	1.5014
698.2752@4.545	1.5185	1.5298	1.5274
458.1796@10.946	1.5183	1.4505	1.448
496.1023@10.977	1.5176	1.4652	1.4625
683.2252@4.661	1.5168	1.4653	1.4627
197.9578@6.365	1.5164	1.4536	1.4511
164.0384@6.164	1.5158	1.4422	1.4396
758.4787@2.297	1.5137	1.4415	1.4389
535.0391@10.413	1.5126	1.4386	1.4361
836.4274@2.298	1.5119	1.439	1.4367
421.0753@10.347	1.5118	1.4551	1.4527
904.53@2.439	1.5113	1.4445	1.4421
986.2695@2.281	1.5097	1.4354	1.4334
454.1274@10.991	1.5074	1.4926	1.4901
668.1923@11.411	1.5072	1.4388	1.4363
636.2066@10.625	1.5071	1.449	1.4464
739.5129@2.297	1.5065	1.4899	1.4887
638.2445@2.601	1.5065	1.4347	1.4322
563.0686@10.396	1.5064	1.4404	1.4384
498.2505@6.355	1.5043	1.4474	1.4453
422.2299@2.482	1.504	1.441	1.4384
272.0888@9.383	1.5038	1.45	1.4476
147.045@4.529	1.5036	1.4493	1.4468
281.2488@3.211	1.5034	1.4299	1.4273
556.3315@10.298	1.503	1.4291	1.4269
745.5027@2.571	1.5028	1.4302	1.4284
426.109@9.155	1.5026	1.4498	1.4473
270.252@3.228	1.5022	1.4283	1.4257
746.5056@2.571	1.5018	1.4278	1.4256
688.4945@2.298	1.5011	1.4525	1.4499
393.972@8.06	1.5008	1.4582	1.4557
600.1991@7.303	1.5001	1.434	1.4338
107.0173@6.193	1.4996	1.4267	1.4246
414.0966@10.943	1.4973	1.5003	1.4978
269.2487@3.228	1.4972	1.4235	1.421
373.2736@3.227	1.4967	1.4374	1.4351
116.0717@4.525	1.4967	1.4235	1.4215
343.114@4.675	1.4965	1.434	1.4341
743.5471@2.298	1.4959	1.4433	1.4407
492.4865@2.465	1.4959	1.4258	1.4239
425.2504@4.059	1.4958	1.4229	1.421
784.6305@1.698	1.4954	1.422	1.4197
761.5334@2.586	1.4952	1.4232	1.4208
110.0724@6.802	1.4949	1.4283	1.4258
385.1803@1.689	1.4948	1.4481	1.4455
588.0332@10.396	1.4945	1.4266	1.4252
155.0727@4.528	1.4943	1.4295	1.427
782.4775@2.297	1.4941	1.4409	1.4384
375.1309@2.596	1.4939	1.4375	1.4352
458.9978@10.912	1.4932	1.4205	1.418
327.2906@2.971	1.4932	1.4227	1.4227
210.1576@4.223	1.4929	1.4425	1.4403
572.1197@10.945	1.4919	1.4212	1.4189
163.04@5.419	1.4914	1.4199	1.4174
644.5455@1.756	1.4912	1.4273	1.4276
846.5894@2.28	1.4905	1.417	1.4146
684.2882@2.298	1.4904	1.4254	1.4236
299.2018@3.826	1.4899	1.4199	1.4175
140.0117@5.841	1.4899	1.4404	1.438
815.5563@1.548	1.4891	1.4204	1.4179
535.3998@2.334	1.4889	1.5163	1.5137
598.3816@10.331	1.4873	1.414	1.4116
700.4962@2.297	1.4869	1.4245	1.4222
78.9594@5.842	1.4867	1.4309	1.4286
236.0302@5.843	1.4853	1.4387	1.4362
641.3876@10.234	1.484	1.411	1.4086
737.497@2.297	1.4838	1.4152	1.4141
881.5201@3.194	1.4837	1.4334	1.431
282.2521@3.211	1.4831	1.4112	1.4087
730.4205@4.556	1.4822	1.4129	1.4104
215.0518@5.84	1.482	1.4327	1.4303
380.0638@10.939	1.4818	1.4126	1.41
517.3872@2.299	1.4812	1.41	1.4105
761.4992@2.297	1.481	1.4273	1.4249
882.523@3.194	1.4807	1.4312	1.4287
399.0379@7.996	1.4788	1.4331	1.4306
479.3699@2.298	1.4786	1.4701	1.4682
475.2122@6.347	1.4785	1.4554	1.4534
161.0651@8.061	1.4783	1.4104	1.4082
834.5205@3.328	1.478	1.406	1.404
80.0381@6.92	1.4774	1.4049	1.4025
147.0297@11.31	1.4769	1.4042	1.402
860.537@3.277	1.4762	1.4202	1.4181
706.0659@7.883	1.4761	1.406	1.4037
793.5574@2.296	1.4754	1.4121	1.4097
685.2955@2.309	1.4754	1.4101	1.4082
842.5834@1.565	1.4747	1.495	1.4941
711.4653@10.331	1.4745	1.4027	1.4006
634.3003@4.658	1.4727	1.4143	1.4119
214.0486@5.84	1.4724	1.4231	1.4209
541.0711@10.951	1.471	1.4018	1.4001
242.1145@6.394	1.4708	1.4127	1.4102
368.1845@4.559	1.4704	1.4007	1.3991
850.5599@1.698	1.4699	1.4196	1.4184
635.6176@1.847	1.4697	1.3984	1.3961
523.3042@3.475	1.4687	1.3965	1.394
736.4941@2.298	1.4687	1.3978	1.3964
308.8363@2.08	1.468	1.3962	1.3942
634.3975@2.733	1.468	1.4577	1.4571
450.2275@4.176	1.4673	1.3955	1.3936
866.5386@3.169	1.4669	1.4087	1.4073
679.4813@2.529	1.4661	1.4347	1.4333
806.5652@2.28	1.4656	1.3958	1.3963
705.471@2.618	1.4654	1.3933	1.3911
152.9958@5.841	1.4645	1.4234	1.4209
355.3217@2.779	1.4645	1.5323	1.5308
864.5737@2.281	1.4636	1.4144	1.4122
748.2711@2.296	1.463	1.4025	1.401
865.5765@2.281	1.463	1.4113	1.4088
425.2225@18.08	1.4625	1.4475	1.4449
866.5577@2.064	1.4624	1.3908	1.3885
693.2027@11.576	1.4621	1.4109	1.4084
776.1312@2.615	1.4613	1.4186	1.4166
625.5927@1.772	1.4598	1.3881	1.3857
605.0641@10.926	1.4596	1.3893	1.3869
126.9046@17.88	1.4594	1.3904	1.3901
125.0716@6.465	1.4592	1.388	1.3856
706.4742@2.618	1.4589	1.3872	1.385
904.9066@6.32	1.4586	1.4458	1.4464
269.1395@3.91	1.4586	1.5074	1.5049
337.3474@2.673	1.4561	1.3991	1.3967
370.0103@8.059	1.456	1.4059	1.4036
306.0765@9.406	1.4559	1.4044	1.4018
480.2736@4.137	1.4558	1.3845	1.383
694.2062@11.575	1.4542	1.3978	1.3958
383.2042@4.424	1.453	1.3823	1.3804
404.1048@4.634	1.4526	1.3869	1.3848
735.4397@3.544	1.4522	1.3931	1.3907
583.9658@14.005	1.4519	1.4625	1.46
614.3118@6.34	1.4517	1.3861	1.3841
810.5147@2.282	1.4496	1.4055	1.403
740.4552@10.201	1.4495	1.384	1.3815
910.552@3.144	1.4489	1.3958	1.3943
621.4401@2.765	1.4479	1.384	1.3816
325.3111@2.927	1.4478	1.4308	1.4295
427.1119@9.149	1.4477	1.3981	1.3957
311.2587@3.311	1.4471	1.3765	1.3745
282.0389@10.396	1.4469	1.3861	1.3836
695.2144@11.542	1.4468	1.3852	1.3829
283.0872@4.768	1.4467	1.3766	1.3776
153.0605@4.742	1.4466	1.407	1.4046
402.9951@11.674	1.4464	1.3782	1.3762
59.0143@4.675	1.4446	1.3778	1.3763
796.5243@2.496	1.4444	1.3854	1.3844
747.5649@2.315	1.4436	1.373	1.3706
286.2469@3.394	1.4433	1.3768	1.376
580.3577@2.298	1.443	1.4103	1.4078
428.1118@10.951	1.443	1.4546	1.4521
604.0698@10.64	1.4427	1.376	1.3739
706.362@6.97	1.4412	1.3739	1.3722
783.5033@4.443	1.4391	1.4191	1.4166
874.6177@2.031	1.4381	1.3863	1.3843
744.5562@2.315	1.4376	1.3674	1.3649
403.2849@3.128	1.4374	1.3921	1.3934
468.3341@2.496	1.4366	1.3827	1.3802
569.9672@2.346	1.4358	1.3694	1.367
603.2427@6.346	1.4347	1.3723	1.3704
750.5105@1.656	1.4346	1.3889	1.3864
168.0277@7.995	1.4334	1.4039	1.4014
634.1915@10.744	1.4325	1.381	1.3786
267.233@3.346	1.4324	1.3684	1.366
218.1035@6.26	1.4315	1.3936	1.3915
751.5214@2.297	1.4314	1.3851	1.3827
135.0451@2.047	1.4305	1.4476	1.4464
379.063@10.934	1.4304	1.3726	1.3702
119.0725@4.941	1.43	1.363	1.3623
268.2364@3.345	1.4299	1.3662	1.3638
766.2777@2.296	1.4295	1.3923	1.3899
715.1852@11.575	1.4291	1.385	1.3826
465.3179@2.448	1.429	1.3716	1.3691
508.5166@2.513	1.4282	1.3736	1.3714
742.5442@2.297	1.4281	1.3751	1.3736
253.1445@4.226	1.4273	1.3885	1.386
662.1019@7.88	1.4267	1.379	1.3772
514.6737@18.047	1.4262	1.356	1.3544
768.9511@2.296	1.4261	1.3647	1.3622
684.0515@10.396	1.4258	1.3716	1.3693
559.2709@6.358	1.4257	1.3711	1.3696
134.0721@6.902	1.4247	1.3628	1.3604
749.5316@2.3	1.4243	1.3905	1.388
700.2864@2.314	1.4242	1.3672	1.3656
495.3279@2.468	1.4239	1.377	1.3746
360.2215@2.994	1.4239	1.3573	1.3549
822.5283@4.374	1.4237	1.3745	1.3721
610.9661@7.995	1.4229	1.3662	1.3639
116.0504@4.706	1.4221	1.3587	1.3563
247.0327@10.396	1.4216	1.3518	1.3506
469.9728@2.42	1.421	1.3581	1.3558
109.0657@2.078	1.4204	1.4147	1.4123
328.0585@9.368	1.4189	1.386	1.3837
437.436@2.567	1.4182	1.4227	1.4209
794.5675@2.297	1.4173	1.372	1.3704
782.5687@2.297	1.417	1.3869	1.3844
838.29@1.498	1.4165	1.4347	1.433
195.0508@7.337	1.4161	1.3556	1.354
338.0813@7.399	1.4155	1.352	1.3498
434.2325@4.122	1.4148	1.3486	1.347
429.3011@3.594	1.4144	1.3541	1.3533
334.8961@8.006	1.414	1.3443	1.3422
826.5482@1.548	1.4112	1.5106	1.5079
374.2361@2.912	1.4111	1.3626	1.3604
390.2404@2.297	1.4111	1.3429	1.3416
323.2955@2.904	1.4108	1.4374	1.4355
423.0288@10.429	1.4105	1.4147	1.4133
752.5408@2.297	1.4104	1.3559	1.3546
856.2924@2.28	1.4101	1.3588	1.3568
578.0908@11.627	1.4096	1.3407	1.3416
102.0561@4.891	1.4094	1.3399	1.338
197.0758@6.902	1.4089	1.4069	1.4067
339.2898@3.253	1.4088	1.4087	1.4064
205.1596@1.498	1.4086	1.5225	1.5199
365.2368@3.001	1.4085	1.3413	1.3393
779.5425@2.297	1.4065	1.3641	1.3619
568.9639@2.346	1.4063	1.3383	1.3362
537.3758@2.396	1.4055	1.3473	1.3456
939.6648@2.712	1.4043	1.3369	1.3345
839.5605@1.55	1.404	1.3431	1.3407
669.4183@10.28	1.4035	1.3344	1.3327
746.058@7.879	1.4026	1.3371	1.3365
435.2355@4.121	1.4021	1.3366	1.3352
668.9575@2.282	1.4018	1.3365	1.3341
759.4822@2.298	1.4018	1.361	1.359
112.9856@2.297	1.4015	1.3376	1.3386
833.5173@3.341	1.401	1.332	1.3302
498.0168@10.929	1.3999	1.3532	1.3507
476.2772@3.843	1.3998	1.3309	1.329
566.2927@2.34	1.3993	1.3675	1.365
1002.433@4.551	1.3992	1.373	1.3706
366.24@3.005	1.3991	1.3308	1.3313
859.5341@3.277	1.3982	1.3643	1.362
867.5688@1.623	1.3978	1.3615	1.3597
465.0089@7.995	1.3978	1.3754	1.373
553.1579@10.962	1.3977	1.3325	1.3304
155.0652@6.916	1.3977	1.3336	1.3325
210.0882@9.368	1.3973	1.3336	1.3326
326.3145@2.928	1.3969	1.3802	1.3792
422.232@4.151	1.3944	1.3719	1.3695
782.3275@2.282	1.394	1.3368	1.3344
807.0261@2.28	1.3939	1.3491	1.3467
748.5242@2.321	1.3937	1.3656	1.3634
812.662@2.047	1.3933	1.3282	1.326
354.3028@3.094	1.3923	1.3371	1.3379
940.6659@2.703	1.392	1.3532	1.3514
855.5157@10.152	1.3918	1.3405	1.3382
612.9537@2.346	1.3918	1.3232	1.3213
669.9609@2.283	1.391	1.3226	1.3204
697.4495@10.313	1.3909	1.3229	1.3216
269.2841@2.629	1.3909	1.3792	1.3782
102.0561@7.995	1.3907	1.3596	1.3573
885.548@1.532	1.3887	1.4166	1.4143
136.1073@3.941	1.3885	1.3283	1.3268
265.0426@10.396	1.3883	1.3332	1.332
510.2918@3.543	1.387	1.3189	1.3166
388.1723@10.972	1.3867	1.3187	1.3174
190.0543@5.39	1.3866	1.3253	1.3235
378.2317@3.285	1.3845	1.3403	1.3401
89.0244@4.642	1.3843	1.339	1.3368
623.1048@10.928	1.3827	1.3238	1.3215
475.2666@3.892	1.3826	1.3157	1.3147
524.3069@3.464	1.3826	1.3158	1.3135
848.5371@3.328	1.3814	1.3135	1.3115
608.2893@4.775	1.3807	1.4012	1.3991
378.0599@10.939	1.3806	1.3332	1.3308
652.2616@2.546	1.3803	1.3144	1.3122
433.2954@3.528	1.3803	1.3151	1.3129
1057.0139@2.282	1.3802	1.3176	1.3154
837.1674@10.561	1.3802	1.3126	1.3106
724.3355@5.828	1.3796	1.3385	1.3367
482.0863@11.093	1.3791	1.4546	1.4522
189.9428@7.852	1.3789	1.34	1.3388
839.5608@2.282	1.3787	1.3947	1.3931
199.9543@6.371	1.3765	1.3109	1.3123
454.3985@2.538	1.3762	1.3171	1.3153
421.227@2.481	1.3762	1.3304	1.3286
595.9722@10.91	1.3751	1.3259	1.3237
338.2085@3.199	1.3744	1.4014	1.4009
397.3325@2.857	1.3742	1.3165	1.3146
67.0191@11.304	1.3738	1.3179	1.3155
619.0512@10.961	1.3734	1.3067	1.3046
836.5367@3.344	1.3732	1.3086	1.307
697.3418@5.842	1.373	1.325	1.3237
708.0394@2.314	1.3727	1.3181	1.316
222.077@3.374	1.372	1.405	1.4025
368.9765@2.556	1.372	1.3112	1.3103
474.2631@3.892	1.3699	1.3043	1.3035
570.9734@7.984	1.3698	1.3241	1.3221
742.3977@10.962	1.3691	1.3033	1.3014
915.4852@10.961	1.3688	1.3135	1.3119
512.9606@2.422	1.3686	1.3025	1.3007
103.0552@4.527	1.3681	1.3157	1.3138
712.9475@2.283	1.3676	1.3008	1.2985
473.2319@6.357	1.3675	1.3376	1.3353
817.5742@2.28	1.3673	1.3092	1.3076
318.98@2.346	1.3669	1.3062	1.3039
951.4647@3.195	1.3661	1.3035	1.3035
731.5599@2.302	1.3652	1.2979	1.2956
722.3538@5.837	1.365	1.3353	1.3336
691.3432@6.343	1.3647	1.2995	1.2973
171.0064@10.396	1.3647	1.3291	1.3268
300.2624@3.744	1.3646	1.3004	1.2985
762.5091@1.59	1.3641	1.3284	1.329
142.0508@8.061	1.3634	1.3223	1.3199
626.0561@10.928	1.3634	1.3054	1.303
594.9633@2.33	1.363	1.2962	1.2951
768.4852@10.233	1.3626	1.3019	1.3021
113.0243@4.69	1.3622	1.3	1.2976
857.026@2.281	1.3619	1.3198	1.3175
108.0568@6.964	1.3616	1.3087	1.3081
167.0209@8.44	1.3615	1.2951	1.2946
784.1499@10.462	1.3611	1.3161	1.3144
583.0066@10.927	1.361	1.2966	1.2943
362.2372@2.957	1.3605	1.2935	1.2943
784.4439@10.975	1.3585	1.2972	1.2951
707.4126@3.81	1.3584	1.3054	1.3035
303.2327@3.71	1.358	1.2918	1.2921
374.1563@10.972	1.3572	1.2911	1.2893
359.0447@7.994	1.3571	1.3504	1.348
621.476@2.629	1.357	1.2933	1.2914
408.2426@3.338	1.3568	1.2913	1.2935
314.2779@2.942	1.3568	1.2948	1.2927
450.2987@2.503	1.3563	1.2913	1.2899
242.0156@10.94	1.3562	1.3086	1.3062
363.2405@2.957	1.356	1.2895	1.2902
241.0118@10.943	1.3557	1.3024	1.3001
704.5933@1.731	1.3557	1.2951	1.2929
726.514@1.763	1.3555	1.3325	1.3308
696.3377@5.838	1.3527	1.3185	1.3168
484.2779@3.644	1.3526	1.3074	1.3061
717.6018@1.745	1.3521	1.3177	1.3158
423.235@4.149	1.3517	1.3416	1.3393
124.0153@8.44	1.3507	1.2842	1.2833
880.5733@2.064	1.3505	1.3102	1.3081
713.4085@10.977	1.3489	1.2873	1.2853
189.0968@5.425	1.3489	1.283	1.281
516.0114@10.917	1.3488	1.2868	1.2846
584.0183@7.88	1.3486	1.3001	1.2978
383.3529@3.178	1.3485	1.3357	1.3336
440.1194@6.371	1.3484	1.2875	1.286
171.0065@5.842	1.3482	1.3213	1.3199
261.0733@10.942	1.346	1.2871	1.285
658.4044@4.102	1.3452	1.2845	1.2829
448.1379@1.397	1.344	1.3747	1.3752
639.0358@10.957	1.3439	1.2782	1.2769
98.9519@8.578	1.3436	1.2791	1.278
843.5854@2.28	1.3436	1.3056	1.3033
726.5378@2.297	1.3431	1.4102	1.4086
837.547@4.347	1.3423	1.2945	1.2929
624.1083@10.927	1.3422	1.2924	1.2901
328.2939@2.968	1.3399	1.2745	1.2765
273.9921@7.994	1.3389	1.3018	1.2996
644.2028@11.023	1.3386	1.2727	1.2704
312.2987@2.965	1.3384	1.3147	1.3135
146.0458@7.998	1.3364	1.3145	1.3122
569.367@4.711	1.3358	1.2706	1.2698
724.0768@7.882	1.3349	1.2892	1.2874
808.0306@2.281	1.3346	1.2856	1.2838
902.5239@2.44	1.3341	1.3023	1.3054
640.4049@4.808	1.3334	1.2727	1.271
852.5662@2.28	1.3331	1.2839	1.2825
605.1066@10.958	1.3318	1.2668	1.2648
173.1017@4.541	1.3312	1.2725	1.2706
402.0116@11.472	1.3305	1.2877	1.2864
374.2449@1.748	1.3301	1.3343	1.3357
315.2537@3.62	1.329	1.3003	1.3042
284.2919@1.513	1.3285	1.2709	1.2705
476.3115@2.45	1.3277	1.2849	1.2826
476.0351@10.908	1.3273	1.2783	1.2767
653.298@5.83	1.3271	1.2821	1.2816
758.036@2.281	1.327	1.2936	1.2921
684.4318@4.625	1.3264	1.2721	1.2722
457.19@6.358	1.326	1.3128	1.3118
721.1811@10.576	1.3257	1.2647	1.266
538.4113@2.734	1.3256	1.4724	1.4699
205.0097@2.28	1.3253	1.2948	1.293
255.9139@10.682	1.3246	1.2642	1.2626
179.0559@4.586	1.3246	1.2842	1.2819
613.957@2.336	1.324	1.2591	1.2586
646.4968@2.365	1.3235	1.2597	1.2581
535.3061@2.284	1.323	1.3061	1.3039
515.4068@2.298	1.3228	1.2582	1.2587
745.6308@1.748	1.3227	1.2687	1.2664
237.0973@6.309	1.3226	1.2651	1.2637
535.0214@2.282	1.3225	1.2671	1.2649
172.0416@8.001	1.3213	1.2691	1.2668
754.2969@2.28	1.3209	1.3052	1.3029
620.0214@11.243	1.3189	1.2611	1.2588
393.2502@3.194	1.3185	1.2598	1.2606
558.0778@10.928	1.3179	1.2537	1.2515
772.5831@2.319	1.3178	1.2829	1.2807
337.0777@7.364	1.3174	1.2903	1.288
430.9735@2.413	1.3174	1.2766	1.2744
467.2611@4.226	1.3173	1.2539	1.2519
759.5738@2.313	1.3166	1.2559	1.254
449.2906@3.159	1.3153	1.2614	1.2622
626.5749@1.78	1.315	1.3171	1.3148
353.3057@3.328	1.3143	1.3647	1.3626
126.9045@4.882	1.3141	1.2546	1.2559
940.628@2.419	1.3136	1.3061	1.3042
734.2902@2.284	1.3133	1.2827	1.2804
1007.016@2.284	1.3133	1.2779	1.2756
1147.7215@2.28	1.3126	1.3424	1.3432
98.0614@8.049	1.3102	1.2583	1.2561
501.3911@2.298	1.3091	1.2527	1.2505
719.3357@6.345	1.3087	1.2716	1.2693
585.3649@10.314	1.3086	1.2441	1.2429
870.5301@1.531	1.3085	1.2529	1.2515
541.123@11.141	1.3083	1.2702	1.2686
112.0122@11.309	1.3079	1.2571	1.2561
128.0352@7.998	1.3078	1.2876	1.2856
488.1328@10.446	1.3076	1.2547	1.2525
692.6565@1.986	1.3075	1.2457	1.2435
478.987@10.923	1.3074	1.2625	1.2603
146.0821@6.27	1.307	1.3032	1.3009
547.9448@14.005	1.3062	1.3165	1.3141
905.9076@6.321	1.3055	1.3742	1.3722
768.5549@2.297	1.3054	1.2634	1.2638
201.8346@6.077	1.3047	1.2412	1.2404
693.4707@2.622	1.3036	1.2473	1.2454
795.5717@2.297	1.303	1.2637	1.2646
484.3135@4.792	1.3024	1.2631	1.2621
868.5775@1.55	1.3015	1.3033	1.3011
482.9743@10.429	1.301	1.237	1.2371
468.9703@2.421	1.3003	1.2431	1.2413
679.3156@5.841	1.3003	1.2636	1.2623
536.1132@10.429	1.3	1.2466	1.2472
645.0878@10.944	1.2999	1.243	1.2408
694.6367@1.948	1.2989	1.2381	1.2404
461.0434@4.675	1.2985	1.248	1.2486
364.2373@2.956	1.2984	1.2347	1.2358
343.2854@2.779	1.2984	1.2358	1.2373
784.5108@4.458	1.2982	1.243	1.2409
829.4307@10.96	1.298	1.2441	1.2424
240.1921@4.908	1.2978	1.2393	1.2375
208.0203@7.995	1.2976	1.2833	1.281
468.3552@4.507	1.2967	1.3001	1.2991
423.2281@2.48	1.2965	1.2652	1.2633
883.5361@3.176	1.2957	1.2679	1.2657
465.4312@2.662	1.2957	1.2323	1.2323
850.5602@2.28	1.2957	1.2809	1.2788
165.0747@4.543	1.2956	1.2359	1.2363
406.091@10.429	1.2951	1.2503	1.2481
313.2943@2.281	1.2933	1.2807	1.2785
344.2888@2.779	1.293	1.2431	1.2422
567.2122@5.839	1.2921	1.2343	1.2343
642.3894@10.247	1.292	1.2517	1.2517
386.9661@10.445	1.2918	1.3057	1.3053
785.155@10.463	1.2917	1.2311	1.2318
330.0572@9.399	1.2908	1.268	1.2662
479.9879@10.921	1.2907	1.2366	1.2344
616.2971@6.338	1.2904	1.244	1.2446
218.9861@2.284	1.29	1.2316	1.2319
834.2827@2.296	1.2899	1.2485	1.2483
789.5284@2.297	1.2895	1.3068	1.3046
212.9793@2.281	1.289	1.2656	1.2634
516.2957@2.413	1.2875	1.2345	1.2324
324.2989@2.898	1.2867	1.3241	1.3234
581.0583@10.923	1.2867	1.2305	1.2285
1078.0203@2.28	1.2865	1.245	1.2428
398.372@2.639	1.2852	1.2247	1.2229
907.0227@2.282	1.2848	1.254	1.2519
219.1067@6.265	1.2846	1.278	1.2758
584.2997@2.282	1.284	1.2751	1.2729
685.4681@2.298	1.2834	1.2781	1.2785
611.9918@10.944	1.2831	1.2206	1.2187
778.5389@2.298	1.283	1.2375	1.2363
756.3028@2.282	1.2827	1.2678	1.2656
831.2719@2.28	1.2823	1.2701	1.2679
539.4151@2.736	1.2821	1.43	1.4274
443.0321@4.658	1.2819	1.2453	1.2435
365.3425@2.729	1.2815	1.3165	1.3151
528.2298@6.304	1.2813	1.222	1.2225
977.0256@2.28	1.2813	1.2623	1.26
649.314@1.648	1.2803	1.2198	1.2239
395.353@2.712	1.2801	1.265	1.2637
419.9489@7.994	1.2798	1.2297	1.2288
457.0398@10.939	1.279	1.2176	1.2158
494.9699@2.413	1.2789	1.2306	1.2286
649.074@2.382	1.2775	1.2649	1.2627
496.2766@3.644	1.2773	1.2538	1.2515
884.5392@3.172	1.2771	1.2569	1.2547
1161.7253@2.282	1.2766	1.223	1.2215
417.0731@0.168	1.2759	1.213	1.2147
358.1978@10.314	1.2757	1.2133	1.2125
775.5302@4.517	1.2757	1.2253	1.2231
718.6076@1.764	1.2756	1.2617	1.263
656.4014@10.248	1.2752	1.2146	1.2125
376.2526@2.862	1.275	1.2152	1.2154
330.8474@2.114	1.2749	1.2213	1.2238
665.3439@1.648	1.2747	1.2174	1.2152
392.2477@3.193	1.2741	1.2142	1.2164
759.6458@1.789	1.2734	1.279	1.2778
300.979@10.928	1.2731	1.2276	1.2254
733.5602@2.299	1.2724	1.2117	1.2106
523.0615@10.951	1.2717	1.2133	1.2125
858.522@3.252	1.2712	1.2264	1.2242
254.1759@2.613	1.2704	1.4504	1.4483
682.6288@1.922	1.2702	1.3687	1.3665
214.0485@2.579	1.2697	1.246	1.2439
755.3@2.282	1.2696	1.2648	1.2626
453.3952@2.543	1.2693	1.2077	1.208
328.2495@3.759	1.2684	1.2081	1.2093
466.4703@2.556	1.2682	1.2278	1.2257
308.1982@2.546	1.2649	1.2169	1.2157
685.0041@10.413	1.2639	1.227	1.2252
472.2407@6.356	1.2638	1.2281	1.2265
377.0858@4.611	1.2632	1.2286	1.2264
727.5418@2.298	1.2631	1.3392	1.3386
798.4563@10.972	1.2614	1.2105	1.2083
626.2328@2.633	1.2611	1.3004	1.301
907.5297@3.152	1.2609	1.2339	1.2316
645.4972@2.365	1.2584	1.2132	1.2121
747.5178@2.571	1.2581	1.2048	1.2033
370.3324@1.515	1.2581	1.2441	1.2456
625.0543@10.929	1.2577	1.206	1.2038
423.0941@6.356	1.2576	1.2062	1.2041
705.3801@10.38	1.2574	1.1955	1.1953
624.2138@2.346	1.2573	1.3057	1.305
691.4553@2.629	1.2572	1.1968	1.1969
812.4929@4.99	1.2565	1.196	1.1958
857.4583@10.958	1.2558	1.1986	1.198
530.9675@2.335	1.2557	1.2013	1.201
645.1196@1.481	1.2555	1.2558	1.2539
608.3447@3.993	1.2542	1.1924	1.1925
810.257@1.365	1.254	1.1958	1.1958
733.5027@2.596	1.2534	1.1946	1.1927
1062.5239@6.268	1.2534	1.2046	1.2097
557.3352@2.516	1.2533	1.1982	1.2007
483.3019@2.479	1.252	1.232	1.2316
368.8029@2.097	1.252	1.1935	1.1968
311.2955@2.962	1.2517	1.284	1.2831
164.0717@2.43	1.2511	1.1905	1.1884
585.3613@4.956	1.2511	1.202	1.2009
743.6477@1.838	1.25	1.2872	1.2895
579.1751@11.209	1.2497	1.1908	1.1892
307.0795@9.373	1.249	1.2455	1.2432
320.978@10.413	1.249	1.1924	1.1937
380.0833@4.662	1.2481	1.2102	1.2093
872.5362@3.211	1.248	1.2625	1.2614
636.3762@3.693	1.2474	1.1864	1.1845
271.2277@4.01	1.2471	1.2274	1.2253
333.0596@7.516	1.2468	1.2077	1.2059
358.9457@7.55	1.2466	1.1861	1.184
254.078@9.366	1.2465	1.1893	1.1912
875.6598@2.384	1.2463	1.1862	1.1841
233.1026@10.347	1.2457	1.1862	1.1849
634.2964@2.296	1.2453	1.2432	1.241
537.0075@10.908	1.2452	1.2137	1.2118
337.2054@3.195	1.2451	1.217	1.2184
836.5439@4.352	1.2448	1.209	1.2072
802.6409@2.031	1.2444	1.2958	1.2936
172.07@5.424	1.2442	1.1847	1.1833
500.233@6.339	1.2441	1.1832	1.182
249.1246@5.137	1.2439	1.21	1.2081
796.5115@4.441	1.2436	1.1834	1.1814
312.291@2.285	1.243	1.2481	1.2459
140.9872@10.379	1.2428	1.1863	1.1867
98.957@10.429	1.2428	1.2218	1.2208
669.1634@1.498	1.2428	1.2631	1.262
670.4367@4.519	1.2427	1.2167	1.2145
690.5087@2.297	1.2424	1.1815	1.1802
640.2898@2.387	1.2423	1.2376	1.2361
79.9575@10.429	1.2422	1.2407	1.2384
954.2803@2.282	1.2416	1.2179	1.2164
270.9423@7.814	1.2413	1.1802	1.1832
626.4322@4.086	1.2411	1.1801	1.1792
301.2174@2.297	1.241	1.1826	1.1807
817.2918@2.28	1.2406	1.2406	1.2384
314.8824@10.701	1.2376	1.1827	1.1815
673.1431@1.485	1.2374	1.2312	1.2292
534.3031@2.284	1.2372	1.2356	1.2335
986.9649@6.381	1.237	1.1772	1.1751
812.9412@2.296	1.2369	1.1939	1.1929
820.5758@2.036	1.2356	1.1889	1.1922
672.2738@1.497	1.2356	1.2365	1.2396
505.9888@17.86	1.2354	1.2244	1.2222
212.1373@2.08	1.2347	1.2158	1.2146
814.6685@2.045	1.2338	1.1794	1.1773
1094.9307@2.296	1.2335	1.1785	1.1765
532.84@10.56	1.2333	1.1726	1.1736
515.0267@10.944	1.2324	1.1766	1.1745
543.2753@6.331	1.2317	1.2257	1.2252
541.0567@7.879	1.2311	1.2646	1.2624
531.0925@10.38	1.2307	1.177	1.1786
599.3825@10.331	1.23	1.1739	1.1719
908.0262@2.282	1.2299	1.2203	1.2181
326.2725@3.262	1.2297	1.19	1.1904
494.6578@18.03	1.2296	1.2282	1.226
592.3779@4.924	1.2294	1.1763	1.1742
880.5807@1.681	1.2293	1.283	1.2811
735.2945@2.296	1.2287	1.2204	1.2183
121.0885@4.524	1.2286	1.1715	1.1721
452.1011@6.38	1.2284	1.1733	1.1759
508.6733@18.047	1.2279	1.1693	1.1683
117.0748@4.515	1.2275	1.1763	1.1747
535.0165@10.935	1.2262	1.1854	1.1833
694.9574@2.296	1.2253	1.166	1.1647
438.0272@10.929	1.2247	1.1801	1.178
247.0045@2.049	1.2246	1.17	1.1685
567.4481@2.656	1.2245	1.3083	1.3065
1196.7855@2.284	1.2231	1.1765	1.1748
756.4114@10.959	1.2228	1.1666	1.1653
672.2733@2.382	1.2224	1.2162	1.2142
780.4812@4.441	1.2219	1.1654	1.164
837.5469@1.548	1.2212	1.3107	1.3084
439.0298@10.927	1.2206	1.1909	1.1888
400.1314@6.363	1.2201	1.1616	1.1617
826.2537@1.482	1.2188	1.161	1.1589
818.2921@2.282	1.2186	1.2327	1.2305
657.377@10.234	1.2169	1.1726	1.1706
854.2869@2.28	1.2169	1.217	1.215
557.2713@6.371	1.2165	1.1581	1.1589
534.0143@10.94	1.2162	1.1642	1.1621
684.0837@7.878	1.2156	1.2481	1.2459
507.3689@2.381	1.2155	1.3057	1.304
365.2802@2.463	1.215	1.1588	1.1568
501.8945@7.993	1.215	1.1648	1.1627
711.6344@1.93	1.2149	1.1592	1.1649
900.2564@2.282	1.2147	1.2084	1.2092
1172.7443@2.28	1.2144	1.1715	1.1707
272.9578@7.584	1.214	1.1684	1.1664
203.8317@6.091	1.2138	1.1553	1.155
951.3507@11.338	1.2134	1.4006	1.3981
337.3112@2.895	1.2128	1.35	1.3481
122.0643@5.784	1.2127	1.241	1.2388
843.5866@1.565	1.2126	1.1963	1.1955
514.0245@10.945	1.2112	1.171	1.1689
161.0452@4.644	1.2111	1.1542	1.1543
313.1801@4.142	1.21	1.1521	1.1501
601.3112@2.296	1.2098	1.1802	1.1788
506.9915@14.005	1.2098	1.2314	1.231
673.4662@2.301	1.2094	1.1791	1.1791
893.6723@2.38	1.2093	1.3523	1.3499
588.2977@6.357	1.2075	1.1484	1.1474
734.506@2.582	1.2066	1.1486	1.1471
851.5634@2.28	1.2057	1.2244	1.2229
381.2318@3.294	1.2053	1.1715	1.1708
145.0618@5.69	1.2049	1.1838	1.1819
274.9963@7.992	1.2048	1.2174	1.2154
548.2813@2.323	1.2044	1.2163	1.2141
746.6355@1.814	1.2043	1.1458	1.1459
849.5504@3.339	1.2042	1.146	1.1444
241.1192@5.34	1.2025	1.1813	1.1881
667.6096@1.937	1.2024	1.1431	1.1499
917.2854@2.28	1.2001	1.2094	1.2074
811.5182@2.282	1.1999	1.2225	1.2203
504.9539@10.413	1.1999	1.1423	1.1422
730.4479@4.142	1.1998	1.1812	1.1792
867.5638@2.263	1.1994	1.1694	1.1675
885.4882@10.961	1.199	1.148	1.146
571.27@6.289	1.1988	1.1417	1.1416
471.2355@3.959	1.1988	1.1412	1.1409
513.4387@1.431	1.1985	1.1581	1.1561
876.5619@1.531	1.1983	1.2169	1.2159
707.4638@4.404	1.197	1.1491	1.1501
672.1393@1.498	1.197	1.157	1.1553
118.9421@10.396	1.1964	1.1792	1.1786
456.0372@10.939	1.1962	1.1466	1.1446
341.0648@10.413	1.1959	1.2247	1.2226
641.2953@2.382	1.1958	1.1809	1.1802
855.289@2.282	1.1942	1.1948	1.1929
585.3041@2.28	1.1941	1.2097	1.2077
418.9735@2.479	1.1934	1.1716	1.1698
730.5576@2.299	1.1922	1.1478	1.1458
96.9617@10.429	1.1912	1.1905	1.1894
813.6654@2.047	1.1905	1.1323	1.1309
1077.0176@2.28	1.1903	1.1872	1.1852
799.6492@2.038	1.1895	1.213	1.2124
232.965@7.538	1.1887	1.1337	1.133
388.1554@2.298	1.1886	1.1581	1.1569
719.1992@10.56	1.1883	1.1305	1.1321
508.109@10.396	1.1879	1.171	1.1709
543.9447@14.022	1.1877	1.1889	1.1882
732.3727@6.903	1.1877	1.146	1.1442
698.2913@1.498	1.1872	1.2301	1.2291
434.3087@2.504	1.1866	1.1584	1.1566
771.5175@2.532	1.1863	1.2306	1.2289
597.3983@4.424	1.1863	1.1284	1.1264
671.1439@1.498	1.1858	1.1857	1.1837
663.4158@4.954	1.1856	1.1411	1.1391
746.5609@2.313	1.1844	1.1416	1.1397
495.2732@3.644	1.1843	1.1537	1.1517
873.5484@3.261	1.1832	1.2324	1.2302
799.4211@10.958	1.1829	1.1304	1.1295
978.0286@2.28	1.1828	1.1913	1.1893
826.6776@2.047	1.1822	1.1332	1.1329
230.1157@6.188	1.1819	1.1263	1.1252
516.41@2.302	1.1817	1.1496	1.1513
675.3656@10.363	1.1815	1.1244	1.123
494.502@2.505	1.1806	1.1279	1.1265
699.2937@1.498	1.1805	1.2378	1.2363
313.2748@2.944	1.1803	1.1403	1.1389
560.0269@10.928	1.1802	1.1269	1.1249
348.221@3.045	1.1789	1.1235	1.1271
334.2058@3.144	1.1784	1.1692	1.1696
561.9625@14.005	1.1763	1.1268	1.1265
617.2998@2.297	1.1753	1.1796	1.1779
721.0164@2.318	1.1752	1.1175	1.1176
841.465@10.961	1.1746	1.129	1.1284
505.9887@14.005	1.1717	1.2324	1.2302
797.4763@10.133	1.1715	1.1331	1.1359
781.4853@4.441	1.1711	1.1273	1.1259
742.0681@11.229	1.1701	1.1752	1.1731
703.4306@4.38	1.1688	1.1247	1.1248
618.9606@2.313	1.1688	1.1847	1.1829
390.129@6.354	1.1686	1.1111	1.1091
449.4363@2.529	1.1684	1.1856	1.1836
550.2968@2.386	1.1681	1.1508	1.1487
671.2687@2.38	1.1667	1.1851	1.1847
793.5016@2.496	1.1663	1.2046	1.2025
382.2351@3.292	1.1653	1.1089	1.1145
841.4875@3.291	1.1643	1.2006	1.1987
249.0202@2.062	1.1643	1.1135	1.1154
1018.9709@10.526	1.1637	1.1089	1.11
350.0405@9.37	1.1636	1.161	1.1589
563.0391@7.88	1.1633	1.1649	1.1641
134.047@2.33	1.1631	1.111	1.1095
771.5738@2.302	1.1626	1.1063	1.1057
410.3723@2.766	1.162	1.1452	1.1434
353.2207@3.128	1.1618	1.1052	1.1086
661.4618@2.298	1.1607	1.1133	1.1113
808.5139@4.377	1.1598	1.161	1.1589
253.2173@2.639	1.1588	1.1407	1.1391
879.5942@2.28	1.1587	1.1265	1.1245
335.2258@2.463	1.1584	1.1086	1.1109
82.9753@8.201	1.1579	1.1092	1.1075
480.3097@2.5	1.1573	1.1685	1.1666
858.0293@2.28	1.1568	1.1304	1.1291
470.2571@6.36	1.1567	1.0999	1.099
287.2224@3.719	1.1567	1.1272	1.1292
450.443@1.432	1.1565	1.1066	1.1047
847.5926@2.04	1.1561	1.1268	1.1249
671.269@1.398	1.1556	1.2794	1.2795
854.5709@2.28	1.1545	1.2069	1.2062
409.1482@10.33	1.1544	1.1553	1.1533
334.4348@17.997	1.1541	1.1381	1.1362
358.0705@10.932	1.1539	1.112	1.11
855.4788@10.96	1.1539	1.0985	1.0965
809.517@4.377	1.1537	1.149	1.147
676.379@6.97	1.1532	1.1306	1.1312
525.0725@10.38	1.1529	1.1142	1.1122
831.5898@1.656	1.1522	1.1516	1.1498
602.2517@6.34	1.152	1.0965	1.0979
279.009@7.999	1.1517	1.0965	1.0964
172.0024@10.396	1.1516	1.1202	1.1188
523.111@2.134	1.1512	1.1876	1.1877
573.2559@6.277	1.1484	1.0918	1.0966
878.5906@2.28	1.1483	1.1234	1.1214
367.2182@2.566	1.1466	1.2499	1.2481
566.4427@2.648	1.146	1.3336	1.3313
740.4804@4.489	1.1455	1.1603	1.1591
885.544@3.177	1.1452	1.143	1.141
116.0503@2.297	1.1452	1.2458	1.2444
614.7451@10.626	1.145	1.0936	1.0947
452.4554@2.543	1.1445	1.0894	1.0897
754.4707@10.23	1.1443	1.0886	1.0874
639.2864@2.382	1.1442	1.163	1.1622
264.1606@2.297	1.1441	1.0879	1.0885
574.3609@4.089	1.1427	1.0957	1.0941
447.3101@2.942	1.1427	1.0872	1.087
887.2788@2.281	1.1426	1.1687	1.1666
472.8229@10.683	1.1425	1.1002	1.0984
788.525@2.285	1.1422	1.1999	1.1979
758.393@10.961	1.142	1.1137	1.1126
803.4652@4.787	1.1418	1.0896	1.0928
623.3623@3.86	1.1413	1.1254	1.1245
827.4512@10.957	1.1411	1.1003	1.0993
791.5462@1.548	1.1408	1.1199	1.118
252.87@17.914	1.1407	1.1077	1.1057
447.1347@1.498	1.1404	1.2916	1.2902
193.9828@10.365	1.14	1.1127	1.1132
658.5553@2.225	1.1387	1.0839	1.0827
498.9384@10.413	1.1386	1.0825	1.0836
719.464@18.163	1.1381	1.1749	1.173
872.5438@2.275	1.138	1.0893	1.0881
481.3133@2.5	1.1375	1.1295	1.1286
375.2896@3.328	1.1374	1.1095	1.1107
775.5497@2.579	1.1369	1.1239	1.1222
379.9563@7.995	1.1363	1.1023	1.1007
764.5251@2.298	1.1362	1.18	1.1778
718.9547@2.282	1.1349	1.0917	1.092
154.0635@2.08	1.1343	1.1258	1.1241
665.2657@2.396	1.1342	1.1158	1.1162
500.3002@2.387	1.1342	1.1702	1.1682
299.2591@3.746	1.1335	1.0803	1.08
342.2652@3.644	1.1335	1.1101	1.1119
366.3457@2.735	1.1334	1.1947	1.1935
235.1235@2.28	1.1322	1.1261	1.1251
850.2766@2.282	1.1321	1.138	1.136
617.2763@4.469	1.1319	1.1572	1.1551
738.6633@1.964	1.1313	1.109	1.1117
402.2671@2.791	1.1311	1.0789	1.0786
785.2875@2.296	1.1306	1.1189	1.1175
342.2018@2.679	1.1293	1.113	1.1148
871.4747@10.959	1.1285	1.0914	1.0897
569.4109@3.809	1.1279	1.0797	1.0781
847.2698@2.282	1.1269	1.1071	1.1051
868.576@2.265	1.1265	1.0711	1.0695
787.2894@2.283	1.1264	1.1756	1.1735
288.2259@3.846	1.1259	1.1949	1.1934
672.2899@6.366	1.1254	1.0744	1.0745
795.5198@2.497	1.1252	1.1698	1.1683
786.4224@10.961	1.1251	1.1061	1.1042
1186.7577@2.28	1.1251	1.1114	1.1096
891.5592@2.28	1.125	1.0806	1.0791
437.4002@2.668	1.1241	1.0733	1.0728
627.3518@5.694	1.1232	1.0687	1.0668
786.286@2.282	1.1229	1.1657	1.1637
352.2244@3.111	1.1224	1.0705	1.0761
111.0819@4.538	1.1223	1.0705	1.0696
127.0512@5.69	1.1223	1.1188	1.1172
802.4781@4.433	1.1223	1.3082	1.3065
646.4448@2.3	1.1218	1.0886	1.0895
680.6334@1.932	1.1209	1.1265	1.1267
662.4768@2.298	1.1206	1.1628	1.1608
784.282@2.284	1.1203	1.1242	1.1223
308.0755@9.372	1.1203	1.1028	1.1009
219.8457@6.076	1.1191	1.0646	1.0678
384.9851@13.49	1.1188	1.0817	1.0798
270.2877@2.629	1.117	1.1283	1.1285
156.0099@7.903	1.1167	1.062	1.0601
842.5836@2.28	1.1159	1.1533	1.1517
191.0747@4.209	1.1158	1.1274	1.1273
180.054@4.66	1.1156	1.1474	1.1458
168.1475@2.08	1.1152	1.1138	1.1118
722.6671@1.964	1.1141	1.0736	1.0802
433.9646@8.06	1.1141	1.1138	1.1126
716.2845@2.297	1.1134	1.0866	1.0866
709.6553@1.963	1.1128	1.0585	1.0661
309.1742@2.634	1.1128	1.0606	1.0587
271.2278@3.407	1.1123	1.0576	1.0598
518.9671@2.38	1.1113	1.13	1.1282
282.28@2.296	1.1109	1.1437	1.142
720.5445@2.301	1.1105	1.0961	1.0946
601.2487@6.312	1.1102	1.0566	1.0549
128.892@6.375	1.1101	1.0727	1.0727
542.3785@4.152	1.11	1.0725	1.071
771.0167@2.282	1.1097	1.1195	1.1196
726.2656@2.282	1.1097	1.134	1.132
384.9567@7.901	1.1095	1.0921	1.0914
769.2799@2.282	1.1094	1.1655	1.1637
768.2761@2.281	1.1091	1.1566	1.1545
581.1936@11.012	1.1089	1.1368	1.1357
510.4599@18.08	1.1085	1.0587	1.0571
845.6032@1.65	1.1084	1.0677	1.0658
167.1442@2.08	1.1083	1.1129	1.1111
881.581@1.714	1.1077	1.1141	1.1121
527.1169@11.643	1.1066	1.1046	1.1034
493.4987@2.513	1.1064	1.0877	1.0871
675.4066@4.432	1.1058	1.0846	1.0841
540.3769@4.154	1.1054	1.0668	1.0655
876.6636@2.387	1.105	1.0549	1.053
440.9979@2.282	1.1045	1.1348	1.1329
505.2823@1.681	1.1044	1.1521	1.153
348.2291@2.596	1.1039	1.0962	1.0985
451.4463@1.43	1.1032	1.0497	1.0479
60.9934@1.514	1.1029	1.1819	1.1806
814.2483@2.29	1.1026	1.1337	1.1323
754.5498@2.297	1.1022	1.142	1.1408
624.5029@2.423	1.1016	1.1186	1.1167
457.2297@3.12	1.1015	1.1046	1.1033
441.0411@11.827	1.099	1.1343	1.1322
816.5725@1.648	1.0983	1.0817	1.0827
631.3819@4.326	1.0981	1.0444	1.0425
687.4445@3.738	1.0973	1.0433	1.0415
744.1055@7.882	1.097	1.0515	1.0496
131.0907@3.926	1.0969	1.043	1.0412
685.3718@10.972	1.0961	1.0615	1.0597
575.3639@4.089	1.0948	1.0493	1.048
769.5586@2.297	1.0946	1.1149	1.1129
211.1341@2.08	1.0946	1.1161	1.115
316.257@3.61	1.0945	1.0965	1.1001
898.5518@3.161	1.0943	1.074	1.0721
835.533@3.345	1.094	1.0401	1.0388
955.2842@2.281	1.0939	1.0834	1.0816
801.4818@4.336	1.0929	1.0807	1.0788
313.1131@5.688	1.0928	1.0525	1.0506
300.2048@3.826	1.0925	1.064	1.0646
632.1677@18.146	1.0924	1.0432	1.0419
402.6217@17.98	1.0924	1.0642	1.0626
625.2184@2.346	1.0922	1.1783	1.178
802.2774@2.301	1.0919	1.1209	1.119
430.3039@3.596	1.0918	1.0438	1.0476
756.4489@10.18	1.0913	1.0452	1.046
528.9707@13.988	1.0911	1.0898	1.0889
154.0123@8.04	1.0908	1.0513	1.0559
901.4716@10.96	1.0908	1.0532	1.0514
319.1029@17.997	1.0907	1.0444	1.0465
679.4556@2.646	1.0902	1.0701	1.0686
204.9148@7.903	1.0901	1.1342	1.1338
721.4983@2.596	1.0886	1.0641	1.0622
479.4829@2.513	1.0882	1.0643	1.0636
150.0672@6.904	1.0882	1.0496	1.0494
356.1832@10.097	1.0877	1.0671	1.0662
250.1449@2.641	1.0872	1.0367	1.0349
769.4904@4.535	1.0871	1.1817	1.1808
307.1948@2.537	1.0869	1.0763	1.0789
582.4237@3.643	1.0866	1.042	1.0406
464.1513@17.93	1.0861	1.1876	1.1861
836.5438@1.548	1.086	1.1389	1.137
652.7976@10.578	1.0857	1.0445	1.046
355.1688@3.494	1.0856	1.1575	1.1554
153.086@6.806	1.0847	1.0367	1.0352
897.547@3.169	1.0847	1.0543	1.0524
431.1768@6.357	1.0846	1.0837	1.0818
886.5484@3.182	1.0844	1.0661	1.0642
213.0362@7.994	1.0842	1.0885	1.087
849.282@2.281	1.0841	1.1219	1.1199
270.8807@2.097	1.084	1.0535	1.0525
801.2704@2.282	1.0837	1.1304	1.1284
527.3642@4.344	1.0834	1.0312	1.03
662.9508@2.313	1.0831	1.0959	1.0959
162.9824@2.283	1.083	1.1489	1.1474
467.2149@2.413	1.0821	1.0913	1.0906
546.2599@6.312	1.0818	1.2161	1.2215
259.0225@10.413	1.0817	1.0534	1.0515
760.4428@4.749	1.0809	1.0629	1.0611
491.4832@2.48	1.0807	1.1284	1.1306
802.5572@4.481	1.0805	1.1491	1.1476
289.2282@3.859	1.0796	1.0959	1.0962
319.0023@8.001	1.0792	1.0591	1.0584
361.0749@10.46	1.0789	1.0602	1.0613
767.5994@2.43	1.0784	1.0688	1.0673
786.5086@2.297	1.0773	1.1515	1.15
824.7245@7.836	1.0771	1.0244	1.0266
533.0589@10.413	1.0768	1.1624	1.1604
709.4679@2.297	1.0767	1.0791	1.0772
622.3595@3.86	1.0762	1.0362	1.0354
686.3329@1.624	1.0748	1.0218	1.0218
386.1518@6.362	1.074	1.1344	1.1434
275.2015@3.411	1.0738	1.1135	1.1117
748.0104@10.396	1.0736	1.0645	1.0654
260.0263@10.406	1.0734	1.0384	1.0366
589.3334@4.937	1.0729	1.0213	1.0195
639.4452@3.942	1.0721	1.0207	1.0192
446.1358@2.097	1.0718	1.1333	1.1325
651.2891@1.514	1.0713	1.1698	1.1683
541.3798@4.157	1.071	1.0183	1.0196
735.5095@2.582	1.0709	1.019	1.0179
97.9606@10.429	1.0708	1.0859	1.0846
858.6109@1.681	1.0705	1.0247	1.023
1177.0092@2.28	1.0695	1.0455	1.0447
274.144@2.297	1.0692	1.0296	1.0301
451.452@2.546	1.069	1.0337	1.0336
555.3954@3.975	1.0688	1.0305	1.0292
451.3031@2.484	1.0677	1.0162	1.0144
503.3232@3.924	1.0665	1.0555	1.0543
1065.9942@2.198	1.0665	1.0368	1.039
619.3345@18.116	1.0653	1.0138	1.0119
622.5785@1.784	1.0647	1.0843	1.0886
354.3458@2.784	1.0643	1.0673	1.0657
414.1438@6.355	1.0639	1.0373	1.0388
809.5502@3.829	1.0637	1.022	1.0215
854.2769@1.497	1.0634	1.021	1.0222
476.2783@2.579	1.0633	1.0798	1.078
255.8255@6.175	1.0632	1.046	1.0545
952.4198@4.713	1.0629	1.0125	1.0122
396.2504@2.479	1.0629	1.0465	1.0465
277.2172@3.344	1.0625	1.1005	1.0987
439.2612@4.007	1.0612	1.0126	1.0112
871.53@3.21	1.0603	1.051	1.0497
1081.7172@2.417	1.0602	1.0603	1.0584
503.9995@13.988	1.0601	1.0679	1.0666
885.2624@1.481	1.0598	1.0629	1.0618
312.2552@3.403	1.0591	1.0101	1.0139
485.3086@2.349	1.0581	1.1181	1.1162
509.4913@2.548	1.058	1.0303	1.0307
762.1143@2.662	1.058	1.0714	1.0696
846.5901@1.707	1.0567	1.0351	1.0334
814.5482@2.282	1.0565	1.0651	1.0661
514.7807@10.676	1.0552	1.0352	1.0335
819.2938@2.282	1.0543	1.0864	1.0854
360.1931@4.642	1.0543	1.0128	1.011
692.4588@2.629	1.0539	1.0029	1.0068
670.4179@10.28	1.0536	1.0078	1.0082
426.0222@14.005	1.0527	1.0225	1.0207
532.3159@4.629	1.0525	1.0444	1.0432
445.1332@1.874	1.052	1.0425	1.045
823.5313@4.361	1.0518	1.0598	1.0584
562.957@2.38	1.0515	1.0721	1.0708
234.1577@2.199	1.0511	1.0553	1.0535
241.2171@21.423	1.0507	1.1236	1.1228
900.5092@2.398	1.05	1	0.99839
754.5377@1.681	1.0496	0.99908	0.99736
648.104@2.894	1.0483	1.1086	1.1068
808.453@4.089	1.0482	1.0066	1.0081
801.3144@1.356	1.0469	1.0385	1.0388
856.2419@2.297	1.0465	1.004	1.0044
348.1943@4.151	1.0454	1.004	1.0022
747.4921@1.54	1.0446	1.1194	1.1173
742.5386@1.664	1.0437	1.1209	1.1212
310.1774@2.64	1.0416	0.99033	0.98855
291.1999@2.884	1.0414	1.0006	0.9999
179.056@7.26	1.0414	1.0553	1.0608
395.2476@2.479	1.0406	1.0392	1.0405
282.2521@2.533	1.04	1.0209	1.0202
351.221@2.483	1.0398	1.0353	1.0369
434.9487@7.718	1.0391	0.98875	0.98744
513.3073@2.519	1.0391	1.1403	1.1384
632.3885@4.358	1.0384	1.03	1.0305
846.2674@2.281	1.0376	1.0779	1.0767
816.4619@2.307	1.0374	1.047	1.0456
800.3177@1.469	1.0374	1.0098	1.0127
353.3424@2.787	1.0363	1.0721	1.0735
203.015@10.396	1.0361	1.0149	1.0134
470.2316@3.959	1.0359	0.98495	0.98632
455.2701@2.563	1.0357	1.2164	1.2142
640.4474@3.938	1.0356	0.98753	0.98675
436.0474@10.94	1.0348	0.99838	0.99658
167.0437@5.705	1.0343	0.99685	0.99506
397.2256@2.601	1.034	0.98457	0.98303
565.9444@13.989	1.0339	1.0849	1.0832
561.2481@10.579	1.0324	1.1061	1.1063
699.4838@2.297	1.0322	1.0002	0.99849
338.3146@2.895	1.032	1.1083	1.109
278.2207@3.344	1.032	1.0748	1.073
301.263@3.727	1.0313	0.9887	0.98692
623.5818@1.809	1.0301	1.0821	1.0856
244.0455@7.882	1.03	0.99149	0.99063
278.1872@2.993	1.029	0.98394	0.98582
111.947@10.45	1.0288	1.0756	1.0739
418.0369@10.934	1.0288	0.98439	0.98265
667.4762@3.66	1.0285	0.98996	0.98818
481.9773@13.141	1.0277	1.0997	1.0987
373.9556@17.88	1.0272	1.0606	1.0604
71.0326@11.299	1.0268	0.97655	0.97954
527.9693@14.005	1.0266	1.0486	1.0469
229.1597@3.585	1.0264	0.97579	0.97458
95.9524@10.396	1.0254	1.022	1.0212
661.3507@6.371	1.0249	1.0338	1.0368
130.8889@6.38	1.0246	0.97694	0.97521
695.6385@1.956	1.0241	0.99004	0.99878
558.3337@4.292	1.0238	0.97359	0.97223
455.3997@2.516	1.0222	0.97815	0.97803
673.4292@3.874	1.0216	0.97277	0.97135
770.2905@2.281	1.0213	1.0969	1.0954
351.2213@3.111	1.0204	0.97597	0.982
787.512@2.297	1.0202	1.0058	1.0041
176.9363@10.629	1.0184	1.0366	1.0398
788.2918@2.282	1.0181	1.0802	1.0783
616.2904@2.298	1.0166	1.0747	1.073
739.6653@1.964	1.0158	0.98144	0.99068
85.0298@11.309	1.0155	0.97888	0.98113
340.2034@2.679	1.0154	1.0267	1.0291
302.221@3.261	1.0151	1.0757	1.074
838.5576@1.714	1.015	0.97502	0.97808
875.4299@1.597	1.0144	1.0531	1.0515
1055.6827@2.384	1.0136	0.98766	0.98632
263.1654@3.211	1.0133	1.0161	1.0168
838.5578@2.282	1.0133	0.96511	0.96377
554.3926@3.975	1.0127	0.97917	0.97813
514.324@4.875	1.0125	1.0321	1.0311
392.9765@1.498	1.0125	1.0163	1.0164
195.1389@3.594	1.0106	0.96896	0.96834
886.2744@2.282	1.0105	1.0993	1.0978
611.4139@4.259	1.0103	0.96137	0.96042
794.5061@2.496	1.0102	0.98635	0.98473
570.4131@3.809	1.01	0.96982	0.96868
515.279@6.357	1.0099	1.057	1.0569
384.9967@10.413	1.0093	0.98315	0.98442
394.9751@8.06	1.0093	1.187	1.1915
625.4296@4.076	1.0092	0.96509	0.96338
708.6514@1.948	1.0092	0.98365	0.98917
241.085@4.941	1.0085	1.0216	1.0255
301.2176@3.261	1.0084	1.067	1.0653
526.3614@4.343	1.0079	0.96537	0.96429
510.464@1.445	1.0071	0.96642	0.96489
647.3763@4.659	1.0066	1.0017	1.0006
249.1529@3.39	1.0064	0.97518	0.9735
530.2158@6.339	1.0063	1.0028	1.0017
603.3952@3.76	1.0062	0.96011	0.95906
875.5642@3.311	1.0057	0.99135	0.9926
356.3251@2.777	1.0055	1.0986	1.0992
591.1719@11.747	1.0051	1.032	1.0311
330.203@5.093	1.0046	0.98197	0.98021
789.5451@4.492	1.0039	0.96465	0.96361
659.3816@4.491	1.0031	0.96367	0.96239
616.4079@3.594	1.003	0.95653	0.95526
827.4843@10.126	1.0029	0.95361	0.95318
735.0078@2.613	1.0029	0.99379	0.99297
648.6282@1.916	1.0021	0.95494	0.95324
669.4572@4.009	0.99986	0.99547	0.99467
644.0395@7.876	0.9998	0.9522	0.95107
112.0278@6.903	0.99978	0.9711	0.97099
112.9728@4.825	0.99938	0.99599	0.99423
407.3895@2.606	0.99884	1.0633	1.0616
456.3548@3.91	0.99774	1.0003	1.0009
521.6817@18.063	0.99714	0.95273	0.95684
681.492@3.514	0.99672	0.96775	0.96601
765.528@2.297	0.99576	1.0859	1.0846
233.1547@2.197	0.99549	1.0276	1.0267
688.1911@4.072	0.99482	1.0424	1.041
574.2574@6.338	0.99459	0.95408	0.96519
661.3201@4.542	0.99436	1.0835	1.0821
634.3645@3.71	0.99387	0.94628	0.94502
539.9287@8.06	0.99375	0.96791	0.96621
240.2048@3.488	0.99307	1.2226	1.2204
829.5742@1.615	0.99257	0.98201	0.98039
638.3069@2.436	0.99252	1.0667	1.067
515.1747@18.047	0.99177	1.0261	1.0273
563.9656@14.022	0.99168	0.95912	0.9582
607.5863@1.822	0.98954	1.041	1.0396
731.6153@1.731	0.98825	1.0464	1.05
107.0491@2.28	0.988	0.95155	0.95033
724.5107@2.297	0.98727	1.1706	1.1685
710.4819@4.03	0.98614	0.93951	0.93988
111.0814@2.08	0.98606	0.95078	0.9546
246.0173@17.93	0.98576	0.94189	0.9407
733.6242@1.755	0.98567	0.94025	0.93915
396.2184@2.314	0.98498	0.93643	0.93527
338.2694@3.309	0.98455	0.98932	0.98754
800.2668@2.285	0.98427	1.0536	1.0517
741.4554@10.218	0.98425	1.0308	1.0303
221.0044@2.282	0.98416	1.06	1.0595
782.2576@2.282	0.98381	1.084	1.0822
674.7164@10.603	0.98196	0.93423	0.93647
456.1231@6.358	0.98158	0.93981	0.93974
69.0097@8.427	0.98154	0.93446	0.93758
352.3215@1.514	0.9806	1.015	1.0155
509.1736@18.047	0.98008	1.01	1.0124
611.1451@10.612	0.97964	0.9476	0.9459
241.2171@22.171	0.97944	1.0224	1.0255
714.2858@1.498	0.97915	0.95224	0.95152
78.9593@10.595	0.97903	1.0181	1.0205
241.2171@22.787	0.97899	0.93523	0.93381
194.0822@2.298	0.97851	0.97549	0.97379
568.4081@3.81	0.97748	0.94066	0.9395
341.2012@2.679	0.97697	0.98212	0.98499
339.2001@2.67	0.97638	0.98517	0.98799
424.9661@7.989	0.97631	0.9485	0.95091
695.5081@3.378	0.97602	0.9286	0.92987
251.2011@3.503	0.97564	1.0206	1.0191
393.3482@2.25	0.97519	0.98935	0.98801
146.0647@5.69	0.97221	1.003	1.0045
645.3975@4.192	0.97119	0.92533	0.92367
293.9973@11.306	0.97084	0.92355	0.9219
890.561@2.265	0.9708	0.94451	0.94323
336.3271@1.432	0.97078	1.0648	1.0661
297.7438@17.963	0.97057	0.97066	0.971
477.4675@2.483	0.97043	1.0349	1.0346
114.0196@6.324	0.97021	0.94904	0.95024
522.042@10.413	0.97011	1.0735	1.0726
817.5028@2.483	0.96958	0.99359	0.99222
449.1007@6.308	0.96954	1.0433	1.046
454.9707@7.891	0.96913	0.94703	0.948
560.3451@4.291	0.96825	0.92484	0.9238
701.4593@3.604	0.96738	0.92057	0.91973
516.9516@7.636	0.96609	0.94323	0.9431
684.383@10.181	0.96594	0.92749	0.92776
921.5111@1.515	0.96558	0.96042	0.96398
776.5528@2.579	0.96525	0.98557	0.98388
770.4287@10.962	0.96494	0.95364	0.95195
686.4773@2.298	0.96422	1.0553	1.0588
439.2732@2.553	0.96268	1.0096	1.0088
490.9367@7.984	0.96255	1.0437	1.0422
388.228@4.308	0.96185	0.98417	0.9844
295.2644@2.064	0.96176	0.97272	0.98028
268.983@2.368	0.96167	0.99303	0.99267
441.2529@2.613	0.96164	0.91777	0.91641
602.9334@10.429	0.96138	0.93421	0.93782
160.008@9.373	0.96025	1.0182	1.0182
181.0013@4.834	0.95963	0.91554	0.91393
635.292@1.514	0.95959	1.1621	1.1607
407.7519@17.98	0.95958	0.91754	0.91644
95.9524@4.825	0.95759	1.0303	1.0302
426.2528@4.059	0.95702	0.9159	0.91488
356.3972@17.963	0.95686	0.90969	0.91006
719.4658@1.531	0.95675	0.93075	0.92912
386.2701@3.011	0.95654	1.0261	1.0248
602.3924@3.76	0.95588	0.9209	0.91973
641.4076@4.842	0.95555	1.0024	1.0007
676.4102@4.326	0.95477	0.9082	0.91447
691.3858@4.04	0.95457	0.90903	0.90758
619.3785@4.432	0.95436	0.90928	0.90906
455.324@4.142	0.95435	0.93812	0.93735
930.6885@7.852	0.95404	0.9407	0.94004
683.4683@18.097	0.95385	0.99375	0.99341
690.5788@1.747	0.95383	0.98979	0.98833
790.5439@1.565	0.95294	0.93645	0.93481
368.3183@2.995	0.95277	0.90589	0.90785
199.0728@6.229	0.95225	0.96186	0.96245
290.0232@7.995	0.95215	0.91302	0.91217
481.0318@10.446	0.95156	0.94972	0.94801
484.3058@2.348	0.95057	1.043	1.0412
606.5833@1.815	0.94922	0.97098	0.97102
499.9364@8.061	0.94902	0.92838	0.92723
298.2747@1.514	0.94882	1.0378	1.038
771.2943@2.284	0.94811	1.0555	1.0537
750.2732@2.296	0.9479	1.0431	1.0413
262.9763@2.282	0.94785	1.0428	1.041
665.1727@11.477	0.94667	0.91366	0.91266
166.8351@6.346	0.94596	1.0121	1.0108
243.0421@7.919	0.94521	0.9941	0.99278
849.5468@1.547	0.9443	0.90609	0.91359
434.0594@7.998	0.94393	1.0489	1.0472
319.7714@17.997	0.94373	0.93333	0.93436
453.2818@2.596	0.94317	0.94801	0.949
228.1621@5.257	0.94313	0.94903	0.94737
317.1394@3.594	0.94164	0.89832	0.89671
512.8202@10.562	0.94122	0.91754	0.92676
390.814@2.116	0.9408	0.99489	0.99769
475.9747@8.059	0.94011	0.99604	0.99691
110.9756@4.825	0.93857	0.95264	0.95172
300.1926@4.991	0.93788	1.0454	1.0438
198.158@10.956	0.93679	0.94307	0.94185
827.6805@2.047	0.93628	0.93067	0.92938
670.4151@4.832	0.93464	0.93707	0.93677
653.4607@3.806	0.93389	0.89597	0.89438
873.1866@10.561	0.9338	0.89092	0.90097
1168.7918@2.407	0.93326	0.8882	0.89045
824.543@1.714	0.93293	0.8871	0.89321
659.4132@4.007	0.93174	0.89409	0.89277
608.5651@1.798	0.93106	0.88653	0.88506
370.1292@2.617	0.93058	0.89912	0.8991
748.0985@2.712	0.93027	0.94934	0.94763
635.3002@2.283	0.93022	1.0459	1.0442
678.3618@6.887	0.92911	0.9237	0.9227
224.1696@5.123	0.92861	0.90543	0.9039
533.5297@2.463	0.9282	1.1132	1.112
579.462@2.37	0.92812	0.89437	0.89365
683.4538@4.307	0.92756	0.88204	0.88054
694.4748@2.625	0.92633	0.95847	0.9569
732.4306@4.517	0.92621	0.88297	0.88139
329.2718@3.224	0.92452	0.88422	0.88712
374.2091@4.425	0.92359	0.93862	0.93731
772.5205@2.529	0.92356	0.99497	0.9938
237.2224@3.328	0.9235	0.89193	0.89034
695.4779@2.623	0.92348	0.87956	0.87808
288.9882@10.396	0.92314	0.89381	0.89227
568.4507@2.652	0.92227	0.99471	0.99292
575.2481@6.324	0.92218	0.89226	0.89109
292.2282@1.515	0.92192	0.87757	0.87693
196.0379@2.546	0.92163	0.8923	0.89776
229.0207@10.396	0.92158	0.8967	0.89987
650.6097@1.831	0.92121	0.90406	0.90345
401.8713@7.868	0.92096	0.89343	0.89491
390.2402@4.126	0.92079	0.87598	0.87635
463.0211@13.989	0.92021	0.98754	0.98598
299.2589@3.211	0.92005	0.90746	0.92196
216.9285@10.562	0.91913	0.93178	0.93625
830.5865@1.665	0.91878	0.88459	0.88356
855.5735@2.28	0.91759	0.90482	0.90469
719.6115@1.781	0.91668	0.8978	0.89793
641.425@4.355	0.91634	0.8832	0.88198
646.542@1.731	0.91587	0.87426	0.87275
721.4272@3.671	0.91581	0.87069	0.86913
416.8412@10.562	0.91578	0.99238	0.9932
310.115@6.231	0.91574	0.97847	0.97802
303.085@10.977	0.91562	0.87051	0.86896
660.5553@2.218	0.91556	0.96731	0.96704
250.0309@7.994	0.91554	0.91837	0.91718
788.5425@4.495	0.91547	0.94478	0.94316
312.8368@2.099	0.91476	0.88824	0.89068
689.4248@4.144	0.91416	0.86935	0.8678
621.3504@3.878	0.91381	0.88713	0.88612
113.0617@1.764	0.9138	0.86946	0.8708
210.9734@6.294	0.91333	0.88972	0.88822
470.3424@3.976	0.91308	0.88674	0.88682
785.5886@2.297	0.91258	0.89505	0.89628
254.9062@17.93	0.9118	0.86713	0.86681
514.4404@1.415	0.91093	0.87154	0.87119
586.3054@2.301	0.91056	0.86647	0.86835
705.4025@3.879	0.91034	0.86918	0.86769
467.9783@13.997	0.90963	0.86561	0.8645
698.4456@4.577	0.90944	0.87013	0.86859
676.1364@2.762	0.90918	1.0111	1.0099
354.2649@2.496	0.90917	0.88717	0.89256
628.5577@1.581	0.90857	0.89676	0.90334
513.3485@4.509	0.90844	0.87722	0.87654
637.3083@2.433	0.90826	1.0085	1.0069
712.424@10.168	0.90784	0.86855	0.86884
720.4901@2.596	0.90747	0.86279	0.86605
771.1806@11.57	0.90662	0.87538	0.87423
241.9468@1.964	0.90625	0.86347	0.87294
516.7732@10.674	0.90588	0.86124	0.86301
389.271@3.055	0.90489	0.8604	0.85934
713.951@2.284	0.90399	0.86203	0.864
584.3853@4.526	0.90106	0.85973	0.86101
526.1123@11.655	0.89997	0.98118	0.97957
605.3689@4.593	0.89993	0.90195	0.90829
883.5124@10.96	0.8997	0.85908	0.8576
339.3268@2.852	0.89958	0.91597	0.91723
396.3926@2.662	0.89936	0.92543	0.92458
871.0139@2.282	0.89927	0.9587	0.95726
180.1801@5.124	0.89903	0.85496	0.864
227.2015@2.529	0.89867	0.90753	0.91181
545.9472@13.988	0.89824	0.90708	0.90659
204.9705@7.806	0.8982	0.86471	0.86516
660.3161@4.542	0.89743	1.0199	1.0192
496.448@1.445	0.89737	0.85359	0.8523
436.9642@7.556	0.89681	0.86526	0.86817
304.053@9.362	0.89674	0.87209	0.87287
858.5292@1.531	0.89603	0.92244	0.92178
592.9646@2.429	0.89596	0.97937	0.9786
416.1277@6.339	0.89585	0.8521	0.85061
186.1579@4.023	0.89426	0.85059	0.85024
637.5974@2.264	0.89404	0.87658	0.87973
96.9688@10.562	0.89401	0.93671	0.94066
786.5145@1.548	0.89374	0.8676	0.86757
849.2448@1.365	0.8934	0.8569	0.85722
892.5779@1.531	0.89323	0.9173	0.91638
588.3765@3.926	0.89296	0.88006	0.87908
620.3485@3.889	0.89276	0.86115	0.8607
363.4271@17.997	0.89252	0.89076	0.88947
702.4174@4.459	0.89239	0.8876	0.88924
830.6713@2.047	0.89051	1.1738	1.1718
325.2747@3.118	0.89042	0.8543	0.85775
662.3266@4.541	0.89035	0.97954	0.97778
402.3004@2.971	0.88995	0.85815	0.85661
405.268@2.513	0.88919	0.86611	0.86557
623.4133@4.233	0.88896	0.85651	0.86438
643.5644@1.763	0.88834	0.84562	0.84623
669.2107@10.546	0.88827	0.8717	0.87071
289.0109@8.048	0.888	0.85906	0.8577
840.5251@4.69	0.88786	0.96985	0.96934
899.5002@10.958	0.88701	0.86438	0.86402
689.3608@6.355	0.88684	0.85935	0.86997
393.2674@2.668	0.88641	0.89534	0.90299
586.3643@3.938	0.88545	0.84785	0.84669
674.3911@4.666	0.88344	0.85307	0.85166
564.968@14.005	0.88213	0.90005	0.90085
81.9538@10.429	0.88177	0.92809	0.92825
710.508@2.446	0.88122	0.9381	0.9393
221.8427@6.076	0.88116	0.8808	0.87978
712.6421@1.947	0.88035	0.85327	0.86754
431.9767@2.413	0.87999	0.84002	0.84451
507.9927@14.005	0.87921	0.99509	0.99338
434.8621@10.605	0.87891	0.83559	0.83409
642.9513@2.33	0.87854	1.0091	1.0084
980.5685@2.64	0.87817	0.87242	0.87109
718.5371@2.299	0.87796	0.89222	0.89782
327.4049@17.963	0.87775	0.8754	0.8739
545.2584@6.338	0.8769	0.8629	0.86657
312.172@2.396	0.87581	0.83734	0.83583
764.5236@1.664	0.87478	0.97457	0.97351
647.249@2.429	0.87443	1.0822	1.0804
257.2393@3.328	0.87406	0.8535	0.85198
821.0146@2.282	0.87398	0.95009	0.9487
1176.2346@3.328	0.87318	0.88183	0.88025
662.1207@2.826	0.87269	0.95063	0.95029
256.2367@3.328	0.87255	0.85225	0.85073
290.1387@2.962	0.87254	0.83612	0.83696
343.2682@3.645	0.87025	0.82796	0.83618
589.3794@3.926	0.86888	0.87907	0.87758
667.6073@1.515	0.86864	0.94728	0.94595
724.4974@3.875	0.86788	0.83917	0.83792
719.4868@2.594	0.86763	0.82493	0.82806
316.8707@10.643	0.86744	0.87651	0.87537
488.2324@6.36	0.86743	0.84826	0.84735
887.4592@10.959	0.86742	0.8317	0.83101
93.0348@2.28	0.867	0.82436	0.82574
714.4396@4.791	0.86696	0.82858	0.82752
136.0428@2.364	0.86675	0.84471	0.84358
103.0859@11.303	0.86673	0.84906	0.85055
309.2799@3.025	0.86611	0.98505	0.98475
644.3885@4.274	0.8661	0.86714	0.86569
239.2017@3.493	0.86602	1.1257	1.1237
272.8789@2.097	0.86527	0.83486	0.84432
273.1487@3.577	0.86522	0.82259	0.8213
519.9705@2.38	0.8639	0.89894	0.8974
525.9132@7.994	0.86375	0.83694	0.83584
395.9877@8.001	0.86295	0.83781	0.83727
454.2843@2.596	0.86274	0.85641	0.85527
324.0328@10.413	0.86224	0.82586	0.8296
450.781@2.099	0.86217	1.0033	1.0058
448.0018@14.005	0.86142	0.94194	0.94039
781.5572@2.298	0.86142	0.84298	0.84301
665.4419@2.654	0.86128	0.84993	0.85332
477.2822@2.579	0.86112	0.87617	0.87459
370.9981@10.791	0.86107	0.90366	0.90253
696.4653@2.298	0.8608	0.82198	0.82146
780.619@1.981	0.86032	0.94458	0.94583
621.6019@1.847	0.85995	0.81842	0.81967
792.5507@1.565	0.85888	0.85793	0.85653
258.9212@6.292	0.85859	0.89287	0.89444
435.8137@10.742	0.85829	0.82034	0.82057
129.0922@4.825	0.85705	0.83801	0.83651
294.9036@7.972	0.8567	0.8191	0.82286
351.3268@2.779	0.85599	0.88879	0.88905
816.5711@2.28	0.85569	0.91407	0.91349
440.8604@7.929	0.85339	0.8142	0.81795
867.2525@1.497	0.85297	0.83118	0.83737
367.3582@2.743	0.85288	0.86279	0.86504
378.978@10.413	0.85278	0.836	0.83608
255.2338@3.328	0.85264	0.83241	0.83095
398.2298@2.612	0.85247	0.81394	0.81265
992.6424@2.3	0.85238	0.82219	0.83062
312.0878@17.98	0.85211	0.91684	0.9157
690.152@2.712	0.85054	0.92027	0.91872
985.9661@6.371	0.85049	0.81643	0.81496
535.5451@2.5	0.85032	0.86936	0.87262
543.3577@4.573	0.84902	0.80919	0.80775
485.9207@7.995	0.84871	0.80876	0.80929
144.1111@4.575	0.84871	0.83597	0.83524
440.0403@11.825	0.84714	0.86842	0.86701
283.4143@17.964	0.847	0.80543	0.80577
256.2362@1.54	0.84642	0.86715	0.86561
612.1472@10.529	0.84438	0.80276	0.80132
197.0397@11.31	0.8443	0.861	0.85952
313.2942@1.515	0.84397	0.80895	0.81235
323.1898@2.579	0.84378	0.98631	0.98492
129.8926@6.399	0.84338	0.88045	0.87979
818.3082@1.515	0.84335	1.0035	1.0021
715.4747@3.451	0.84212	0.80081	0.79961
652.6166@1.847	0.84173	0.85276	0.86034
751.5125@1.573	0.84168	0.81262	0.81349
847.6335@2.334	0.8411	0.87455	0.87706
198.0778@6.881	0.84074	0.82846	0.82765
334.2386@1.531	0.83901	0.80018	0.79934
869.5817@1.549	0.83856	0.82642	0.82575
528.0774@14.188	0.83827	0.79699	0.7967
399.2611@4.857	0.83726	0.80004	0.80218
875.6595@1.764	0.83721	0.88103	0.88266
662.6447@1.947	0.83638	0.79553	0.79431
115.0764@5.09	0.83622	0.81599	0.81453
657.3342@1.663	0.83572	0.89713	0.89557
770.4962@4.485	0.8357	0.99512	0.9941
211.1701@10.958	0.83464	0.80575	0.80461
732.706@10.627	0.83335	0.7926	0.79501
314.1809@4.138	0.83298	0.79407	0.7927
594.3287@4.187	0.83252	0.82907	0.82878
903.527@2.433	0.83246	0.93706	0.9367
1019.9649@10.446	0.83158	0.80222	0.80161
629.3868@4.837	0.83082	0.89953	0.89806
746.4872@1.731	0.83058	0.96587	0.96544
447.2381@4.072	0.83023	0.81001	0.81143
368.3615@2.743	0.8292	0.8693	0.87111
627.4087@4.506	0.829	0.78817	0.78701
767.5427@2.297	0.82843	0.95009	0.94889
671.4175@3.943	0.82822	0.79444	0.79353
591.8848@7.995	0.8281	0.80121	0.80292
424.245@2.711	0.82745	0.82719	0.8298
519.015@13.997	0.82718	0.89096	0.88992
327.1843@2.758	0.82669	0.80569	0.80881
833.5792@2.046	0.82656	0.90228	0.90107
651.6129@1.831	0.82644	0.791	0.78965
656.7155@10.596	0.8264	0.89723	0.89714
782.4979@4.475	0.82553	0.79639	0.79538
469.3397@3.976	0.82345	0.82728	0.82771
242.148@10.955	0.82203	0.86937	0.87317
704.1677@2.662	0.82173	0.89858	0.89706
321.2105@2.496	0.82118	0.87556	0.87412
107.061@6.819	0.82046	0.82267	0.82291
745.4791@1.548	0.82037	0.90765	0.90834
549.525@2.496	0.8182	0.77823	0.78373
571.1658@3.328	0.81812	0.99275	0.99104
879.5032@3.202	0.81796	0.96419	0.96247
805.5628@1.655	0.81774	0.77797	0.78079
619.9642@2.302	0.81766	0.87739	0.87592
507.5128@2.514	0.81749	0.77743	0.77605
438.4391@2.565	0.81738	0.88696	0.88557
700.2991@1.498	0.81686	0.7902	0.79123
446.2354@4.073	0.81632	0.81326	0.82268
896.5378@3.177	0.81583	0.80351	0.80231
891.5658@1.531	0.81433	0.84254	0.84121
951.2497@2.396	0.81432	0.7776	0.78182
495.4781@2.685	0.81413	0.9951	1.0003
832.2902@1.498	0.81389	0.78669	0.78558
503.9996@11.826	0.8137	0.81444	0.81305
587.3667@3.928	0.81348	0.77756	0.78148
477.985@10.912	0.81324	0.77437	0.77305
198.9176@10.579	0.81321	0.78453	0.79
440.0286@10.939	0.81279	0.85904	0.85843
306.2518@3.161	0.81259	0.89604	0.8951
583.4149@4.243	0.81185	0.77198	0.77157
809.2557@1.382	0.81139	0.79292	0.79798
802.5552@1.715	0.81126	0.84383	0.84368
681.6292@1.947	0.81116	0.82771	0.83297
419.0886@13.173	0.81022	0.79295	0.79411
294.9943@11.311	0.80925	0.77198	0.77078
556.1088@11.634	0.80909	0.78812	0.79229
213.1858@3.738	0.80822	0.81258	0.81145
409.4051@2.629	0.80794	0.7699	0.77137
394.0044@9.355	0.8075	0.7855	0.78475
135.0088@4.825	0.80609	0.76723	0.76625
266.1512@2.724	0.80609	0.78325	0.78235
411.2424@2.565	0.80543	1.0696	1.0682
223.0804@3.361	0.80533	0.76566	0.76431
716.4329@4.276	0.80479	0.76518	0.76418
955.7578@2.048	0.80319	0.77492	0.78567
74.0243@10.379	0.80315	0.85109	0.85236
242.1769@5.073	0.80274	0.8207	0.82019
1177.2377@3.328	0.80236	0.81642	0.81512
305.2484@3.161	0.8021	0.87836	0.87714
502.936@7.584	0.80142	0.76229	0.76415
581.5144@2.599	0.80137	0.82855	0.82775
766.5384@2.297	0.80088	0.98187	0.98154
857.5924@1.565	0.79975	0.78885	0.78824
774.5119@1.548	0.7992	0.80218	0.80104
435.0839@6.313	0.79895	0.77093	0.77529
355.1632@6.108	0.79869	0.79892	0.79833
98.9519@9.764	0.79842	0.92003	0.9184
889.555@2.28	0.79832	0.77156	0.77319
312.4075@17.963	0.79798	0.76729	0.76623
326.1877@2.747	0.79793	0.78052	0.7832
450.9289@2.052	0.79663	0.75801	0.76624
370.341@2.719	0.79611	0.97787	0.98003
906.521@3.16	0.796	0.87565	0.87412
640.5886@1.716	0.79595	0.92775	0.93021
199.1704@3.86	0.79479	0.77769	0.77634
648.2789@2.281	0.79464	0.97754	0.97597
183.1752@3.847	0.79409	1.0069	1.0051
664.1178@10.445	0.79396	0.75616	0.75717
354.2063@2.626	0.79375	0.76948	0.76842
612.7964@7.918	0.79302	0.81227	0.81741
501.9516@7.998	0.79234	0.83304	0.83411
884.5453@2.282	0.79226	0.83811	0.84216
624.5879@1.82	0.79161	0.77224	0.77244
895.5348@3.177	0.7905	0.78118	0.78031
349.2015@3.261	0.79043	0.80541	0.8055
98.9726@10.58	0.79008	0.78942	0.78805
408.3929@2.6	0.78961	0.93381	0.93227
154.062@6.805	0.78946	0.82875	0.83056
522.9862@15.203	0.78912	1.0024	1.0009
540.4187@2.735	0.78898	0.94771	0.94635
106.0696@8.001	0.78878	0.75885	0.75865
504.9418@13.457	0.78846	0.75171	0.75208
269.2485@2.316	0.78839	0.83012	0.82982
156.0752@4.541	0.78766	0.75232	0.7527
397.3687@2.646	0.7861	0.84563	0.84617
659.5583@1.762	0.78535	0.76178	0.76463
470.8378@10.838	0.78438	0.74572	0.74801
104.0548@8.001	0.78437	0.76263	0.76138
666.6098@1.723	0.7805	0.80134	0.80068
636.2972@1.515	0.78023	0.98898	0.9872
452.2785@2.596	0.77989	0.82265	0.82361
325.1845@2.735	0.77989	0.75684	0.76075
456.3269@4.143	0.77984	0.75732	0.75819
267.233@2.301	0.77912	0.79144	0.79001
549.3815@2.529	0.77909	0.7816	0.78278
613.2352@2.779	0.7787	0.79177	0.79438
738.5128@3.743	0.77862	0.83043	0.82923
819.1578@10.553	0.77808	0.90846	0.91351
254.0632@2.197	0.77721	0.74721	0.74594
366.2837@2.463	0.77705	0.76242	0.76107
981.5712@2.639	0.77667	0.76096	0.76753
685.4096@10.263	0.77656	0.79177	0.79168
627.5672@1.648	0.77587	0.84647	0.84495
851.2945@1.435	0.77429	0.78124	0.78026
170.0827@5.524	0.77406	0.85718	0.85741
592.5678@1.765	0.77331	0.73556	0.73425
834.303@1.498	0.77221	0.73573	0.73455
873.544@1.529	0.77087	0.76946	0.7754
791.3641@21.14	0.77072	0.80219	0.80317
98.9494@3.114	0.77037	0.82706	0.82729
492.0856@11.79	0.7698	0.74353	0.7449
395.3892@2.662	0.76973	0.85258	0.8526
143.1076@4.575	0.7665	0.74979	0.74844
427.0257@14.01	0.76573	0.76712	0.76624
388.1319@6.304	0.76483	0.75212	0.7596
429.1949@6.355	0.76438	0.75365	0.76011
335.8398@10.901	0.7643	0.75589	0.75565
593.4789@18.063	0.76381	0.73607	0.73609
328.1856@2.762	0.7629	0.73681	0.74004
677.4959@2.297	0.76186	0.74113	0.74016
796.5813@2.298	0.76103	1.1279	1.1261
589.2141@5.723	0.76098	0.79729	0.79828
941.7432@2.047	0.76081	0.7539	0.76309
200.1736@3.86	0.7599	0.72935	0.72839
578.3568@5.075	0.75822	0.72094	0.72139
258.242@3.328	0.75805	0.74558	0.74424
344.2802@1.515	0.75769	0.72836	0.73174
640.4324@4.541	0.75739	0.80747	0.80605
595.5516@1.731	0.75576	0.73782	0.73735
153.0065@4.885	0.75567	0.72157	0.72039
857.5908@2.28	0.75525	0.72271	0.72317
530.9308@7.992	0.75519	0.8803	0.87966
213.0085@10.396	0.75458	0.86047	0.85903
823.2605@17.963	0.75425	0.82008	0.81893
853.2726@1.497	0.75419	0.7271	0.72582
705.3789@6.822	0.7541	0.74542	0.74486
584.4182@4.258	0.75315	0.77472	0.77743
408.0117@14.005	0.75314	0.81619	0.81482
373.0833@1.382	0.75246	0.72165	0.72199
657.4019@4.102	0.75176	0.72132	0.72002
402.9953@13.5	0.75165	0.76027	0.75895
606.3941@4.764	0.75129	0.77444	0.7731
289.0329@10.396	0.75087	0.80903	0.80987
243.1799@5.072	0.75036	0.76736	0.76748
721.4799@4.391	0.74953	0.71386	0.71689
434.8141@10.762	0.74928	0.71338	0.71408
414.8461@10.563	0.74924	0.8258	0.83276
197.1548@10.955	0.74912	0.77674	0.77536
398.8206@10.546	0.74895	0.72284	0.74282
749.1778@10.559	0.7481	0.76361	0.76376
277.1842@2.99	0.74765	0.71461	0.71639
674.4315@3.86	0.74743	0.71596	0.71523
690.3748@10.296	0.74733	0.73793	0.74187
221.8428@6.538	0.74716	0.8423	0.84365
654.7604@10.537	0.74693	0.72814	0.73271
197.8077@6.312	0.74676	0.78976	0.78961
655.4415@4.186	0.74631	0.71706	0.71803
888.5544@2.282	0.7458	0.70936	0.71282
254.249@1.514	0.74445	0.72822	0.73186
227.2015@1.531	0.74387	0.73522	0.73401
860.6019@2.033	0.74316	0.86124	0.86986
475.2877@2.421	0.74299	0.73207	0.74029
393.3735@2.632	0.74282	0.80201	0.80074
101.0719@5.673	0.74268	0.8162	0.81763
996.011@2.081	0.74185	0.71942	0.71877
394.0549@11.413	0.74182	0.75202	0.75133
598.401@4.426	0.74135	0.70713	0.71356
641.2142@10.553	0.74108	0.70706	0.70829
682.4513@4.292	0.74054	0.70445	0.70412
562.9634@14.005	0.7399	0.90594	0.90436
893.583@1.531	0.73945	0.8134	0.8121
668.4361@4.481	0.73827	0.71092	0.7195
124.0075@5.471	0.73738	0.70968	0.70856
369.3379@2.724	0.7371	0.9055	0.90586
688.4459@3.743	0.73697	0.70958	0.70896
265.2172@3.394	0.73661	0.78959	0.78879
277.1553@4.609	0.73651	0.70444	0.70398
704.4009@4.75	0.73643	0.86131	0.85983
183.012@2.805	0.73538	0.71696	0.7187
643.4003@4.891	0.73532	0.70221	0.70421
411.3478@11.013	0.7341	0.70397	0.71207
379.0439@11.524	0.7341	0.8426	0.84136
500.2788@2.55	0.73371	0.72207	0.72102
370.938@7.564	0.73277	0.78049	0.78548
394.2016@4.375	0.73274	0.91578	0.91484
503.2201@6.354	0.7325	0.82939	0.83625
732.62@1.781	0.73201	0.89357	0.89484
579.0077@10.463	0.7311	0.79802	0.80009
172.1423@4.176	0.73024	0.69501	0.69415
576.3376@4.973	0.7298	0.69397	0.70061
927.729@2.047	0.72947	0.78363	0.79142
725.515@2.297	0.72935	0.92905	0.92741
256.2362@2.365	0.729	0.70347	0.70326
195.8108@6.309	0.72885	0.69493	0.69974
334.7681@17.997	0.72849	0.79873	0.79933
784.5849@2.298	0.72803	0.70449	0.70534
61.9887@1.498	0.7276	0.78925	0.78974
714.5183@2.297	0.72749	0.70126	0.70033
603.368@4.44	0.7268	0.91492	0.91908
722.1825@10.561	0.72632	0.69144	0.69348
188.9394@8.134	0.72502	0.74818	0.75115
94.925@6.324	0.72482	0.96423	0.96249
227.0937@5.474	0.72434	0.72415	0.72318
522.3564@2.413	0.72407	0.8379	0.84034
93.0458@6.877	0.72287	0.68876	0.69248
512.3456@4.509	0.7214	0.70443	0.70831
650.3919@3.51	0.72125	0.71062	0.71035
769.4456@10.125	0.72092	0.73192	0.73069
436.0875@6.315	0.71941	1.0098	1.0081
381.1328@11.158	0.71928	0.87809	0.88213
192.9032@2.064	0.71866	0.74212	0.74735
755.475@4.709	0.71855	0.71984	0.72269
108.9017@6.292	0.71808	0.69036	0.69052
606.2705@4.825	0.71766	0.74875	0.74853
228.0646@5.745	0.71721	0.93857	0.93836
463.4515@2.514	0.71676	0.91705	0.91583
445.2193@4.126	0.71612	0.69617	0.70141
135.1039@3.939	0.71603	0.68299	0.68232
923.2191@2.425	0.71558	0.70759	0.7095
[truncated: 1,285 more rows]

## Sheet: Live vs UV-Treated
	Comp. 1	Comp. 2	Comp. 3
613.3201@4.656	2.2669	2.1687	2.1599
482.0863@11.093	2.2255	2.1141	2.1057
312.2552@3.403	2.2194	2.1322	2.1237
584.0183@7.88	2.2086	2.099	2.0904
311.2587@3.311	2.2049	2.0988	2.0905
477.1071@12.082	2.2001	2.1026	2.0952
466.2579@4.226	2.1997	2.0947	2.0862
612.3155@4.657	2.1858	2.0911	2.0826
523.0108@13.989	2.1806	2.079	2.0706
632.2856@4.677	2.17	2.1089	2.1002
338.0813@7.399	2.1649	2.0789	2.071
610.3016@4.725	2.1572	2.0972	2.0886
679.4556@2.646	2.147	2.0747	2.0669
255.0886@2.596	2.1401	2.0322	2.0254
409.2191@4.292	2.1325	2.0273	2.0192
608.2893@4.775	2.1307	2.0368	2.0285
265.2535@3.12	2.1243	2.0184	2.0105
408.2159@4.292	2.1225	2.0164	2.0083
585.4847@1.547	2.1207	2.0791	2.074
467.2611@4.226	2.1194	2.0151	2.0069
634.3003@4.658	2.0966	2.0143	2.0064
707.4849@2.613	2.0963	2.0338	2.0268
616.1699@18.096	2.0924	2.057	2.049
274.1409@6.172	2.084	1.979	1.9711
680.461@2.645	2.0832	1.988	1.9801
173.0933@5.172	2.0831	2.0119	2.0046
423.235@4.149	2.0705	1.9645	1.9564
429.2654@2.827	2.0701	1.9667	1.9589
394.2016@4.375	2.069	1.963	1.955
694.4748@2.625	2.0577	1.986	1.9796
242.08@4.991	2.0566	1.9513	1.9435
773.534@2.551	2.0558	2.0056	1.9989
467.2149@2.413	2.0539	1.9572	1.9505
422.232@4.151	2.0539	1.9489	1.941
490.1173@10.975	2.0515	1.9464	1.9392
442.1267@10.961	2.0509	1.9503	1.9423
203.0826@4.707	2.0466	1.9476	1.9397
695.4779@2.623	2.0438	1.9719	1.9648
724.0768@7.882	2.0403	1.941	1.935
693.4707@2.622	2.0329	1.9521	1.9461
108.0205@7.589	2.0312	1.9279	1.9203
286.239@2.529	2.0294	1.9306	1.9227
774.5368@2.546	2.0227	1.9846	1.9774
476.0351@10.908	2.0177	1.9205	1.9126
498.0168@10.929	2.0175	1.919	1.9116
328.224@4.689	2.0108	1.9163	1.9085
747.5178@2.571	2.0108	1.9447	1.9387
661.0932@10.962	2.0104	1.9086	1.9008
428.1118@10.951	2.0077	1.9111	1.9034
309.1126@6.207	2.0059	1.9032	1.8955
227.1409@5.041	2.0049	1.9021	1.8958
406.091@10.429	2.0031	1.9008	1.8944
271.2278@3.407	2.0012	1.9003	1.8926
164.0716@4.542	1.9943	1.9008	1.893
180.0666@5.424	1.9854	1.8849	1.8772
300.0471@10.396	1.9842	1.8828	1.8753
986.9649@6.381	1.9835	1.9403	1.9336
103.0552@4.527	1.9827	1.8825	1.8749
136.0428@2.364	1.9818	1.8895	1.8819
1083.6112@3.152	1.9809	1.8799	1.8723
595.9722@10.91	1.9802	1.8832	1.8761
537.0075@10.908	1.9777	1.882	1.8747
229.1556@4.892	1.9774	1.8871	1.8794
745.5027@2.571	1.9774	1.9406	1.9343
721.4983@2.596	1.9753	1.8999	1.8942
164.0384@6.164	1.9749	1.8737	1.8681
617.2763@4.469	1.9742	1.8788	1.8711
340.2242@4.506	1.9739	1.8729	1.8655
536.0057@10.912	1.9735	1.8782	1.8709
165.0747@4.543	1.9728	1.8811	1.8734
533.5297@2.463	1.9715	1.9711	1.9632
740.5271@2.297	1.969	1.8798	1.8723
561.9625@14.005	1.9689	1.8705	1.863
678.4983@2.298	1.9678	1.872	1.8656
457.9955@10.924	1.9674	1.88	1.8723
243.1716@4.658	1.9672	1.8773	1.8696
348.1943@4.151	1.964	1.8643	1.8585
719.464@18.163	1.9542	1.8684	1.8608
229.1195@6.132	1.954	1.8544	1.8471
466.0124@10.446	1.9515	1.8641	1.8565
523.0615@10.951	1.9514	1.8583	1.8508
425.1251@7.334	1.9493	1.9813	1.9736
462.0966@11.243	1.9491	1.8523	1.8465
540.0937@10.951	1.9482	1.8597	1.8521
399.2611@4.857	1.9463	1.8467	1.8419
356.2556@4.259	1.9462	1.8587	1.8511
760.5201@2.549	1.9457	1.8883	1.8833
225.2222@3.294	1.9452	1.8584	1.852
278.1036@2.301	1.9421	1.8571	1.8497
134.047@13.989	1.9408	1.8435	1.8359
492.0856@11.79	1.9404	1.8416	1.8341
684.0837@7.878	1.9374	1.8418	1.8346
414.0966@10.943	1.9351	1.8491	1.8415
342.2396@4.46	1.9332	1.8469	1.8394
427.2927@4.493	1.9303	1.8319	1.8254
514.112@10.946	1.929	1.8319	1.8251
605.1066@10.958	1.9281	1.8327	1.8258
759.5181@2.566	1.9264	1.8661	1.8616
450.2275@4.176	1.9257	1.8425	1.8352
277.1553@4.609	1.9248	1.8348	1.8273
720.4901@2.596	1.9235	1.8889	1.883
503.9996@11.826	1.9233	1.8353	1.8284
541.123@11.141	1.9233	1.8253	1.8196
426.0222@11.826	1.9226	1.8366	1.8294
596.0659@10.963	1.9215	1.8314	1.8239
479.9879@10.921	1.9203	1.8299	1.8226
164.0717@2.43	1.9185	1.8263	1.8198
848.6363@2.346	1.9185	1.8899	1.884
151.0263@7.589	1.9183	1.8212	1.8141
379.063@10.934	1.9182	1.8255	1.8189
478.987@10.923	1.918	1.825	1.8178
380.0638@10.939	1.9169	1.826	1.8193
421.0753@10.347	1.9165	1.8337	1.8264
408.0117@11.826	1.9154	1.8309	1.8239
301.2176@3.261	1.913	1.8292	1.8218
358.0705@10.932	1.9118	1.8287	1.8216
378.0599@10.939	1.9107	1.8183	1.8118
516.0114@10.917	1.9104	1.8242	1.8175
435.0868@10.894	1.91	1.8125	1.8054
508.3678@2.417	1.9098	1.812	1.8047
565.1197@10.976	1.9095	1.8221	1.8147
302.221@3.261	1.9081	1.8253	1.8179
793.5016@2.496	1.9074	1.8191	1.812
746.5056@2.571	1.9066	1.8852	1.8796
519.0932@10.961	1.905	1.8141	1.8073
477.985@10.912	1.9042	1.8135	1.8064
448.2474@4.01	1.9029	1.8056	1.7987
666.1752@11.474	1.9022	1.8365	1.8291
733.5027@2.596	1.9014	1.8467	1.8418
703.5132@2.297	1.9013	1.8412	1.8364
330.203@5.093	1.9008	1.8157	1.8082
399.0474@10.2	1.9007	1.8138	1.8064
402.0116@11.472	1.9	1.8199	1.8127
563.0391@7.88	1.8995	1.8024	1.7963
735.5095@2.582	1.8977	1.8416	1.8369
448.0036@11.826	1.8969	1.8154	1.8082
734.506@2.582	1.8958	1.8405	1.8359
441.1152@10.972	1.8935	1.8131	1.8057
314.2087@4.809	1.8927	1.8079	1.8006
310.115@6.231	1.8925	1.7961	1.7888
304.2363@3.211	1.8914	1.8054	1.7981
427.0252@11.826	1.8904	1.8089	1.8017
256.0956@4.975	1.8902	1.7944	1.7901
581.1936@11.012	1.8898	1.7964	1.7892
781.5572@2.298	1.8893	1.7928	1.7867
223.0016@10.942	1.8867	1.7947	1.7884
449.2504@4.012	1.8862	1.7941	1.7869
411.2348@4.175	1.8858	1.7904	1.7837
303.2327@3.202	1.8807	1.7954	1.7881
448.102@10.941	1.8793	1.8042	1.7968
241.0118@10.943	1.8784	1.7874	1.7813
390.2402@4.126	1.8776	1.7988	1.7915
375.1309@2.596	1.8764	1.7804	1.7732
297.2435@3.444	1.8763	1.7829	1.7765
323.0289@10.429	1.876	1.798	1.7907
462.1167@10.945	1.873	1.799	1.7917
799.4211@10.958	1.8727	1.8101	1.8031
794.5061@2.496	1.8672	1.7832	1.7763
298.2468@3.46	1.8665	1.7746	1.7682
520.0971@10.955	1.8639	1.7818	1.7749
402.9951@11.674	1.8633	1.7885	1.7814
719.4868@2.594	1.8601	1.8283	1.8233
296.1194@2.299	1.8583	1.8143	1.8069
410.2317@4.175	1.8581	1.763	1.756
440.1118@10.972	1.8574	1.7835	1.7762
74.0243@10.379	1.8572	1.7731	1.7677
166.8351@6.346	1.8564	1.7842	1.781
116.0504@4.706	1.8559	1.7609	1.7537
242.0156@10.94	1.8547	1.7652	1.7592
507.1443@10.96	1.8533	1.7733	1.7661
418.0369@10.934	1.8531	1.7721	1.7657
746.058@7.879	1.8529	1.7594	1.7526
445.0119@13.981	1.8507	1.7724	1.7653
831.5916@2.28	1.8474	1.7553	1.7497
299.2018@3.826	1.8471	1.7647	1.7576
324.0328@10.413	1.8456	1.7734	1.7661
483.2734@3.644	1.8444	1.7929	1.7863
436.0474@10.94	1.841	1.7594	1.7531
654.7604@10.537	1.8398	1.9112	1.9035
708.4883@2.612	1.8396	1.758	1.7552
215.1398@5.108	1.8377	1.7626	1.756
360.0736@10.463	1.8342	1.7573	1.7511
512.0652@10.927	1.834	1.7594	1.7522
817.5028@2.483	1.834	1.7537	1.7466
383.9953@10.413	1.8313	1.7443	1.7374
483.9644@13.486	1.8307	1.7399	1.7329
213.1245@5.274	1.8288	1.7387	1.7323
439.0298@10.927	1.8256	1.7349	1.7297
500.2788@2.55	1.8243	1.7332	1.7272
116.0503@2.297	1.8219	1.7514	1.7447
842.5836@2.28	1.8218	1.7705	1.7636
479.3699@2.298	1.8212	1.7389	1.7319
681.0827@10.961	1.8212	1.7518	1.7449
788.4789@4.317	1.8206	1.7294	1.7228
518.0891@10.961	1.8205	1.7494	1.7423
388.228@4.308	1.82	1.7316	1.7247
306.2188@2.796	1.8191	1.7377	1.7316
242.1145@6.394	1.8183	1.7252	1.7181
498.263@3.826	1.8162	1.728	1.722
527.1169@11.643	1.8156	1.7232	1.7213
626.5749@1.78	1.813	1.7222	1.7153
305.2155@2.796	1.8129	1.7361	1.7293
538.0797@10.944	1.8128	1.748	1.7409
410.5642@13.157	1.8124	1.7306	1.724
611.3062@4.725	1.812	1.7471	1.74
871.4747@10.959	1.8119	1.7257	1.7188
883.5124@10.96	1.8106	1.7196	1.7148
682.0858@10.96	1.81	1.7324	1.7253
407.4249@2.518	1.8086	1.7219	1.7155
357.2535@4.303	1.8086	1.7351	1.7279
305.2484@3.161	1.8064	1.722	1.715
306.2518@3.161	1.8058	1.722	1.7149
514.0245@10.945	1.804	1.7248	1.7189
409.3116@2.601	1.8032	1.7274	1.7207
428.0269@11.824	1.8031	1.7356	1.7288
300.1926@4.991	1.8028	1.7326	1.7255
438.0272@10.929	1.8022	1.7156	1.7102
712.4619@4.423	1.8021	1.8646	1.8587
323.0287@13.489	1.8001	1.7168	1.7099
662.1019@7.88	1.7989	1.7264	1.7199
753.5442@2.298	1.7979	1.7073	1.7024
275.2015@3.411	1.7963	1.7173	1.7102
341.0648@10.413	1.7945	1.7145	1.7082
787.5492@2.563	1.7932	1.7536	1.7493
761.5334@2.586	1.792	1.7801	1.7757
300.979@10.928	1.79	1.7041	1.6989
702.5102@2.297	1.7898	1.7339	1.7302
500.2726@3.806	1.7866	1.7002	1.6938
412.2373@4.175	1.7853	1.697	1.6902
841.465@10.961	1.7852	1.6943	1.6882
640.5887@2.282	1.7851	1.6947	1.6916
488.1328@10.446	1.7834	1.7155	1.7092
473.283@2.417	1.7832	1.702	1.6951
616.0571@10.957	1.7823	1.7135	1.7065
748.5242@2.321	1.7815	1.6913	1.6845
841.5654@2.282	1.7813	1.6956	1.6887
457.0398@10.939	1.7811	1.6944	1.6895
572.1197@10.945	1.7791	1.6954	1.6905
585.0984@10.945	1.7786	1.7152	1.7083
310.2834@3.026	1.7778	1.7084	1.7015
456.0372@10.939	1.7778	1.6926	1.6876
540.0539@7.883	1.7759	1.7125	1.7056
526.1123@11.655	1.7756	1.6894	1.6855
475.2877@2.421	1.7715	1.6951	1.6883
520.0065@13.989	1.7706	1.6911	1.6843
604.1092@10.945	1.7684	1.7104	1.7034
212.1373@2.08	1.7683	1.6988	1.6919
506.1888@4.543	1.7679	1.6902	1.6843
413.277@4.609	1.7678	1.6907	1.6849
579.462@2.37	1.767	1.6813	1.6744
506.1417@10.961	1.7669	1.7023	1.6954
464.2779@3.874	1.766	1.6891	1.6861
319.2311@2.724	1.7658	1.6966	1.6896
205.1596@1.498	1.7654	1.6996	1.693
382.2001@4.425	1.7654	1.6749	1.6683
385.2453@4.89	1.7653	1.6907	1.6847
527.133@10.945	1.7647	1.7093	1.7026
474.2858@2.416	1.7639	1.6841	1.6773
837.5469@1.548	1.7639	1.6842	1.6785
588.1027@10.974	1.7636	1.698	1.6911
458.9978@10.912	1.7635	1.6881	1.6817
505.1385@10.955	1.7627	1.7019	1.695
499.2663@3.826	1.7601	1.6779	1.6724
501.3062@2.42	1.76	1.6897	1.6829
854.5709@2.28	1.7572	1.6754	1.6685
307.2639@3.105	1.7567	1.6796	1.6727
596.1442@18.047	1.7557	1.676	1.6692
901.488@3.172	1.7544	1.67	1.6661
496.1023@10.977	1.7542	1.7003	1.6935
534.0143@10.94	1.7542	1.6686	1.664
168.0427@4.942	1.7529	1.6734	1.6667
400.9716@10.413	1.7527	1.6938	1.6869
210.1576@4.223	1.752	1.6708	1.664
721.4788@18.205	1.748	1.6956	1.6887
452.2426@4.359	1.7478	1.6616	1.6548
409.1482@10.33	1.7474	1.6684	1.6616
683.4683@18.097	1.7474	1.6658	1.659
230.1157@6.188	1.7471	1.662	1.6578
358.1978@10.314	1.7453	1.6883	1.6821
515.0267@10.944	1.7451	1.6708	1.6655
244.1301@6.121	1.7425	1.6532	1.6501
282.2185@4.725	1.7415	1.6971	1.6904
278.2207@3.344	1.7383	1.6578	1.651
286.1771@5.155	1.7382	1.6556	1.6517
444.2161@4.126	1.737	1.6501	1.6444
277.2172@3.344	1.7341	1.6559	1.6491
235.1235@2.28	1.7337	1.6924	1.6857
513.0642@11.785	1.7337	1.6452	1.6386
683.0752@10.929	1.7328	1.6745	1.6683
147.045@4.529	1.7327	1.6795	1.6726
713.4085@10.977	1.7282	1.6429	1.6362
562.0359@7.881	1.7268	1.6621	1.6553
706.362@6.97	1.7268	1.6416	1.635
1097.5394@3.161	1.7254	1.6453	1.6386
784.4439@10.975	1.7243	1.6493	1.6428
130.0873@3.941	1.7223	1.6366	1.6314
610.4875@2.415	1.7217	1.6806	1.6747
384.9851@13.49	1.7208	1.6336	1.6274
435.2355@4.121	1.7193	1.6327	1.6262
634.1915@10.744	1.719	1.6474	1.6431
338.3146@2.895	1.7183	1.6371	1.6305
468.3001@2.546	1.7178	1.6327	1.626
1140.633@3.288	1.7169	1.6317	1.6252
761.5123@4.535	1.7163	1.6652	1.6602
559.9393@15.219	1.7162	1.6323	1.6257
440.0286@10.939	1.7143	1.6438	1.6383
857.4583@10.958	1.7136	1.6317	1.6252
580.3577@2.298	1.7135	1.6445	1.6381
742.3977@10.962	1.7132	1.6258	1.6214
461.1052@10.958	1.7107	1.6674	1.6606
446.0861@10.446	1.7104	1.6587	1.6522
770.4287@10.962	1.7089	1.6259	1.6192
116.078@5.091	1.7086	1.628	1.6216
802.4781@4.433	1.7071	1.6806	1.6739
603.1068@10.945	1.707	1.6626	1.6558
795.5198@2.497	1.7065	1.6464	1.6399
481.9773@13.141	1.7064	1.6263	1.6197
434.2325@4.122	1.7063	1.6318	1.6256
362.0511@10.942	1.7052	1.6199	1.6142
786.4224@10.961	1.7043	1.6236	1.6172
584.1191@10.957	1.7042	1.6364	1.63
383.2042@4.424	1.7006	1.6207	1.616
448.1378@3.609	1.6991	1.6372	1.6338
780.5531@2.297	1.698	1.6132	1.6066
588.0754@10.66	1.6972	1.6151	1.6085
134.1003@3.923	1.6949	1.6793	1.6725
289.0329@10.396	1.6935	1.617	1.6104
644.0395@7.876	1.6924	1.6145	1.6097
460.1019@10.951	1.6916	1.6514	1.6449
484.2779@3.644	1.6913	1.6143	1.6137
539.0863@10.946	1.6903	1.6274	1.6213
535.0165@10.935	1.6896	1.608	1.604
672.4619@2.298	1.6883	1.6197	1.6132
759.4496@4.583	1.6883	1.6018	1.5989
256.093@6.454	1.6883	1.6049	1.6007
619.0512@10.961	1.6879	1.6435	1.6372
490.2889@1.698	1.6875	1.6093	1.6027
343.2854@2.779	1.6868	1.628	1.6218
320.2346@2.724	1.6865	1.6273	1.6206
135.0451@2.047	1.6859	1.7584	1.7529
337.3112@2.895	1.6855	1.6158	1.6094
583.1163@10.955	1.6846	1.6318	1.6256
231.1349@5.474	1.684	1.6247	1.6183
743.5471@2.298	1.6828	1.6215	1.6148
554.8201@10.558	1.6824	1.65	1.6433
618.0614@10.944	1.6824	1.6421	1.6357
156.0099@7.903	1.681	1.6025	1.5974
478.2929@3.76	1.6796	1.6209	1.6197
181.0698@5.423	1.6785	1.6103	1.6037
749.5316@2.3	1.6771	1.5913	1.585
451.3031@2.484	1.677	1.5926	1.5881
708.4618@2.297	1.6737	1.6026	1.5992
515.1747@18.047	1.6732	1.6155	1.6094
833.6269@2.299	1.6697	1.5847	1.5795
618.9297@14.005	1.6686	1.5831	1.5766
279.2329@3.293	1.6673	1.5947	1.5882
204.0856@4.692	1.6652	1.6409	1.6347
526.1313@10.945	1.6652	1.6284	1.6221
346.0558@13.989	1.6628	1.5826	1.5766
291.1999@2.884	1.6611	1.5945	1.5899
522.183@18.063	1.6605	1.5768	1.5709
838.5576@1.714	1.6604	1.5859	1.5811
211.1341@2.08	1.6604	1.6081	1.6016
280.2364@3.294	1.6596	1.5894	1.5829
617.1601@18.047	1.6565	1.5719	1.5661
505.9887@14.005	1.6562	1.5754	1.5692
467.9783@13.997	1.6559	1.5801	1.5753
386.2701@3.011	1.6529	1.5957	1.5898
588.2977@6.357	1.6509	1.5839	1.5783
632.1677@18.146	1.6504	1.5932	1.5867
423.1065@10.462	1.6495	1.6025	1.5969
553.1579@10.962	1.6493	1.5796	1.5731
360.1931@4.642	1.6488	1.5874	1.5815
167.1442@2.08	1.6481	1.6182	1.6116
900.5413@2.285	1.645	1.6258	1.6192
191.0747@4.209	1.6443	1.5717	1.5671
297.1529@2.399	1.6441	1.5634	1.5601
482.9614@13.474	1.644	1.5901	1.5837
579.1751@11.209	1.6438	1.6005	1.5941
504.9418@13.457	1.6425	1.5652	1.559
525.1283@10.945	1.6416	1.6089	1.6026
915.4852@10.961	1.6397	1.566	1.5619
465.0986@10.956	1.6397	1.6008	1.5943
668.3233@1.631	1.6392	1.6962	1.6893
634.3975@2.733	1.6389	1.6626	1.6594
447.2381@4.072	1.6382	1.5544	1.548
855.4788@10.96	1.6378	1.5538	1.5493
808.1187@12.345	1.636	1.5606	1.5565
744.084@12.675	1.6358	1.5721	1.5681
265.2172@3.394	1.6346	1.557	1.5506
654.4205@4.658	1.6339	1.5589	1.5554
71.0142@10.38	1.631	1.5813	1.5754
858.5292@1.531	1.6254	1.5435	1.5372
436.2482@4.059	1.6248	1.5417	1.5365
796.5243@2.496	1.623	1.5634	1.5572
363.2135@4.069	1.6224	1.5627	1.5581
153.0227@5.192	1.6223	1.5537	1.5489
361.0749@10.46	1.6211	1.5609	1.5561
301.1525@6.201	1.6195	1.5419	1.5374
170.0827@5.524	1.618	1.5564	1.5514
611.9918@10.944	1.6178	1.5408	1.5375
815.5563@1.548	1.615	1.5767	1.5721
281.2486@2.327	1.6147	1.5389	1.5346
183.1752@3.847	1.6127	1.531	1.5312
466.2947@2.546	1.6126	1.5351	1.5292
756.4114@10.959	1.6082	1.5261	1.5198
381.1328@11.158	1.6066	1.5263	1.5216
481.0318@10.446	1.6049	1.5452	1.5389
337.0777@7.364	1.6041	1.5267	1.5221
798.4563@10.972	1.6035	1.5605	1.5544
481.7492@18.13	1.6034	1.6724	1.6658
806.5652@2.28	1.6033	1.5686	1.572
154.0635@2.08	1.6019	1.562	1.5558
1193.8179@2.43	1.6015	1.5533	1.547
604.0698@10.64	1.5996	1.5233	1.5171
860.543@1.544	1.5993	1.5454	1.5395
437.251@4.059	1.5987	1.5176	1.513
544.952@14.005	1.5969	1.5273	1.5216
300.2048@3.826	1.5957	1.5376	1.5313
261.0733@10.942	1.5947	1.524	1.518
388.1554@2.298	1.5931	1.5121	1.5099
663.084@10.945	1.5927	1.5574	1.5516
659.2062@3.594	1.5914	1.528	1.5247
415.2851@3.029	1.5913	1.5166	1.5123
502.2931@2.529	1.5894	1.5091	1.5031
491.0823@11.79	1.5891	1.5087	1.5025
605.0641@10.926	1.5868	1.5307	1.5252
447.1346@3.596	1.5844	1.518	1.5169
292.2032@2.883	1.5835	1.5444	1.539
423.0301@13.997	1.5834	1.5127	1.5066
866.5577@2.064	1.5815	1.5411	1.5364
739.4322@1.547	1.5776	1.5167	1.5132
732.706@10.627	1.5768	1.5441	1.5396
247.0045@2.049	1.5764	1.5191	1.5208
775.2456@11.96	1.5764	1.5438	1.5378
762.5186@2.435	1.5747	1.5112	1.5051
272.0888@10.979	1.5745	1.5088	1.506
336.1945@4.175	1.5734	1.4967	1.4916
445.2193@4.126	1.5721	1.5114	1.5069
570.4131@3.809	1.5719	1.5112	1.5072
667.2862@2.479	1.5692	1.5818	1.576
269.2487@3.228	1.5685	1.5111	1.5049
514.6737@18.047	1.5651	1.5052	1.5011
566.0511@10.413	1.563	1.4935	1.4875
985.9661@6.371	1.5627	1.484	1.4782
270.252@3.228	1.5619	1.4981	1.4921
402.0118@13.157	1.5585	1.4871	1.481
1055.6827@2.384	1.5576	1.4885	1.4848
454.1274@10.991	1.556	1.4929	1.488
570.3699@4.725	1.5552	1.4816	1.4764
952.4198@4.713	1.555	1.5638	1.5584
545.9472@13.988	1.5547	1.4753	1.4699
896.5378@3.177	1.5545	1.4791	1.4735
187.1087@5.544	1.5543	1.5061	1.5006
705.471@2.618	1.5537	1.5825	1.5801
719.1874@2.613	1.552	1.4736	1.4676
374.2712@3.176	1.5513	1.5173	1.5122
758.393@10.961	1.5511	1.4855	1.4801
403.5562@12.356	1.5492	1.4847	1.4792
862.6105@2.031	1.5484	1.5244	1.5186
569.0591@11.783	1.5478	1.4745	1.4685
383.1149@6.269	1.5463	1.4766	1.4706
543.9447@14.022	1.5459	1.4702	1.4643
464.0966@10.958	1.5455	1.525	1.5193
506.9915@14.005	1.5443	1.4861	1.48
316.257@3.61	1.5431	1.4864	1.4803
325.1846@20.209	1.5428	1.5409	1.5361
380.398@2.564	1.5421	1.4987	1.4928
494.502@2.505	1.5421	1.5489	1.5427
903.527@2.433	1.5418	1.4628	1.4568
1084.6146@3.153	1.5397	1.4609	1.4553
879.5942@2.28	1.5395	1.4628	1.4595
481.3314@2.613	1.5382	1.4909	1.4848
664.4831@2.297	1.5377	1.4978	1.4978
662.5563@1.714	1.5376	1.623	1.6179
616.2166@10.762	1.5373	1.5139	1.5077
314.1809@4.138	1.536	1.5172	1.5112
443.1746@6.364	1.5356	1.4569	1.4523
1002.433@4.551	1.5354	1.4795	1.4734
670.4179@10.28	1.5351	1.457	1.4529
710.508@2.446	1.5346	1.4935	1.5029
811.4919@10.132	1.5341	1.4669	1.4622
741.5301@2.298	1.534	1.457	1.451
685.0041@10.413	1.5332	1.4693	1.464
885.4882@10.961	1.5308	1.4529	1.4474
325.2745@3.577	1.5286	1.511	1.5049
180.8588@6.317	1.5284	1.6797	1.6795
827.4843@10.126	1.5277	1.4503	1.4469
763.5137@2.302	1.5275	1.4723	1.4664
697.4495@10.313	1.5265	1.4565	1.4509
126.9045@4.882	1.5252	1.4568	1.451
706.4742@2.618	1.5246	1.5668	1.564
527.9693@14.005	1.5233	1.4579	1.4525
463.0926@10.961	1.5207	1.51	1.5038
229.2076@3.567	1.5187	1.5133	1.5109
514.7807@10.676	1.5186	1.4606	1.4584
203.1034@5.29	1.5181	1.5089	1.5035
251.2011@3.503	1.517	1.4701	1.4641
314.9689@7.541	1.5161	1.4864	1.4811
402.9953@13.5	1.5155	1.4489	1.4438
1149.7155@2.685	1.5108	1.4919	1.4906
267.0723@5.307	1.5104	1.4858	1.4807
1156.7462@2.281	1.5102	1.4362	1.4311
624.1083@10.927	1.51	1.4777	1.4731
658.445@2.299	1.5092	1.4324	1.4268
606.0605@3.094	1.5092	1.4382	1.4348
554.7785@10.595	1.5083	1.4364	1.4324
454.8137@10.674	1.5079	1.5277	1.5221
168.1475@2.08	1.5076	1.4924	1.4864
632.365@10.38	1.5074	1.4319	1.4267
269.2841@2.629	1.506	1.4326	1.4268
241.9468@1.964	1.5053	1.4798	1.4757
601.3112@2.296	1.5013	1.4528	1.4524
505.9888@17.86	1.4959	1.4217	1.4202
565.9444@13.989	1.4949	1.4358	1.4299
171.0064@4.089	1.4948	1.4237	1.4227
476.3115@2.45	1.4947	1.4278	1.4224
285.2436@3.391	1.4934	1.4606	1.4591
209.1547@4.224	1.4927	1.4605	1.4569
654.3051@2.442	1.4923	1.4689	1.4654
586.3054@2.301	1.4913	1.4298	1.4265
895.5348@3.177	1.49	1.418	1.4124
503.9995@13.988	1.4896	1.4187	1.4132
228.1621@5.257	1.4876	1.4131	1.4074
242.148@10.955	1.4864	1.4205	1.4165
583.9658@14.005	1.4854	1.4184	1.4162
541.0567@7.879	1.4853	1.4522	1.447
401.13@4.625	1.4848	1.4091	1.4033
97.0659@2.265	1.4847	1.418	1.4125
442.0172@12.509	1.4846	1.4222	1.4188
665.1727@11.477	1.4819	1.5401	1.5352
547.9448@14.005	1.4805	1.4221	1.4172
854.5712@1.548	1.48	1.517	1.5114
702.4174@4.459	1.4797	1.4148	1.4101
549.3815@2.529	1.4777	1.415	1.4109
142.0659@4.706	1.4776	1.4072	1.4079
376.8537@10.923	1.4773	1.4401	1.4401
606.2705@4.825	1.4767	1.4224	1.4166
760.5742@2.315	1.4765	1.4009	1.3975
833.5792@2.046	1.4761	1.5419	1.5382
467.2981@2.546	1.4726	1.415	1.4093
521.0074@13.989	1.4723	1.3999	1.3954
709.4679@2.297	1.4718	1.4013	1.3979
623.1048@10.928	1.4709	1.4581	1.4535
675.3656@10.363	1.4707	1.4001	1.3946
448.1379@1.397	1.4694	1.4604	1.4559
507.9927@14.005	1.4689	1.4157	1.4099
478.1105@12.065	1.468	1.4325	1.4332
691.3432@6.343	1.4671	1.4755	1.4695
370.9981@10.791	1.4666	1.4	1.3963
205.0097@2.28	1.4666	1.3986	1.3938
488.2324@6.36	1.4666	1.4105	1.4051
827.4512@10.957	1.4664	1.3914	1.3875
580.1794@11.194	1.4663	1.444	1.4393
640.2898@2.387	1.4657	1.4208	1.4177
814.5482@2.282	1.4655	1.4035	1.4
711.4833@2.297	1.4603	1.3971	1.3924
875.4299@1.597	1.4599	1.404	1.402
626.2328@2.633	1.4597	1.4208	1.415
308.0755@9.372	1.4591	1.4317	1.4258
672.2733@2.382	1.4568	1.4064	1.4008
684.229@4.675	1.4543	1.428	1.4247
797.5155@4.364	1.4542	1.3984	1.3932
789.4602@4.675	1.454	1.4009	1.4026
562.0552@10.935	1.4531	1.4618	1.4558
868.576@2.265	1.4523	1.4	1.3946
297.0281@6.31	1.4517	1.5144	1.5088
740.4804@4.489	1.45	1.3757	1.3701
379.3944@2.565	1.449	1.4347	1.4288
134.047@2.33	1.4476	1.4122	1.407
509.1736@18.047	1.4457	1.3797	1.3781
986.4643@6.396	1.4435	1.4126	1.4097
111.0197@2.991	1.443	1.3869	1.3834
587.9375@13.988	1.4415	1.384	1.3805
742.433@10.18	1.4411	1.3972	1.3919
595.4247@2.677	1.4393	1.5695	1.5631
639.0358@10.957	1.4391	1.4193	1.4151
384.9567@7.901	1.4388	1.3707	1.3651
741.4582@4.824	1.438	1.4443	1.4398
665.2657@2.396	1.4375	1.3916	1.3861
96.9688@10.562	1.4364	1.3898	1.3842
390.814@2.116	1.4343	1.3743	1.3716
515.22@4.543	1.4342	1.3682	1.3631
421.5545@13.157	1.4341	1.4382	1.4326
639.2864@2.382	1.4339	1.417	1.4129
627.3518@5.694	1.4325	1.4524	1.4484
484.0849@10.946	1.4322	1.4472	1.4414
647.249@2.429	1.4305	1.3573	1.3547
528.9707@13.988	1.4305	1.373	1.3683
394.0549@11.413	1.43	1.3969	1.3939
621.3164@1.664	1.4283	1.3677	1.3724
210.0883@6.438	1.428	1.3742	1.369
465.3179@2.448	1.4278	1.3815	1.3766
541.0711@10.951	1.4275	1.4105	1.4051
834.5285@1.547	1.4274	1.3563	1.3524
122.0327@3.41	1.427	1.3587	1.3564
408.0117@14.005	1.4264	1.3714	1.3663
286.2469@3.394	1.426	1.3544	1.3521
863.5625@3.319	1.4254	1.4022	1.3972
166.0984@6.437	1.4252	1.4889	1.49
1168.7918@2.407	1.4232	1.4308	1.425
669.6196@1.748	1.4222	1.4392	1.4344
311.1686@21.057	1.4214	1.3582	1.355
679.644@1.749	1.4213	1.3968	1.3912
79.9575@10.429	1.4212	1.3485	1.3457
568.4507@2.652	1.4207	1.3701	1.365
338.2694@3.309	1.4202	1.3848	1.3791
298.071@11.066	1.4198	1.3529	1.3519
862.553@3.294	1.4193	1.348	1.3425
1161.7253@2.282	1.4188	1.418	1.4126
626.0561@10.928	1.4179	1.4045	1.4007
646.4448@2.3	1.4169	1.4349	1.4316
1141.6366@3.294	1.4167	1.3497	1.3483
482.3316@2.599	1.4164	1.3828	1.3784
447.1347@1.498	1.4142	1.4274	1.4221
771.0167@2.282	1.4142	1.3597	1.3541
498.9384@10.413	1.4121	1.34	1.335
521.9835@15.203	1.4103	1.3671	1.3619
450.2987@2.503	1.4092	1.3424	1.3372
692.4588@2.629	1.4081	1.5049	1.5024
272.8789@2.097	1.407	1.3437	1.3447
684.383@10.181	1.407	1.3532	1.3479
700.2991@1.498	1.4062	1.3608	1.3633
694.2062@11.575	1.404	1.3713	1.366
842.5834@1.565	1.4031	1.3398	1.3398
853.5651@1.55	1.3995	1.4578	1.4519
662.4768@2.298	1.3994	1.3766	1.3768
660.4612@2.302	1.3991	1.4195	1.4158
722.4874@2.317	1.3989	1.4036	1.4034
476.2772@3.843	1.3982	1.3268	1.3246
119.0725@4.941	1.3978	1.3287	1.3234
112.9856@2.297	1.3959	1.362	1.3574
844.6018@2.282	1.3957	1.3414	1.336
597.547@1.681	1.395	1.3311	1.3268
706.0659@7.883	1.3936	1.3373	1.332
521.6817@18.063	1.3934	1.3225	1.32
483.0814@10.946	1.3931	1.4247	1.4189
467.0355@8.559	1.3921	1.4007	1.395
116.0717@4.525	1.391	1.3198	1.32
365.3786@2.594	1.3882	1.3493	1.3483
195.0862@2.297	1.3865	1.3457	1.3417
402.2671@2.791	1.3853	1.3207	1.3169
339.302@1.536	1.3848	1.3169	1.312
691.4553@2.629	1.3841	1.4672	1.4646
647.3763@4.659	1.3828	1.3184	1.3132
818.1747@2.499	1.3818	1.3196	1.3144
662.3266@4.541	1.3816	1.3205	1.324
397.2193@4.291	1.3804	1.3129	1.3097
771.6168@1.781	1.379	1.3521	1.3528
861.5496@3.294	1.3782	1.309	1.3039
265.0429@10.843	1.3779	1.3206	1.3214
466.3281@2.496	1.3743	1.3327	1.3272
287.2224@3.719	1.3718	1.3262	1.3244
313.2748@2.944	1.3709	1.3228	1.3184
268.2364@3.345	1.3692	1.3327	1.3272
598.3816@10.331	1.3674	1.2974	1.2921
677.2345@10.572	1.3666	1.43	1.4247
134.9754@6.388	1.3666	1.3638	1.3773
319.0023@8.001	1.3621	1.3469	1.3487
310.2388@1.515	1.36	1.3402	1.3367
672.5721@2.233	1.3595	1.2922	1.2883
592.5678@1.765	1.3588	1.2917	1.2875
150.0421@4.759	1.3588	1.3768	1.3732
190.0543@5.39	1.3574	1.3037	1.2987
642.2159@10.566	1.3569	1.3308	1.326
625.0543@10.929	1.3562	1.368	1.3635
461.0434@4.675	1.3543	1.2954	1.2939
662.1207@2.826	1.3541	1.2956	1.2908
704.1677@2.662	1.3534	1.3246	1.3201
1168.7561@2.28	1.3533	1.2854	1.2851
899.5002@10.958	1.3527	1.2911	1.2879
521.1328@10.979	1.3526	1.3565	1.3512
309.2799@3.025	1.3503	1.3151	1.3097
485.0874@10.945	1.3498	1.3842	1.3786
325.2747@3.118	1.3497	1.2951	1.2903
180.054@4.66	1.3488	1.3059	1.3006
630.2731@2.375	1.3481	1.2851	1.2799
905.517@3.16	1.3476	1.2862	1.283
427.0257@14.01	1.3453	1.2967	1.2939
470.2316@3.959	1.3445	1.2759	1.272
660.3161@4.542	1.3416	1.2862	1.2843
223.134@3.428	1.3406	1.3188	1.3176
645.0878@10.944	1.3403	1.3833	1.378
750.5206@2.297	1.3403	1.2756	1.271
429.3011@3.594	1.34	1.2926	1.2935
267.233@3.346	1.34	1.3015	1.2961
746.4449@4.475	1.3364	1.3098	1.3085
508.6733@18.047	1.3359	1.289	1.2845
705.3801@10.38	1.3359	1.2873	1.282
114.0196@6.324	1.335	1.2678	1.2666
288.9882@10.396	1.3347	1.2742	1.269
458.037@10.939	1.3338	1.2903	1.2862
845.6032@1.65	1.3331	1.2653	1.2602
288.2259@3.846	1.3324	1.283	1.2854
376.2526@2.862	1.3295	1.2716	1.2753
154.0123@8.04	1.3295	1.2688	1.265
60.9934@1.514	1.3293	1.2648	1.2624
418.1244@6.362	1.3291	1.276	1.2712
655.4225@4.725	1.329	1.2617	1.2581
718.5371@2.299	1.3287	1.2637	1.263
640.4474@3.938	1.3285	1.2797	1.2746
426.0222@14.005	1.3274	1.276	1.2724
330.0572@9.399	1.3273	1.3072	1.3025
578.0908@11.627	1.327	1.2596	1.2551
343.0198@10.38	1.3263	1.2609	1.2593
397.3325@2.857	1.3259	1.2744	1.2767
561.0583@10.945	1.3256	1.3562	1.3509
471.2355@3.959	1.3255	1.2577	1.2537
253.2173@2.639	1.3254	1.2618	1.2577
791.5434@2.284	1.3244	1.2572	1.2524
788.5523@2.555	1.3234	1.3499	1.3523
172.0988@4.541	1.3229	1.2565	1.2563
719.4658@1.531	1.3204	1.2541	1.2523
643.4003@4.891	1.32	1.4215	1.4196
951.3507@11.338	1.3197	1.3107	1.3057
542.9878@13.997	1.3193	1.2657	1.2606
848.5371@3.328	1.3191	1.2638	1.2588
366.301@3.095	1.3185	1.3026	1.3018
576.3376@4.973	1.3149	1.4242	1.4191
312.291@2.285	1.3146	1.2487	1.2477
693.2027@11.576	1.3144	1.3212	1.3158
549.9499@13.973	1.3143	1.2627	1.2605
591.1719@11.747	1.3122	1.4252	1.4194
528.1303@10.962	1.3116	1.279	1.2753
464.315@2.446	1.3115	1.2731	1.268
699.2937@1.498	1.3104	1.3266	1.3258
758.5683@2.302	1.3097	1.2983	1.293
558.0778@10.928	1.3091	1.3107	1.3067
442.0172@15.203	1.3082	1.2615	1.2564
362.2101@4.06	1.3079	1.2483	1.248
631.4064@3.842	1.3069	1.2411	1.2419
351.3628@2.631	1.3058	1.3089	1.3036
682.4785@4.039	1.3052	1.2383	1.2336
685.3718@10.972	1.304	1.2428	1.2383
584.3659@10.314	1.3035	1.2417	1.237
567.0525@10.413	1.3034	1.2482	1.2445
600.3799@3.776	1.3024	1.2375	1.2333
726.3827@1.614	1.3022	1.2366	1.2336
900.5092@2.398	1.3018	1.2434	1.2391
847.1559@10.546	1.3015	1.2485	1.2455
1198.785@2.284	1.3012	1.2431	1.2452
282.0844@4.775	1.3011	1.328	1.3232
751.5214@2.297	1.3011	1.2358	1.2318
592.9646@2.429	1.2996	1.2362	1.2312
368.3183@2.995	1.2993	1.2927	1.2877
256.0618@6.326	1.2982	1.2323	1.2272
301.1115@2.819	1.2977	1.2912	1.2896
479.2618@3.989	1.2963	1.2751	1.27
239.2017@3.493	1.2938	1.324	1.3186
769.5586@2.297	1.2933	1.3393	1.3349
201.0965@5.272	1.2932	1.2859	1.2812
714.2858@1.498	1.2927	1.2698	1.2674
646.4968@2.365	1.292	1.2261	1.2331
850.4539@2.315	1.2919	1.2449	1.2464
558.3337@4.292	1.2917	1.2912	1.2878
557.9614@14.022	1.2907	1.2269	1.2233
700.2864@2.314	1.2883	1.2557	1.2506
807.4978@4.391	1.2882	1.2363	1.232
503.3232@3.924	1.2878	1.2393	1.2346
667.1885@11.41	1.2865	1.266	1.2613
662.3949@4.492	1.2846	1.32	1.3148
240.2048@3.488	1.2819	1.2766	1.2746
713.6048@2.298	1.2794	1.2395	1.2346
192.1152@4.04	1.2793	1.2188	1.2164
784.6285@2.272	1.2792	1.2664	1.2682
478.2944@2.546	1.2782	1.2132	1.2083
248.0962@4.023	1.276	1.2254	1.2267
682.6288@1.922	1.2755	1.2461	1.2412
1151.7215@2.683	1.2739	1.2089	1.2133
645.4972@2.365	1.2737	1.3071	1.3021
438.2544@4.043	1.2734	1.2524	1.25
898.5256@1.531	1.2733	1.2129	1.225
522.4892@1.531	1.272	1.4079	1.4022
355.1688@3.494	1.2714	1.2498	1.2484
272.2312@3.295	1.271	1.2166	1.214
601.2487@6.312	1.2709	1.2117	1.2069
501.8945@7.993	1.2702	1.2404	1.2391
334.7681@17.997	1.269	1.3432	1.3405
762.5091@1.59	1.269	1.5061	1.5021
901.4716@10.96	1.2689	1.221	1.2183
555.0846@12.092	1.2665	1.227	1.222
439.3221@4.168	1.2665	1.2067	1.2165
701.6014@1.797	1.2665	1.2733	1.2702
576.7459@10.673	1.2662	1.2098	1.2201
424.245@2.711	1.2651	1.2069	1.211
282.2521@2.533	1.2648	1.2306	1.2354
370.3324@1.515	1.2645	1.205	1.2029
106.0696@8.001	1.2636	1.2439	1.2395
654.6036@2.282	1.2601	1.1968	1.1927
744.463@4.009	1.2592	1.2623	1.2577
478.3292@2.43	1.2582	1.2019	1.1972
878.5906@2.28	1.2579	1.3209	1.3241
536.3724@2.396	1.2572	1.1976	1.1929
832.1937@2.479	1.257	1.2279	1.2233
671.4636@18.146	1.2557	1.2364	1.2323
480.3097@2.5	1.2557	1.2802	1.2749
567.4481@2.656	1.2553	1.2537	1.2544
905.9076@6.321	1.2543	1.19	1.1857
818.3082@1.515	1.2533	1.243	1.2387
566.4427@2.648	1.2527	1.2468	1.2437
227.2015@2.529	1.2524	1.2471	1.2423
108.014@5.529	1.252	1.2234	1.2185
957.1252@10.56	1.2517	1.4007	1.3951
195.1389@3.594	1.2513	1.1888	1.1893
668.4361@4.481	1.2505	1.2207	1.2177
193.1597@3.843	1.2501	1.1873	1.1853
882.5899@1.548	1.2482	1.2017	1.1978
509.1802@6.362	1.2472	1.2529	1.2661
672.2738@1.497	1.2461	1.3259	1.3259
396.2159@4.292	1.2454	1.1925	1.1896
839.5605@1.55	1.2446	1.181	1.1784
479.2977@2.546	1.2445	1.1836	1.1789
164.1023@5.34	1.2429	1.2003	1.1968
1019.9649@10.446	1.2422	1.2793	1.2745
778.5389@2.298	1.2421	1.1784	1.1743
587.3667@3.928	1.2406	1.1778	1.1763
665.4419@2.654	1.2404	1.2587	1.2602
954.4344@4.658	1.2392	1.1801	1.1792
805.5592@2.281	1.239	1.1984	1.2006
748.0985@2.712	1.2379	1.1769	1.1723
519.015@13.997	1.2374	1.2231	1.2182
539.4151@2.736	1.2365	1.2674	1.2637
859.1485@10.587	1.2361	1.2235	1.2237
698.2913@1.498	1.2358	1.2377	1.2391
951.4647@3.195	1.2349	1.1935	1.193
543.2753@6.331	1.2348	1.1741	1.1706
816.4619@2.307	1.2346	1.2905	1.2911
479.3325@2.43	1.2345	1.1717	1.167
1186.7577@2.28	1.2337	1.188	1.1835
267.2679@2.629	1.2324	1.1789	1.1751
558.9629@14.005	1.2321	1.1739	1.1691
458.1796@10.946	1.2314	1.1805	1.1812
237.1091@4.042	1.2308	1.17	1.1681
792.22@2.622	1.2285	1.1721	1.1677
663.4802@2.298	1.228	1.2388	1.2427
1062.5239@6.268	1.2266	1.1688	1.1646
685.4681@2.298	1.2254	1.297	1.2927
221.1545@4.042	1.225	1.1647	1.1633
268.1915@2.567	1.2235	1.164	1.1595
690.152@2.712	1.2235	1.1818	1.1771
220.1468@4.042	1.2225	1.1628	1.161
162.9824@2.283	1.2224	1.1628	1.1583
537.3758@2.396	1.222	1.1594	1.159
582.4237@3.643	1.222	1.1641	1.1604
256.2362@2.365	1.2209	1.1738	1.1713
363.0112@10.396	1.2207	1.1585	1.1555
439.2612@4.007	1.2198	1.162	1.1598
790.1458@2.569	1.2197	1.1861	1.1841
809.2557@1.382	1.2193	1.1999	1.2053
438.4033@2.664	1.219	1.1967	1.1948
676.4102@4.326	1.2172	1.1939	1.193
843.5854@2.28	1.2167	1.1918	1.1906
427.3702@2.707	1.2151	1.1885	1.1871
916.5168@2.39	1.2151	1.2119	1.2153
543.0512@10.945	1.2151	1.2925	1.2876
352.3215@1.514	1.2124	1.1517	1.1493
847.2112@2.448	1.212	1.1585	1.1576
463.0211@13.989	1.2119	1.1505	1.146
840.5655@1.556	1.2118	1.1497	1.1457
365.2802@2.463	1.2108	1.1612	1.1624
508.109@10.396	1.2105	1.2174	1.2125
384.2138@4.525	1.21	1.169	1.1658
541.9868@13.989	1.2098	1.1942	1.1985
324.29@1.515	1.2082	1.1853	1.1812
714.6103@2.263	1.2073	1.1775	1.1731
146.0821@6.27	1.2072	1.1901	1.1894
237.0799@4.126	1.2066	1.1614	1.16
866.5685@1.629	1.2064	1.147	1.1526
173.1017@4.541	1.2057	1.1547	1.1539
96.9617@10.429	1.205	1.1644	1.1597
508.5166@2.513	1.2049	1.3659	1.3604
732.1989@2.577	1.2045	1.1741	1.1696
579.0271@11.307	1.2044	1.1575	1.1528
833.1963@2.471	1.2036	1.1765	1.1726
843.5866@1.565	1.2035	1.1939	1.1896
375.256@2.758	1.203	1.1434	1.1491
233.1547@2.197	1.2029	1.1837	1.1849
398.2262@4.324	1.2028	1.1719	1.1695
300.2624@3.744	1.201	1.1612	1.1585
690.4258@4.127	1.2007	1.1493	1.1448
749.1778@10.559	1.1996	1.1704	1.1656
586.3643@3.938	1.1992	1.1377	1.1346
202.9324@10.613	1.1987	1.1442	1.1398
110.8989@6.285	1.1972	1.1633	1.1598
510.2918@3.543	1.1958	1.1607	1.1598
556.1088@11.634	1.1953	1.1516	1.152
409.3314@3.041	1.1943	1.167	1.1622
329.2718@3.224	1.1937	1.1699	1.1701
218.9861@2.284	1.1931	1.1359	1.1327
447.27@2.519	1.193	1.2616	1.2567
573.2559@6.277	1.1927	1.1679	1.1657
205.123@4.04	1.1917	1.138	1.1363
177.0917@4.043	1.1901	1.1329	1.1319
445.1332@1.874	1.1876	1.2986	1.2934
923.4295@1.581	1.1858	1.131	1.1357
649.464@2.297	1.1829	1.1471	1.1424
498.3297@4.659	1.1825	1.1699	1.1684
373.2034@3.327	1.1821	1.1268	1.1293
828.5709@1.566	1.1819	1.318	1.3219
440.9979@2.282	1.1818	1.1334	1.1295
297.2793@3.086	1.1809	1.1536	1.149
784.493@2.297	1.1804	1.1403	1.1368
840.5657@2.282	1.1801	1.1202	1.1164
715.1852@11.575	1.1797	1.1888	1.184
97.0659@1.764	1.179	1.1187	1.1141
448.0018@14.005	1.1771	1.1326	1.1303
726.2656@2.282	1.1766	1.1196	1.1153
618.3825@4.45	1.1752	1.1191	1.1145
298.2828@3.078	1.1739	1.151	1.1466
754.4707@10.23	1.1725	1.1188	1.1175
256.2362@1.54	1.1724	1.1149	1.1105
837.2411@2.479	1.1718	1.114	1.1101
575.7477@10.711	1.1698	1.11	1.1124
507.4782@2.56	1.1694	1.1109	1.1067
641.2953@2.382	1.1692	1.1613	1.1625
841.5689@1.548	1.1688	1.1516	1.1492
599.2885@2.315	1.1662	1.1578	1.1558
642.3894@10.247	1.1654	1.1226	1.119
662.9508@2.313	1.1653	1.1126	1.1088
111.0814@2.08	1.1652	1.2074	1.2028
392.2477@3.193	1.1652	1.1859	1.184
430.3039@3.596	1.1652	1.2206	1.2159
801.2704@2.282	1.1635	1.1152	1.1108
708.4655@4.373	1.1635	1.1108	1.1064
507.5128@2.514	1.1627	1.1256	1.1214
653.3017@2.617	1.1625	1.2455	1.2461
111.947@10.45	1.1621	1.1075	1.1126
354.3028@3.094	1.1607	1.1385	1.1344
306.999@10.38	1.1607	1.1047	1.1042
398.372@2.639	1.1601	1.3082	1.3119
830.5889@2.281	1.16	1.2367	1.2327
495.3279@2.468	1.1586	1.105	1.1009
563.9656@14.022	1.157	1.1241	1.1258
747.2188@2.546	1.1555	1.1281	1.1241
361.0751@14.007	1.1533	1.1064	1.1072
422.2299@2.482	1.1533	1.1242	1.1316
684.2882@2.298	1.1532	1.0961	1.092
698.91@18.063	1.1527	1.1779	1.1789
660.5555@1.748	1.1515	1.1427	1.138
538.4113@2.734	1.1495	1.185	1.1821
1188.7488@2.281	1.148	1.1093	1.1051
222.1578@4.042	1.1475	1.0921	1.0911
756.4489@10.18	1.1474	1.0955	1.0938
769.2799@2.282	1.1462	1.0982	1.0949
372.0225@9.366	1.1462	1.1645	1.1611
426.109@9.155	1.1462	1.1017	1.0976
236.1055@4.042	1.1454	1.0901	1.089
598.9842@14.01	1.1449	1.1644	1.1603
111.0087@11.31	1.1449	1.0864	1.0961
254.9136@10.677	1.1424	1.0971	1.0928
771.5175@2.532	1.1417	1.1616	1.1571
565.0481@10.413	1.1414	1.1238	1.1193
786.5989@2.596	1.1411	1.0984	1.0958
595.5516@1.731	1.1406	1.0826	1.0814
268.8007@6.369	1.1395	1.0933	1.0973
167.0023@4.809	1.1394	1.0949	1.0974
347.2259@2.596	1.1389	1.1366	1.1373
646.542@1.731	1.1383	1.08	1.0758
453.3952@2.543	1.1374	1.1799	1.1757
545.1998@4.691	1.1371	1.079	1.0813
864.5735@1.548	1.1368	1.0984	1.094
363.2405@2.957	1.1366	1.1627	1.1629
294.1794@4.04	1.1364	1.0808	1.079
459.0444@10.43	1.1362	1.1111	1.1067
884.5976@2.043	1.1359	1.2017	1.1968
505.2823@1.681	1.1351	1.0956	1.0916
441.0411@11.827	1.1333	1.1391	1.1411
661.3201@4.542	1.1312	1.0975	1.0973
440.0402@14.005	1.1311	1.1503	1.1458
774.2114@2.603	1.1301	1.0838	1.08
781.4853@4.441	1.1291	1.1928	1.1912
806.4965@4.403	1.1291	1.0757	1.0718
766.2777@2.296	1.128	1.1122	1.1106
364.2373@2.956	1.1273	1.1215	1.1205
293.1761@4.041	1.1258	1.0721	1.0713
667.6073@1.515	1.1256	1.2819	1.2769
540.4187@2.735	1.1236	1.158	1.1542
689.3608@6.355	1.1232	1.07	1.0709
864.4605@2.313	1.1222	1.0658	1.0642
856.5883@1.681	1.1219	1.155	1.1546
366.991@12.055	1.1219	1.0677	1.0789
585.3649@10.314	1.1215	1.0677	1.0655
904.9066@6.32	1.1208	1.064	1.0635
469.2306@2.28	1.1191	1.0635	1.0593
480.2736@4.137	1.118	1.0608	1.0568
398.8206@10.546	1.1168	1.0652	1.063
437.1069@6.355	1.1165	1.1407	1.1406
648.2789@2.281	1.1164	1.1151	1.111
726.4779@4.29	1.1152	1.0982	1.0937
762.2339@2.513	1.1133	1.0763	1.0721
304.9099@18.132	1.1129	1.1776	1.1743
211.1701@10.958	1.1128	1.0637	1.0602
267.1948@18.03	1.1122	1.0699	1.0693
452.4554@2.543	1.111	1.055	1.0512
744.5562@2.315	1.111	1.0959	1.0923
652.7268@10.778	1.1103	1.0541	1.0608
779.5425@2.297	1.1095	1.0536	1.0514
338.049@10.976	1.1087	1.1263	1.1293
690.5087@2.297	1.1083	1.0623	1.063
222.0445@6.438	1.1076	1.0856	1.0961
746.6355@1.814	1.1063	1.1671	1.1623
153.086@6.806	1.1053	1.0705	1.0706
336.3271@1.432	1.1053	1.0518	1.0485
945.3584@1.365	1.1053	1.0651	1.0651
422.9842@10.413	1.1052	1.0528	1.0485
669.4183@10.28	1.1051	1.0507	1.0476
677.4959@2.297	1.1047	1.079	1.0812
776.1312@2.615	1.1045	1.0945	1.0904
762.1143@2.662	1.1041	1.0591	1.0549
721.4799@4.391	1.1035	1.0512	1.0575
581.0583@10.923	1.1034	1.1739	1.1691
760.1967@2.646	1.103	1.0861	1.0821
785.2875@2.296	1.1024	1.0464	1.0446
812.5404@4.419	1.1021	1.0512	1.0469
428.9207@2.097	1.102	1.1394	1.1354
283.0346@7.893	1.1011	1.0532	1.0538
374.1563@10.972	1.1007	1.0452	1.0473
281.2488@3.211	1.0998	1.0988	1.0944
683.6012@1.732	1.0995	1.0564	1.0525
688.1911@4.072	1.0993	1.0649	1.0607
740.4552@10.201	1.0984	1.0611	1.0621
712.424@10.168	1.0974	1.0515	1.0504
314.2779@2.942	1.0949	1.0661	1.0663
269.1395@3.91	1.0943	1.1144	1.1104
279.8594@10.684	1.0942	1.0387	1.0354
436.9642@7.556	1.0908	1.0624	1.0586
557.3741@4.386	1.0895	1.0341	1.0299
283.0872@4.768	1.0893	1.1816	1.178
795.1948@2.576	1.0877	1.0441	1.0416
829.4307@10.96	1.0868	1.0312	1.0292
738.5092@2.297	1.0866	1.0564	1.0522
641.3876@10.234	1.0856	1.0539	1.0503
494.781@10.761	1.0855	1.0818	1.0894
131.0907@3.926	1.0845	1.0946	1.0904
623.2045@10.562	1.0843	1.0982	1.0944
717.4708@2.596	1.0843	1.2607	1.2576
265.0426@10.396	1.083	1.0301	1.0261
474.2631@3.892	1.0825	1.0519	1.0495
198.158@10.956	1.0819	1.0302	1.0283
623.3623@3.86	1.0806	1.0959	1.0927
236.896@17.93	1.0804	1.0568	1.0525
671.4175@3.943	1.0802	1.0357	1.0323
804.1612@2.53	1.0793	1.0662	1.0619
691.5126@2.298	1.0786	1.0242	1.038
721.0164@2.318	1.0785	1.0512	1.0494
568.4081@3.81	1.0784	1.026	1.0226
782.2576@2.282	1.0772	1.0248	1.0252
846.2077@2.446	1.0762	1.0541	1.0511
441.041@14.005	1.0747	1.0311	1.0292
626.3876@4.99	1.0737	1.0534	1.059
421.227@2.481	1.073	1.0276	1.0381
572.1699@3.328	1.0728	1.0736	1.0692
457.2297@3.12	1.0719	1.108	1.1047
182.8596@6.322	1.0695	1.0582	1.0659
698.4788@2.297	1.0691	1.0147	1.0106
796.5115@4.441	1.0689	1.1493	1.1459
608.5651@1.798	1.0688	1.359	1.3545
326.2084@4.741	1.068	1.0515	1.0492
217.9032@10.829	1.0664	1.1169	1.1123
653.298@5.83	1.066	1.0115	1.0082
761.2339@2.513	1.0656	1.0357	1.0332
736.4931@1.581	1.0656	1.2706	1.2655
182.0127@5.321	1.065	1.0326	1.0338
667.0881@6.317	1.064	1.0781	1.0885
98.957@10.429	1.0624	1.053	1.0488
379.0439@11.524	1.0621	1.0479	1.0468
867.5688@1.623	1.0616	1.0247	1.026
197.8077@6.312	1.0608	1.046	1.0419
437.4002@2.668	1.0606	1.0136	1.0134
939.6648@2.712	1.0601	1.3696	1.3717
617.2998@2.297	1.0589	1.0384	1.0359
648.104@2.894	1.0587	1.1039	1.1005
635.4489@2.298	1.058	1.1769	1.1846
282.2521@3.211	1.0574	1.0672	1.063
732.62@1.781	1.0572	1.0167	1.0129
835.5314@1.547	1.0568	1.0521	1.0564
784.5108@4.458	1.0559	1.0781	1.0742
95.9524@10.396	1.0542	1.0002	0.99804
729.5599@2.327	1.0538	1.0236	1.0356
172.0024@10.396	1.0528	1.1293	1.13
651.6129@1.831	1.0521	1.0203	1.0349
714.4396@4.791	1.052	0.99809	1.0049
227.2016@3.577	1.0518	0.99792	0.99595
394.847@10.679	1.0513	1.0197	1.0279
224.1696@5.123	1.0512	1.1363	1.134
201.8346@6.077	1.0509	1.0246	1.0224
802.2422@2.529	1.0507	1.0243	1.0205
112.0278@6.903	1.0506	1.0349	1.0312
683.2252@4.661	1.0503	1.0055	1.0037
388.1319@6.304	1.0501	1.0807	1.0775
886.2744@2.282	1.0486	1.0631	1.0592
847.534@3.328	1.0485	0.9979	0.99455
753.4938@4.425	1.0484	1.0295	1.0298
865.5769@1.548	1.0483	1.0057	1.0016
437.436@2.567	1.0472	1.1605	1.1569
491.3759@2.363	1.0462	1.0181	1.014
798.6459@2.047	1.0457	1.1186	1.1211
803.2061@10.577	1.0456	1.2171	1.2126
776.2127@10.586	1.0448	1.0931	1.0958
125.0716@6.465	1.0448	0.99858	0.99772
166.8656@6.072	1.0448	1.1075	1.103
253.1445@4.226	1.0447	1.0176	1.0149
745.4791@1.548	1.0443	1.0051	1.0188
669.2107@10.546	1.0442	0.9938	0.99476
832.2695@2.282	1.0438	1.0158	1.0152
802.5572@4.481	1.0426	0.99458	0.99052
337.3474@2.673	1.0421	1.1079	1.1036
822.5288@1.548	1.0418	0.98942	0.99057
797.4763@10.133	1.0418	0.99905	0.99705
473.2319@6.357	1.0416	1.0418	1.0394
806.5638@1.581	1.0396	1.1868	1.1839
535.3061@2.284	1.038	1.0098	1.0071
859.5341@3.277	1.037	0.98821	0.98425
599.3825@10.331	1.037	0.98968	0.98765
602.956@14.005	1.0369	1.023	1.02
325.257@2.449	1.0365	1.0118	1.0097
783.5726@2.297	1.0358	0.98384	0.97998
885.2624@1.481	1.0353	1.0558	1.0564
498.284@2.413	1.0349	1.0103	1.0073
510.4599@18.08	1.0344	1.0922	1.0935
602.9334@10.429	1.0342	1.0076	1.0047
81.0442@6.869	1.0342	1.0113	1.0129
967.5851@2.548	1.0335	0.98619	0.98559
669.4392@4.509	1.0331	0.98768	0.98365
418.7972@10.686	1.033	1.0096	1.0178
946.3484@1.481	1.0328	1.0054	1.0013
585.9624@2.589	1.0325	1.0109	1.008
778.5372@1.565	1.0322	1.2205	1.2219
295.2269@3.452	1.0322	0.98854	0.98498
221.8427@6.076	1.0311	1.0267	1.0225
408.2426@3.338	1.0306	1.076	1.0741
718.1832@2.613	1.0303	1.0418	1.0378
725.5941@2.516	1.028	1.2075	1.2031
790.5399@2.291	1.028	1.0258	1.0223
621.3504@3.878	1.0275	0.98931	0.98658
620.3485@3.889	1.0275	0.98721	0.98453
690.5788@1.747	1.0274	1.1507	1.1512
104.0548@8.001	1.0265	0.97747	0.99688
421.3318@3.362	1.0254	1.1	1.0983
286.2734@3.128	1.0247	1.0033	0.99955
298.8663@10.7	1.0241	1.053	1.0531
522.3564@2.413	1.0235	0.98914	0.98511
760.23@2.512	1.0235	1.007	1.004
776.4149@10.346	1.0227	0.9865	0.98314
370.341@2.719	1.021	0.97335	0.96971
423.2281@2.48	1.0208	0.97311	0.98722
327.212@4.725	1.019	0.97032	0.96766
854.2769@1.497	1.0189	0.9939	0.98983
297.2608@1.515	1.0183	1.1163	1.117
129.0922@4.825	1.0173	1.0133	1.0145
89.0244@4.642	1.0157	0.96367	0.95988
564.0716@10.396	1.0148	0.98593	0.9824
624.2138@2.346	1.0134	0.98148	0.97911
539.4655@2.729	1.0117	0.96237	0.95856
775.21@10.579	1.0114	1.0353	1.0312
1172.7443@2.28	1.0111	0.97404	0.97711
652.6166@1.847	1.0082	1.0077	1.0139
115.0764@5.09	1.0075	0.96912	0.9663
271.2277@4.01	1.0074	0.95639	0.95249
726.6585@1.947	1.006	1.1239	1.1308
657.377@10.234	1.0059	0.9641	0.9685
602.3924@3.76	1.0048	0.95619	0.95306
564.968@14.005	1.0045	0.9946	0.99344
666.4658@2.546	1.0044	1.0948	1.0909
636.2066@10.625	1.004	1.1427	1.138
197.1546@3.88	1.0038	1.0062	1.0241
786.286@2.282	1.0038	0.98792	0.98412
671.2687@2.38	1.0033	0.99088	0.99183
447.3101@2.942	1.0016	1.1188	1.1279
840.2342@1.365	1.0012	0.99158	0.98752
703.4405@3.943	1.0011	0.95691	0.953
809.21@2.539	1.0006	1.0136	1.0097
431.3139@18.061	0.99804	1.09	1.0906
282.2075@2.532	0.99763	0.95726	0.95427
452.2785@2.596	0.99649	1.0522	1.048
823.2256@2.513	0.99646	1.0009	0.99781
530.2158@6.339	0.99643	1.0241	1.0239
297.1063@8.334	0.99634	0.95319	0.95091
147.0297@11.31	0.99623	0.95324	0.94975
197.1548@10.955	0.99592	0.94557	0.95007
222.8593@6.297	0.99512	0.95568	0.95206
687.4126@4.126	0.99481	0.97078	0.96695
329.988@7.602	0.9941	0.96017	0.96825
876.6636@2.387	0.99183	1.0832	1.08
685.4333@3.793	0.99075	0.9408	0.93715
852.26@2.45	0.99024	1.0011	0.99856
634.3645@3.71	0.98988	0.94198	0.93867
618.3502@10.38	0.98947	0.96925	0.9657
295.2644@3.145	0.98945	0.97487	0.97123
236.9034@10.745	0.98862	1.0541	1.0565
552.3759@4.01	0.98826	0.96703	0.96725
800.2668@2.285	0.98754	0.98887	0.9856
452.27@3.926	0.98744	0.94079	0.94021
696.4653@2.298	0.98708	1.1277	1.1303
638.3069@2.436	0.98686	0.9928	0.9893
280.2643@1.514	0.98683	0.93633	0.93557
569.4109@3.809	0.98658	0.93999	0.93824
1196.7855@2.284	0.98601	0.96969	0.96588
818.2352@2.414	0.98444	0.99497	0.99185
425.0921@6.335	0.9832	1.2582	1.2532
817.2918@2.28	0.98317	0.94511	0.94216
676.1364@2.762	0.98312	1.0261	1.0233
671.269@1.398	0.98229	1.1062	1.1026
434.9487@7.718	0.98214	0.93777	0.93878
475.2122@6.347	0.9818	0.94845	0.94457
474.2617@2.613	0.98054	0.99757	0.99368
366.24@3.005	0.98027	0.9735	0.97288
78.9593@10.595	0.98015	0.95151	0.95267
860.537@3.277	0.97998	0.9392	0.93568
821.5902@2.436	0.9798	1.0119	1.0078
980.5685@2.64	0.97979	1.2095	1.2081
705.1711@2.656	0.97835	1.0233	1.0191
155.0727@4.528	0.97833	0.93119	0.93094
693.4458@4.434	0.97829	0.96248	0.95947
641.425@4.355	0.97798	0.92848	0.92582
423.4204@2.613	0.9755	0.98663	0.98274
850.2766@2.282	0.97415	0.92466	0.92193
352.9455@7.758	0.97391	0.9373	0.93827
746.2145@2.54	0.97388	0.97217	0.96906
629.3868@4.837	0.97162	0.92355	0.91978
410.0032@8.061	0.97077	0.9402	0.93664
606.0744@10.845	0.97041	1.1734	1.1865
774.2457@2.48	0.97034	0.96241	0.9611
452.1011@6.38	0.96964	0.92117	0.93481
356.1832@10.097	0.96938	0.94132	0.93769
861.2272@2.429	0.96921	0.96983	0.96799
267.0439@20.417	0.96907	0.93078	0.92745
352.2244@3.111	0.96879	1.0686	1.0673
938.3856@10.199	0.96723	0.91783	0.91759
276.9429@7.538	0.96707	0.98355	0.98593
599.5018@1.481	0.96639	0.97838	0.97444
839.5608@2.282	0.96602	0.91791	0.91731
804.557@2.28	0.96596	1.0658	1.0667
146.0456@6.637	0.96465	1.051	1.0476
240.1921@4.908	0.96369	1.0401	1.0371
748.2711@2.296	0.96142	0.91356	0.90982
670.4367@4.519	0.96059	0.9234	0.92001
376.8382@10.661	0.96058	0.91704	0.93288
236.8629@2.051	0.95998	0.95761	0.9575
171.0117@4.608	0.95962	0.93633	0.9326
794.498@4.407	0.95938	0.97865	0.97532
450.2633@3.943	0.95926	0.92382	0.92161
824.233@2.486	0.95795	0.93747	0.9345
699.4838@2.297	0.95692	1.142	1.142
221.0044@2.282	0.95624	0.91341	0.91188
453.2818@2.596	0.95603	1.047	1.0427
903.5027@3.175	0.95567	0.96668	0.96453
159.1291@4.359	0.95545	1.014	1.0148
470.8378@10.838	0.95523	0.90966	0.91388
362.2372@2.957	0.9531	1.0294	1.0285
788.525@2.285	0.9528	0.91532	0.9158
864.2828@1.427	0.9525	0.92288	0.93716
135.1039@3.939	0.95179	1.227	1.2246
98.9726@10.58	0.95109	1.1564	1.1517
301.2174@2.297	0.9501	0.93116	0.93479
71.0326@11.299	0.94976	0.94892	0.9464
107.0173@6.193	0.94736	0.9009	0.90168
691.3858@4.04	0.94682	0.9028	0.90139
446.2354@4.073	0.94585	0.93766	0.94044
589.2141@5.723	0.94584	0.91045	0.90997
155.0652@6.916	0.94559	1.148	1.1433
141.0668@6.416	0.94555	0.91143	0.91126
986.2695@2.281	0.94538	0.95043	0.94899
632.3885@4.358	0.94537	0.90862	0.91341
295.182@4.043	0.94522	0.89902	0.90192
849.5468@1.547	0.94476	0.89681	0.89865
817.5742@2.28	0.94406	0.96541	0.96271
542.3556@4.542	0.9435	0.8994	0.90367
808.453@4.089	0.94289	1.2677	1.2647
744.1055@7.882	0.94276	1.0228	1.0194
218.0548@6.925	0.9425	0.93017	0.92675
620.0214@11.243	0.94246	1.1681	1.1661
218.1035@6.26	0.94243	1.0237	1.0216
118.0403@3.594	0.94002	0.90939	0.90712
296.2234@2.512	0.93993	0.91222	0.91086
890.561@2.265	0.93954	0.95719	0.96218
617.3663@4.465	0.93814	0.90944	0.90666
821.0146@2.282	0.93726	0.92167	0.91816
897.547@3.169	0.93613	0.88965	0.88655
454.9095@10.795	0.93606	1.1794	1.1746
900.2564@2.282	0.93536	0.92137	0.91788
225.1736@5.134	0.93534	1.029	1.0258
481.3133@2.5	0.93509	1.0068	1.0027
801.4818@4.336	0.93501	0.95364	0.95372
278.9194@10.895	0.9332	0.8932	0.88973
857.5924@1.565	0.93167	0.95141	0.94997
771.5738@2.302	0.92996	0.88348	0.8799
851.257@2.458	0.92988	0.92541	0.92397
509.2885@3.537	0.9292	0.9322	0.93469
787.5265@4.472	0.92917	0.91117	0.90837
219.1067@6.265	0.92916	0.88692	0.88346
593.3826@4.917	0.92866	1.0119	1.0128
561.213@5.696	0.92845	0.91637	0.93331
785.155@10.463	0.92723	0.88958	0.89167
189.9428@7.852	0.9268	0.90856	0.90534
693.393@3.96	0.92632	0.91754	0.91542
416.8989@7.851	0.92604	0.87859	0.87587
828.5714@2.281	0.92594	0.87889	0.8813
189.0968@5.425	0.92528	0.87863	0.87511
359.1542@3.226	0.92465	0.87809	0.87693
778.2047@2.662	0.92453	0.90089	0.89962
351.2213@3.111	0.92401	1.0329	1.0312
649.074@2.382	0.92344	0.88628	0.88931
427.1119@9.149	0.92328	0.88031	0.87818
820.2517@2.546	0.92169	0.90577	0.90374
787.2894@2.283	0.92011	0.92796	0.92529
167.0437@5.705	0.91967	0.88696	0.89047
636.5945@1.814	0.91948	1.0295	1.0286
705.231@10.562	0.9183	0.89766	0.89633
327.2906@2.971	0.91818	1.0483	1.0441
562.9634@14.005	0.91812	0.96159	0.95831
705.3789@6.822	0.91804	0.88326	0.88704
342.2649@1.531	0.9174	1.0086	1.0047
657.3342@1.663	0.9169	0.95993	0.95942
482.9743@10.429	0.91584	0.97894	0.99536
118.9421@10.396	0.91361	0.86894	0.86616
153.0605@4.742	0.91346	0.90172	0.89927
608.0798@10.413	0.91219	0.94357	0.94111
508.4815@2.547	0.91216	0.89157	0.89214
417.0732@2.314	0.91196	0.86947	0.87387
324.2543@2.448	0.91124	0.90181	0.89929
719.1992@10.56	0.9111	0.91142	0.90992
516.2957@2.413	0.91063	0.8677	0.86497
420.9331@7.623	0.90995	0.86596	0.86528
616.4079@3.594	0.90916	0.86263	0.86056
687.4445@3.738	0.9087	0.86648	0.86346
180.1801@5.124	0.90858	0.8655	0.8709
264.0466@8.059	0.90801	0.93682	0.93492
267.0476@22.745	0.90791	0.94902	0.94537
128.0352@6.402	0.90772	0.89286	0.89009
635.0157@2.762	0.90758	0.87413	0.87124
869.5817@1.549	0.90687	0.87017	0.86663
846.5901@1.707	0.90682	0.91818	0.9289
854.24@2.297	0.90611	0.89829	0.89541
354.961@7.568	0.90553	0.85964	0.85966
436.0875@6.315	0.90548	0.86322	0.86054
694.6367@1.948	0.90541	1.0246	1.0269
734.2902@2.284	0.90442	0.90092	0.89924
213.0362@7.994	0.90419	0.86334	0.86749
581.5144@2.599	0.90392	0.86652	0.86369
756.3028@2.282	0.90368	0.92685	0.92307
308.8363@2.08	0.90356	0.92408	0.93732
350.9435@2.081	0.90327	0.85835	0.86581
296.2677@3.145	0.90292	0.93489	0.93109
395.353@2.712	0.9029	0.86436	0.86327
314.8373@2.093	0.90271	0.86788	0.87033
299.2591@3.746	0.90261	0.90227	0.90227
451.2663@3.943	0.90211	0.8683	0.86661
574.9936@7.569	0.90131	0.86891	0.86541
435.0839@6.313	0.90126	0.85522	0.87111
629.3715@4.425	0.90114	0.86839	0.86556
584.3853@4.526	0.90107	0.87012	0.86659
904.53@2.439	0.90072	0.85477	0.85264
560.0269@10.928	0.90065	0.99443	0.99151
628.4109@4.517	0.89933	0.85729	0.85727
682.3004@1.514	0.89897	0.97461	0.9736
831.2719@2.28	0.89866	0.87255	0.87134
604.3695@4.609	0.89843	0.86135	0.85783
655.596@1.714	0.89766	0.92464	0.93582
768.2761@2.281	0.89741	0.92859	0.92483
373.2736@3.227	0.89697	1.0056	1.0022
497.4203@2.884	0.89599	0.85022	0.84797
179.0559@4.586	0.89511	1.0234	1.0193
697.6493@1.964	0.89463	0.92365	0.92033
591.573@2.446	0.89286	0.84934	0.84698
417.2991@3.094	0.89225	0.97172	0.98065
816.5711@2.28	0.89107	0.84955	0.84615
490.9367@7.984	0.89032	0.90537	0.92835
669.4572@4.009	0.89024	0.85	0.84939
405.1083@4.691	0.88868	0.86263	0.86497
951.2497@2.396	0.88544	0.89248	0.89774
870.2336@2.284	0.88532	0.88637	0.88328
349.0065@7.896	0.88481	0.94767	0.95345
318.1639@6.079	0.88461	0.85955	0.85617
253.2174@3.411	0.88398	0.86652	0.86636
775.2503@2.48	0.88374	0.95819	0.95561
770.2905@2.281	0.88282	0.86754	0.86596
604.3725@4.076	0.88279	0.84182	0.83863
623.5818@1.809	0.88264	0.88784	0.90293
739.5129@2.297	0.88217	0.90794	0.90426
661.3727@5.088	0.88203	0.93965	0.94077
786.5145@1.548	0.88154	0.95168	0.96479
375.2896@3.328	0.88117	0.88157	0.88333
144.0491@13.988	0.88106	0.8718	0.88926
583.0066@10.927	0.88097	0.9974	0.99464
156.0752@4.541	0.8803	0.85807	0.86417
909.5473@18.063	0.88018	0.89897	0.89568
636.3762@3.693	0.87928	0.8347	0.83728
252.8699@2.097	0.87821	0.92259	0.92895
981.7756@2.064	0.87799	0.91343	0.91817
360.2215@2.994	0.87781	0.84783	0.86074
818.5718@1.713	0.87769	0.92699	0.92441
719.5418@2.318	0.87763	0.86678	0.87234
648.6282@1.916	0.87715	0.83246	0.83553
902.5239@2.44	0.8767	0.83203	0.82865
102.0561@4.891	0.87624	0.89461	0.90379
512.792@10.81	0.87593	0.89825	0.90481
344.2888@2.779	0.87575	1.0311	1.027
103.0859@11.303	0.87515	0.83082	0.83753
624.5029@2.423	0.87407	0.88947	0.88598
570.4491@1.497	0.87379	0.84189	0.84348
388.1723@10.972	0.87358	0.88783	0.8886
869.5791@2.264	0.87045	1.0251	1.0312
672.2899@6.366	0.87019	0.8542	0.85071
868.2195@2.296	0.86967	0.85282	0.84992
172.0416@8.001	0.86881	0.97005	0.97009
738.3027@1.498	0.8677	0.9948	0.99243
666.3449@1.643	0.86747	0.95229	0.94982
865.5765@2.281	0.86692	0.98166	0.9789
229.0207@10.396	0.86664	0.84698	0.84352
467.3315@2.496	0.86636	0.99255	0.98911
625.2184@2.346	0.86631	0.82221	0.82167
657.4019@4.102	0.86599	0.82447	0.82291
440.9485@7.573	0.86441	0.82291	0.82504
481.2307@2.28	0.86154	0.84218	0.83982
811.5212@1.548	0.8612	0.84372	0.84919
910.552@3.144	0.85983	0.82287	0.82647
449.2906@3.159	0.85854	0.87396	0.87423
111.0755@6.883	0.8572	0.83462	0.83243
760.4428@4.749	0.85651	0.8633	0.88164
603.3952@3.76	0.85603	0.81314	0.81116
639.4452@3.942	0.85565	0.81192	0.80895
712.6421@1.947	0.85495	1.0389	1.0504
635.3002@2.283	0.85454	0.8491	0.84767
636.3178@4.598	0.85382	0.97392	0.97035
687.5868@2.251	0.85369	0.84986	0.84643
425.3641@2.706	0.85341	0.86539	0.86507
426.3673@2.707	0.85249	0.84782	0.85313
326.2701@1.514	0.85221	0.8295	0.82771
353.3057@3.328	0.85209	0.86693	0.86531
786.5086@2.297	0.85099	0.81817	0.81589
548.2813@2.323	0.8508	0.8801	0.87879
241.2173@3.461	0.84999	0.87857	0.87738
228.205@3.576	0.84955	0.80689	0.80546
523.3042@3.475	0.84879	0.80585	0.81184
673.4662@2.301	0.84878	0.93431	0.93071
791.4727@18.063	0.84846	0.98934	0.98856
648.461@2.298	0.84779	0.83669	0.85158
650.6097@1.831	0.84632	0.81498	0.83478
317.1394@3.594	0.84612	0.80447	0.83792
164.0022@5.374	0.84526	0.85435	0.85619
312.2987@2.965	0.84458	0.8537	0.85362
384.3565@2.674	0.84428	0.83961	0.83962
747.4921@1.54	0.84408	0.82935	0.85008
878.5905@1.55	0.84367	0.81538	0.81412
254.2207@3.409	0.84351	0.8417	0.84095
789.5284@2.297	0.84313	0.81761	0.82293
186.1579@4.023	0.84281	0.85061	0.85603
788.2613@2.461	0.84268	0.85357	0.85193
580.9547@13.997	0.84261	0.85235	0.85449
641.4076@4.842	0.8414	1.0408	1.0377
338.2388@3.328	0.84132	0.81322	0.81148
819.2938@2.282	0.84087	0.85835	0.8573
575.2481@6.324	0.84078	0.85067	0.84958
730.5576@2.299	0.83993	0.86465	0.86165
587.0297@10.396	0.83986	0.80384	0.80055
298.2747@1.514	0.83981	0.84956	0.84706
113.0617@1.764	0.83806	0.85977	0.85778
394.2704@2.662	0.83761	0.86046	0.86699
412.8738@10.593	0.83648	0.79409	0.80479
773.5934@2.404	0.83646	0.80626	0.80763
101.0719@5.673	0.83541	0.95235	0.96266
758.4787@2.297	0.83502	0.79273	0.79041
175.9413@10.413	0.83459	0.85657	0.85539
540.3769@4.154	0.83454	0.80229	0.79968
492.9709@2.513	0.83394	0.80651	0.80353
113.0608@2.263	0.83387	0.8061	0.80403
109.0657@2.078	0.83379	0.85981	0.85744
559.2709@6.358	0.83321	0.90445	0.90763
674.5716@1.763	0.83303	0.79413	0.81516
789.265@2.461	0.83263	0.85329	0.85131
862.5558@1.548	0.83073	0.79028	0.7915
212.9793@2.281	0.83049	0.80681	0.8042
200.1736@3.86	0.83036	0.81104	0.81968
152.996@4.076	0.82942	0.78877	0.78559
388.999@7.897	0.8294	0.787	0.79656
680.6334@1.932	0.82831	0.94514	0.95998
282.28@2.296	0.8279	0.84881	0.84575
100.0404@7.995	0.82784	0.79375	0.79906
300.9079@10.545	0.82728	0.79059	0.79199
449.1007@6.308	0.82711	0.82766	0.83476
627.4087@4.506	0.82701	0.79394	0.80294
653.4607@3.806	0.82693	0.78474	0.78172
767.4618@1.531	0.82653	0.7846	0.80586
886.5454@2.282	0.82595	0.79215	0.8016
348.221@3.045	0.82442	0.88104	0.88688
846.5894@2.28	0.82431	0.78224	0.8025
284.2241@3.645	0.82389	0.78172	0.8033
644.3885@4.274	0.82387	0.83145	0.8303
206.0494@6.222	0.82218	0.8085	0.80598
854.4898@3.269	0.82025	0.80553	0.8025
855.2432@2.297	0.81889	0.86468	0.86161
479.0246@8.034	0.81876	0.77724	0.77625
385.1803@1.689	0.81831	0.83666	0.84433
838.5578@2.282	0.81821	0.87876	0.87809
1150.7195@2.685	0.81797	0.85628	0.87078
954.7507@2.049	0.81788	0.911	0.90929
668.1923@11.411	0.81753	0.79701	0.79564
286.9737@7.746	0.81746	0.82349	0.82034
290.0232@7.995	0.81741	0.82497	0.82195
979.7635@2.064	0.81738	0.89325	0.89249
296.2596@1.514	0.81733	0.92122	0.92544
673.4292@3.874	0.81676	0.77492	0.77205
656.3555@5.619	0.81661	0.833	0.83537
831.5898@1.656	0.81643	0.8255	0.82435
741.4554@10.218	0.81578	0.78492	0.78336
438.2626@2.662	0.81517	0.77809	0.77556
603.2427@6.346	0.81477	0.77456	0.78379
267.0453@21.306	0.81408	0.92546	0.92644
810.5263@4.407	0.81405	0.79301	0.79049
69.0097@8.427	0.81395	0.77286	0.76975
81.9538@10.429	0.80994	0.78712	0.78839
640.4049@4.808	0.80873	0.7678	0.76518
542.3785@4.152	0.80794	0.78988	0.78763
827.2572@1.365	0.80594	0.79662	0.79648
522.9862@15.203	0.80584	0.97481	0.9757
233.0465@8.667	0.80583	0.76605	0.76311
738.6633@1.964	0.80527	0.88931	0.903
853.2726@1.497	0.80526	0.80993	0.81233
176.9363@10.629	0.80484	0.81885	0.81814
703.5849@1.699	0.80409	0.99803	1.0056
847.2698@2.282	0.80392	0.8412	0.84425
813.4704@10.118	0.80365	0.7655	0.76356
850.5599@1.698	0.80363	0.7632	0.76247
685.4096@10.263	0.80249	0.78905	0.78604
342.2652@3.644	0.80009	0.89285	0.88955
619.3345@18.116	0.79958	0.86972	0.86631
622.3595@3.86	0.79861	0.78806	0.78734
917.2854@2.28	0.79784	0.87435	0.87257
524.3069@3.464	0.7959	0.77004	0.77003
726.514@1.763	0.79566	0.85281	0.8823
654.4516@4.327	0.7937	0.77365	0.77604
300.2905@1.505	0.79299	0.7634	0.76029
798.5203@1.548	0.79281	0.82438	0.83644
537.4879@18.08	0.79242	0.83703	0.8338
117.0748@4.515	0.79221	0.86853	0.87958
98.9494@3.114	0.79158	0.7577	0.75619
585.3041@2.28	0.79085	0.7798	0.78042
791.5462@1.548	0.79055	0.76212	0.76959
873.544@1.529	0.78995	0.99721	0.99317
574.3609@4.089	0.78861	0.74887	0.74683
708.6514@1.948	0.78814	0.92577	0.93436
345.1779@6.17	0.78781	0.80413	0.80214
93.0348@2.28	0.78714	0.77237	0.77067
399.0379@7.996	0.7865	0.7719	0.78967
887.2788@2.281	0.78615	0.8601	0.85917
725.6516@1.947	0.78586	0.85785	0.8599
348.2291@2.596	0.7854	0.82895	0.84634
453.8256@10.826	0.78522	0.80888	0.83195
108.9017@6.292	0.78514	0.74912	0.76228
776.5247@2.285	0.7847	0.77544	0.77579
246.9812@7.733	0.78439	0.74491	0.74258
784.282@2.284	0.78424	0.77369	0.77232
355.9951@7.996	0.78389	0.7918	0.7931
233.1026@10.347	0.78223	0.77671	0.77527
409.0405@11.6	0.78183	0.81819	0.81606
637.3083@2.433	0.78178	0.87266	0.87068
368.9539@2.081	0.78163	0.97843	0.98079
722.6671@1.964	0.78149	0.82987	0.84061
393.2502@3.194	0.78118	0.85848	0.85978
481.4618@2.515	0.78092	0.85694	0.85344
574.2574@6.338	0.78056	0.76987	0.76724
511.4673@1.432	0.77956	0.76667	0.77495
152.0829@6.9	0.77906	0.85392	0.85178
668.6187@2.282	0.77821	0.79274	0.79096
59.0143@4.675	0.77798	0.80339	0.80221
59.0143@1.515	0.77565	0.81918	0.82029
536.5487@2.485	0.77517	0.86585	0.86324
588.3765@3.926	0.77478	0.73561	0.73361
241.1192@5.34	0.77429	0.73461	0.73208
199.0728@6.229	0.77372	0.74181	0.73999
278.1872@2.993	0.77287	0.76677	0.76364
609.083@10.412	0.77168	0.84429	0.84194
678.3618@6.887	0.77013	0.74812	0.74539
770.6123@1.781	0.76967	0.78875	0.7955
378.4245@17.997	0.76843	0.73192	0.74308
784.6305@1.698	0.76809	0.72946	0.74798
310.9348@7.852	0.768	0.7465	0.7442
442.2069@2.529	0.76772	0.82455	0.86168
168.0244@8.429	0.76761	0.73133	0.72838
814.5545@1.565	0.76755	0.75236	0.75846
515.4068@2.298	0.76731	0.75991	0.75965
571.27@6.289	0.76689	0.95141	0.95584
754.5377@1.681	0.76674	0.73385	0.73735
154.062@6.805	0.76659	0.75466	0.75705
702.5383@2.416	0.76656	0.73341	0.76772
871.0139@2.282	0.76629	0.75234	0.74937
671.5603@1.714	0.76605	0.75137	0.7485
313.2943@2.281	0.76601	0.78139	0.77984
203.8317@6.091	0.7648	0.80254	0.79972
312.172@2.396	0.76318	0.75969	0.75678
893.583@1.531	0.76202	1.0775	1.0744
793.5574@2.296	0.76186	0.7288	0.72826
980.7674@2.064	0.76129	0.8246	0.82589
683.4538@4.307	0.76099	0.79339	0.79501
592.4349@2.363	0.76081	0.96215	0.97293
860.2235@2.43	0.76071	0.79774	0.79755
328.9843@7.65	0.76044	0.7566	0.75456
662.6447@1.947	0.75986	0.76808	0.76508
688.4459@3.743	0.75952	0.74199	0.73908
88.0404@6.274	0.75835	0.99689	0.99494
222.077@3.374	0.75776	0.76256	0.76324
407.2814@2.496	0.7573	0.73539	0.73269
519.9705@2.38	0.75658	0.75484	0.75196
1081.7172@2.417	0.75654	0.7178	0.74187
841.4875@3.291	0.75648	0.84462	0.84132
466.4703@2.556	0.75638	0.72588	0.75136
802.6409@2.031	0.7558	0.72692	0.72399
994.7829@2.064	0.75542	0.84452	0.84528
532.9827@7.593	0.75504	0.80372	0.80253
652.2616@2.546	0.7538	0.73143	0.72851
796.5813@2.298	0.75272	0.83435	0.84313
523.3598@2.413	0.75105	0.72388	0.72453
856.5901@2.28	0.75088	0.71243	0.71713
894.589@1.748	0.75017	0.75018	0.78303
876.5619@1.531	0.74992	0.95469	0.95661
965.7481@2.048	0.7491	0.7922	0.79166
772.5205@2.529	0.7489	0.89583	0.89755
145.0618@5.69	0.74865	0.7482	0.74996
827.4714@3.328	0.74811	0.80848	0.80646
554.3926@3.975	0.74757	0.71121	0.71091
830.6713@2.047	0.74716	0.76871	0.77484
834.5205@3.328	0.74677	0.72396	0.72112
667.6096@1.937	0.74676	0.85734	0.86488
759.5738@2.313	0.74662	0.71189	0.71322
197.0758@6.902	0.74598	0.71559	0.71413
515.279@6.357	0.74593	0.71435	0.74351
197.9578@6.365	0.74569	0.87128	0.87523
817.175@10.552	0.74502	0.80541	0.80276
785.6347@2.044	0.74487	0.73299	0.73586
198.9544@6.361	0.74368	0.7378	0.74809
368.9768@7.7	0.7435	0.75713	0.7628
764.5236@1.664	0.74333	0.73427	0.73645
636.2972@1.515	0.74332	1.0501	1.0466
684.6096@1.751	0.74195	0.71106	0.71574
584.4182@4.258	0.74123	0.71389	0.71161
653.3671@5.69	0.74091	0.70373	0.70872
340.2873@3.06	0.74073	0.86806	0.86491
795.501@4.411	0.74056	0.72387	0.72105
567.6031@17.95	0.73885	0.70224	0.70235
818.2921@2.282	0.73883	0.74562	0.74642
571.1658@3.328	0.73848	0.7936	0.79086
333.0596@7.516	0.73579	0.73719	0.73544
356.8369@10.715	0.73549	0.72698	0.7319
759.4822@2.298	0.73462	0.72636	0.73336
353.2207@3.128	0.73429	0.87981	0.87981
740.674@1.964	0.73181	0.96161	0.96582
479.4456@2.634	0.73101	0.6941	0.69258
158.1268@4.359	0.73073	0.81674	0.82279
889.2581@2.396	0.7304	0.74568	0.74571
864.5737@2.281	0.73014	0.69303	0.70466
171.0064@10.396	0.72944	0.81749	0.81493
667.3223@1.648	0.72907	0.80934	0.81351
507.3689@2.381	0.72823	0.86816	0.8646
814.2483@2.29	0.72816	0.7124	0.71334
541.3798@4.157	0.72809	0.69423	0.69211
816.5725@1.648	0.72705	0.76871	0.78609
642.2252@2.499	0.72617	1.0049	1.0109
504.9516@7.552	0.72592	0.77994	0.77873
790.5439@1.565	0.72582	0.92307	0.91937
111.0819@4.538	0.7256	0.74188	0.75142
527.0162@18.047	0.72423	0.6877	0.68562
688.5862@2.218	0.72283	0.76465	0.7629
289.2282@3.859	0.72014	0.75887	0.76592
654.6042@1.78	0.72012	0.68342	0.68723
328.2495@3.759	0.71993	0.85053	0.84744
319.7714@17.997	0.71956	0.83765	0.83912
709.6553@1.963	0.71908	0.82702	0.8322
816.2876@2.323	0.71881	0.79492	0.79334
461.9597@8.001	0.71857	0.84428	0.85023
426.2528@4.059	0.71833	0.68195	0.67977
1077.0176@2.28	0.71824	0.69798	0.69532
588.0332@10.396	0.71793	0.68406	0.68449
653.6168@1.855	0.71791	0.73544	0.74606
380.2546@3.127	0.71769	0.70125	0.70183
219.8457@6.076	0.71762	0.73519	0.73414
764.1889@2.702	0.717	0.80883	0.80675
757.5599@2.299	0.71647	0.69853	0.69618
403.2849@3.128	0.71576	0.96507	0.9628
192.9032@17.165	0.71534	0.71909	0.73395
846.4402@1.581	0.71511	0.68979	0.70216
92.9279@6.309	0.71474	0.85389	0.86629
161.0651@8.061	0.71466	0.76966	0.7796
846.2674@2.281	0.71423	0.72565	0.72465
182.0435@8.061	0.71353	0.67738	0.67469
716.4329@4.276	0.71299	0.68024	0.68191
1170.7542@2.282	0.71264	0.67896	0.67669
659.4132@4.007	0.71246	0.67739	0.67615
311.2955@2.962	0.71244	0.82487	0.82225
996.011@2.081	0.71243	0.79258	0.80447
679.5572@1.698	0.7114	0.68158	0.69701
157.1234@4.359	0.71103	0.80524	0.81163
875.5642@3.311	0.70994	0.73618	0.73519
142.0203@7.564	0.70918	0.67688	0.67586
434.2801@3.721	0.70912	0.68407	0.68165
856.2419@2.297	0.70855	0.68224	0.68532
85.0298@11.309	0.70833	0.67252	0.67909
561.2481@10.579	0.70645	0.82361	0.82176
681.492@3.514	0.70636	0.67064	0.66837
199.1704@3.86	0.70614	0.71849	0.72761
172.1423@4.176	0.70582	0.75837	0.765
784.1499@10.462	0.70489	0.6714	0.6698
676.4922@2.298	0.70363	0.74111	0.7423
600.9699@7.569	0.70332	0.6719	0.673
744.4725@1.548	0.70225	0.71345	0.73734
717.6018@1.745	0.70178	0.69287	0.69088
661.4618@2.298	0.70149	0.75994	0.75683
301.966@10.429	0.70147	0.67062	0.66797
326.2725@3.262	0.70092	0.81715	0.81855
412.3882@2.596	0.70088	0.66941	0.68012
719.3357@6.345	0.69965	0.67089	0.69338
241.2171@21.423	0.69879	0.71031	0.71599
814.6685@2.045	0.69782	0.74975	0.74731
549.525@2.496	0.69671	0.6729	0.67073
241.085@4.941	0.69663	0.72991	0.72813
385.0121@10.712	0.69523	0.67287	0.68422
606.3941@4.764	0.69424	0.73156	0.73306
604.2458@6.351	0.69423	0.67792	0.67691
196.0379@2.546	0.69359	0.75603	0.75412
542.1381@11.01	0.69325	0.7366	0.73422
410.9874@7.596	0.69311	0.67611	0.67363
293.9973@11.306	0.69298	0.73192	0.73779
258.242@3.328	0.69292	0.73603	0.73352
381.3373@2.795	0.69246	0.80914	0.80594
213.1858@3.738	0.69165	0.66222	0.66918
366.2837@2.463	0.69147	0.68035	0.69383
556.3715@4.359	0.69114	0.68556	0.6831
594.7477@10.662	0.69109	0.74363	0.76659
546.8246@7.888	0.69046	0.66948	0.66822
494.9635@7.884	0.68926	0.72812	0.73384
196.0254@7.524	0.6891	0.6734	0.67156
504.3048@2.5	0.68892	0.75793	0.76073
873.5484@3.261	0.68816	0.65334	0.6536
136.0165@4.056	0.68805	0.65284	0.6513
228.9318@8.034	0.68802	0.85545	0.86143
192.0235@11.301	0.68791	0.68514	0.69302
312.8367@17.93	0.68735	0.7653	0.76274
827.618@1.997	0.68698	0.8509	0.85292
791.3641@21.14	0.68674	0.71594	0.71368
797.5843@2.298	0.6858	0.6528	0.69256
163.04@5.419	0.68502	0.69974	0.70156
416.8412@10.562	0.68454	0.65143	0.66451
898.5518@3.161	0.68295	0.64799	0.64738
944.3789@1.365	0.68265	0.68695	0.6945
450.781@2.099	0.68166	0.66277	0.66064
279.009@7.999	0.68108	0.6569	0.66406
441.3697@2.298	0.68103	0.64918	0.65783
619.3785@4.432	0.68091	0.64796	0.64802
147.0856@6.281	0.68047	0.66687	0.66908
283.2651@3.128	0.68037	0.77058	0.76807
289.0109@8.048	0.68025	0.65699	0.65578
610.7989@10.546	0.67928	0.67441	0.67193
733.2023@2.579	0.67923	0.74174	0.74114
642.569@1.814	0.67915	0.90345	0.90402
365.2368@3.001	0.67813	0.89474	0.89113
270.9423@7.814	0.67781	0.65536	0.65465
774.4734@4.245	0.67757	0.65054	0.64791
483.2749@9.346	0.67666	0.68397	0.68665
664.1178@10.445	0.6765	0.94262	0.94461
530.8031@10.826	0.67628	0.7747	0.77164
361.2366@18.047	0.67425	0.66014	0.66669
396.2184@2.314	0.67338	0.75132	0.75726
346.2387@3.362	0.6729	0.74155	0.75906
589.3794@3.926	0.67283	0.63983	0.63884
328.0585@9.368	0.67219	0.63775	0.63515
402.9947@10.413	0.67189	0.70435	0.70209
185.1546@4.026	0.6718	0.69243	0.7008
884.545@1.622	0.67166	0.6608	0.65911
827.5431@2.283	0.67104	0.68301	0.68025
738.5128@3.743	0.67062	0.82046	0.82663
121.0885@4.524	0.67035	0.63638	0.63395
141.0921@3.261	0.66975	0.77279	0.7815
655.3061@2.435	0.66962	0.79799	0.80262
693.6597@1.997	0.66933	0.76094	0.76129
97.9606@10.429	0.66883	0.6523	0.65094
234.1577@2.199	0.6687	0.65897	0.65678
228.2048@2.534	0.66863	0.77904	0.77595
415.8464@10.595	0.66853	0.68144	0.69921
265.148@2.701	0.66835	0.71014	0.72133
606.334@4.059	0.66797	0.63954	0.63725
585.3613@4.956	0.66747	0.64684	0.65038
811.5305@4.391	0.66715	0.6349	0.63334
144.1111@4.575	0.66678	0.81179	0.81303
373.9556@17.88	0.66657	0.63245	0.63082
465.4312@2.662	0.66549	0.63796	0.63633
698.4456@4.577	0.6648	0.80249	0.79925
681.6292@1.947	0.66448	0.7404	0.74146
751.5125@1.573	0.66422	0.76822	0.76508
767.5994@2.43	0.6639	0.66241	0.65983
460.3028@18.071	0.66384	0.69548	0.69271
162.8393@6.305	0.66354	0.80956	0.81312
711.4653@10.331	0.66317	0.63686	0.63498
575.3639@4.089	0.66232	0.63273	0.63254
417.0731@0.168	0.66211	0.70183	0.70591
634.4454@2.298	0.66209	0.75967	0.76811
1078.0203@2.28	0.66199	0.64439	0.64194
603.368@4.44	0.66003	0.64347	0.6456
528.2298@6.304	0.65998	0.68191	0.67925
522.042@10.413	0.65917	0.63343	0.64475
436.8061@10.669	0.659	0.64881	0.64828
656.4014@10.248	0.65879	0.63891	0.64647
258.836@6.323	0.65864	0.81277	0.814
313.1131@5.688	0.65815	0.62443	0.6347
446.9324@10.429	0.65812	0.6785	0.67884
955.7578@2.048	0.65774	0.74721	0.74837
786.6387@1.935	0.65754	0.69882	0.69753
143.1076@4.575	0.6568	0.71857	0.7258
677.5676@1.72	0.65625	0.63283	0.63024
688.403@4.642	0.6559	0.77143	0.76852
535.0391@10.413	0.65512	0.77245	0.76935
663.4225@2.678	0.65474	0.83639	0.84729
354.2063@2.626	0.65436	0.68812	0.6944
888.2544@2.394	0.65412	0.71189	0.71315
771.2943@2.284	0.65363	0.64436	0.64363
824.543@1.714	0.65336	0.62152	0.6191
968.7651@2.062	0.65333	0.74758	0.75435
122.9674@8.332	0.65319	0.61987	0.61766
686.2971@2.296	0.65304	0.78838	0.78539
665.6283@1.781	0.65259	0.62146	0.64455
683.4696@4.071	0.65245	0.62337	0.62092
715.6155@1.747	0.65199	0.85237	0.8497
746.423@4.891	0.65161	0.78961	0.79949
466.4341@2.667	0.65158	0.70323	0.70044
381.2318@3.294	0.65042	0.76716	0.76434
222.0361@8.05	0.65013	0.6258	0.62994
704.4009@4.75	0.64868	0.61665	0.6416
855.5157@10.152	0.64847	0.70181	0.70731
705.4025@3.879	0.64787	0.62344	0.62171
323.2955@2.904	0.64756	0.79085	0.78902
394.864@10.927	0.64755	0.64265	0.65216
675.4812@2.299	0.64727	0.76198	0.76364
472.8229@10.683	0.64693	0.6639	0.66118
582.1294@11.576	0.64687	0.74237	0.7401
181.0061@7.551	0.64629	0.67249	0.66974
242.2207@3.461	0.64604	0.71676	0.71484
873.1866@10.561	0.64592	0.63238	0.63658
750.2732@2.296	0.6449	0.69828	0.69865
768.4852@10.233	0.64462	0.65532	0.66345
506.2913@2.365	0.64458	0.75527	0.75326
441.2034@2.529	0.64452	0.7268	0.76545
1057.0139@2.282	0.64445	0.61142	0.61028
982.7806@2.064	0.64434	0.75386	0.763
655.4415@4.186	0.64418	0.61229	0.61012
977.0256@2.28	0.64402	0.64713	0.64454
196.0254@4.825	0.64351	0.6106	0.65852
195.0692@3.291	0.64348	0.61081	0.61023
555.3954@3.975	0.64345	0.61339	0.61503
660.5553@2.218	0.64323	0.61195	0.63055
643.3863@4.272	0.6431	0.61109	0.61009
923.2191@2.425	0.64297	0.65401	0.65444
782.4775@2.297	0.64291	0.65297	0.6546
560.3451@4.291	0.64261	0.61586	0.61355
809.5502@3.829	0.64123	0.73299	0.7355
953.7464@2.048	0.64061	0.7162	0.71802
139.1127@4.359	0.64008	0.85747	0.86363
900.5415@1.672	0.6376	0.61644	0.65213
833.5173@3.341	0.63697	0.60433	0.60564
146.0647@5.69	0.63689	0.60598	0.62067
625.4296@4.076	0.63658	0.60459	0.60281
881.581@1.714	0.63634	0.6195	0.61755
926.7194@2.047	0.63627	0.63526	0.63267
497.0969@11.75	0.63623	1.0085	1.0043
116.9283@0.085	0.63604	0.62057	0.6316
250.1449@2.641	0.63565	0.60826	0.60593
800.3177@1.469	0.63532	0.7268	0.72688
887.4592@10.959	0.63494	0.60241	0.60177
748.0104@10.396	0.63493	0.63032	0.63887
697.616@1.73	0.63446	0.80219	0.80243
876.5676@3.308	0.63391	0.73073	0.73443
254.249@1.514	0.63375	0.67786	0.67626
967.7607@2.064	0.63293	0.71025	0.7201
879.5939@1.635	0.63197	0.63028	0.63257
667.4762@3.66	0.63188	0.60047	0.59843
397.2256@2.601	0.63188	0.67337	0.68057
266.2851@1.515	0.63142	0.60307	0.60106
599.1955@7.302	0.63074	0.62723	0.6362
292.2282@1.515	0.63069	0.71522	0.71737
678.2359@10.513	0.63047	0.59846	0.60481
374.8475@10.713	0.63024	0.77881	0.77854
952.7363@2.047	0.6301	0.64159	0.63971
282.0389@10.396	0.62981	0.60506	0.605
530.9675@2.335	0.62952	0.59728	0.60841
239.2366@18.047	0.62863	0.67514	0.67461
510.3538@3.128	0.62858	0.61744	0.61998
655.3514@5.69	0.62813	0.6743	0.68063
827.5497@1.548	0.62758	0.68273	0.69855
441.2529@2.613	0.62722	0.65738	0.66434
838.29@1.498	0.62603	0.63987	0.63732
129.8926@6.399	0.62593	0.59594	0.63432
1147.7215@2.28	0.62588	0.60851	0.62404
890.5636@1.616	0.62506	0.60373	0.63169
494.3242@2.479	0.62447	0.64029	0.63816
775.5497@2.579	0.62353	0.69407	0.69331
766.5384@2.297	0.62278	0.72677	0.7238
820.5904@2.3	0.6226	0.79506	0.79229
503.2201@6.354	0.62188	0.67713	0.69459
255.0108@10.695	0.62138	0.59586	0.59418
328.2939@2.968	0.62104	0.7293	0.73957
389.271@3.055	0.62051	0.62574	0.6254
860.6019@2.033	0.62025	0.62363	0.62486
310.1774@2.64	0.61917	0.67043	0.67604
210.9734@6.294	0.6187	0.73513	0.73534
255.9139@10.682	0.61829	0.70153	0.70176
654.4617@3.809	0.6175	0.69916	0.69641
411.3478@11.013	0.61713	0.58807	0.58838
735.2945@2.296	0.61712	0.71192	0.71034
262.9763@2.282	0.6161	0.67362	0.67117
755.5532@2.297	0.61521	0.60249	0.60006
659.5583@1.762	0.61339	0.89757	0.89867
211.974@6.321	0.61164	0.60352	0.63174
267.1469@2.729	0.6113	0.66352	0.67487
776.5528@2.579	0.61128	0.66858	0.66801
599.377@4.841	0.61104	0.61531	0.61383
802.2774@2.301	0.61059	0.73338	0.73047
718.6076@1.764	0.61041	0.58121	0.57964
850.2992@1.448	0.60989	0.78608	0.78302
777.5555@2.579	0.6094	0.64903	0.64689
402.3004@2.971	0.60804	0.81933	0.81747
283.4143@17.964	0.60784	0.82195	0.82903
787.512@2.297	0.6077	0.63101	0.62913
449.2893@2.629	0.60654	0.62618	0.62757
706.5956@1.706	0.6055	0.57731	0.58252
722.1825@10.561	0.60516	0.57717	0.57845
390.129@6.354	0.60486	0.63995	0.63755
785.4965@2.298	0.60417	0.57554	0.57319
534.3031@2.284	0.60396	0.63284	0.63058
716.2845@2.297	0.60385	0.69221	0.69124
611.4139@4.259	0.60362	0.57391	0.57274
398.2298@2.612	0.6026	0.62831	0.63827
535.3998@2.334	0.60234	0.72419	0.72148
296.8701@10.679	0.60118	0.57435	0.57206
621.4401@2.765	0.59985	0.56939	0.56711
825.5466@2.282	0.59966	0.84651	0.84801
674.3911@4.666	0.59962	0.64097	0.6401
526.3614@4.343	0.59956	0.57726	0.57532
318.98@2.346	0.59936	0.5696	0.56727
343.2682@3.645	0.59869	0.59169	0.59158
782.3275@2.282	0.59845	0.63403	0.63253
316.8707@10.643	0.59831	0.59592	0.61264
527.3642@4.344	0.59735	0.56675	0.56474
855.5735@2.28	0.59694	0.9027	0.92257
649.314@1.648	0.59671	0.66078	0.67111
187.1087@4.874	0.59649	0.56691	0.5681
476.2783@2.579	0.59618	0.60455	0.60459
754.2969@2.28	0.59592	0.6621	0.66073
908.0262@2.282	0.59564	0.56532	0.56708
386.9661@10.445	0.59549	0.75585	0.76231
378.2317@3.285	0.59536	0.73614	0.73844
546.3293@4.457	0.59507	0.6423	0.64216
837.1674@10.561	0.59505	0.60893	0.60864
838.5552@4.357	0.595	0.58017	0.58762
472.2473@3.957	0.59498	0.63259	0.63293
863.5588@1.631	0.59424	0.6014	0.60341
171.1391@4.176	0.59264	0.65873	0.67136
1105.6934@2.463	0.59259	0.56707	0.5687
1000.5741@1.53	0.59219	0.65919	0.66456
353.2025@2.617	0.59159	0.6318	0.6398
475.2666@3.892	0.59145	0.59029	0.59444
684.4616@2.298	0.591	0.65097	0.65749
685.574@1.706	0.59096	0.94269	0.94229
690.3748@10.296	0.5909	0.69925	0.71752
227.0937@5.474	0.59065	0.66298	0.67828
367.2159@3.441	0.59031	0.80089	0.79812
607.5863@1.822	0.59026	0.63491	0.63757
993.7796@2.064	0.5893	0.68349	0.69024
802.5552@1.715	0.58895	0.93665	0.93353
561.3478@4.292	0.58847	0.56516	0.56305
266.1512@2.724	0.58694	0.62477	0.64142
669.1634@1.498	0.5854	0.62829	0.63248
583.3827@4.526	0.58469	0.59313	0.59429
826.5485@2.282	0.58439	0.62867	0.62672
770.5702@2.308	0.58302	0.57198	0.57838
300.8634@10.645	0.58236	0.62547	0.65942
755.3@2.282	0.58224	0.66582	0.66409
642.9513@2.33	0.58155	0.89863	0.90212
645.3975@4.192	0.58137	0.55176	0.54954
939.7315@2.047	0.58102	0.64936	0.64784
712.6937@10.792	0.58019	0.55895	0.58883
676.379@6.97	0.57966	0.59317	0.5951
325.1077@5.673	0.57926	0.56998	0.5778
437.3267@3.893	0.57849	0.71969	0.71708
264.0395@10.396	0.57711	0.54888	0.5481
102.0561@7.995	0.57678	0.55734	0.56076
845.6043@2.28	0.57623	0.66629	0.66857
515.7805@10.681	0.57614	0.55064	0.54839
329.0933@2.219	0.57585	0.54676	0.5745
606.5833@1.815	0.5752	0.72838	0.7317
721.1811@10.576	0.5747	0.58695	0.61209
470.2571@6.36	0.57461	0.72734	0.72911
518.9671@2.38	0.57326	0.58112	0.58037
593.5709@1.731	0.57322	0.75466	0.75488
252.87@17.914	0.57302	0.54434	0.55939
711.6344@1.93	0.57286	0.73287	0.74281
672.1393@1.498	0.57279	0.64147	0.65302
835.0009@2.513	0.5726	0.56271	0.56335
369.3379@2.724	0.57143	0.60597	0.6095
284.2679@3.128	0.57129	0.71384	0.71145
450.443@1.432	0.57078	0.63595	0.63692
1007.794@2.064	0.56945	0.75559	0.75611
[truncated: 1,285 more rows]
