# Supplementary material for: An alternative food source for metabolism and longevity studies in Caenorhabditis elegans
Source: Commun Biol. 2021 Feb 26;4:258. doi: 10.1038/s42003-021-01764-4 (PMC7910432; doi:10.1038/s42003-021-01764-4)
Supplement: Supplementary file 5 — Supplementary Data 3 [file 42003_2021_1764_MOESM5_ESM.xls]

## Sheet: Supplementary Data 3
Name	Group	2-/3-Phosphoglycerate	3-Phospho-serine	6-Phospho-D-gluconate	Acetyl-CoA	Acetylphosphate	Adenosine	ADP	ADP-D-glucose	Agile2	Alanine	alpha-ketoglutarate_13C4	AMP	AMP_13C10_15N5	Arginine	Asparagine	Aspartate	ATP	ATP_13C10_15N5	Citrate/isocitrate	Citrate_13C6	Citrulline	CMP	CoA	Creatine	Creatinine	CTP	Cystathionine	Dihydroxy-acetone phosphate	D-Rib(ul)ose-5-phosphate	Erythrose-4-phosphate	FAD	FMN	Fructose 1,6-bisphosphate	Fructose 1,6-bisphosphate_13C6	GDP	Gluconate	Glucosamine-1-P/6-P	Glutamate	Glutamate_13C5	Glutamine	Glycerol-3-phosphate	Glycine	GMP	GTP	Hexose (glucose etc.)	Hexose phosphate_13C6	Hexose-phosphate	Histidine
Live OP50 1	Live OP50	17553	3878	5981	4239	9404	6373	143145	30723	111075	17730	7464	43858	83205	320743	81313	16922	405937	290182	147133	78565	29531	1843	7468	12627	3454	19113	44093	191137	11853	7483	13447	9568	9520	19108	18919	78786	26261	92450	11666	1077228	207988	14067	11017	64889	66216	363006	83877	1218092
Live OP50 2	Live OP50	17078	4440	6309	2528	11445	7829	377950	10439	122992	18546	7138	184568	81022	306153	88617	11184	258219	248010	187270	86671	32404	1593	8302	14667	2630	14109	45998	196940	13352	7837	13060	10380	11949	17555	44071	82918	26578	104191	11214	1133931	226459	19333	24940	41181	72256	348331	84589	1344393
Live OP50 3	Live OP50	17630	3317	10256	5779	16704	9270	448061	10443	82776	22926	10092	299634	73075	325321	99484	13790	227317	281180	183230	93229	16035	1061	3191	12072	3196	10190	54430	203334	16074	15847	13016	10626	18353	32755	49714	96628	50017	120425	11735	1199701	177871	17666	43071	27900	76283	390368	145864	1406905
Live OP50 4	Live OP50	19610	3683	8101	4237	17543	6908	562376	10609	143760	22764	5631	266644	74624	296261	92126	16032	337122	276498	194678	78965	21751	241	11842	17154	1993	16945	53377	185745	14669	10841	15352	8909	14926	16797	74121	88599	27322	109363	11717	1192700	224852	20405	45572	51887	73721	358997	99608	1571915
Mock-Treated OP50 1	Mock-Treated OP50	15956	4772	8873	11973	13312	11645	127414	38176	39694	21219	10715	43281	91192	361430	101868	11934	429059	276465	188496	102879	22698	1661	4793	12990	10072	17959	67780	187322	14205	15182	12823	7459	20729	22009	23466	93319	37254	147279	16049	1165719	195377	36425	15553	65743	74776	417787	144902	1506461
Mock-Treated OP50 2	Mock-Treated OP50	16482	1736	3664	8146	5327	7289	106557	29724	44913	9772	8120	30135	85709	338454	52779	7218	403394	333309	130786	90915	7698	2238	1329	6464	2690	21234	39621	187643	12649	5555	9916	9134	8336	29065	25115	54283	22346	68604	12439	739181	124105	13657	15141	108556	46665	365242	59780	996387
Mock-Treated OP50 3	Mock-Treated OP50	14443	3812	7938	13607	15061	11827	139447	37465	58526	19189	8020	46546	81802	337333	80323	11639	524588	328543	144913	84200	13156	2985	1985	10368	3470	28374	53656	156811	11612	16077	13614	11274	24601	27589	29218	79913	46817	108743	13003	1000323	167293	22492	20295	120928	66295	409615	161559	1202783
Mock-Treated OP50 4	Mock-Treated OP50	17980	3798	5475	7420	12052	9129	130895	43772	93483	17145	8554	42433	78786	305568	68770	12975	442446	281879	180589	94728	15452	1695	7677	11285	1533	21913	50503	156510	12573	9760	15174	9763	11024	24462	23777	79239	21036	110021	11696	1153887	220881	16587	18695	84612	71130	353095	86309	1460424
UV-Treated- 5 min 1	UV-Treated- 5 min	15136	4104	9645	10393	11829	15165	150830	23868	44214	21067	9440	48545	80440	316950	82627	5658	593423	322016	187336	84096	13788	3024	1887	9200	3596	34274	54742	187063	13430	11218	13751	9234	16989	16522	33141	85458	40611	116899	13742	1093740	214756	18656	23428	138234	66685	366630	121690	1331511
UV-Treated- 5 min 2	UV-Treated- 5 min	16398	3057	5793	4476	10445	9240	119162	19313	66231	21738	8030	44313	73529	311366	96946	6065	372092	235376	161266	78400	13368	1850	7100	12167	3511	21400	52472	173080	10618	7074	13904	6262	11999	13609	16774	73365	28125	120550	11597	1200750	276472	23222	17056	64229	84224	325567	86339	1404156
UV-Treated- 5 min 3	UV-Treated- 5 min	14744	2531	7995	11207	9897	14098	172173	25887	52365	22759	6556	59429	79454	285298	74983	4965	653468	375717	176331	76066	15419	3143	479	11769	4277	38915	46101	183711	12536	10349	16488	8117	12684	27470	41248	82570	35133	121217	11490	1083184	239938	18546	26021	177477	72689	368516	106755	1352685
UV-Treated- 5 min 4	UV-Treated- 5 min	14189	3850	6164	13377	12306	13095	130090	20490	53000	18819	10430	49369	86126	308459	82125	3999	527066	322685	169962	87090	18588	3297	739	10434	10765	27101	51390	188013	15447	8941	13238	6442	12216	21582	29403	69332	29660	112340	14101	1025801	210321	17785	21861	105873	62300	380797	94912	1255482
UV-Treated- 10 min 1	UV-Treated- 10 min	18016	2742	5714	11094	14893	9311	149025	24849	56204	20362	8293	49846	77434	295593	63970	6564	589813	339046	177310	81102	19965	3512	5446	11095	8786	36150	43486	166734	10024	8012	14454	8526	9879	23251	33681	72790	24196	109259	9155	1033515	286284	18101	21526	160117	70443	328274	81896	1360280
UV-Treated- 10 min 2	UV-Treated- 10 min	19784	2824	3727	10055	12794	4318	121921	23809	54783	18025	7289	45732	79860	319979	61073	4547	356220	297462	147463	84896	30035	2105	4185	9300	1019	21004	43683	176903	10956	6676	12880	7659	8301	21113	21336	67785	18101	99704	12148	1021092	299222	15470	19261	82573	69661	339924	65890	1278595
UV-Treated- 10 min 3	UV-Treated- 10 min	16059	2917	5464	7600	10641	9246	122844	23771	57823	16823	8139	36372	78874	337021	68649	6789	369476	303038	157172	82294	24918	1982	3872	9459	2414	22328	42217	184972	12924	6417	11976	9017	10764	25146	25633	65155	22527	88812	11633	1056265	282143	17054	20629	81492	70467	362773	70974	1300577
UV-Treated- 10 min 4	UV-Treated- 10 min	14135	3734	7548	9972	12024	8530	144697	24436	75895	17340	7862	41080	83231	317842	76176	6400	623590	333871	185514	81873	22520	2405	5418	12085	3543	30856	53380	172916	12985	11945	15358	6296	23869	20353	28492	85690	38545	122229	12348	985790	220997	18745	15379	120510	69714	383942	129333	1362898
0.25% PFA-Treated 1	0.25% PFA-Treated	16588	2351	4395	7001	6430	5479	89477	5691	41677	10618	6661	28500	82730	325131	46865	3051	267594	324322	100209	89853	21100	914	2192	4589	2184	13527	34437	197588	12668	5207	7937	8600	7337	23672	17460	36095	25182	49237	10436	742910	155375	11372	12349	70704	31881	360406	45316	790579
0.25% PFA-Treated 2	0.25% PFA-Treated	17431	1543	2409	7171	8682	6450	133799	8499	33091	10304	7162	30955	79547	308017	47182	3102	413052	339848	117534	86667	22438	1368	1920	5752	4074	21906	35228	182343	10247	4467	9372	8996	8275	27014	27552	45775	27992	53402	10830	839606	162768	11031	14515	114639	32215	347469	43000	844587
0.25% PFA-Treated 3	0.25% PFA-Treated	11912	3577	6755	7567	11426	6490	133675	7457	21802	12922	7120	30345	78955	321948	59839	3287	471535	338873	123829	78086	26234	1734	1500	4077	1089	23893	41210	169837	13006	11952	11786	11856	14015	21380	29061	47773	42956	59700	11904	889549	161918	14672	13282	135768	33191	374508	75870	925633
0.25% PFA-Treated 4	0.25% PFA-Treated	17875	1922	5948	6766	5843	3540	104156	5710	32703	10031	9672	27373	73691	301034	44047	2881	365127	322490	111362	91524	22963	1477	2022	3709	2666	21355	29440	189524	10633	2998	8486	10174	7292	44233	24154	33948	24198	41824	10292	753207	160569	8815	13876	111458	30948	337070	44150	801216
0.5% PFA-Treated 1	0.5% PFA-Treated	15887	2082	3397	7979	9364	1048	104700	7208	26439	10230	7234	30042	84137	329036	64925	1884	299460	275952	85396	82040	16492	859	1101	3257	7372	13831	38579	169020	10159	4858	8466	9332	8116	21093	19673	41059	32064	56924	12397	754589	129107	12471	9183	68107	25128	380448	60014	760562
0.5% PFA-Treated 2	0.5% PFA-Treated	14990	1930	6295	8143	8773	2066	107535	7849	31459	11337	8484	28347	88476	329107	65766	3488	329901	273147	98873	84084	14964	1392	2084	2181	10464	13962	41833	218030	12894	5598	8185	6595	11336	30626	18549	42668	31911	63746	13042	722806	127133	13114	9235	78628	28756	384765	70880	800535
0.5% PFA-Treated 3	0.5% PFA-Treated	13833	1193	4315	5316	6532	2569	101350	5745	24349	8787	6405	25583	75811	341137	48498	3108	293320	321448	82944	85238	18925	1065	1390	3479	1768	13725	32892	176691	11048	6395	8290	11371	10010	19221	17618	35669	26118	44470	11075	621535	138214	8731	9247	68260	27121	370510	44748	664089
0.5% PFA-Treated 4	0.5% PFA-Treated	16183	2017	3017	4305	8141	2729	109998	8085	25151	10125	7904	30561	77997	320898	55723	2141	293789	319139	95067	92569	14733	2021	4744	4674	4132	12495	37913	196665	10414	3695	9026	8672	7803	20533	16970	39470	24760	60749	12536	726065	140499	10999	9182	70048	30597	367325	56139	794524
pool 1	pool	14995	1689	5491	7859	14386	5168	115666	14850	15848	9924	9109	31525	85002	348760	53541	7441	469011	327163	124102	99825	10359	1392	1553	5389	8075	17372	41383	168958	12154	15167	9459	14439	45051	29099	19626	64059	47702	72469	13577	592856	114908	10482	11417	88227	36767	393024	157949	801660
pool 2	pool	15358	1770	5586	7747	9429	3701	107910	13013	20288	10080	7448	29285	82817	351083	54022	7930	374170	359605	99458	77189	9398	517	1812	5748	5786	17528	37153	207969	11648	6212	8431	12474	13609	18396	19885	52893	35596	59051	11409	685446	131268	12233	10993	90958	39613	388306	79937	798717
pool 3	pool	17104	1709	5343	5865	5690	3248	102252	12504	22622	9875	8303	27405	80504	340293	51480	7943	365371	343012	102992	85523	15920	1980	921	5018	10199	17300	33583	195462	11049	5354	8494	9456	9168	24528	19398	47787	31022	58482	10692	732157	133051	12038	12101	96211	37727	374553	60246	821363
pool 4	pool	14065	2811	5451	5179	5159	4145	108915	14710	26256	11367	8696	26735	89239	344653	50039	7707	359852	349445	98619	79691	14652	256	458	5770	3988	19357	32746	187361	11560	3787	9406	7058	7622	21656	21630	43459	26206	52292	9341	726902	148963	11696	10985	94053	38613	361585	53514	874325
pool 5	pool	14563	2180	2799	4919	7047	3673	104087	14339	31703	10189	3929	26701	81357	350167	47887	6562	366888	372442	94722	80608	18720	1426	3555	5192	1536	21135	29714	196746	12513	4090	8254	9973	6457	26178	22719	43518	24274	53004	9517	742842	153775	12148	11955	103262	40286	357914	47779	850703
pool 6	pool	18587	1904	3118	6223	7991	4183	103797	15228	29237	11227	7311	28317	83481	346391	47907	7163	344559	381334	92586	80316	18186	1380	2968	4876	5689	18886	32942	210139	11992	4477	9925	8611	6583	17602	18824	42319	21405	54681	9190	749799	163969	8964	12409	91998	44525	349403	46291	889767
blank	blank	39209	207	1636		3718	205	29430	235	4902		16138	37369	1725	231	1766	7086	55989	26907	58311	20007		269	1340	630	335	247	5239	132969	4410	3726	5450	678	618	3603	2300	722	1415	2103		616	1567	263	2384	5166	1116	24693	18126	15873
[truncated: 68 more columns]
