# Supplementary material for: An alternative food source for metabolism and longevity studies in Caenorhabditis elegans
Source: Commun Biol. 2021 Feb 26;4:258. doi: 10.1038/s42003-021-01764-4 (PMC7910432; doi:10.1038/s42003-021-01764-4)
Supplement: Supplementary file 6 — Supplementary Data 5 [file 42003_2021_1764_MOESM6_ESM.xls]

## Sheet: pathway_results_0.25%_PFA
	Total	Expected	Hits	Raw p	-LOG10(p)	Holm adjust	FDR	Impact
Aminoacyl-tRNA biosynthesis	45	0.76271	6	4.9714e-05	4.3035	0.0040268	0.0040268	0
Phenylalanine, tyrosine and tryptophan biosynthesis	4	0.067797	2	0.0015916	2.7982	0.12733	0.06446	0.5
Arginine biosynthesis	6	0.10169	2	0.0039	2.4089	0.3081	0.078975	0.5
Phenylalanine metabolism	6	0.10169	2	0.0039	2.4089	0.3081	0.078975	0.5
Arginine and proline metabolism	27	0.45763	3	0.0092061	2.0359	0.70887	0.14914	0.23797
Ubiquinone and other terpenoid-quinone biosynthesis	5	0.084746	1	0.08208	1.0858	1	0.94978	0
D-Glutamine and D-glutamate metabolism	5	0.084746	1	0.08208	1.0858	1	0.94978	1
Nitrogen metabolism	6	0.10169	1	0.097716	1.01	1	0.98937	0
Butanoate metabolism	12	0.20339	1	0.18639	0.72957	1	1	0
Glycosylphosphatidylinositol (GPI)-anchor biosynthesis	13	0.22034	1	0.20035	0.69821	1	1	0
Galactose metabolism	15	0.25424	1	0.22759	0.64285	1	1	0
Pyruvate metabolism	19	0.32203	1	0.27947	0.55366	1	1	0.04971
Porphyrin and chlorophyll metabolism	20	0.33898	1	0.29192	0.53474	1	1	0
Alanine, aspartate and glutamate metabolism	20	0.33898	1	0.29192	0.53474	1	1	0.30769
Pentose phosphate pathway	21	0.35593	1	0.30417	0.51689	1	1	0
Lysine degradation	21	0.35593	1	0.30417	0.51689	1	1	0
Tyrosine metabolism	21	0.35593	1	0.30417	0.51689	1	1	0.15605
Glutathione metabolism	25	0.42373	1	0.35118	0.45447	1	1	0.026
Tryptophan metabolism	30	0.50847	1	0.40575	0.39174	1	1	0.11144
Glyoxylate and dicarboxylate metabolism	31	0.52542	1	0.41614	0.38076	1	1	0
Purine metabolism	60	1.0169	1	0.65263	0.18533	1	1	0.00892

## Sheet: pathway_results_0.5%_PFA
	Total	Expected	Hits	Raw p	-LOG10(p)	Holm adjust	FDR	Impact
Phenylalanine, tyrosine and tryptophan biosynthesis	4	0.075773	3	2.28e-05	4.6413	0.00185	0.00185	1
Aminoacyl-tRNA biosynthesis	45	0.85244	6	0.00010179	3.9923	0.0081434	0.0030098	0
Phenylalanine metabolism	6	0.11366	3	0.00011147	3.9528	0.0088064	0.0030098	1
Arginine and proline metabolism	27	0.51147	3	0.012654	1.8978	0.98701	0.25624	0.11392
Ubiquinone and other terpenoid-quinone biosynthesis	5	0.094716	1	0.09137	1.0392	1	1	0
Purine metabolism	60	1.1366	3	0.09956	1.0019	1	1	0.01251
Arginine biosynthesis	6	0.11366	1	0.10867	0.9639	1	1	0
Glycosylphosphatidylinositol (GPI)-anchor biosynthesis	13	0.24626	1	0.22131	0.65501	1	1	0
Galactose metabolism	15	0.28415	1	0.25092	0.60046	1	1	0
Pyruvate metabolism	19	0.35992	1	0.30699	0.51288	1	1	0.04971
Citrate cycle (TCA cycle)	20	0.37886	1	0.32037	0.49435	1	1	0.09038
Lysine degradation	21	0.39781	1	0.3335	0.4769	1	1	0
Tyrosine metabolism	21	0.39781	1	0.3335	0.4769	1	1	0.15605
Tryptophan metabolism	30	0.5683	1	0.44138	0.35518	1	1	0.11144
Glyoxylate and dicarboxylate metabolism	31	0.58724	1	0.45229	0.34458	1	1	0.01543
Fatty acid elongation	37	0.7009	1	0.51362	0.28936	1	1	0
Fatty acid degradation	38	0.71984	1	0.52319	0.28134	1	1	0
Fatty acid biosynthesis	42	0.79561	1	0.5597	0.25205	1	1	0.01723
