# Supplementary material for: An alternative food source for metabolism and longevity studies in Caenorhabditis elegans
Source: Commun Biol. 2021 Feb 26;4:258. doi: 10.1038/s42003-021-01764-4 (PMC7910432; doi:10.1038/s42003-021-01764-4)
Supplement: Supplementary file 7 — Supplementary Data 4 [file 42003_2021_1764_MOESM7_ESM.xlsx]

## Sheet: Targeted_metabolomics_ANOVA
PE = phosphatidylethanolamine	*=exact match not available; generic KEGG ID for compound class used		Different from worms grown on mock-treated OP50 for both worms grown on 0.25% and 0.5% PFA-treated OP50
PC = phosphatidylcholine	NA = not available		Different from worms grown on mock-treated OP50 for worms grown on 0.25% PFA-treated OP50
PG = phosphatidylglycerol			Different from worms grown on mock-treated OP50 for worms grown on 0.5% PFA-treated OP50
PS = phosphatidylserine
	KEGG ID	Pathways	f.value	p.value	-LOG10(p)	FDR	Tukey's HSD
PE(38:6)	C00350*	Glycosylphosphatidlinositol (GPI)-anchor biosynthesis; Glycerophospholipid metabolism	80.719	2.744e-14	13.562	3.0732e-12	Live OP50-0.25% PFA-Treated; Mock-Treated OP50-0.25% PFA-Treated; pool-0.25% PFA-Treated; UV-Treated- 10 min-0.25% PFA-Treated; UV-Treated- 5 min-0.25% PFA-Treated; Live OP50-0.5% PFA-Treated; Mock-Treated OP50-0.5% PFA-Treated; pool-0.5% PFA-Treated; UV-Treated- 10 min-0.5% PFA-Treated; UV-Treated- 5 min-0.5% PFA-Treated; Mock-Treated OP50-Live OP50; pool-Mock-Treated OP50; UV-Treated- 10 min-Mo…
Tyrosine	C00082	Phenylalanine metabolism; Phenylalanine, tyrosine and tryptophan biosynthesis; Ubiquinone and other terpenoid-quinone biosynthesis; Tyrosine metabolism; Aminoacyl-tRNA biosynthesis	60.064	6.6833e-13	12.175	2.5766e-11	Live OP50-0.25% PFA-Treated; Mock-Treated OP50-0.25% PFA-Treated; pool-0.25% PFA-Treated; UV-Treated- 10 min-0.25% PFA-Treated; UV-Treated- 5 min-0.25% PFA-Treated; Live OP50-0.5% PFA-Treated; Mock-Treated OP50-0.5% PFA-Treated; pool-0.5% PFA-Treated; UV-Treated- 10 min-0.5% PFA-Treated; UV-Treated- 5 min-0.5% PFA-Treated; Mock-Treated OP50-Live OP50; pool-Live OP50; UV-Treated- 10 min-Live OP50;…
Lysine	C00047	Lysine degradation; Aminoacyl-tRNA biosynthesis	59.884	6.9016e-13	12.161	2.5766e-11	Live OP50-0.25% PFA-Treated; Mock-Treated OP50-0.25% PFA-Treated; pool-0.25% PFA-Treated; UV-Treated- 10 min-0.25% PFA-Treated; UV-Treated- 5 min-0.25% PFA-Treated; Live OP50-0.5% PFA-Treated; Mock-Treated OP50-0.5% PFA-Treated; pool-0.5% PFA-Treated; UV-Treated- 10 min-0.5% PFA-Treated; UV-Treated- 5 min-0.5% PFA-Treated; pool-Live OP50; UV-Treated- 10 min-Live OP50; pool-Mock-Treated OP50; UV-T…
Tryptophan	C00078	Tryptophan metabolism; Aminoacyl-tRNA biosynthesis	56.602	1.2598e-12	11.9	3.5276e-11	Live OP50-0.25% PFA-Treated; Mock-Treated OP50-0.25% PFA-Treated; UV-Treated- 10 min-0.25% PFA-Treated; UV-Treated- 5 min-0.25% PFA-Treated; Live OP50-0.5% PFA-Treated; Mock-Treated OP50-0.5% PFA-Treated; pool-0.5% PFA-Treated; UV-Treated- 10 min-0.5% PFA-Treated; UV-Treated- 5 min-0.5% PFA-Treated; Mock-Treated OP50-Live OP50; pool-Live OP50; UV-Treated- 10 min-Live OP50; pool-Mock-Treated OP50;…
PE(38:4)	C00350*	Glycosylphosphatidlinositol (GPI)-anchor biosynthesis; Glycerophospholipid metabolism	44.788	1.4907e-11	10.827	3.3393e-10	Live OP50-0.25% PFA-Treated; Mock-Treated OP50-0.25% PFA-Treated; pool-0.25% PFA-Treated; UV-Treated- 10 min-0.25% PFA-Treated; UV-Treated- 5 min-0.25% PFA-Treated; Live OP50-0.5% PFA-Treated; Mock-Treated OP50-0.5% PFA-Treated; pool-0.5% PFA-Treated; UV-Treated- 10 min-0.5% PFA-Treated; UV-Treated- 5 min-0.5% PFA-Treated; UV-Treated- 5 min-Live OP50; UV-Treated- 10 min-pool; UV-Treated- 5 min-po…
Phenylpyruvate	C00166	Phenylalanine metabolism; Phenylalanine, tyrosine and tryptophan biosynthesis	38.967	6.3243e-11	10.199	1.1805e-09	Live OP50-0.25% PFA-Treated; Mock-Treated OP50-0.25% PFA-Treated; pool-0.25% PFA-Treated; UV-Treated- 10 min-0.25% PFA-Treated; UV-Treated- 5 min-0.25% PFA-Treated; Live OP50-0.5% PFA-Treated; Mock-Treated OP50-0.5% PFA-Treated; pool-0.5% PFA-Treated; UV-Treated- 10 min-0.5% PFA-Treated; UV-Treated- 5 min-0.5% PFA-Treated; Mock-Treated OP50-Live OP50; pool-Live OP50; UV-Treated- 10 min-Live OP50;…
UDP-N-acetyl-D-glucosamine	G10610	Glycosylphosphatidlinositol (GPI)-anchor biosynthesis	36.994	1.0788e-10	9.9671	1.7261e-09	Live OP50-0.25% PFA-Treated; Mock-Treated OP50-0.25% PFA-Treated; UV-Treated- 10 min-0.25% PFA-Treated; UV-Treated- 5 min-0.25% PFA-Treated; Live OP50-0.5% PFA-Treated; Mock-Treated OP50-0.5% PFA-Treated; UV-Treated- 10 min-0.5% PFA-Treated; UV-Treated- 5 min-0.5% PFA-Treated; pool-Live OP50; pool-Mock-Treated OP50; UV-Treated- 10 min-pool; UV-Treated- 5 min-pool
Xanthine	C00385	Purine metabolism	34.411	2.2584e-10	9.6462	2.7639e-09	Mock-Treated OP50-0.25% PFA-Treated; UV-Treated- 10 min-0.25% PFA-Treated; UV-Treated- 5 min-0.25% PFA-Treated; Live OP50-0.5% PFA-Treated; Mock-Treated OP50-0.5% PFA-Treated; UV-Treated- 10 min-0.5% PFA-Treated; UV-Treated- 5 min-0.5% PFA-Treated; Mock-Treated OP50-Live OP50; UV-Treated- 10 min-Live OP50; pool-Mock-Treated OP50; UV-Treated- 10 min-pool; UV-Treated- 5 min-pool
Phenylalanine	C00079	Phenylalanine metabolism; Phenylalanine, tyrosine and tryptophanbiosynthesis; Aminoacyl-tRNA biosynthesis	34.112	2.4678e-10	9.6077	2.7639e-09	Live OP50-0.25% PFA-Treated; UV-Treated- 10 min-0.25% PFA-Treated; UV-Treated- 5 min-0.25% PFA-Treated; Live OP50-0.5% PFA-Treated; Mock-Treated OP50-0.5% PFA-Treated; UV-Treated- 10 min-0.5% PFA-Treated; UV-Treated- 5 min-0.5% PFA-Treated; Mock-Treated OP50-Live OP50; pool-Live OP50; UV-Treated- 10 min-Live OP50; UV-Treated- 5 min-Live OP50
Lactate	C00256	Pyruvate metabolism	29.295	1.1412e-09	8.9426	1.0651e-08	Live OP50-0.25% PFA-Treated; Mock-Treated OP50-0.25% PFA-Treated; pool-0.25% PFA-Treated; UV-Treated- 10 min-0.25% PFA-Treated; UV-Treated- 5 min-0.25% PFA-Treated; Live OP50-0.5% PFA-Treated; Mock-Treated OP50-0.5% PFA-Treated; pool-0.5% PFA-Treated; UV-Treated- 10 min-0.5% PFA-Treated; UV-Treated- 5 min-0.5% PFA-Treated; pool-Live OP50; UV-Treated- 10 min-pool
PC(36:4)	C00157	Glycerophospholipid metabolism; Arachidonic acid metabolism; alpha-Linolenic acid metabolism	28.745	1.3778e-09	8.8608	1.187e-08	Live OP50-0.25% PFA-Treated; Mock-Treated OP50-0.25% PFA-Treated; UV-Treated- 10 min-0.25% PFA-Treated; UV-Treated- 5 min-0.25% PFA-Treated; Live OP50-0.5% PFA-Treated; Mock-Treated OP50-0.5% PFA-Treated; UV-Treated- 10 min-0.5% PFA-Treated; UV-Treated- 5 min-0.5% PFA-Treated; pool-Live OP50; pool-Mock-Treated OP50; UV-Treated- 10 min-pool; UV-Treated- 5 min-pool
PG(34:1)	C00344	Glycerophospholipid metabolism	23.208	1.1161e-08	7.9523	7.8127e-08	pool-0.25% PFA-Treated; UV-Treated- 10 min-0.25% PFA-Treated; UV-Treated- 5 min-0.25% PFA-Treated; pool-0.5% PFA-Treated; UV-Treated- 10 min-0.5% PFA-Treated; UV-Treated- 10 min-Live OP50; pool-Mock-Treated OP50; UV-Treated- 10 min-Mock-Treated OP50; UV-Treated- 10 min-pool; UV-Treated- 5 min-UV-Treated- 10 min
Arginine	C00062	Arginine and proline metabolism; Aminoacyl-tRNA biosynthesis	23.001	1.2165e-08	7.9149	8.0147e-08	Live OP50-0.25% PFA-Treated; Mock-Treated OP50-0.25% PFA-Treated; UV-Treated- 10 min-0.25% PFA-Treated; UV-Treated- 5 min-0.25% PFA-Treated; Live OP50-0.5% PFA-Treated; Mock-Treated OP50-0.5% PFA-Treated; UV-Treated- 10 min-0.5% PFA-Treated; UV-Treated- 5 min-0.5% PFA-Treated; pool-Live OP50; pool-Mock-Treated OP50; UV-Treated- 10 min-pool; UV-Treated- 5 min-pool
Oleic acid	C00712	NA	21.703	2.1183e-08	7.674	1.3181e-07	Mock-Treated OP50-0.25% PFA-Treated; UV-Treated- 10 min-0.25% PFA-Treated; UV-Treated- 5 min-0.25% PFA-Treated; Mock-Treated OP50-0.5% PFA-Treated; UV-Treated- 10 min-0.5% PFA-Treated; UV-Treated- 5 min-0.5% PFA-Treated; Mock-Treated OP50-Live OP50; pool-Mock-Treated OP50; UV-Treated- 10 min-pool; UV-Treated- 5 min-pool
PS(40:6)	C02737	Glycerophospholipid metabolism	21.066	2.8098e-08	7.5513	1.6563e-07	Live OP50-0.25% PFA-Treated; Mock-Treated OP50-0.25% PFA-Treated; pool-0.25% PFA-Treated; UV-Treated- 10 min-0.25% PFA-Treated; UV-Treated- 5 min-0.25% PFA-Treated; Live OP50-0.5% PFA-Treated; Mock-Treated OP50-0.5% PFA-Treated; pool-0.5% PFA-Treated; UV-Treated- 10 min-0.5% PFA-Treated; UV-Treated- 5 min-0.5% PFA-Treated; pool-Mock-Treated OP50
Quinolinate	C03722	NA	20.228	4.1178e-08	7.3853	2.1962e-07	Live OP50-0.25% PFA-Treated; Mock-Treated OP50-0.25% PFA-Treated; UV-Treated- 10 min-0.25% PFA-Treated; UV-Treated- 5 min-0.25% PFA-Treated; Live OP50-0.5% PFA-Treated; UV-Treated- 10 min-0.5% PFA-Treated; UV-Treated- 5 min-0.5% PFA-Treated; pool-Live OP50; UV-Treated- 10 min-pool; UV-Treated- 5 min-pool
Citrate/isocitrate	C00158*	Citrate cycle (TCA cycle); Glyoxylate and dicarboxylate metabolism	17.337	1.7116e-07	6.7666	7.9873e-07	0.5% PFA-Treated-0.25% PFA-Treated; Live OP50-0.5% PFA-Treated; Mock-Treated OP50-0.5% PFA-Treated; UV-Treated- 10 min-0.5% PFA-Treated; UV-Treated- 5 min-0.5% PFA-Treated; pool-Live OP50; pool-Mock-Treated OP50; UV-Treated- 10 min-pool; UV-Treated- 5 min-pool
ADP-D-glucose	C00498	NA	17.173	1.8655e-07	6.7292	8.3574e-07	Mock-Treated OP50-0.25% PFA-Treated; pool-0.25% PFA-Treated; UV-Treated- 10 min-0.25% PFA-Treated; UV-Treated- 5 min-0.25% PFA-Treated; Mock-Treated OP50-0.5% PFA-Treated; pool-0.5% PFA-Treated; UV-Treated- 10 min-0.5% PFA-Treated; Mock-Treated OP50-Live OP50; pool-Mock-Treated OP50
Hexose (glucose)	C00031	Starch and sucrose metabolism; Galactose metabolism	16.93	2.1222e-07	6.6732	9.1416e-07	Live OP50-0.25% PFA-Treated; Mock-Treated OP50-0.25% PFA-Treated; UV-Treated- 10 min-0.25% PFA-Treated; UV-Treated- 5 min-0.25% PFA-Treated; Live OP50-0.5% PFA-Treated; Mock-Treated OP50-0.5% PFA-Treated; pool-0.5% PFA-Treated; UV-Treated- 10 min-0.5% PFA-Treated; UV-Treated- 5 min-0.5% PFA-Treated; pool-Live OP50
PE(40:6) ether	C00350*	Glycosylphosphatidlinositol (GPI)-anchor biosynthesis; Glycerophospholipid metabolism	16.856	2.2083e-07	6.6559	9.1602e-07	Live OP50-0.25% PFA-Treated; Mock-Treated OP50-0.25% PFA-Treated; UV-Treated- 10 min-0.25% PFA-Treated; UV-Treated- 5 min-0.25% PFA-Treated; Live OP50-0.5% PFA-Treated; Mock-Treated OP50-0.5% PFA-Treated; pool-0.5% PFA-Treated; UV-Treated- 10 min-0.5% PFA-Treated; UV-Treated- 5 min-0.5% PFA-Treated; pool-Live OP50
AMP	C00020	Purine metabolism	15.214	5.5152e-07	6.2584	2.2061e-06	Live OP50-0.25% PFA-Treated; Live OP50-0.5% PFA-Treated; Mock-Treated OP50-Live OP50; pool-Live OP50; UV-Treated- 10 min-Live OP50; UV-Treated- 5 min-pool
Creatine	C00300	Arginine and proline metabolism	14.514	8.3381e-07	6.0789	3.1129e-06	Live OP50-0.25% PFA-Treated; Live OP50-0.5% PFA-Treated; Mock-Treated OP50-0.5% PFA-Treated; UV-Treated- 10 min-0.5% PFA-Treated; UV-Treated- 5 min-0.5% PFA-Treated; pool-Live OP50
PE(40:6) ester	C00350*	Glycosylphosphatidlinositol (GPI)-anchor biosynthesis; Glycerophospholipid metabolism	14.326	9.3397e-07	6.0297	3.3743e-06	Live OP50-0.25% PFA-Treated; Mock-Treated OP50-0.25% PFA-Treated; UV-Treated- 10 min-0.25% PFA-Treated; UV-Treated- 5 min-0.25% PFA-Treated; Live OP50-0.5% PFA-Treated; Mock-Treated OP50-0.5% PFA-Treated; UV-Treated- 10 min-0.5% PFA-Treated; UV-Treated- 5 min-0.5% PFA-Treated; UV-Treated- 10 min-pool; UV-Treated- 5 min-pool
N-Acetylornithine	C00437	Arginine biosynthesis	13.8	1.2906e-06	5.8892	4.5172e-06	Live OP50-0.25% PFA-Treated; Mock-Treated OP50-0.25% PFA-Treated; UV-Treated- 5 min-0.25% PFA-Treated; Live OP50-0.5% PFA-Treated; Mock-Treated OP50-0.5% PFA-Treated; pool-Live OP50; UV-Treated- 10 min-Live OP50
Proline	C00148	Arginine and proline metabolism; Aminoacyl-tRNA biosynthesis	13.632	1.4337e-06	5.8436	4.8658e-06	Mock-Treated OP50-0.25% PFA-Treated; UV-Treated- 10 min-0.25% PFA-Treated; Live OP50-0.5% PFA-Treated; Mock-Treated OP50-0.5% PFA-Treated; pool-0.5% PFA-Treated; UV-Treated- 10 min-0.5% PFA-Treated; UV-Treated- 5 min-0.5% PFA-Treated
Adenosine	C00212	Purine metabolism	12.372	3.2599e-06	5.4868	1.0432e-05	0.5% PFA-Treated-0.25% PFA-Treated; Live OP50-0.5% PFA-Treated; Mock-Treated OP50-0.5% PFA-Treated; UV-Treated- 10 min-0.5% PFA-Treated; UV-Treated- 5 min-0.5% PFA-Treated; UV-Treated- 5 min-pool
Reduced glutathione	C00051	Glutathione metabolism	12.163	3.7572e-06	5.4251	1.1689e-05	Live OP50-0.25% PFA-Treated; UV-Treated- 5 min-0.25% PFA-Treated; Live OP50-0.5% PFA-Treated; UV-Treated- 10 min-0.5% PFA-Treated; UV-Treated- 5 min-0.5% PFA-Treated; pool-Live OP50; UV-Treated- 10 min-pool; UV-Treated- 5 min-pool
Inosine	C00294	Purine metabolism	11.735	5.055e-06	5.2963	1.5302e-05	UV-Treated- 5 min-0.25% PFA-Treated; Mock-Treated OP50-0.5% PFA-Treated; UV-Treated- 10 min-0.5% PFA-Treated; UV-Treated- 5 min-0.5% PFA-Treated; UV-Treated- 5 min-Live OP50
PE(38:6) ether	C00350*	Glycosylphosphatidlinositol (GPI)-anchor biosynthesis; Glycerophospholipid metabolism	11.59	5.5998e-06	5.2518	1.6505e-05	UV-Treated- 10 min-0.25% PFA-Treated; pool-0.5% PFA-Treated; UV-Treated- 10 min-0.5% PFA-Treated; UV-Treated- 10 min-Live OP50; UV-Treated- 5 min-UV-Treated- 10 min
PS(38:4)	C02737	Glycerophospholipid metabolism	11.193	7.4359e-06	5.1287	2.1354e-05	Mock-Treated OP50-0.25% PFA-Treated; UV-Treated- 10 min-0.25% PFA-Treated; UV-Treated- 5 min-0.25% PFA-Treated; Mock-Treated OP50-0.5% PFA-Treated; UV-Treated- 10 min-0.5% PFA-Treated; UV-Treated- 5 min-0.5% PFA-Treated
Palmitic acid	C00249	Fatty acid metabolism; Fatty acid degradation; Fatty acid elongation	11.142	7.7177e-06	5.1125	2.161e-05	UV-Treated- 5 min-0.25% PFA-Treated; Live OP50-0.5% PFA-Treated; Mock-Treated OP50-0.5% PFA-Treated; UV-Treated- 10 min-0.5% PFA-Treated; UV-Treated- 5 min-0.5% PFA-Treated; UV-Treated- 5 min-pool
Leucine/isoleucine	C00123	Valine, leucine and isoleucine biosynthesis; Valine, leucine and isoleucine degradation; Aminoacyl-tRNA biosynthesis	10.97	8.754e-06	5.0578	2.3913e-05	Live OP50-0.5% PFA-Treated; pool-Live OP50; UV-Treated- 10 min-Live OP50
NADPH	C00005	Glutathione metabolism	10.845	9.5946e-06	5.018	2.5059e-05	Live OP50-0.25% PFA-Treated; Live OP50-0.5% PFA-Treated; Mock-Treated OP50-Live OP50; pool-Live OP50; UV-Treated- 10 min-Live OP50; UV-Treated- 5 min-Live OP50
UMP	C00105	Pyrimidine metabolism	10.842	9.6208e-06	5.0168	2.5059e-05	Live OP50-0.25% PFA-Treated; Live OP50-0.5% PFA-Treated; Mock-Treated OP50-Live OP50; pool-Live OP50; UV-Treated- 10 min-Live OP50; UV-Treated- 5 min-Live OP50
PC(38:6)	C00157	Arachidonic acid metabolism	10.653	1.1074e-05	4.9557	2.8187e-05	Mock-Treated OP50-0.25% PFA-Treated; Mock-Treated OP50-0.5% PFA-Treated; pool-0.5% PFA-Treated; UV-Treated- 5 min-0.5% PFA-Treated; Mock-Treated OP50-Live OP50
ADP	C00008	Purine metabolism	10.034	1.7771e-05	4.7503	4.2349e-05	Live OP50-0.25% PFA-Treated; Live OP50-0.5% PFA-Treated; Mock-Treated OP50-Live OP50; pool-Live OP50; UV-Treated- 10 min-Live OP50; UV-Treated- 5 min-Live OP50
Glutamate	C00025	Arginine and proline metabolism; Arginine biosynthesis; D-Glutamine and D-glutamate metabolism; Glyoxylate and dicarboxylate metabolism; Glutathione metabolism; Butanoate metabolism; Alanine, aspartate and glutamate metabolism; Porphyrin and chlorophyll metabolism; Nitrogen metabolism; Aminoacyl-tRNA biosynthesis	9.7814	2.1686e-05	4.6638	5.0601e-05	Live OP50-0.25% PFA-Treated; Mock-Treated OP50-0.25% PFA-Treated; UV-Treated- 10 min-0.25% PFA-Treated; UV-Treated- 5 min-0.25% PFA-Treated; pool-Mock-Treated OP50; UV-Treated- 5 min-pool
IDP	C00104	Purine metabolism	9.4354	2.863e-05	4.5432	6.5439e-05	Live OP50-0.25% PFA-Treated; Live OP50-0.5% PFA-Treated; Mock-Treated OP50-Live OP50; pool-Live OP50; UV-Treated- 10 min-Live OP50; UV-Treated- 5 min-Live OP50
Pantothenate	C00864	Pantothenate and CoA biosynthesis	8.887	4.5083e-05	4.346	0.00010099	Live OP50-0.25% PFA-Treated; Live OP50-0.5% PFA-Treated; UV-Treated- 5 min-0.5% PFA-Treated; pool-Live OP50; UV-Treated- 5 min-pool
Malate	C00149	Glyoxylate and dicarboxylate metabolism; Pyruvate metabolism; Citrate cycle	8.7599	5.021e-05	4.2992	0.00010957	Live OP50-0.25% PFA-Treated; UV-Treated- 10 min-0.25% PFA-Treated; Live OP50-0.5% PFA-Treated; UV-Treated- 10 min-0.5% PFA-Treated; pool-Live OP50; UV-Treated- 10 min-pool
GTP	C00044	Purine metabolism; Folate biosynthesis	8.7446	5.087e-05	4.2935	0.00010957	Live OP50-0.25% PFA-Treated; Live OP50-0.5% PFA-Treated; Mock-Treated OP50-Live OP50; pool-Live OP50; UV-Treated- 10 min-Live OP50; UV-Treated- 5 min-Live OP50
Stearic acid	C01530	NA	8.5563	5.9796e-05	4.2233	0.00012636	UV-Treated- 10 min-0.5% PFA-Treated; UV-Treated- 5 min-0.5% PFA-Treated; UV-Treated- 5 min-pool
FMN	C00061	Riboflavin metabolism	8.4434	6.595e-05	4.1808	0.00013679	UV-Treated- 10 min-0.25% PFA-Treated; UV-Treated- 5 min-0.25% PFA-Treated; UV-Treated- 5 min-0.5% PFA-Treated; UV-Treated- 10 min-pool; UV-Treated- 5 min-pool
UDP-D-glucose	C00029	Amino sugar and nucleotide sugar metabolism; Pentose and glucuronate interconversions; Galactose metabolism; Starch and sucrose metabolism; Ascorbate and aldarate metabolism	8.0758	9.1241e-05	4.0398	0.0001858	UV-Treated- 10 min-0.5% PFA-Treated; UV-Treated- 5 min-0.5% PFA-Treated; UV-Treated- 10 min-pool; UV-Treated- 5 min-pool
Gluconate	C00257	Pentose phosphate pathway	8.0189	9.6018e-05	4.0176	0.00019204	Live OP50-0.25% PFA-Treated; Mock-Treated OP50-0.25% PFA-Treated; Live OP50-0.5% PFA-Treated; pool-Live OP50
FAD	C00016	Riboflavin metabolism	7.5231	0.00015123	3.8204	0.00029202	Live OP50-0.5% PFA-Treated; UV-Treated- 5 min-0.5% PFA-Treated; pool-Live OP50; UV-Treated- 5 min-pool
Acetyl-CoA	C00024	Glyoxylate and dicarboxylate metabolism; Synthesis and degradation of ketone bodies; beta-Alanine metabolism; Butanoate metabolism; Pyruvate metabolism; Valine, leucine and isoleucine degradation; Fatty acid biosynthesis; Propanoate metabolism; Fatty acd degradation; Fatty acid elongation; Terpenoid backbone biosynthesis; Tryptophan metabolism; Inositol phosphate metabolism; Glycolysis/Gluconeoge…	6.9594	0.000259	3.5867	0.00049167	Live OP50-0.25% PFA-Treated; Live OP50-0.5% PFA-Treated; Mock-Treated OP50-Live OP50; pool-Live OP50; UV-Treated- 10 min-Live OP50; UV-Treated- 5 min-Live OP50
N-Acetyl-glucosamine-1-phosphate	C04256	NA	6.8799	0.00027997	3.5529	0.00052262	Live OP50-0.25% PFA-Treated; Live OP50-0.5% PFA-Treated; Mock-Treated OP50-Live OP50; pool-Live OP50; UV-Treated- 10 min-Live OP50
Methionine	C00073	Cysteine and methionine metabolism; Aminoacyl-tRNA biosynthesis	6.4244	0.00044168	3.3549	0.00080303	Live OP50-0.25% PFA-Treated; Live OP50-0.5% PFA-Treated; pool-Live OP50
Alanine	C00041	Alanine, aspartate and glutamate metabolism; Selenocompound metabolism; Aminoacyl-tRNA biosynthesis	6.418	0.00044453	3.3521	0.00080303	pool-Live OP50; UV-Treated- 5 min-pool
Citrulline	C00327	NA	6.0716	0.0006362	3.1964	0.001131	Mock-Treated OP50-0.25% PFA-Treated; UV-Treated- 5 min-0.25% PFA-Treated
CTP	C00063	Pyrimidine metabolism	5.8844	0.00077567	3.1103	0.0013574	Live OP50-0.25% PFA-Treated; pool-Live OP50; UV-Treated- 10 min-Live OP50; UV-Treated- 5 min-Live OP50
Asparagine	C00152	Alanine, aspartate and glutamate metabolism; Aminoacyl-tRNA biosynthesis	5.8436	0.00081019	3.0914	0.001396	UV-Treated- 10 min-0.5% PFA-Treated; UV-Treated- 10 min-Live OP50
ITP	C00081	Purine metabolism	5.7064	0.0009392	3.0272	0.0015938	Live OP50-0.25% PFA-Treated; pool-Live OP50; UV-Treated- 5 min-Live OP50
NAD	C00003	Nicotinate and nicotinamide metabolism	5.5969	0.0010581	2.9755	0.0017687	Mock-Treated OP50-Live OP50; UV-Treated- 10 min-Live OP50; UV-Treated- 5 min-Live OP50
Oxidized glutathione	C00127	Glutathione metabolism	5.1236	0.0017947	2.746	0.0029132	Live OP50-0.5% PFA-Treated
Valine	C00183	Pantothenate and CoA biosynthesis; Valine, leucine and isoleucine degradation; Valine, leucine and isoleucine biosynthesis; Aminoacyl-tRNA biosynthesis	5.0666	0.0019156	2.7177	0.003065	Live OP50-0.5% PFA-Treated; UV-Treated- 10 min-Live OP50
ATP	C00002	Purine metabolism	5.016	0.0020301	2.6925	0.0032025	Live OP50-0.25% PFA-Treated; pool-Live OP50; UV-Treated- 5 min-Live OP50
Dihydroxy-acetone phosphate	C00111	Glycerophospholipid metabolism; Fructose and mannose metabolism; Glycerolipid metabolism; Inositol phosphate metabolism; Glycolysis/Gluconeogenesis	4.9994	0.0020695	2.6841	0.0032192	pool-Mock-Treated OP50
UTP	C00075	Pyrimidine metabolism	4.1789	0.005521	2.258	0.0084706	Live OP50-0.25% PFA-Treated; pool-Live OP50
Uracil	C00106	beta-Alanine metabollism; Pantothenate and CoA biosynthesis	4.0585	0.0064158	2.1927	0.009581	UV-Treated- 5 min-Live OP50
UDP	C00015	Pyrimidine metabolism	4.0216	0.0067209	2.1726	0.0099045	UV-Treated- 5 min-Live OP50
