# Supplementary material for: An alternative food source for metabolism and longevity studies in Caenorhabditis elegans
Source: Commun Biol. 2021 Feb 26;4:258. doi: 10.1038/s42003-021-01764-4 (PMC7910432; doi:10.1038/s42003-021-01764-4)
Supplement: Supplementary file 8 — Supplementary Data 6 [file 42003_2021_1764_MOESM8_ESM.xlsx]

## Sheet: GlycoStressTest_Assay
XFe Assay Version	2.4.1.1
Assay Name	PFA Bacteria Only glycostress test
Project Info
Project Name	PFA GlycoStress Test
Project Number
Principal Investigator															Groups		Conditions
															Group #	Group Name	Injection Strategy	Pretreatments	Cell Type	XF Assay Medium
Group Layout		1	2	3	4	5	6	7	8	9	10	11	12		1	Background
	A	Background	BLANK	BLANK	BLANK	BLANK	BLANK	BLANK	BLANK	BLANK	BLANK	BLANK	Background		2	Live	Glyco Stress Test	Live	BioMaterial Undefined	Media Undefined
	B	BLANK	1	1	1	BLANK	2	2	2	BLANK	BLANK	BLANK	BLANK		3	Washed	Glyco Stress Test	Washed	BioMaterial Undefined	Media Undefined
	C	BLANK	BLANK	BLANK	BLANK	BLANK	BLANK	BLANK	BLANK	BLANK	BLANK	BLANK	BLANK		4	UV1	Glyco Stress Test	UV1	BioMaterial Undefined	Media Undefined
	D	BLANK	3	3	3	BLANK	4	4	4	BLANK	BLANK	BLANK	BLANK		5	UV2	Glyco Stress Test	UV2	BioMaterial Undefined	Media Undefined
	E	BLANK	BLANK	BLANK	BLANK	BLANK	BLANK	BLANK	BLANK	BLANK	BLANK	BLANK	BLANK		6	UV5	Glyco Stress Test	UV5	BioMaterial Undefined	Media Undefined
	F	BLANK	5	5	5	BLANK	6	6	6	BLANK	BLANK	BLANK	BLANK		7	UV10	Glyco Stress Test	UV10	BioMaterial Undefined	Media Undefined
	G	BLANK	BLANK	BLANK	BLANK	BLANK	BLANK	BLANK	BLANK	BLANK	BLANK	BLANK	BLANK		8	PFA 0.25	Glyco Stress Test	PFA 0.25	BioMaterial Undefined	Media Undefined
	H	Background	BLANK	BLANK	BLANK	BLANK	BLANK	BLANK	BLANK	BLANK	BLANK	BLANK	Background		9	PFA 0.5	Glyco Stress Test	PFA 0.5	BioMaterial Undefined	Media Undefined
															10	BLANK	Glyco Stress Test	BLANK	BioMaterial Undefined	Media Undefined
		Unassigned Well	Unselected Well	Assigned Well											11	1	Injections Undefined	Pretreatments Undefined	BioMaterial Undefined	Media Undefined
Run Info															12	2	Injections Undefined	Pretreatments Undefined	BioMaterial Undefined	Media Undefined
Plated On															13	3	Injections Undefined	Pretreatments Undefined	BioMaterial Undefined	Media Undefined
Last Run	2/18/2019 1:41 PM														14	4	Injections Undefined	Pretreatments Undefined	BioMaterial Undefined	Media Undefined
															15	5	Injections Undefined	Pretreatments Undefined	BioMaterial Undefined	Media Undefined
Cartridge Barcode	W0014126218B**+454-6+863-3300F+250-2***000A+209-4**+450-1125&														16	6	Injections Undefined	Pretreatments Undefined	BioMaterial Undefined	Media Undefined
Cartridge Type	W
Cartridge Serial	00141
Cartridge Lot	26218
Cartridge Validity	Valid
Plate Barcode	V0554920018V	Port A: 25 µL	Port B: 25 µL	Port C: 25 µL	Port D: 25 µL
Plate Type	V
Plate Serial	05549
Plate Lot	20018
Plate Orientation	V
Instrument Serial	410257
Protocol Summary
	Calibration	Baseline	Glucose	Oligomycin	2-DG
			Port(s): A	Port(s): B	Port(s): C
	Equilibration: Yes	Mix: 00:03:00	Mix: 00:03:00	Mix: 00:03:00	Mix: 00:03:00
		Wait: 00:00:00	Wait: 00:00:00	Wait: 00:00:00	Wait: 00:00:00
		Measure: 00:03:00	Measure: 00:03:00	Measure: 00:03:00	Measure: 00:03:00
		Cycles: 3	Cycles: 3	Cycles: 3	Cycles: 3
		Duration: 00:18:00	Duration: 00:18:00	Duration: 00:18:00	Duration: 00:18:00
Calculation Settings
Atmospheric Pressure	760
Background Correction	Yes
% O2	100
O2 Settings
Calculation Method	AKOS
ksv	0.0209
Ksv Temp Correction	False
Corrected Ksv	0.0209
Calculated FO	52129
Pseudo Volume	9.15
TAC	746
TAW	0
TW	296
TC	246
TP	60.9
pH Settings
Gain Equation	0	0	0.000454	0.863
ECAR Technique	Line Fit
Edge Offset	3
Temperature Gain Correction	False
Proton Efflux Settings
Default Buffer Factor	0
Calibration pH	7.4
Plate Volume	2.28
kVol	1.6
Normalization Settings
Normalization Unit:
Norm. Scale Factor:	1
Normalization Values:		1	2	3	4	5	6	7	8	9	10	11	12
	A
	B
	C
	D
	E
	F
	G
	H
Buffer Factor Settings
Buffer Factor :		1	2	3	4	5	6	7	8	9	10	11	12
	A	2.5	0	0	0	0	0	0	0	0	0	0	2.5
	B	0	0	0	0	0	0	0	0	0	0	0	0
	C	0	0	0	0	0	0	0	0	0	0	0	0
	D	0	0	0	0	0	0	0	0	0	0	0	0
	E	0	0	0	0	0	0	0	0	0	0	0	0
	F	0	0	0	0	0	0	0	0	0	0	0	0
	G	0	0	0	0	0	0	0	0	0	0	0	0
	H	2.5	0	0	0	0	0	0	0	0	0	0	2.5

## Sheet: GlycostressTest_Rate
Measurement	Well	Group	Time	OCR	ECAR	PER
1	A01	Background	1.34238	0	0	0
1	A02	BLANK	1.34238	-2.50184	-0.11721	0
1	A03	BLANK	1.34238	-4.57077	0.418381	0
1	A04	BLANK	1.34238	0.672694	0.186903	0
1	A05	BLANK	1.34238	-10.2621	0.403927	0
1	A06	BLANK	1.34238	-6.17586	-0.222416	0
1	A07	BLANK	1.34238	-6.63804	0.149773	0
1	A08	BLANK	1.34238	-0.678729	-0.105956	0
1	A09	BLANK	1.34238	-4.17079	-0.576005	0
1	A10	BLANK	1.34238	-3.75338	-0.171976	0
1	A11	BLANK	1.34238	-5.92161	0.306127	0
1	A12	Background	1.34238	0	0	0
1	B01	BLANK	1.34238	-0.762625	0.606945	0
1	B02	1	1.34238	175.066	1.54139	0
1	B03	1	1.34238	153.442	0.297176	0
1	B04	1	1.34238	79.5462	0.466387	0
1	B05	BLANK	1.34238	-6.67947	0.488474	0
1	B06	2	1.34238	123.2	1.37404	0
1	B07	2	1.34238	142.717	0.945256	0
1	B08	2	1.34238	177.39	1.32591	0
1	B09	BLANK	1.34238	-6.24598	0.452883	0
1	B10	BLANK	1.34238	-9.04585	0.0394207	0
1	B11	BLANK	1.34238	-7.26992	0.0897644	0
1	B12	BLANK	1.34238	-3.68065	0.386534	0
1	C01	BLANK	1.34238	-0.658819	0.252943	0
1	C02	BLANK	1.34238	1.28686	0.819215	0
1	C03	BLANK	1.34238	-1.92917	1.55619	0
1	C04	BLANK	1.34238	-3.95329	1.18251	0
1	C05	BLANK	1.34238	-12.2561	0.390398	0
1	C06	BLANK	1.34238	2.03885	0.00395995	0
1	C07	BLANK	1.34238	-4.7191	0.585072	0
1	C08	BLANK	1.34238	-2.91786	-0.363965	0
1	C09	BLANK	1.34238	-5.69103	1.1363	0
1	C10	BLANK	1.34238	-4.85175	0.44802	0
1	C11	BLANK	1.34238	-106.996	-0.00141157	0
1	C12	BLANK	1.34238	-9.00817	-0.301561	0
1	D01	BLANK	1.34238	-4.38226	-0.0357857	0
1	D02	3	1.34238	20.1858	-0.266795	0
1	D03	3	1.34238	7.1187	0.84281	0
1	D04	3	1.34238	-81.6747	-0.206441	0
1	D05	BLANK	1.34238	-10.5222	-0.534426	0
1	D06	4	1.34238	120.746	0.445449	0
1	D07	4	1.34238	170.282	0.640462	0
1	D08	4	1.34238	195.335	1.11083	0
1	D09	BLANK	1.34238	-5.97344	-0.189893	0
1	D10	BLANK	1.34238	-4.22884	0.248292	0
1	D11	BLANK	1.34238	-11.2562	0.0610838	0
1	D12	BLANK	1.34238	-7.73639	-0.044187	0
1	E01	BLANK	1.34238	2.69236	0.774095	0
1	E02	BLANK	1.34238	-0.241442	0.607189	0
1	E03	BLANK	1.34238	3.56952	0.4968	0
1	E04	BLANK	1.34238	1.33559	0.440565	0
1	E05	BLANK	1.34238	-99.4016	0.447323	0
1	E06	BLANK	1.34238	-80.7071	-0.0317898	0
1	E07	BLANK	1.34238	-1.31151	-0.351765	0
1	E08	BLANK	1.34238	-1.3226	0.900535	0
1	E09	BLANK	1.34238	-2.4147	0.511922	0
1	E10	BLANK	1.34238	-4.08982	0.418099	0
1	E11	BLANK	1.34238	-7.2729	0.197763	0
1	E12	BLANK	1.34238	-7.49731	-0.0422052	0
1	F01	BLANK	1.34238	5.30582	2.53945	0
1	F02	5	1.34238	4.86368	0.348854	0
1	F03	5	1.34238	4.40255	-1.21088	0
1	F04	5	1.34238	-0.93626	-0.00216224	0
1	F05	BLANK	1.34238	-7.27134	0.454711	0
1	F06	6	1.34238	115.328	0.695738	0
1	F07	6	1.34238	77.4558	0.517222	0
1	F08	6	1.34238	52.4337	0.362728	0
1	F09	BLANK	1.34238	-8.48369	-1.03614	0
1	F10	BLANK	1.34238	-5.95619	0.1965	0
1	F11	BLANK	1.34238	-17.4585	0.327268	0
1	F12	BLANK	1.34238	-7.02431	0.256724	0
1	G01	BLANK	1.34238	-1.17079	0.272078	0
1	G02	BLANK	1.34238	-3.46646	0.355512	0
1	G03	BLANK	1.34238	9.81434	-0.188382	0
1	G04	BLANK	1.34238	3.67384	0.906618	0
1	G05	BLANK	1.34238	-2.11277	0.209146	0
1	G06	BLANK	1.34238	-3.56396	0.0933824	0
1	G07	BLANK	1.34238	-99.4487	-0.0219837	0
1	G08	BLANK	1.34238	-6.4657	0.29947	0
1	G09	BLANK	1.34238	-4.80859	0.864085	0
1	G10	BLANK	1.34238	-6.82033	0.220123	0
1	G11	BLANK	1.34238	-112.521	0.261523	0
1	G12	BLANK	1.34238	-9.09409	0.478918	0
1	H01	Background	1.34238	0	0	0
1	H02	BLANK	1.34238	-0.841591	0.226522	0
1	H03	BLANK	1.34238	-4.15152	1.33634	0
1	H04	BLANK	1.34238	-91.408	0.00343164	0
1	H05	BLANK	1.34238	-5.99619	-0.0572607	0
1	H06	BLANK	1.34238	-4.32578	0.00847	0
1	H07	BLANK	1.34238	-7.60567	-0.01169	0
1	H08	BLANK	1.34238	-7.10513	0.00409192	0
1	H09	BLANK	1.34238	-1.72177	1.11712	0
1	H10	BLANK	1.34238	-7.69238	-0.0967159	0
1	H11	BLANK	1.34238	-2.88493	0.137679	0
1	H12	Background	1.34238	0	0	0
2	A01	Background	7.97239	0	0	0
2	A02	BLANK	7.97239	-0.1741	-0.193398	0
2	A03	BLANK	7.97239	2.60842	-0.0149702	0
2	A04	BLANK	7.97239	9.93267	-0.00562733	0
2	A05	BLANK	7.97239	-7.93564	0.460423	0
2	A06	BLANK	7.97239	-0.941549	-0.420763	0
2	A07	BLANK	7.97239	-4.62724	-0.0683038	0
2	A08	BLANK	7.97239	0.577025	-0.294004	0
2	A09	BLANK	7.97239	-3.1101	-0.640148	0
2	A10	BLANK	7.97239	-2.16597	-0.245009	0
2	A11	BLANK	7.97239	-3.11707	0.191866	0
2	A12	Background	7.97239	0	0	0
2	B01	BLANK	7.97239	-0.705322	-0.0672871	0
2	B02	1	7.97239	192.162	1.34856	0
2	B03	1	7.97239	171.319	0.402268	0
2	B04	1	7.97239	100.442	0.59718	0
2	B05	BLANK	7.97239	-6.01402	0.346165	0
2	B06	2	7.97239	135.373	1.09652	0
2	B07	2	7.97239	156.54	0.751455	0
2	B08	2	7.97239	193.605	1.11636	0
2	B09	BLANK	7.97239	-5.05685	0.0520916	0
2	B10	BLANK	7.97239	-5.86793	-0.0236455	0
2	B11	BLANK	7.97239	-5.70701	0.110204	0
2	B12	BLANK	7.97239	-4.10889	0.113268	0
2	C01	BLANK	7.97239	1.32296	-0.13062	0
2	C02	BLANK	7.97239	0.0293735	0.183355	0
2	C03	BLANK	7.97239	-0.615564	0.918156	0
2	C04	BLANK	7.97239	-6.20636	0.0762446	0
2	C05	BLANK	7.97239	-11.609	0.0399805	0
2	C06	BLANK	7.97239	0.41711	-0.319892	0
2	C07	BLANK	7.97239	-6.00072	0.125683	0
2	C08	BLANK	7.97239	-4.07092	-0.480087	0
2	C09	BLANK	7.97239	-5.53091	0.347283	0
2	C10	BLANK	7.97239	-5.77774	0.215063	0
2	C11	BLANK	7.97239	-102.257	-0.311108	0
2	C12	BLANK	7.97239	-8.24557	-0.703483	0
2	D01	BLANK	7.97239	-4.13576	0.0606792	0
2	D02	3	7.97239	18.6759	-0.120085	0
2	D03	3	7.97239	3.72917	0.254669	0
2	D04	3	7.97239	-81.5354	-0.551509	0
2	D05	BLANK	7.97239	-14.1482	-0.328099	0
2	D06	4	7.97239	142.582	0.540299	0
2	D07	4	7.97239	188.54	0.959867	0
2	D08	4	7.97239	216.649	1.37168	0
2	D09	BLANK	7.97239	-5.19104	-0.531583	0
2	D10	BLANK	7.97239	-4.11483	0.220987	0
2	D11	BLANK	7.97239	-9.5642	-0.166036	0
2	D12	BLANK	7.97239	-6.32335	-0.282843	0
2	E01	BLANK	7.97239	1.04132	-0.094874	0
2	E02	BLANK	7.97239	-3.66889	0.131844	0
2	E03	BLANK	7.97239	-2.16137	-0.0359493	0
2	E04	BLANK	7.97239	-0.580673	-0.356682	0
2	E05	BLANK	7.97239	-98.7993	-0.110794	0
2	E06	BLANK	7.97239	-83.1491	-0.582045	0
2	E07	BLANK	7.97239	-7.64869	-0.636633	0
2	E08	BLANK	7.97239	-3.81521	0.0420212	0
2	E09	BLANK	7.97239	-7.03007	-0.0212314	0
2	E10	BLANK	7.97239	-5.75063	-0.479449	0
2	E11	BLANK	7.97239	-5.91762	-0.283265	0
2	E12	BLANK	7.97239	-4.41854	-0.0882486	0
2	F01	BLANK	7.97239	5.07569	0.43104	0
2	F02	5	7.97239	0.436803	-0.0664047	0
2	F03	5	7.97239	-11.6257	-0.364688	0
2	F04	5	7.97239	-2.09157	-0.0871221	0
2	F05	BLANK	7.97239	-9.61415	0.183896	0
2	F06	6	7.97239	123.703	0.561781	0
2	F07	6	7.97239	88.1505	0.516539	0
2	F08	6	7.97239	68.2245	0.258046	0
2	F09	BLANK	7.97239	-10.6057	0.739083	0
2	F10	BLANK	7.97239	-7.85416	0.302653	0
2	F11	BLANK	7.97239	-16.946	0.163743	0
2	F12	BLANK	7.97239	-4.49115	-0.380508	0
2	G01	BLANK	7.97239	-0.774185	-0.348575	0
2	G02	BLANK	7.97239	-2.75532	0.208134	0
2	G03	BLANK	7.97239	3.6097	2.32519	0
2	G04	BLANK	7.97239	5.8727	-1.8278	0
2	G05	BLANK	7.97239	-8.80709	-0.184152	0
2	G06	BLANK	7.97239	-2.53648	-0.382649	0
2	G07	BLANK	7.97239	-105.415	-0.573358	0
2	G08	BLANK	7.97239	-5.42242	-0.390627	0
2	G09	BLANK	7.97239	-5.60305	-0.2705	0
2	G10	BLANK	7.97239	-6.35359	-0.131863	0
2	G11	BLANK	7.97239	-109.701	-0.316512	0
2	G12	BLANK	7.97239	-6.59241	0.0157362	0
2	H01	Background	7.97239	0	0	0
2	H02	BLANK	7.97239	0.380099	0.076853	0
2	H03	BLANK	7.97239	5.94465	1.15847	0
2	H04	BLANK	7.97239	-90.7444	-0.452525	0
2	H05	BLANK	7.97239	-3.0862	-0.00633059	0
2	H06	BLANK	7.97239	-0.991027	-0.00713155	0
2	H07	BLANK	7.97239	-3.42221	-0.317577	0
2	H08	BLANK	7.97239	-6.56659	-0.276667	0
2	H09	BLANK	7.97239	-2.62637	-0.164278	0
2	H10	BLANK	7.97239	-5.13273	0.142436	0
2	H11	BLANK	7.97239	-5.67169	0.301939	0
2	H12	Background	7.97239	0	0	0
3	A01	Background	14.5343	0	0	0
3	A02	BLANK	14.5343	-1.1972	-0.0606591	0
3	A03	BLANK	14.5343	0.654595	0.469565	0
3	A04	BLANK	14.5343	8.72363	0.20105	0
3	A05	BLANK	14.5343	-7.78673	0.383886	0
3	A06	BLANK	14.5343	-3.11498	-0.572476	0
3	A07	BLANK	14.5343	-3.80378	-0.0408506	0
3	A08	BLANK	14.5343	-0.848546	-0.0345494	0
3	A09	BLANK	14.5343	-3.43041	-0.249651	0
3	A10	BLANK	14.5343	-2.60872	-0.370535	0
3	A11	BLANK	14.5343	-4.54931	0.289684	0
3	A12	Background	14.5343	0	0	0
3	B01	BLANK	14.5343	-2.5552	0.405263	0
3	B02	1	14.5343	206.606	1.78849	0
3	B03	1	14.5343	186.967	0.787687	0
3	B04	1	14.5343	120.915	0.746853	0
3	B05	BLANK	14.5343	-6.06363	0.54707	0
3	B06	2	14.5343	145.985	1.28936	0
3	B07	2	14.5343	167.646	1.04436	0
3	B08	2	14.5343	207.697	1.34156	0
3	B09	BLANK	14.5343	-6.13631	0.137173	0
3	B10	BLANK	14.5343	-6.55775	0.0787404	0
3	B11	BLANK	14.5343	-6.86564	-0.138992	0
3	B12	BLANK	14.5343	-5.47975	0.304236	0
3	C01	BLANK	14.5343	3.53682	-0.12964	0
3	C02	BLANK	14.5343	-0.169067	0.248411	0
3	C03	BLANK	14.5343	-2.91312	0.600867	0
3	C04	BLANK	14.5343	-6.60818	0.226144	0
3	C05	BLANK	14.5343	-13.3334	0.178517	0
3	C06	BLANK	14.5343	-0.732656	-0.105489	0
3	C07	BLANK	14.5343	-7.42737	0.333595	0
3	C08	BLANK	14.5343	-6.34666	-0.572866	0
3	C09	BLANK	14.5343	-7.98276	-0.0218241	0
3	C10	BLANK	14.5343	-6.53278	0.0280599	0
3	C11	BLANK	14.5343	-103.828	0.0487662	0
3	C12	BLANK	14.5343	-7.4799	-0.274599	0
3	D01	BLANK	14.5343	-4.62685	-0.181456	0
3	D02	3	14.5343	12.9947	-0.0372464	0
3	D03	3	14.5343	0.933913	0.361393	0
3	D04	3	14.5343	-84.3929	-0.242191	0
3	D05	BLANK	14.5343	-15.7728	-0.438206	0
3	D06	4	14.5343	161.787	0.697867	0
3	D07	4	14.5343	206.959	1.36855	0
3	D08	4	14.5343	241.732	1.49233	0
3	D09	BLANK	14.5343	-6.32003	-0.134632	0
3	D10	BLANK	14.5343	-3.95924	0.130367	0
3	D11	BLANK	14.5343	-12.3376	0.417599	0
3	D12	BLANK	14.5343	-5.27984	-0.142388	0
3	E01	BLANK	14.5343	-2.61758	0.391703	0
3	E02	BLANK	14.5343	-5.84615	0.150104	0
3	E03	BLANK	14.5343	-4.9643	0.330034	0
3	E04	BLANK	14.5343	-3.48958	-0.71069	0
3	E05	BLANK	14.5343	-99.8593	0.00762914	0
3	E06	BLANK	14.5343	-85.2559	-0.398674	0
3	E07	BLANK	14.5343	-10.0022	-0.397084	0
3	E08	BLANK	14.5343	-4.80756	0.308107	0
3	E09	BLANK	14.5343	-11.4477	0.172902	0
3	E10	BLANK	14.5343	-4.94278	0.193431	0
3	E11	BLANK	14.5343	-7.66215	-0.0515506	0
3	E12	BLANK	14.5343	-5.8779	0.0398804	0
3	F01	BLANK	14.5343	4.36005	0.290149	0
3	F02	5	14.5343	-2.49408	-0.179628	0
3	F03	5	14.5343	-13.1643	-0.555989	0
3	F04	5	14.5343	-3.55502	-0.444128	0
3	F05	BLANK	14.5343	-10.5546	0.173503	0
3	F06	6	14.5343	131.037	0.844147	0
3	F07	6	14.5343	97.8794	0.473171	0
3	F08	6	14.5343	80.9469	0.64825	0
3	F09	BLANK	14.5343	-13.923	-0.30053	0
3	F10	BLANK	14.5343	-8.0954	0.0969151	0
3	F11	BLANK	14.5343	-18.6712	0.277245	0
3	F12	BLANK	14.5343	-4.69438	-0.484009	0
3	G01	BLANK	14.5343	-2.00263	-0.0164839	0
3	G02	BLANK	14.5343	-3.19331	0.234544	0
3	G03	BLANK	14.5343	2.00692	2.39824	0
3	G04	BLANK	14.5343	5.77338	-6.53685	0
3	G05	BLANK	14.5343	-9.6798	-0.197866	0
3	G06	BLANK	14.5343	-7.40361	0.0453498	0
3	G07	BLANK	14.5343	-109.161	-0.0519386	0
3	G08	BLANK	14.5343	-6.66902	0.143858	0
3	G09	BLANK	14.5343	-7.97047	0.183415	0
3	G10	BLANK	14.5343	-6.88258	-0.0782891	0
3	G11	BLANK	14.5343	-110.988	-0.157555	0
3	G12	BLANK	14.5343	-7.56948	0.498941	0
3	H01	Background	14.5343	0	0	0
3	H02	BLANK	14.5343	-1.62593	0.222749	0
3	H03	BLANK	14.5343	1.48884	0.720835	0
3	H04	BLANK	14.5343	-88.1835	-0.0780995	0
3	H05	BLANK	14.5343	-3.48551	0.0496875	0
3	H06	BLANK	14.5343	-3.8049	-0.295061	0
3	H07	BLANK	14.5343	-5.49542	-0.171059	0
3	H08	BLANK	14.5343	-8.92659	-0.400056	0
3	H09	BLANK	14.5343	-3.99594	0.0579951	0
3	H10	BLANK	14.5343	-5.65547	0.0517724	0
3	H11	BLANK	14.5343	-7.27896	-0.0224848	0
3	H12	Background	14.5343	0	0	0
4	A01	Background	21.2717	0	0	0
4	A02	BLANK	21.2717	-2.50527	-0.0655947	0
4	A03	BLANK	21.2717	-3.36451	0.156902	0
4	A04	BLANK	21.2717	11.5358	0.120098	0
4	A05	BLANK	21.2717	-12.1411	0.461272	0
4	A06	BLANK	21.2717	-4.53646	0.0349564	0
4	A07	BLANK	21.2717	-7.56116	0.0493887	0
4	A08	BLANK	21.2717	-4.06589	-0.0341326	0
4	A09	BLANK	21.2717	-8.66742	-0.30405	0
4	A10	BLANK	21.2717	-3.48216	-0.0275706	0
4	A11	BLANK	21.2717	-7.70382	-0.104591	0
4	A12	Background	21.2717	0	0	0
4	B01	BLANK	21.2717	-7.1037	-0.0221695	0
4	B02	1	21.2717	374.126	21.8297	0
4	B03	1	21.2717	378.108	10.9828	0
4	B04	1	21.2717	451.45	10.0609	0
4	B05	BLANK	21.2717	-7.22093	-0.034973	0
4	B06	2	21.2717	441.117	10.855	0
4	B07	2	21.2717	419.784	9.6822	0
4	B08	2	21.2717	378.918	15.4597	0
4	B09	BLANK	21.2717	-7.65193	-0.178728	0
4	B10	BLANK	21.2717	-10.7742	-0.147183	0
4	B11	BLANK	21.2717	-10.6115	-0.0909209	0
4	B12	BLANK	21.2717	-10.7207	0.0618886	0
4	C01	BLANK	21.2717	2.03977	-0.111912	0
4	C02	BLANK	21.2717	-5.19574	0.652518	0
4	C03	BLANK	21.2717	-6.9227	0.653145	0
4	C04	BLANK	21.2717	-5.76317	0.65444	0
4	C05	BLANK	21.2717	-15.0232	-0.0370137	0
4	C06	BLANK	21.2717	-0.139258	0.163787	0
4	C07	BLANK	21.2717	-7.77187	0.287349	0
4	C08	BLANK	21.2717	-5.87343	-0.142517	0
4	C09	BLANK	21.2717	-9.56221	0.372466	0
4	C10	BLANK	21.2717	2.11955	-0.0196618	0
4	C11	BLANK	21.2717	-107.219	-0.182844	0
4	C12	BLANK	21.2717	-11.4603	0.00892879	0
4	D01	BLANK	21.2717	-8.58623	-0.156475	0
4	D02	3	21.2717	103.234	2.98663	0
4	D03	3	21.2717	115.398	2.69374	0
4	D04	3	21.2717	56.9818	1.85391	0
4	D05	BLANK	21.2717	-18.1977	-0.42287	0
4	D06	4	21.2717	415.474	14.8492	0
4	D07	4	21.2717	353.012	20.7628	0
4	D08	4	21.2717	347.735	15.3615	0
4	D09	BLANK	21.2717	-8.39651	-0.417004	0
4	D10	BLANK	21.2717	-7.481	-0.657766	0
4	D11	BLANK	21.2717	-14.6589	-0.200628	0
4	D12	BLANK	21.2717	-9.70841	-0.302473	0
4	E01	BLANK	21.2717	-8.16697	0.259258	0
4	E02	BLANK	21.2717	-7.33395	0.40296	0
4	E03	BLANK	21.2717	-8.31472	0.259777	0
4	E04	BLANK	21.2717	-9.02893	-0.388469	0
4	E05	BLANK	21.2717	-105.064	-0.0094628	0
4	E06	BLANK	21.2717	-85.186	-0.213086	0
4	E07	BLANK	21.2717	-11.7858	-0.355263	0
4	E08	BLANK	21.2717	-6.22751	0.103929	0
4	E09	BLANK	21.2717	-14.5082	-0.257437	0
4	E10	BLANK	21.2717	-9.25106	0.160711	0
4	E11	BLANK	21.2717	-11.2508	0.0654462	0
4	E12	BLANK	21.2717	-10.7262	-0.38454	0
4	F01	BLANK	21.2717	3.49308	0.744829	0
4	F02	5	21.2717	52.1364	0.722917	0
4	F03	5	21.2717	30.7344	0.441116	0
4	F04	5	21.2717	36.5664	0.523454	0
4	F05	BLANK	21.2717	-12.487	-0.497095	0
4	F06	6	21.2717	612.441	8.3516	0
4	F07	6	21.2717	719.288	8.46713	0
4	F08	6	21.2717	744.401	7.01543	0
4	F09	BLANK	21.2717	-14.8458	-1.21702	0
4	F10	BLANK	21.2717	-7.44412	-0.507684	0
4	F11	BLANK	21.2717	-20.8376	-0.317781	0
4	F12	BLANK	21.2717	-9.94691	-0.716538	0
4	G01	BLANK	21.2717	-5.8428	0.0392992	0
4	G02	BLANK	21.2717	-7.34261	0.23942	0
4	G03	BLANK	21.2717	-2.93957	2.27951	0
4	G04	BLANK	21.2717	2.70886	-5.92491	0
4	G05	BLANK	21.2717	-14.3725	-0.0665018	0
4	G06	BLANK	21.2717	-2.40714	0.161888	0
4	G07	BLANK	21.2717	-103.528	-0.348155	0
4	G08	BLANK	21.2717	16.747	0.229804	0
4	G09	BLANK	21.2717	-11.0696	0.113949	0
4	G10	BLANK	21.2717	-10.6834	-0.068768	0
4	G11	BLANK	21.2717	-101.967	-0.163962	0
4	G12	BLANK	21.2717	-11.6817	0.385465	0
4	H01	Background	21.2717	0	0	0
4	H02	BLANK	21.2717	-4.81508	-0.227372	0
4	H03	BLANK	21.2717	-0.797193	0.689037	0
4	H04	BLANK	21.2717	-93.4542	-0.200823	0
4	H05	BLANK	21.2717	-5.78668	0.0207752	0
4	H06	BLANK	21.2717	-14.0349	-0.189549	0
4	H07	BLANK	21.2717	-8.9369	-0.254791	0
4	H08	BLANK	21.2717	-12.5859	0.024806	0
4	H09	BLANK	21.2717	-9.44611	-0.0661234	0
4	H10	BLANK	21.2717	-10.2139	-0.140958	0
4	H11	BLANK	21.2717	-11.7285	0.0614131	0
4	H12	Background	21.2717	0	0	0
5	A01	Background	27.9508	0	0	0
5	A02	BLANK	27.9508	-1.8869	0.106247	0
5	A03	BLANK	27.9508	0.10284	0.0519871	0
5	A04	BLANK	27.9508	13.3456	-0.0871449	0
5	A05	BLANK	27.9508	-11.5524	0.293053	0
5	A06	BLANK	27.9508	-7.28573	-0.177388	0
5	A07	BLANK	27.9508	-7.76856	0.234821	0
5	A08	BLANK	27.9508	-4.40002	-0.192734	0
5	A09	BLANK	27.9508	-9.08367	-0.374659	0
5	A10	BLANK	27.9508	-2.81068	-0.188403	0
5	A11	BLANK	27.9508	-9.87052	0.228225	0
5	A12	Background	27.9508	0	0	0
5	B01	BLANK	27.9508	-7.04333	0.0736452	0
5	B02	1	27.9508	234.366	23.1827	0
5	B03	1	27.9508	228.341	12.5942	0
5	B04	1	27.9508	226.252	11.7438	0
5	B05	BLANK	27.9508	-8.50276	-0.033506	0
5	B06	2	27.9508	286.339	10.1839	0
5	B07	2	27.9508	285.474	9.25075	0
5	B08	2	27.9508	276.344	15.9779	0
5	B09	BLANK	27.9508	-5.92682	0.19785	0
5	B10	BLANK	27.9508	-11.9347	0.0296378	0
5	B11	BLANK	27.9508	-11.6749	-0.085624	0
5	B12	BLANK	27.9508	-10.8874	0.0964078	0
5	C01	BLANK	27.9508	3.13141	0.272971	0
5	C02	BLANK	27.9508	-5.0881	0.432501	0
5	C03	BLANK	27.9508	-5.47614	0.717196	0
5	C04	BLANK	27.9508	-7.11067	0.730791	0
5	C05	BLANK	27.9508	-16.3476	0.0840489	0
5	C06	BLANK	27.9508	-1.25949	0.016041	0
5	C07	BLANK	27.9508	-8.40809	-0.0560414	0
5	C08	BLANK	27.9508	-7.81195	-0.177861	0
5	C09	BLANK	27.9508	-10.9884	0.426997	0
5	C10	BLANK	27.9508	0.337304	0.173977	0
5	C11	BLANK	27.9508	-106.699	-0.137659	0
5	C12	BLANK	27.9508	-12.6371	-0.277822	0
5	D01	BLANK	27.9508	-9.65202	0.102601	0
5	D02	3	27.9508	114.995	2.57253	0
5	D03	3	27.9508	130.489	3.29401	0
5	D04	3	27.9508	73.5085	2.0206	0
5	D05	BLANK	27.9508	-19.3894	-0.461293	0
5	D06	4	27.9508	236.771	15.4833	0
5	D07	4	27.9508	237.858	22.1009	0
5	D08	4	27.9508	225.498	17.4511	0
5	D09	BLANK	27.9508	-7.00314	-0.244163	0
5	D10	BLANK	27.9508	-6.2062	-0.240131	0
5	D11	BLANK	27.9508	-16.7101	-0.208592	0
5	D12	BLANK	27.9508	-10.7545	-0.201136	0
5	E01	BLANK	27.9508	-7.27797	0.618231	0
5	E02	BLANK	27.9508	-7.97315	0.329589	0
5	E03	BLANK	27.9508	-8.66209	0.405944	0
5	E04	BLANK	27.9508	-7.743	0.209143	0
5	E05	BLANK	27.9508	-103.784	0.107947	0
5	E06	BLANK	27.9508	-87.2444	0.010129	0
5	E07	BLANK	27.9508	-13.7007	-0.389492	0
5	E08	BLANK	27.9508	-7.67204	0.37375	0
5	E09	BLANK	27.9508	-14.4691	0.143982	0
5	E10	BLANK	27.9508	-9.31214	-0.127668	0
5	E11	BLANK	27.9508	-11.2728	0.0578273	0
5	E12	BLANK	27.9508	-11.0584	0.0586351	0
5	F01	BLANK	27.9508	2.43351	0.612998	0
5	F02	5	27.9508	60.4236	1.23756	0
5	F03	5	27.9508	39.1275	0.859116	0
5	F04	5	27.9508	45.3864	1.11184	0
5	F05	BLANK	27.9508	-12.2521	-0.29998	0
5	F06	6	27.9508	341.186	6.8779	0
5	F07	6	27.9508	338.034	7.49973	0
5	F08	6	27.9508	361.028	6.02102	0
5	F09	BLANK	27.9508	-16.4358	-0.610978	0
5	F10	BLANK	27.9508	-5.07611	-0.320175	0
5	F11	BLANK	27.9508	-21.6862	-0.196004	0
5	F12	BLANK	27.9508	-9.4186	-0.529654	0
5	G01	BLANK	27.9508	-6.07614	0.10215	0
5	G02	BLANK	27.9508	-6.97269	0.466815	0
5	G03	BLANK	27.9508	-2.0594	1.00181	0
5	G04	BLANK	27.9508	0.929664	-3.18682	0
5	G05	BLANK	27.9508	-13.5691	-0.253725	0
5	G06	BLANK	27.9508	-2.11496	0.121179	0
5	G07	BLANK	27.9508	-108.656	-0.277065	0
5	G08	BLANK	27.9508	11.4289	0.534712	0
5	G09	BLANK	27.9508	-12.4407	0.418369	0
5	G10	BLANK	27.9508	-10.8211	0.13335	0
5	G11	BLANK	27.9508	-99.7227	-0.0533816	0
5	G12	BLANK	27.9508	-10.9221	0.628676	0
5	H01	Background	27.9508	0	0	0
5	H02	BLANK	27.9508	-4.26943	0.00417103	0
5	H03	BLANK	27.9508	-5.81172	0.58765	0
5	H04	BLANK	27.9508	-92.6712	-0.153859	0
5	H05	BLANK	27.9508	-4.9436	-0.0962387	0
5	H06	BLANK	27.9508	-9.20283	-0.0333046	0
5	H07	BLANK	27.9508	-8.82924	-0.128928	0
5	H08	BLANK	27.9508	-12.4303	-0.279033	0
5	H09	BLANK	27.9508	-9.82935	-0.348023	0
5	H10	BLANK	27.9508	-9.37284	-0.256408	0
5	H11	BLANK	27.9508	-11.8108	-0.491262	0
5	H12	Background	27.9508	0	0	0
6	A01	Background	34.5876	0	0	0
6	A02	BLANK	34.5876	-1.7733	-0.020941	0
6	A03	BLANK	34.5876	0.000861286	-0.189461	0
6	A04	BLANK	34.5876	14.134	0.0290204	0
6	A05	BLANK	34.5876	-12.6271	0.071846	0
6	A06	BLANK	34.5876	-8.50425	0.303892	0
6	A07	BLANK	34.5876	-3.47956	0.135354	0
6	A08	BLANK	34.5876	-5.36824	0.018554	0
6	A09	BLANK	34.5876	-10.1245	-0.487779	0
6	A10	BLANK	34.5876	-3.84277	-0.129897	0
6	A11	BLANK	34.5876	-9.91205	0.0816978	0
6	A12	Background	34.5876	0	0	0
6	B01	BLANK	34.5876	-7.33384	0.171433	0
6	B02	1	34.5876	189.475	24.8322	0
6	B03	1	34.5876	188.23	13.7572	0
6	B04	1	34.5876	168.633	12.5991	0
6	B05	BLANK	34.5876	-8.09823	0.214358	0
6	B06	2	34.5876	240.697	11.303	0
6	B07	2	34.5876	235.815	9.93218	0
6	B08	2	34.5876	238.098	17.4032	0
6	B09	BLANK	34.5876	-8.49362	0.416787	0
6	B10	BLANK	34.5876	-13.0289	-0.0976372	0
6	B11	BLANK	34.5876	-12.2148	0.223878	0
6	B12	BLANK	34.5876	-12.0994	0.0788163	0
6	C01	BLANK	34.5876	2.65012	-0.188741	0
6	C02	BLANK	34.5876	-5.36139	0.760326	0
6	C03	BLANK	34.5876	-6.25063	0.915948	0
6	C04	BLANK	34.5876	-6.59441	0.38839	0
6	C05	BLANK	34.5876	-15.7652	-0.0742411	0
6	C06	BLANK	34.5876	-2.94844	0.00553097	0
6	C07	BLANK	34.5876	-9.88117	0.0634923	0
6	C08	BLANK	34.5876	-7.83658	-0.0469541	0
6	C09	BLANK	34.5876	-12.4585	0.623933	0
6	C10	BLANK	34.5876	-6.29181	0.377049	0
6	C11	BLANK	34.5876	-106.777	-0.244132	0
6	C12	BLANK	34.5876	-12.6737	-0.265988	0
6	D01	BLANK	34.5876	-10.1504	0.336725	0
6	D02	3	34.5876	114.62	3.03858	0
6	D03	3	34.5876	130.277	3.29421	0
6	D04	3	34.5876	73.5778	2.31896	0
6	D05	BLANK	34.5876	-20.0439	-0.0427191	0
6	D06	4	34.5876	176.854	16.7178	0
6	D07	4	34.5876	194.204	23.2344	0
6	D08	4	34.5876	185.914	19.0292	0
6	D09	BLANK	34.5876	-9.90248	0.102227	0
6	D10	BLANK	34.5876	-7.23434	0.560915	0
6	D11	BLANK	34.5876	-15.9905	0.202485	0
6	D12	BLANK	34.5876	-9.895	0.0315084	0
6	E01	BLANK	34.5876	-8.08413	0.3492	0
6	E02	BLANK	34.5876	-5.55043	0.612131	0
6	E03	BLANK	34.5876	-8.33423	0.0987606	0
6	E04	BLANK	34.5876	-8.54403	0.240039	0
6	E05	BLANK	34.5876	-99.9813	0.119203	0
6	E06	BLANK	34.5876	-86.3404	-0.0682199	0
6	E07	BLANK	34.5876	-12.4992	-0.102583	0
6	E08	BLANK	34.5876	-6.77706	0.591908	0
6	E09	BLANK	34.5876	-15.103	0.232827	0
6	E10	BLANK	34.5876	-8.97614	0.262714	0
6	E11	BLANK	34.5876	-11.8508	-0.221425	0
6	E12	BLANK	34.5876	-12.1413	0.223754	0
6	F01	BLANK	34.5876	1.49821	1.11393	0
6	F02	5	34.5876	67.7934	2.2733	0
6	F03	5	34.5876	43.0651	1.35978	0
6	F04	5	34.5876	50.2703	1.30719	0
6	F05	BLANK	34.5876	-13.1729	0.130876	0
6	F06	6	34.5876	287.955	7.57123	0
6	F07	6	34.5876	279.594	7.81321	0
6	F08	6	34.5876	299.353	6.42483	0
6	F09	BLANK	34.5876	-17.0449	-0.042018	0
6	F10	BLANK	34.5876	-4.84868	0.378181	0
6	F11	BLANK	34.5876	-20.4402	0.292165	0
6	F12	BLANK	34.5876	-9.59778	0.131558	0
6	G01	BLANK	34.5876	-6.38569	0.234823	0
6	G02	BLANK	34.5876	-6.87956	0.612032	0
6	G03	BLANK	34.5876	-1.54136	0.236754	0
6	G04	BLANK	34.5876	1.08971	0.384346	0
6	G05	BLANK	34.5876	-13.7951	-0.00826448	0
6	G06	BLANK	34.5876	-1.9636	0.207818	0
6	G07	BLANK	34.5876	-104.624	-0.176164	0
6	G08	BLANK	34.5876	9.7315	0.47763	0
6	G09	BLANK	34.5876	-11.9122	0.373982	0
6	G10	BLANK	34.5876	-10.7675	0.364951	0
6	G11	BLANK	34.5876	-96.8106	0.0812457	0
6	G12	BLANK	34.5876	-11.6719	0.447675	0
6	H01	Background	34.5876	0	0	0
6	H02	BLANK	34.5876	-3.44913	0.289575	0
6	H03	BLANK	34.5876	-6.14131	0.660143	0
6	H04	BLANK	34.5876	-88.5718	0.00789693	0
6	H05	BLANK	34.5876	-3.74324	0.0662901	0
6	H06	BLANK	34.5876	-13.4923	0.248117	0
6	H07	BLANK	34.5876	-9.47202	-0.285595	0
6	H08	BLANK	34.5876	-11.7966	0.0875678	0
6	H09	BLANK	34.5876	-10.3414	0.27415	0
6	H10	BLANK	34.5876	-9.53043	0.123672	0
6	H11	BLANK	34.5876	-11.1657	-0.147152	0
6	H12	Background	34.5876	0	0	0
7	A01	Background	41.3588	0	0	0
7	A02	BLANK	41.3588	-1.96737	-0.314952	0
7	A03	BLANK	41.3588	-3.07396	0.0780067	0
7	A04	BLANK	41.3588	19.0171	-0.210745	0
7	A05	BLANK	41.3588	-11.4594	-0.0593281	0
7	A06	BLANK	41.3588	-7.03243	0.249982	0
7	A07	BLANK	41.3588	-10.7403	-0.00669682	0
7	A08	BLANK	41.3588	-4.30357	-0.130031	0
7	A09	BLANK	41.3588	-9.23943	-0.678111	0
7	A10	BLANK	41.3588	-3.45428	-0.388493	0
7	A11	BLANK	41.3588	-9.27444	-0.0640636	0
7	A12	Background	41.3588	0	0	0
7	B01	BLANK	41.3588	-7.06433	0.527288	0
7	B02	1	41.3588	176.852	22.7419	0
7	B03	1	41.3588	175.463	13.4388	0
7	B04	1	41.3588	153.037	12.9906	0
7	B05	BLANK	41.3588	-7.63516	0.0267455	0
7	B06	2	41.3588	230.422	11.1017	0
7	B07	2	41.3588	222.479	10.5123	0
7	B08	2	41.3588	227.447	18.9066	0
7	B09	BLANK	41.3588	-10.3346	-0.0459508	0
7	B10	BLANK	41.3588	-11.1351	0.00716946	0
7	B11	BLANK	41.3588	-8.36978	0.149463	0
7	B12	BLANK	41.3588	2.48514	-0.0267371	0
7	C01	BLANK	41.3588	0.16094	-0.0711493	0
7	C02	BLANK	41.3588	-3.67659	0.513196	0
7	C03	BLANK	41.3588	-6.39354	0.536693	0
7	C04	BLANK	41.3588	-8.81291	0.313272	0
7	C05	BLANK	41.3588	-13.6792	-0.219349	0
7	C06	BLANK	41.3588	7.88016	0.0226863	0
7	C07	BLANK	41.3588	-9.61538	0.194964	0
7	C08	BLANK	41.3588	-7.04271	-0.584449	0
7	C09	BLANK	41.3588	-11.3694	0.338415	0
7	C10	BLANK	41.3588	19.0005	0.0649358	0
7	C11	BLANK	41.3588	-104.964	-0.133593	0
7	C12	BLANK	41.3588	-7.94561	-0.418324	0
7	D01	BLANK	41.3588	-7.5813	-0.0416257	0
7	D02	3	41.3588	103.942	2.67465	0
7	D03	3	41.3588	120.272	3.16366	0
7	D04	3	41.3588	70.3849	1.72013	0
7	D05	BLANK	41.3588	-22.0204	0.0597591	0
7	D06	4	41.3588	160.417	17.632	0
7	D07	4	41.3588	179.411	21.6476	0
7	D08	4	41.3588	176.102	17.5693	0
7	D09	BLANK	41.3588	-8.536	-0.203895	0
7	D10	BLANK	41.3588	-5.89851	-0.295758	0
7	D11	BLANK	41.3588	-15.0215	-0.195653	0
7	D12	BLANK	41.3588	-9.4401	-0.0324369	0
7	E01	BLANK	41.3588	-6.95977	0.00257571	0
7	E02	BLANK	41.3588	-5.51968	-0.0375507	0
7	E03	BLANK	41.3588	-8.09391	0.197076	0
7	E04	BLANK	41.3588	-6.21639	-0.0894449	0
7	E05	BLANK	41.3588	-99.3581	-0.367807	0
7	E06	BLANK	41.3588	-83.7843	-0.12271	0
7	E07	BLANK	41.3588	-13.9497	-0.332498	0
7	E08	BLANK	41.3588	-5.99839	0.191602	0
7	E09	BLANK	41.3588	-12.0386	-0.0692383	0
7	E10	BLANK	41.3588	-5.74942	-0.640142	0
7	E11	BLANK	41.3588	-7.68834	-0.31348	0
7	E12	BLANK	41.3588	-5.7021	-0.196287	0
7	F01	BLANK	41.3588	4.71394	-0.194437	0
7	F02	5	41.3588	73.4011	1.79086	0
7	F03	5	41.3588	44.9056	1.00942	0
7	F04	5	41.3588	52.8332	1.13885	0
7	F05	BLANK	41.3588	-13.143	-0.230644	0
7	F06	6	41.3588	275.811	8.01729	0
7	F07	6	41.3588	264.45	7.84045	0
7	F08	6	41.3588	291.81	5.89476	0
7	F09	BLANK	41.3588	-14.7323	-0.0408989	0
7	F10	BLANK	41.3588	-3.02895	0.141172	0
7	F11	BLANK	41.3588	-18.3557	0.109912	0
7	F12	BLANK	41.3588	-7.63125	-0.0283784	0
7	G01	BLANK	41.3588	3.23003	0.343795	0
7	G02	BLANK	41.3588	-5.97818	-0.112961	0
7	G03	BLANK	41.3588	-1.76983	-1.00703	0
7	G04	BLANK	41.3588	5.21144	3.08503	0
7	G05	BLANK	41.3588	-11.2398	-0.019355	0
7	G06	BLANK	41.3588	-2.9503	0.0851333	0
7	G07	BLANK	41.3588	-96.3779	-0.216131	0
7	G08	BLANK	41.3588	10.478	0.0796739	0
7	G09	BLANK	41.3588	-10.5657	0.191643	0
7	G10	BLANK	41.3588	-8.96652	-0.035462	0
7	G11	BLANK	41.3588	-100.696	-0.384407	0
7	G12	BLANK	41.3588	6.18219	0.203443	0
7	H01	Background	41.3588	0	0	0
7	H02	BLANK	41.3588	-5.48029	-0.22023	0
7	H03	BLANK	41.3588	-4.05399	0.234814	0
7	H04	BLANK	41.3588	-88.5623	-0.00287485	0
7	H05	BLANK	41.3588	-3.57908	0.168666	0
7	H06	BLANK	41.3588	-8.05586	-0.0424739	0
7	H07	BLANK	41.3588	-8.73009	-0.0718105	0
7	H08	BLANK	41.3588	-10.5706	-0.0169688	0
7	H09	BLANK	41.3588	-9.13687	-0.150486	0
7	H10	BLANK	41.3588	-8.8142	-0.126491	0
7	H11	BLANK	41.3588	-4.05444	-0.121652	0
7	H12	Background	41.3588	0	0	0
8	A01	Background	48.0054	0	0	0
8	A02	BLANK	48.0054	-4.58203	0.357365	0
8	A03	BLANK	48.0054	-1.18794	0.182425	0
8	A04	BLANK	48.0054	16.3088	-0.0698346	0
8	A05	BLANK	48.0054	-12.6404	0.274351	0
8	A06	BLANK	48.0054	-8.2333	0.410366	0
8	A07	BLANK	48.0054	-2.63722	-0.177271	0
8	A08	BLANK	48.0054	-6.01764	-0.319979	0
8	A09	BLANK	48.0054	-8.76901	-0.38424	0
8	A10	BLANK	48.0054	-4.04823	-0.128034	0
8	A11	BLANK	48.0054	-9.25432	0.122814	0
8	A12	Background	48.0054	0	0	0
8	B01	BLANK	48.0054	-7.28451	0.0736332	0
8	B02	1	48.0054	171.676	23.8893	0
8	B03	1	48.0054	170.742	13.7875	0
8	B04	1	48.0054	146.701	13.4507	0
8	B05	BLANK	48.0054	-9.27309	-0.0212039	0
8	B06	2	48.0054	213.348	11.4258	0
8	B07	2	48.0054	211.822	10.8998	0
8	B08	2	48.0054	215.926	19.2339	0
8	B09	BLANK	48.0054	-8.85969	0.150728	0
8	B10	BLANK	48.0054	-12.2878	0.0189986	0
8	B11	BLANK	48.0054	-7.70429	-0.15116	0
8	B12	BLANK	48.0054	0.491432	-0.133411	0
8	C01	BLANK	48.0054	0.213344	0.194837	0
8	C02	BLANK	48.0054	-4.77262	0.742287	0
8	C03	BLANK	48.0054	-6.96129	0.86938	0
8	C04	BLANK	48.0054	-8.23869	0.376554	0
8	C05	BLANK	48.0054	-15.1151	-0.152932	0
8	C06	BLANK	48.0054	5.3359	0.0429285	0
8	C07	BLANK	48.0054	-10.6278	-0.0280387	0
8	C08	BLANK	48.0054	-9.39911	0.221968	0
8	C09	BLANK	48.0054	-11.8557	0.245537	0
8	C10	BLANK	48.0054	16.2492	0.122501	0
8	C11	BLANK	48.0054	-105.63	-0.218366	0
8	C12	BLANK	48.0054	-8.65917	-0.365465	0
8	D01	BLANK	48.0054	-9.20413	0.0481887	0
8	D02	3	48.0054	107.94	2.63323	0
8	D03	3	48.0054	124.095	2.91981	0
8	D04	3	48.0054	76.4489	1.53653	0
8	D05	BLANK	48.0054	-18.258	-0.621454	0
8	D06	4	48.0054	153.106	17.9037	0
8	D07	4	48.0054	170.794	21.8877	0
8	D08	4	48.0054	170.443	18.5856	0
8	D09	BLANK	48.0054	-9.47002	-0.516765	0
8	D10	BLANK	48.0054	-6.18785	0.183125	0
8	D11	BLANK	48.0054	-16.7738	-0.335011	0
8	D12	BLANK	48.0054	-10.9761	-0.286348	0
8	E01	BLANK	48.0054	-7.18741	0.386279	0
8	E02	BLANK	48.0054	-7.55118	0.526282	0
8	E03	BLANK	48.0054	-8.70455	0.108122	0
8	E04	BLANK	48.0054	-7.46282	0.143716	0
8	E05	BLANK	48.0054	-96.4704	0.0467344	0
8	E06	BLANK	48.0054	-84.288	-0.31104	0
8	E07	BLANK	48.0054	-14.2192	-0.240426	0
8	E08	BLANK	48.0054	-7.39916	0.296161	0
8	E09	BLANK	48.0054	-13.2194	0.0223759	0
8	E10	BLANK	48.0054	-4.92187	-0.338458	0
8	E11	BLANK	48.0054	-8.30175	0.123242	0
8	E12	BLANK	48.0054	-8.7387	-0.0274426	0
8	F01	BLANK	48.0054	2.23764	-0.848242	0
8	F02	5	48.0054	72.245	1.69058	0
8	F03	5	48.0054	45.7975	0.692584	0
8	F04	5	48.0054	53.4392	1.18898	0
8	F05	BLANK	48.0054	-12.9328	0.00793096	0
8	F06	6	48.0054	259.948	7.70406	0
8	F07	6	48.0054	249.365	7.8268	0
8	F08	6	48.0054	271.399	6.06922	0
8	F09	BLANK	48.0054	-16.1412	0.0479483	0
8	F10	BLANK	48.0054	-3.88788	-0.27361	0
8	F11	BLANK	48.0054	-20.9478	-0.0574463	0
8	F12	BLANK	48.0054	-9.82758	-0.495156	0
8	G01	BLANK	48.0054	2.50607	0.0620547	0
8	G02	BLANK	48.0054	-6.75829	0.147603	0
8	G03	BLANK	48.0054	-1.87879	-1.79991	0
8	G04	BLANK	48.0054	4.05165	5.77224	0
8	G05	BLANK	48.0054	-11.0318	-0.302238	0
8	G06	BLANK	48.0054	-2.83742	0.207692	0
8	G07	BLANK	48.0054	-96.0046	-0.193207	0
8	G08	BLANK	48.0054	9.39943	0.294106	0
8	G09	BLANK	48.0054	-11.0164	0.529318	0
8	G10	BLANK	48.0054	-10.0239	-0.0947361	0
8	G11	BLANK	48.0054	-102.892	0.134729	0
8	G12	BLANK	48.0054	1.84725	0.0975697	0
8	H01	Background	48.0054	0	0	0
8	H02	BLANK	48.0054	-0.763421	-0.201441	0
8	H03	BLANK	48.0054	-6.50638	-0.306795	0
8	H04	BLANK	48.0054	-89.5965	-0.371275	0
8	H05	BLANK	48.0054	-4.59795	0.0459607	0
8	H06	BLANK	48.0054	-11.4796	-0.0634067	0
8	H07	BLANK	48.0054	-10.6574	-0.378614	0
8	H08	BLANK	48.0054	-12.0278	-0.43911	0
8	H09	BLANK	48.0054	-10.8795	-0.384678	0
8	H10	BLANK	48.0054	-10.4763	-0.0154052	0
8	H11	BLANK	48.0054	-4.48996	-0.48848	0
8	H12	Background	48.0054	0	0	0
9	A01	Background	54.5954	0	0	0
9	A02	BLANK	54.5954	-5.50315	-0.0204187	0
9	A03	BLANK	54.5954	-1.5943	-0.0873289	0
9	A04	BLANK	54.5954	16.0078	0.0411291	0
9	A05	BLANK	54.5954	-13.2758	-0.0858267	0
9	A06	BLANK	54.5954	-9.931	0.292773	0
9	A07	BLANK	54.5954	-5.01524	-0.079631	0
9	A08	BLANK	54.5954	-5.63654	-0.232969	0
9	A09	BLANK	54.5954	-10.4032	-0.638969	0
9	A10	BLANK	54.5954	-4.69003	-0.727478	0
9	A11	BLANK	54.5954	-9.74887	-0.37624	0
9	A12	Background	54.5954	0	0	0
9	B01	BLANK	54.5954	-6.84022	0.176668	0
9	B02	1	54.5954	169.075	24.6877	0
9	B03	1	54.5954	168.125	14.4898	0
9	B04	1	54.5954	143.808	13.9571	0
9	B05	BLANK	54.5954	-10.8284	-0.0893401	0
9	B06	2	54.5954	199.315	11.9987	0
9	B07	2	54.5954	204.544	11.6111	0
9	B08	2	54.5954	205.094	20.1823	0
9	B09	BLANK	54.5954	-10.0793	0.0336724	0
9	B10	BLANK	54.5954	-14.4752	-0.335226	0
9	B11	BLANK	54.5954	-8.10328	-0.0067586	0
9	B12	BLANK	54.5954	0.0153075	0.120513	0
9	C01	BLANK	54.5954	-1.55338	0.0738309	0
9	C02	BLANK	54.5954	-5.74669	0.351238	0
9	C03	BLANK	54.5954	-7.8329	0.590294	0
9	C04	BLANK	54.5954	-10.1011	0.35252	0
9	C05	BLANK	54.5954	-16.1879	-0.439726	0
9	C06	BLANK	54.5954	3.63765	0.06157	0
9	C07	BLANK	54.5954	-12.2211	-0.276122	0
9	C08	BLANK	54.5954	-10.1346	-0.0870426	0
9	C09	BLANK	54.5954	-12.8351	0.166047	0
9	C10	BLANK	54.5954	20.9844	0.0209247	0
9	C11	BLANK	54.5954	-103.682	-0.308085	0
9	C12	BLANK	54.5954	-10.0497	-0.561863	0
9	D01	BLANK	54.5954	-10.2587	0.125363	0
9	D02	3	54.5954	109.19	2.75108	0
9	D03	3	54.5954	125.969	3.08953	0
9	D04	3	54.5954	79.5838	1.96615	0
9	D05	BLANK	54.5954	-20.5408	-0.417447	0
9	D06	4	54.5954	149.796	18.2112	0
9	D07	4	54.5954	167.487	22.4881	0
9	D08	4	54.5954	167.878	19.7606	0
9	D09	BLANK	54.5954	-10.6968	-0.196636	0
9	D10	BLANK	54.5954	-8.10582	-0.0558823	0
9	D11	BLANK	54.5954	-15.4523	-0.0150031	0
9	D12	BLANK	54.5954	-12.1715	0.255085	0
9	E01	BLANK	54.5954	-8.92638	0.130942	0
9	E02	BLANK	54.5954	-7.24854	0.316779	0
9	E03	BLANK	54.5954	-9.12324	-0.0459613	0
9	E04	BLANK	54.5954	-8.09602	0.213146	0
9	E05	BLANK	54.5954	-98.1394	-0.0804115	0
9	E06	BLANK	54.5954	-84.6428	-0.409155	0
9	E07	BLANK	54.5954	-14.9922	-0.350401	0
9	E08	BLANK	54.5954	-8.01843	-0.210665	0
9	E09	BLANK	54.5954	-15.3806	-0.116775	0
9	E10	BLANK	54.5954	-6.0583	-0.357894	0
9	E11	BLANK	54.5954	-8.1686	-0.0912765	0
9	E12	BLANK	54.5954	-8.02573	-0.555136	0
9	F01	BLANK	54.5954	1.35118	-0.791759	0
9	F02	5	54.5954	73.1842	1.66199	0
9	F03	5	54.5954	46.6144	1.05653	0
9	F04	5	54.5954	52.7778	1.31802	0
9	F05	BLANK	54.5954	-13.6934	-0.0411911	0
9	F06	6	54.5954	252.757	7.98207	0
9	F07	6	54.5954	242.174	8.09602	0
9	F08	6	54.5954	260.611	6.18397	0
9	F09	BLANK	54.5954	-18.405	0.388133	0
9	F10	BLANK	54.5954	-4.87421	0.175298	0
9	F11	BLANK	54.5954	-20.1292	0.177791	0
9	F12	BLANK	54.5954	-9.86038	0.0467066	0
9	G01	BLANK	54.5954	1.51948	0.0179524	0
9	G02	BLANK	54.5954	-7.38012	0.112986	0
9	G03	BLANK	54.5954	-1.96555	-1.7964	0
9	G04	BLANK	54.5954	2.36016	5.76889	0
9	G05	BLANK	54.5954	-11.5926	-0.182482	0
9	G06	BLANK	54.5954	-4.34123	0.151739	0
9	G07	BLANK	54.5954	-96.7488	-0.152869	0
9	G08	BLANK	54.5954	2.28377	0.251017	0
9	G09	BLANK	54.5954	-12.684	0.150169	0
9	G10	BLANK	54.5954	-10.7303	0.311635	0
9	G11	BLANK	54.5954	-103.888	-0.0952504	0
9	G12	BLANK	54.5954	1.0584	0.174216	0
9	H01	Background	54.5954	0	0	0
9	H02	BLANK	54.5954	-0.974933	0.153348	0
9	H03	BLANK	54.5954	-7.10373	-0.306673	0
9	H04	BLANK	54.5954	-90.1396	-0.502437	0
9	H05	BLANK	54.5954	-3.89021	0.248876	0
9	H06	BLANK	54.5954	-11.3684	0.519239	0
9	H07	BLANK	54.5954	-11.7245	0.0359255	0
9	H08	BLANK	54.5954	-13.613	-0.144171	0
9	H09	BLANK	54.5954	-10.801	-0.0121939	0
9	H10	BLANK	54.5954	-10.7477	-0.0464398	0
9	H11	BLANK	54.5954	-6.48191	0.0614599	0
9	H12	Background	54.5954	0	0	0
10	A01	Background	61.3715	0	0	0
10	A02	BLANK	61.3715	-1.56715	0.124869	0
10	A03	BLANK	61.3715	2.54114	0.356636	0
10	A04	BLANK	61.3715	15.0153	0.21372	0
10	A05	BLANK	61.3715	-11.1731	0.104337	0
10	A06	BLANK	61.3715	-4.79068	0.501863	0
10	A07	BLANK	61.3715	-4.10229	0.136105	0
10	A08	BLANK	61.3715	-2.66861	-0.270872	0
10	A09	BLANK	61.3715	-6.27315	-0.360688	0
10	A10	BLANK	61.3715	-3.31749	-0.228119	0
10	A11	BLANK	61.3715	-7.25818	0.243491	0
10	A12	Background	61.3715	0	0	0
10	B01	BLANK	61.3715	-6.67248	0.414867	0
10	B02	1	61.3715	170.105	16.2724	0
10	B03	1	61.3715	169.121	9.13581	0
10	B04	1	61.3715	144.848	7.66307	0
10	B05	BLANK	61.3715	-6.75042	0.202398	0
10	B06	2	61.3715	210.613	9.73338	0
10	B07	2	61.3715	208.323	7.09992	0
10	B08	2	61.3715	209.376	14.3516	0
10	B09	BLANK	61.3715	-7.4124	0.364025	0
10	B10	BLANK	61.3715	-7.59028	0.0882383	0
10	B11	BLANK	61.3715	-5.08336	0.262429	0
10	B12	BLANK	61.3715	0.748337	0.548393	0
10	C01	BLANK	61.3715	0.738943	0.0189113	0
10	C02	BLANK	61.3715	-2.47995	0.473409	0
10	C03	BLANK	61.3715	5.83442	0.653592	0
10	C04	BLANK	61.3715	-6.48051	0.464995	0
10	C05	BLANK	61.3715	-10.7477	0.144454	0
10	C06	BLANK	61.3715	-2.98681	0.351021	0
10	C07	BLANK	61.3715	-10.3168	0.150245	0
10	C08	BLANK	61.3715	-6.97816	0.384446	0
10	C09	BLANK	61.3715	-8.70504	0.352845	0
10	C10	BLANK	61.3715	-20.5724	0.114489	0
10	C11	BLANK	61.3715	-102.986	-0.321433	0
10	C12	BLANK	61.3715	-7.68586	-0.405094	0
10	D01	BLANK	61.3715	-6.61607	0.795947	0
10	D02	3	61.3715	106.271	2.49563	0
10	D03	3	61.3715	106.494	2.75466	0
10	D04	3	61.3715	47.111	1.32615	0
10	D05	BLANK	61.3715	-20.8599	-0.121953	0
10	D06	4	61.3715	150.133	11.8148	0
10	D07	4	61.3715	168.441	14.6743	0
10	D08	4	61.3715	169.307	14.7984	0
10	D09	BLANK	61.3715	-8.95348	0.0378587	0
10	D10	BLANK	61.3715	-4.49612	0.41668	0
10	D11	BLANK	61.3715	-13.7317	0.271017	0
10	D12	BLANK	61.3715	-9.05218	0.181041	0
10	E01	BLANK	61.3715	2.52725	0.16525	0
10	E02	BLANK	61.3715	-4.38073	0.126264	0
10	E03	BLANK	61.3715	-6.99583	-0.180735	0
10	E04	BLANK	61.3715	-4.5842	0.657917	0
10	E05	BLANK	61.3715	-99.2383	0.0226461	0
10	E06	BLANK	61.3715	-82.7227	-0.00495392	0
10	E07	BLANK	61.3715	-13.1376	-0.253601	0
10	E08	BLANK	61.3715	-6.02554	-0.0272117	0
10	E09	BLANK	61.3715	-11.6362	0.0767649	0
10	E10	BLANK	61.3715	-3.58034	-0.0456276	0
10	E11	BLANK	61.3715	-7.53782	0.212366	0
10	E12	BLANK	61.3715	-8.47768	-0.136225	0
10	F01	BLANK	61.3715	2.46509	1.07906	0
10	F02	5	61.3715	65.3534	1.58811	0
10	F03	5	61.3715	40.4607	0.548685	0
10	F04	5	61.3715	46.5345	1.08961	0
10	F05	BLANK	61.3715	-10.7839	0.376224	0
10	F06	6	61.3715	254.217	5.41537	0
10	F07	6	61.3715	247.068	4.27365	0
10	F08	6	61.3715	263.355	4.07997	0
10	F09	BLANK	61.3715	-15.0299	0.710882	0
10	F10	BLANK	61.3715	-12.0802	0.038841	0
10	F11	BLANK	61.3715	-18.0463	0.26909	0
10	F12	BLANK	61.3715	-5.78927	0.214006	0
10	G01	BLANK	61.3715	-4.54572	-0.0171801	0
10	G02	BLANK	61.3715	0.781991	-0.0399483	0
10	G03	BLANK	61.3715	22.3165	-1.22771	0
10	G04	BLANK	61.3715	7.78248	3.07113	0
10	G05	BLANK	61.3715	-10.2066	-0.195975	0
10	G06	BLANK	61.3715	-1.49676	0.197364	0
10	G07	BLANK	61.3715	-101.234	-0.246101	0
10	G08	BLANK	61.3715	-3.48867	0.204849	0
10	G09	BLANK	61.3715	-9.28707	0.126898	0
10	G10	BLANK	61.3715	-8.5525	-0.0213718	0
10	G11	BLANK	61.3715	-100.539	-0.0591008	0
10	G12	BLANK	61.3715	1.7448	0.0506351	0
10	H01	Background	61.3715	0	0	0
10	H02	BLANK	61.3715	-1.02095	0.265946	0
10	H03	BLANK	61.3715	-5.54371	-0.509068	0
10	H04	BLANK	61.3715	-87.5125	-0.232272	0
10	H05	BLANK	61.3715	-0.168446	0.0583833	0
10	H06	BLANK	61.3715	-6.677	0.226191	0
10	H07	BLANK	61.3715	0.678352	0.0730763	0
10	H08	BLANK	61.3715	-10.2914	-0.138567	0
10	H09	BLANK	61.3715	-5.907	0.13345	0
10	H10	BLANK	61.3715	-7.59428	-0.0824814	0
10	H11	BLANK	61.3715	-2.13659	0.459324	0
10	H12	Background	61.3715	0	0	0
11	A01	Background	68.0606	0	0	0
11	A02	BLANK	68.0606	-0.726363	0.0950828	0
11	A03	BLANK	68.0606	3.55457	-0.17175	0
11	A04	BLANK	68.0606	17.403	0.159764	0
11	A05	BLANK	68.0606	-10.3259	0.0515957	0
11	A06	BLANK	68.0606	-6.44436	0.12475	0
11	A07	BLANK	68.0606	-4.70622	-0.277173	0
11	A08	BLANK	68.0606	-3.59913	-0.349907	0
11	A09	BLANK	68.0606	-7.39775	-0.292404	0
11	A10	BLANK	68.0606	-3.04402	-0.463973	0
11	A11	BLANK	68.0606	-8.73602	0.106087	0
11	A12	Background	68.0606	0	0	0
11	B01	BLANK	68.0606	-8.44137	0.0584986	0
11	B02	1	68.0606	167.82	16.789	0
11	B03	1	68.0606	166.851	9.824	0
11	B04	1	68.0606	142.434	8.32959	0
11	B05	BLANK	68.0606	-8.0818	0.05566	0
11	B06	2	68.0606	194.451	10.0176	0
11	B07	2	68.0606	188.571	6.7411	0
11	B08	2	68.0606	194.543	14.4831	0
11	B09	BLANK	68.0606	-8.82768	0.0058714	0
11	B10	BLANK	68.0606	-7.84249	0.00502538	0
11	B11	BLANK	68.0606	-6.20442	-0.252552	0
11	B12	BLANK	68.0606	0.651366	0.12161	0
11	C01	BLANK	68.0606	-0.163061	0.208432	0
11	C02	BLANK	68.0606	-3.73451	0.507221	0
11	C03	BLANK	68.0606	4.37209	0.579571	0
11	C04	BLANK	68.0606	-8.65153	0.497855	0
11	C05	BLANK	68.0606	-13.2683	-0.45406	0
11	C06	BLANK	68.0606	-3.91952	0.522926	0
11	C07	BLANK	68.0606	-11.2696	-0.140476	0
11	C08	BLANK	68.0606	-8.82902	-0.0893697	0
11	C09	BLANK	68.0606	-9.46861	0.00629882	0
11	C10	BLANK	68.0606	-12.7434	0.291424	0
11	C11	BLANK	68.0606	-100.317	-0.184817	0
11	C12	BLANK	68.0606	-7.73751	-0.434734	0
11	D01	BLANK	68.0606	-8.19154	0.172943	0
11	D02	3	68.0606	113.135	2.32573	0
11	D03	3	68.0606	113.452	2.36382	0
11	D04	3	68.0606	63.8657	1.32109	0
11	D05	BLANK	68.0606	-20.1414	-0.169956	0
11	D06	4	68.0606	148.335	13.0929	0
11	D07	4	68.0606	166.065	14.7369	0
11	D08	4	68.0606	166.779	15.6536	0
11	D09	BLANK	68.0606	-7.97211	-0.383843	0
11	D10	BLANK	68.0606	-4.88701	0.183277	0
11	D11	BLANK	68.0606	-14.3967	-0.138007	0
11	D12	BLANK	68.0606	-10.3433	0.122274	0
11	E01	BLANK	68.0606	3.82589	-0.0429753	0
11	E02	BLANK	68.0606	-3.91628	0.386021	0
11	E03	BLANK	68.0606	-6.35626	0.325986	0
11	E04	BLANK	68.0606	-6.95113	0.238972	0
11	E05	BLANK	68.0606	-98.4967	-0.0620316	0
11	E06	BLANK	68.0606	-82.6094	-0.269292	0
11	E07	BLANK	68.0606	-13.1959	-0.45453	0
11	E08	BLANK	68.0606	-6.88391	0.154447	0
11	E09	BLANK	68.0606	-13.6149	-0.0514658	0
11	E10	BLANK	68.0606	-2.49802	-0.23964	0
11	E11	BLANK	68.0606	-6.21877	-0.00620529	0
11	E12	BLANK	68.0606	-9.80475	-0.196835	0
11	F01	BLANK	68.0606	3.03328	0.496626	0
11	F02	5	68.0606	69.3864	1.54894	0
11	F03	5	68.0606	43.2645	-0.0443752	0
11	F04	5	68.0606	49.068	0.760954	0
11	F05	BLANK	68.0606	-12.0455	-0.0973733	0
11	F06	6	68.0606	245.462	5.41623	0
11	F07	6	68.0606	238.9	4.19339	0
11	F08	6	68.0606	251.66	3.98225	0
11	F09	BLANK	68.0606	-17.5633	0.507189	0
11	F10	BLANK	68.0606	-10.1468	-0.0730207	0
11	F11	BLANK	68.0606	-18.6823	0.0318605	0
11	F12	BLANK	68.0606	-5.77251	0.172495	0
11	G01	BLANK	68.0606	-3.63602	-0.0489467	0
11	G02	BLANK	68.0606	-0.913535	0.106048	0
11	G03	BLANK	68.0606	13.9572	-1.01792	0
11	G04	BLANK	68.0606	4.56081	-1.10797	0
11	G05	BLANK	68.0606	-9.59069	-0.484568	0
11	G06	BLANK	68.0606	-1.05359	-0.1971	0
11	G07	BLANK	68.0606	-102.881	-0.061897	0
11	G08	BLANK	68.0606	1.47437	0.0163002	0
11	G09	BLANK	68.0606	-10.8833	0.304237	0
11	G10	BLANK	68.0606	-9.17314	-0.103447	0
11	G11	BLANK	68.0606	-97.9152	-0.410905	0
11	G12	BLANK	68.0606	1.38497	-0.0522159	0
11	H01	Background	68.0606	0	0	0
11	H02	BLANK	68.0606	0.412981	-0.0449929	0
11	H03	BLANK	68.0606	-5.28523	-0.937594	0
11	H04	BLANK	68.0606	-86.8683	-0.404908	0
11	H05	BLANK	68.0606	0.154909	-0.180367	0
11	H06	BLANK	68.0606	-5.75046	-0.016584	0
11	H07	BLANK	68.0606	-1.38335	-0.50173	0
11	H08	BLANK	68.0606	-12.8208	-0.235446	0
11	H09	BLANK	68.0606	-5.10841	-0.35197	0
11	H10	BLANK	68.0606	-8.72935	-0.276888	0
11	H11	BLANK	68.0606	-1.74469	-0.271714	0
11	H12	Background	68.0606	0	0	0
12	A01	Background	74.7184	0	0	0
12	A02	BLANK	74.7184	-1.78098	-0.034626	0
12	A03	BLANK	74.7184	2.7057	0.136806	0
12	A04	BLANK	74.7184	17.0885	0.0882547	0
12	A05	BLANK	74.7184	-11.4478	0.352983	0
12	A06	BLANK	74.7184	-5.69578	0.160341	0
12	A07	BLANK	74.7184	-4.77493	-0.0566091	0
12	A08	BLANK	74.7184	-4.09698	0.33797	0
12	A09	BLANK	74.7184	-6.36747	-0.454805	0
12	A10	BLANK	74.7184	-3.64418	-0.370498	0
12	A11	BLANK	74.7184	-9.78305	0.117271	0
12	A12	Background	74.7184	0	0	0
12	B01	BLANK	74.7184	-8.98653	0.671098	0
12	B02	1	74.7184	167.601	17.4782	0
12	B03	1	74.7184	165.262	10.9799	0
12	B04	1	74.7184	140.92	8.88892	0
12	B05	BLANK	74.7184	-8.6007	0.473818	0
12	B06	2	74.7184	182.719	10.2115	0
12	B07	2	74.7184	174.518	7.07369	0
12	B08	2	74.7184	183.008	15.2336	0
12	B09	BLANK	74.7184	-7.80185	0.263697	0
12	B10	BLANK	74.7184	-9.06494	0.129703	0
12	B11	BLANK	74.7184	-6.74147	-0.0482524	0
12	B12	BLANK	74.7184	0.419506	0.0895812	0
12	C01	BLANK	74.7184	-0.653675	0.296439	0
12	C02	BLANK	74.7184	-4.96267	0.79475	0
12	C03	BLANK	74.7184	4.91068	0.831173	0
12	C04	BLANK	74.7184	-9.13937	0.499087	0
12	C05	BLANK	74.7184	-12.9798	-0.137759	0
12	C06	BLANK	74.7184	-3.20374	0.559518	0
12	C07	BLANK	74.7184	-11.3423	0.436216	0
12	C08	BLANK	74.7184	-8.60276	0.466383	0
12	C09	BLANK	74.7184	-9.65292	0.167573	0
12	C10	BLANK	74.7184	-11.5158	0.246098	0
12	C11	BLANK	74.7184	-102.667	-0.0999301	0
12	C12	BLANK	74.7184	-6.58793	-2.7583	0
12	D01	BLANK	74.7184	-9.28002	0.442968	0
12	D02	3	74.7184	112.84	2.68934	0
12	D03	3	74.7184	113.926	2.7114	0
12	D04	3	74.7184	65.7385	1.31087	0
12	D05	BLANK	74.7184	-18.6333	-0.385381	0
12	D06	4	74.7184	146.928	13.7977	0
12	D07	4	74.7184	164.445	15.6024	0
12	D08	4	74.7184	165.261	16.3146	0
12	D09	BLANK	74.7184	-8.96202	-0.394347	0
12	D10	BLANK	74.7184	-5.5744	0.345924	0
12	D11	BLANK	74.7184	-16.0024	0.0377464	0
12	D12	BLANK	74.7184	-9.66057	-0.040556	0
12	E01	BLANK	74.7184	3.94109	0.281146	0
12	E02	BLANK	74.7184	-4.03315	0.405763	0
12	E03	BLANK	74.7184	-8.34843	0.260976	0
12	E04	BLANK	74.7184	-7.94997	0.401484	0
12	E05	BLANK	74.7184	-99.3921	0.236599	0
12	E06	BLANK	74.7184	-82.7265	-0.250637	0
12	E07	BLANK	74.7184	-13.4415	-0.0344217	0
12	E08	BLANK	74.7184	-6.44426	0.33711	0
12	E09	BLANK	74.7184	-12.5493	0.165686	0
12	E10	BLANK	74.7184	-2.18169	0.0978239	0
12	E11	BLANK	74.7184	-6.6208	-0.0925763	0
12	E12	BLANK	74.7184	-9.18327	-0.135652	0
12	F01	BLANK	74.7184	2.64645	0.21067	0
12	F02	5	74.7184	68.8415	1.44078	0
12	F03	5	74.7184	43.4458	-0.154945	0
12	F04	5	74.7184	48.6712	0.875043	0
12	F05	BLANK	74.7184	-13.0099	0.104737	0
12	F06	6	74.7184	237.654	5.5562	0
12	F07	6	74.7184	231.026	4.51518	0
12	F08	6	74.7184	241.863	4.33869	0
12	F09	BLANK	74.7184	-16.1508	0.102855	0
12	F10	BLANK	74.7184	-10.8053	0.363073	0
12	F11	BLANK	74.7184	-19.3774	0.185775	0
12	F12	BLANK	74.7184	-5.97391	0.00060462	0
12	G01	BLANK	74.7184	-4.19651	0.243559	0
12	G02	BLANK	74.7184	-1.10975	0.281493	0
12	G03	BLANK	74.7184	11.8038	0.543863	0
12	G04	BLANK	74.7184	5.56055	-3.49879	0
12	G05	BLANK	74.7184	-9.50132	0.108097	0
12	G06	BLANK	74.7184	-2.46488	0.288526	0
12	G07	BLANK	74.7184	-100.476	0.240169	0
12	G08	BLANK	74.7184	2.59399	0.326041	0
12	G09	BLANK	74.7184	-11.2417	0.163037	0
12	G10	BLANK	74.7184	-9.65206	0.162429	0
12	G11	BLANK	74.7184	-98.0362	-0.0766515	0
12	G12	BLANK	74.7184	0.983407	-0.163373	0
12	H01	Background	74.7184	0	0	0
12	H02	BLANK	74.7184	1.76379	-0.137487	0
12	H03	BLANK	74.7184	-5.33926	-0.602491	0
12	H04	BLANK	74.7184	-86.8561	0.414334	0
12	H05	BLANK	74.7184	-0.220237	0.101625	0
12	H06	BLANK	74.7184	-4.92103	0.0338014	0
12	H07	BLANK	74.7184	-1.64195	-0.249894	0
12	H08	BLANK	74.7184	-12.1995	0.164398	0
12	H09	BLANK	74.7184	-5.6494	-0.189926	0
12	H10	BLANK	74.7184	-9.57633	-0.111376	0
12	H11	BLANK	74.7184	-1.84034	-0.0644394	0
12	H12	Background	74.7184	0	0	0

## Sheet: GlycostressTest_Raw
Measurement	Tick	Well	Group	TimeStamp	Well Temperature	Env. Temperature	O2 is Valid	O2 (mmHg)	O2 Light Emission	O2 Dark Emission	O2 Ref Light	O2 Ref Dark	O2 Corrected Em.	pH Is Valid	pH	pH Light	pH Dark	pH Ref Light	pH Ref Dark	pH Corrected Em.
1	0	A01	Background	00:59:12	37.0282	36.1526	Y	148.07	13109	992	38527	32739	12146.4	Y	6.84379	20996	996	36215	32738	21564
1	0	A02	BLANK	00:59:12	37.0282	36.1526	Y	150.294	13012	992	43198	32701	12016.3	Y	6.84668	20739	1009	37376	32762	21577.4
1	0	A03	BLANK	00:59:12	37.0282	36.1526	Y	154.43	12785	997	38688	32744	11781.5	Y	6.83319	20613	992	36258	32762	21289.6
1	0	A04	BLANK	00:59:12	37.0282	36.1526	Y	145.808	13258	995	37657	32698	12281.7	Y	6.85088	21081	1006	35742	32756	21995.3
1	0	A05	BLANK	00:59:12	37.0282	36.1526	Y	155.053	12734	1008	38219	32750	11747	Y	6.8497	20753	999	37008	32741	21524.4
1	0	A06	BLANK	00:59:12	37.0282	36.1526	Y	152.103	12938	1000	37281	32719	11912.5	Y	6.84743	20410	996	37339	32747	21463
1	0	A07	BLANK	00:59:12	37.0282	36.1526	Y	151.626	12875	998	36676	32774	11939.7	Y	6.83747	20607	1000	36852	32737	21299.6
1	0	A08	BLANK	00:59:12	37.0282	36.1526	Y	152.211	12907	1009	38918	32709	11906.3	Y	6.84648	20799	1003	35462	32739	21369.5
1	0	A09	BLANK	00:59:12	37.0282	36.1526	Y	152.529	12805	999	36992	32791	11888.3	Y	6.83537	20815	999	35525	32763	21232.8
1	0	A10	BLANK	00:59:12	37.0282	36.1526	Y	154.063	12799	1003	36982	32702	11802	Y	6.84539	21099	992	36177	32748	21282.2
1	0	A11	BLANK	00:59:12	37.0282	36.1526	Y	152.569	12870	1000	36765	32746	11886	Y	6.83392	21971	985	35243	32793	21299.9
1	0	A12	Background	00:59:12	37.0282	36.1526	Y	152.453	12825	1002	36606	32735	11892.6	Y	6.84542	22077	1004	35849	32757	21679.9
1	0	B01	BLANK	00:59:12	37.0282	36.1526	Y	152.691	12793	992	38471	32739	11879.1	Y	6.88919	21445	996	36760	32738	22192.5
1	0	B02	1	00:59:12	37.0282	36.1526	Y	111.021	15826	992	38519	32701	14820.4	Y	6.82329	20604	1009	35778	32762	21166.3
1	0	B03	1	00:59:12	37.0282	36.1526	Y	118.671	15191	997	39486	32744	14176	Y	6.86266	20550	992	35538	32762	21616
1	0	B04	1	00:59:12	37.0282	36.1526	Y	202.802	10555	995	36532	32698	9590.28	Y	6.63395	17744	1006	34642	32756	18487.9
1	0	B05	BLANK	00:59:12	37.0282	36.1526	Y	158.698	12524	1008	38108	32750	11548.7	Y	6.81784	20115	999	35033	32741	20880
1	0	B06	2	00:59:12	37.0282	36.1526	Y	124.06	14765	1000	38443	32719	13754.7	Y	6.82931	20442	996	35731	32747	21117.5
1	0	B07	2	00:59:12	37.0282	36.1526	Y	127.203	14493	998	37346	32774	13520.4	Y	6.83706	20314	1000	35419	32737	21162.1
1	0	B08	2	00:59:12	37.0282	36.1526	Y	114.873	15459	1009	36696	32709	14488.8	Y	6.83486	20333	1003	34967	32739	21073.1
1	0	B09	BLANK	00:59:12	37.0282	36.1526	Y	156.6	12604	999	37878	32791	11662	Y	6.83016	20878	999	36168	32763	21209.6
1	0	B10	BLANK	00:59:12	37.0282	36.1526	Y	157.48	12592	1003	36702	32702	11614.2	Y	6.85063	21379	992	36683	32748	21522.5
1	0	B11	BLANK	00:59:12	37.0282	36.1526	Y	156.561	12638	1000	35652	32746	11664.1	Y	6.8359	21563	985	35548	32793	21360.7
1	0	B12	BLANK	00:59:12	37.0282	36.1526	Y	155.101	12713	1002	37701	32735	11744.3	Y	6.83134	21766	1004	35395	32757	21430.3
1	0	C01	BLANK	00:59:12	37.0282	36.1526	Y	151.919	12924	992	38435	32739	11922.9	Y	6.86343	22014	996	36423	32738	22194.9
1	0	C02	BLANK	00:59:12	37.0282	36.1526	Y	154.318	12755	992	39911	32701	11787.8	Y	6.85497	21992	1009	36345	32762	22075.5
1	0	C03	BLANK	00:59:12	37.0282	36.1526	Y	157.103	12601	997	38097	32744	11634.6	Y	6.84529	21661	992	36670	32762	22010.3
1	0	C04	BLANK	00:59:12	37.0282	36.1526	Y	160.238	12451	995	38388	32698	11466.9	Y	6.83677	21824	1006	36565	32756	21923.8
1	0	C05	BLANK	00:59:12	37.0282	36.1526	Y	167.44	12072	1008	37521	32750	11099.4	Y	6.77298	19912	999	35142	32741	20480.4
1	0	C06	BLANK	00:59:12	37.0282	36.1526	Y	156.529	12644	1000	37350	32719	11665.8	Y	6.90634	22089	996	36910	32747	22838.7
1	0	C07	BLANK	00:59:12	37.0282	36.1526	Y	157.587	12601	998	39754	32774	11608.4	Y	6.83734	20732	1000	35362	32737	21280
1	0	C08	BLANK	00:59:12	37.0282	36.1526	Y	163.565	12278	1009	37094	32709	11294.2	Y	6.84441	21541	1003	35200	32739	21912.2
1	0	C09	BLANK	00:59:12	37.0282	36.1526	Y	158.296	12527	999	37238	32791	11570.3	Y	6.83762	21848	999	36810	32763	21842.3
1	0	C10	BLANK	00:59:12	37.0282	36.1526	Y	159.42	12482	1003	39497	32702	11510.2	Y	6.82947	21435	992	36207	32748	21285.8
1	0	C11	BLANK	00:59:12	37.0282	36.1526	Y	244.427	9239	1000	36360	32746	8267.12	Y	6.60996	18997	985	35243	32793	18531.5
1	0	C12	BLANK	00:59:12	37.0282	36.1526	Y	158.334	12556	1002	36266	32735	11568.2	Y	6.84761	22435	1004	36067	32757	22013.9
1	0	D01	BLANK	00:59:12	37.0282	36.1526	Y	154.966	12737	992	38367	32739	11751.8	Y	6.83553	21480	996	35460	32738	21541.4
1	0	D02	3	00:59:12	37.0282	36.1526	Y	157.081	12617	992	38523	32701	11635.8	Y	6.84945	21681	1009	35507	32762	21754.1
1	0	D03	3	00:59:12	37.0282	36.1526	Y	160.75	12431	997	36866	32744	11440	Y	6.85677	22050	992	37472	32762	22045.8
1	0	D04	3	00:59:12	37.0282	36.1526	Y	239.054	9376	995	35301	32698	8417.02	Y	6.61034	18194	1006	35245	32756	18167.5
1	0	D05	BLANK	00:59:12	37.0282	36.1526	Y	167.933	12063	1008	38142	32750	11075.1	Y	6.86224	21977	999	35481	32741	21451.2
1	0	D06	4	00:59:12	37.0282	36.1526	Y	178.735	11545	1000	36195	32719	10568.2	Y	6.61216	17846	996	34817	32747	18065.6
1	0	D07	4	00:59:12	37.0282	36.1526	Y	114.621	15508	998	39807	32774	14510	Y	6.82117	21177	1000	35787	32737	21190.7
1	0	D08	4	00:59:12	37.0282	36.1526	Y	108.152	16046	1009	37081	32709	15077.4	Y	6.84082	21387	1003	35062	32739	21544
1	0	D09	BLANK	00:59:12	37.0282	36.1526	Y	160.094	12432	999	36084	32791	11474.5	Y	6.8331	21486	999	35615	32763	21428.7
1	0	D10	BLANK	00:59:12	37.0282	36.1526	Y	157.49	12600	1003	35730	32702	11613.6	Y	6.8518	22016	992	36036	32748	21820.8
1	0	D11	BLANK	00:59:12	37.0282	36.1526	Y	161.912	12353	1000	37896	32746	11379.4	Y	6.81801	21650	985	35866	32793	21270.9
1	0	D12	BLANK	00:59:12	37.0282	36.1526	Y	156.651	12634	1002	36452	32735	11659.2	Y	6.84251	22168	1004	35960	32757	21738.4
1	0	E01	BLANK	00:59:12	37.0282	36.1526	Y	156.583	12653	992	39412	32739	11662.9	Y	6.83572	21738	996	36750	32738	21663.1
1	0	E02	BLANK	00:59:12	37.0282	36.1526	Y	157.953	12583	992	38124	32701	11588.7	Y	6.85147	22188	1009	36592	32762	21984.3
1	0	E03	BLANK	00:59:12	37.0282	36.1526	Y	161.357	12397	997	38752	32744	11408.3	Y	6.83526	21809	992	35363	32762	21697.4
1	0	E04	BLANK	00:59:12	37.0282	36.1526	Y	160.982	12399	995	36335	32698	11427.9	Y	6.82355	21487	1006	36333	32756	21370
1	0	E05	BLANK	00:59:12	37.0282	36.1526	Y	253.451	9027	1008	36122	32750	8027.03	Y	6.61096	18457	999	35511	32741	18284.2
1	0	E06	BLANK	00:59:12	37.0282	36.1526	Y	233.742	9561	1000	35683	32719	8570.68	Y	6.57044	18317	996	36088	32747	18017.3
1	0	E07	BLANK	00:59:12	37.0282	36.1526	Y	163.826	12256	998	37065	32774	11280.8	Y	6.84339	21595	1000	35919	32737	21585.8
1	0	E08	BLANK	00:59:12	37.0282	36.1526	Y	161.677	12373	1009	37642	32709	11391.6	Y	6.8363	21808	1003	35740	32739	21597.1
1	0	E09	BLANK	00:59:12	37.0282	36.1526	Y	164.205	12231	999	36105	32791	11261.5	Y	6.82548	21735	999	35863	32763	21416.1
1	0	E10	BLANK	00:59:12	37.0282	36.1526	Y	158.015	12562	1003	37469	32702	11585.4	Y	6.83054	21799	992	35564	32748	21496
1	0	E11	BLANK	00:59:12	37.0282	36.1526	Y	159.482	12492	1000	38597	32746	11506.9	Y	6.83072	21948	985	35593	32793	21488.2
1	0	E12	BLANK	00:59:12	37.0282	36.1526	Y	157.147	12609	1002	37228	32735	11632.3	Y	6.84286	22205	1004	35119	32757	21718.1
1	0	F01	BLANK	00:59:12	37.0282	36.1526	Y	150.725	12971	992	37982	32739	11991.4	Y	6.87256	22633	996	36728	32738	22244
1	0	F02	5	00:59:12	37.0282	36.1526	Y	157.716	12591	992	37787	32701	11601.5	Y	6.84335	22591	1009	36168	32762	21933.5
1	0	F03	5	00:59:12	37.0282	36.1526	Y	159.036	12531	997	36495	32744	11530.7	Y	6.85302	22025	992	36053	32762	21836.1
1	0	F04	5	00:59:12	37.0282	36.1526	Y	164.4	12251	995	38333	32698	11251.7	Y	6.83482	22200	1006	35564	32756	21850.2
1	0	F05	BLANK	00:59:12	37.0282	36.1526	Y	165.328	12192	1008	36274	32750	11204.8	Y	6.84418	21804	999	35459	32741	21647.3
1	0	F06	6	00:59:12	37.0282	36.1526	Y	134.385	13991	1000	35801	32719	13013.7	Y	6.82738	22132	996	36039	32747	21714.2
1	0	F07	6	00:59:12	37.0282	36.1526	Y	164.767	12221	998	35204	32774	11233.1	Y	6.70451	19950	1000	35493	32737	19702.8
1	0	F08	6	00:59:12	37.0282	36.1526	Y	190.814	11036	1009	34778	32709	10053.7	Y	6.61788	18847	1003	35732	32739	18435.9
1	0	F09	BLANK	00:59:12	37.0282	36.1526	Y	165.316	12179	999	36155	32791	11205.3	Y	6.83396	21939	999	35439	32763	21481.1
1	0	F10	BLANK	00:59:12	37.0282	36.1526	Y	161.646	12375	1003	36787	32702	11393.2	Y	6.83717	22132	992	35851	32748	21653.5
1	0	F11	BLANK	00:59:12	37.0282	36.1526	Y	165.135	12201	1000	36377	32746	11214.4	Y	6.80185	21775	985	36055	32793	21190.5
1	0	F12	BLANK	00:59:12	37.0282	36.1526	Y	156.593	12646	1002	36172	32735	11662.4	Y	6.83561	22374	1004	35960	32757	21817.1
1	0	G01	BLANK	00:59:12	37.0282	36.1526	Y	153.361	12831	992	38333	32739	11841.3	Y	6.84107	22221	996	36480	32738	21753.5
1	0	G02	BLANK	00:59:12	37.0282	36.1526	Y	154.157	12784	992	38108	32701	11796.7	Y	6.84738	22429	1009	38292	32762	21914.8
1	0	G03	BLANK	00:59:12	37.0282	36.1526	Y	161.046	12416	997	37266	32744	11424.5	Y	6.84114	22132	992	36132	32762	21685.1
1	0	G04	BLANK	00:59:12	37.0282	36.1526	Y	155.681	12701	995	36736	32698	11712.3	Y	6.83391	22332	1006	35615	32756	21779
1	0	G05	BLANK	00:59:12	37.0282	36.1526	Y	164.871	12228	1008	37445	32750	11227.8	Y	6.8409	22139	999	35940	32741	21845.9
1	0	G06	BLANK	00:59:12	37.0282	36.1526	Y	158.234	12579	1000	37331	32719	11573.5	Y	6.81328	21679	996	36268	32747	21311
1	0	G07	BLANK	00:59:12	37.0282	36.1526	Y	251.063	9078	998	35733	32774	8089.2	Y	6.57768	18603	1000	36600	32737	18079.8
1	0	G08	BLANK	00:59:12	37.0282	36.1526	Y	158.721	12534	1009	38280	32709	11547.5	Y	6.84129	22203	1003	37015	32739	21817.9
1	0	G09	BLANK	00:59:12	37.0282	36.1526	Y	161.298	12387	999	38106	32791	11411.3	Y	6.82672	21983	999	35843	32763	21490.8
1	0	G10	BLANK	00:59:12	37.0282	36.1526	Y	160.168	12456	1003	37644	32702	11470.6	Y	6.8298	22088	992	35888	32748	21588.4
1	0	G11	BLANK	00:59:12	37.0282	36.1526	Y	252.624	9035	1000	36771	32746	8048.47	Y	6.53433	18056	985	36325	32793	17372.6
1	0	G12	BLANK	00:59:12	37.0282	36.1526	Y	158.317	12556	1002	38552	32735	11569.1	Y	6.84572	22482	1004	35801	32757	21950.7
1	0	H01	Background	00:59:12	37.0282	36.1526	Y	149.803	13043	992	36918	32739	12044.8	Y	6.84093	22354	996	36641	32738	21793.3
1	0	H02	BLANK	00:59:12	37.0282	36.1526	Y	151.341	12948	992	40201	32701	11956	Y	6.83763	22201	1009	35646	32762	21638.5
1	0	H03	BLANK	00:59:12	37.0282	36.1526	Y	154.657	12758	997	37595	32744	11768.9	Y	6.84875	22388	992	35957	32762	21886.5
1	0	H04	BLANK	00:59:12	37.0282	36.1526	Y	231.056	9639	995	35667	32698	8650.49	Y	6.66383	19814	1006	35138	32756	19348.7
1	0	H05	BLANK	00:59:12	37.0282	36.1526	Y	156.27	12670	1008	36966	32750	11680	Y	6.83516	21956	999	36951	32741	21650.6
1	0	H06	BLANK	00:59:12	37.0282	36.1526	Y	159.637	12475	1000	37985	32719	11498.7	Y	6.85059	22269	996	35939	32747	21907.9
1	0	H07	BLANK	00:59:12	37.0282	36.1526	Y	159.696	12483	998	36320	32774	11495.6	Y	6.83748	22511	1000	35576	32737	21844
1	0	H08	BLANK	00:59:12	37.0282	36.1526	Y	155.787	12706	1009	38073	32709	11706.5	Y	6.84521	22307	1003	36420	32739	21879.7
1	0	H09	BLANK	00:59:12	37.0282	36.1526	Y	158.923	12516	999	37238	32791	11536.7	Y	6.83427	22198	999	36624	32763	21687.7
1	0	H10	BLANK	00:59:12	37.0282	36.1526	Y	158.318	12566	1003	36838	32702	11569.1	Y	6.83938	22236	992	36039	32748	21656.2
1	0	H11	BLANK	00:59:12	37.0282	36.1526	Y	159.439	12502	1000	36221	32746	11509.2	Y	6.83713	22397	985	35604	32793	21690.9
1	0	H12	Background	00:59:12	37.0282	36.1526	Y	156.632	12658	1002	38687	32735	11660.3	Y	6.85307	22608	1004	36936	32757	21977.3
1	1	A01	Background	00:59:28	37.0282	36.1526	Y	148.386	13045	992	38527	32739	12082.3	Y	6.8431	21029	996	36222	32738	21554
1	1	A02	BLANK	00:59:28	37.0282	36.1526	Y	150.579	12951	992	43198	32701	11955.3	Y	6.84617	20701	1009	37369	32762	21570.2
1	1	A03	BLANK	00:59:28	37.0282	36.1526	Y	154.666	12729	997	38688	32744	11725.6	Y	6.83208	20622	992	36262	32762	21273.9
1	1	A04	BLANK	00:59:28	37.0282	36.1526	Y	146.2	13188	995	37657	32698	12211.6	Y	6.85151	21054	1006	35737	32756	22004.4
1	1	A05	BLANK	00:59:28	37.0282	36.1526	Y	155.371	12674	1008	38219	32750	11686.9	Y	6.84907	20740	999	37007	32741	21515.5
1	1	A06	BLANK	00:59:28	37.0282	36.1526	Y	152.195	12886	1000	37280	32719	11863.4	Y	6.84684	20398	996	37338	32747	21454.7
1	1	A07	BLANK	00:59:28	37.0282	36.1526	Y	151.788	12822	998	36676	32774	11886.4	Y	6.8377	20585	1000	36847	32737	21302.9
1	1	A08	BLANK	00:59:28	37.0282	36.1526	Y	152.339	12856	1009	38918	32709	11855.3	Y	6.84618	20795	1003	35462	32739	21365.2
1	1	A09	BLANK	00:59:28	37.0282	36.1526	Y	152.611	12757	999	36992	32791	11840	Y	6.83595	20800	999	35522	32763	21240.9
1	1	A10	BLANK	00:59:28	37.0282	36.1526	Y	154.117	12753	1003	36982	32702	11756	Y	6.84636	21075	992	36171	32748	21295.9
1	1	A11	BLANK	00:59:28	37.0282	36.1526	Y	152.79	12814	1000	36765	32746	11829.9	Y	6.83419	21930	985	35238	32793	21303.8
1	1	A12	Background	00:59:28	37.0282	36.1526	Y	152.391	12785	1002	36606	32735	11852.4	Y	6.84558	22065	1004	35847	32757	21682.2
1	1	B01	BLANK	00:59:28	37.0282	36.1526	Y	152.814	12745	992	38472	32739	11828.6	Y	6.88851	21484	996	36769	32738	22182.8
1	1	B02	1	00:59:28	37.0282	36.1526	Y	105.388	16267	992	38519	32701	15261	Y	6.82212	20568	1009	35775	32762	21149.6
1	1	B03	1	00:59:28	37.0282	36.1526	Y	113.028	15595	997	39486	32744	14579.5	Y	6.86154	20543	992	35539	32762	21600.1
1	1	B04	1	00:59:28	37.0282	36.1526	Y	195.811	10792	995	36533	32698	9825.14	Y	6.6334	17718	1006	34640	32756	18480
1	1	B05	BLANK	00:59:28	37.0282	36.1526	Y	158.847	12475	1008	38108	32750	11499.6	Y	6.81697	20095	999	35032	32741	20867.8
1	1	B06	2	00:59:28	37.0282	36.1526	Y	119.418	15065	1000	38443	32719	14054.5	Y	6.82764	20427	996	35732	32747	21093.9
1	1	B07	2	00:59:28	37.0282	36.1526	Y	121.52	14862	998	37346	32774	13890	Y	6.83611	20279	1000	35416	32737	21148.7
1	1	B08	2	00:59:28	37.0282	36.1526	Y	107.237	16059	1009	36696	32709	15090.3	Y	6.83431	20326	1003	34967	32739	21065.5
1	1	B09	BLANK	00:59:28	37.0282	36.1526	Y	156.797	12554	999	37879	32791	11609.3	Y	6.83042	20857	999	36164	32763	21213.3
1	1	B10	BLANK	00:59:28	37.0282	36.1526	Y	157.789	12537	1003	36703	32702	11555.9	Y	6.85039	21327	992	36674	32748	21519.2
1	1	B11	BLANK	00:59:28	37.0282	36.1526	Y	156.729	12587	1000	35652	32746	11613	Y	6.83569	21521	985	35543	32793	21357.7
1	1	B12	BLANK	00:59:28	37.0282	36.1526	Y	155.256	12662	1002	37701	32735	11693.1	Y	6.83239	21764	1004	35393	32757	21445.3
1	1	C01	BLANK	00:59:28	37.0282	36.1526	Y	151.973	12877	992	38435	32739	11876	Y	6.86241	21988	996	36421	32738	22180.1
1	1	C02	BLANK	00:59:28	37.0282	36.1526	Y	154.325	12710	992	39910	32701	11744.4	Y	6.85464	21926	1009	36335	32762	22070.7
1	1	C03	BLANK	00:59:28	37.0282	36.1526	Y	157.108	12559	997	38097	32744	11592.5	Y	6.84342	21580	992	36660	32762	21983.1
1	1	C04	BLANK	00:59:28	37.0282	36.1526	Y	160.421	12403	995	38389	32698	11416.7	Y	6.83637	21744	1006	36552	32756	21918
1	1	C05	BLANK	00:59:28	37.0282	36.1526	Y	167.441	12034	1008	37521	32750	11061.3	Y	6.7722	19852	999	35136	32741	20469.3
1	1	C06	BLANK	00:59:28	37.0282	36.1526	Y	156.326	12613	1000	37350	32719	11634.8	Y	6.90595	22036	996	36901	32747	22833
1	1	C07	BLANK	00:59:28	37.0282	36.1526	Y	157.837	12546	998	39754	32774	11553.4	Y	6.83721	20667	1000	35354	32737	21278
1	1	C08	BLANK	00:59:28	37.0282	36.1526	Y	163.499	12242	1009	37094	32709	11258.1	Y	6.84524	21491	1003	35193	32739	21924.2
1	1	C09	BLANK	00:59:28	37.0282	36.1526	Y	158.48	12476	999	37238	32791	11519.1	Y	6.8376	21783	999	36798	32763	21842.1
1	1	C10	BLANK	00:59:28	37.0282	36.1526	Y	159.312	12445	1003	39496	32702	11475	Y	6.82932	21371	992	36197	32748	21283.7
1	1	C11	BLANK	00:59:28	37.0282	36.1526	Y	244.571	9214	1000	36360	32746	8242.04	Y	6.61008	18960	985	35238	32793	18533.3
1	1	C12	BLANK	00:59:28	37.0282	36.1526	Y	158.497	12506	1002	36266	32735	11518.2	Y	6.84722	22416	1004	36065	32757	22008.3
1	1	D01	BLANK	00:59:28	37.0282	36.1526	Y	154.845	12701	992	38367	32739	11715.8	Y	6.83586	21445	996	35455	32738	21546.1
1	1	D02	3	00:59:28	37.0282	36.1526	Y	156.304	12615	992	38522	32701	11636	Y	6.84859	21622	1009	35501	32762	21741.9
1	1	D03	3	00:59:28	37.0282	36.1526	Y	160.76	12390	997	36866	32744	11399	Y	6.85608	21989	992	37461	32762	22035.9
1	1	D04	3	00:59:28	37.0282	36.1526	Y	239.466	9339	995	35300	32698	8383.48	Y	6.61033	18150	1006	35239	32756	18167.4
1	1	D05	BLANK	00:59:28	37.0282	36.1526	Y	168.08	12018	1008	38142	32750	11030.1	Y	6.86254	21925	999	35474	32741	21455.5
1	1	D06	4	00:59:28	37.0282	36.1526	Y	172.21	11805	1000	36194	32719	10832.2	Y	6.61244	17798	996	34811	32747	18069.6
1	1	D07	4	00:59:28	37.0282	36.1526	Y	109.056	15924	998	39807	32774	14926	Y	6.82033	21117	1000	35780	32737	21178.7
1	1	D08	4	00:59:28	37.0282	36.1526	Y	101.366	16617	1009	37082	32709	15646	Y	6.83936	21312	1003	35056	32739	21523.1
1	1	D09	BLANK	00:59:28	37.0282	36.1526	Y	160.332	12379	999	36084	32791	11421.4	Y	6.83356	21432	999	35607	32763	21435.3
1	1	D10	BLANK	00:59:28	37.0282	36.1526	Y	157.646	12550	1003	35730	32702	11563.6	Y	6.85225	21962	992	36027	32748	21827.3
1	1	D11	BLANK	00:59:28	37.0282	36.1526	Y	162.049	12306	1000	37896	32746	11332.3	Y	6.81825	21618	985	35861	32793	21274.2
1	1	D12	BLANK	00:59:28	37.0282	36.1526	Y	156.82	12583	1002	36452	32735	11608.1	Y	6.84235	22145	1004	35957	32757	21736.1
1	1	E01	BLANK	00:59:28	37.0282	36.1526	Y	156.548	12611	992	39411	32739	11622.8	Y	6.83468	21675	996	36741	32738	21648.2
1	1	E02	BLANK	00:59:28	37.0282	36.1526	Y	157.925	12543	992	38124	32701	11548.7	Y	6.84982	22113	1009	36583	32762	21960.5
1	1	E03	BLANK	00:59:28	37.0282	36.1526	Y	161.063	12370	997	38751	32744	11383.3	Y	6.83451	21740	992	35356	32762	21686.7
1	1	E04	BLANK	00:59:28	37.0282	36.1526	Y	160.841	12366	995	36335	32698	11394.8	Y	6.8229	21430	1006	36325	32756	21360.7
1	1	E05	BLANK	00:59:28	37.0282	36.1526	Y	253.454	9007	1008	36122	32750	8007.01	Y	6.60994	18403	999	35505	32741	18269.6
1	1	E06	BLANK	00:59:28	37.0282	36.1526	Y	233.957	9532	1000	35683	32719	8541.65	Y	6.56935	18258	996	36080	32747	18001.5
1	1	E07	BLANK	00:59:28	37.0282	36.1526	Y	163.468	12232	998	37064	32774	11259.7	Y	6.84319	21538	1000	35911	32737	21583
1	1	E08	BLANK	00:59:28	37.0282	36.1526	Y	161.579	12338	1009	37642	32709	11356.5	Y	6.83586	21751	1003	35733	32739	21590.7
1	1	E09	BLANK	00:59:28	37.0282	36.1526	Y	164.183	12193	999	36105	32791	11223.4	Y	6.82484	21670	999	35855	32763	21406.9
1	1	E10	BLANK	00:59:28	37.0282	36.1526	Y	158.176	12512	1003	37469	32702	11535.2	Y	6.82981	21727	992	35556	32748	21485.5
1	1	E11	BLANK	00:59:28	37.0282	36.1526	Y	159.446	12453	1000	38597	32746	11467.9	Y	6.82945	21891	985	35588	32793	21469.9
1	1	E12	BLANK	00:59:28	37.0282	36.1526	Y	157.319	12558	1002	37228	32735	11581.2	Y	6.84173	22161	1004	35116	32757	21701.9
1	1	F01	BLANK	00:59:28	37.0282	36.1526	Y	150.928	12915	992	37982	32739	11935.3	Y	6.87197	22585	996	36721	32738	22235.4
1	1	F02	5	00:59:28	37.0282	36.1526	Y	157.854	12542	992	37787	32701	11552.5	Y	6.84335	22538	1009	36160	32762	21933.6
1	1	F03	5	00:59:28	37.0282	36.1526	Y	159.16	12480	997	36494	32744	11483	Y	6.85427	21982	992	36044	32762	21854
1	1	F04	5	00:59:28	37.0282	36.1526	Y	164.496	12207	995	38333	32698	11207.7	Y	6.83507	22156	1006	35558	32756	21853.7
1	1	F05	BLANK	00:59:28	37.0282	36.1526	Y	165.133	12163	1008	36274	32750	11175.7	Y	6.84419	21756	999	35453	32741	21647.5
1	1	F06	6	00:59:28	37.0282	36.1526	Y	130.557	14206	1000	35802	32719	13224.4	Y	6.82668	22075	996	36032	32747	21704
1	1	F07	6	00:59:28	37.0282	36.1526	Y	161.315	12358	998	35204	32774	11370.2	Y	6.70527	19917	1000	35487	32737	19713.7
1	1	F08	6	00:59:28	37.0282	36.1526	Y	187.069	11163	1009	34779	32709	10175.6	Y	6.61895	18824	1003	35726	32739	18451.2
1	1	F09	BLANK	00:59:28	37.0282	36.1526	Y	165.121	12150	999	36155	32791	11176.3	Y	6.83411	21900	999	35434	32763	21483.1
1	1	F10	BLANK	00:59:28	37.0282	36.1526	Y	161.432	12346	1003	36787	32702	11364.2	Y	6.83744	22093	992	35845	32748	21657.4
1	1	F11	BLANK	00:59:28	37.0282	36.1526	Y	165.092	12161	1000	36376	32746	11177.8	Y	6.80192	21736	985	36049	32793	21191.6
1	1	F12	BLANK	00:59:28	37.0282	36.1526	Y	156.723	12597	1002	36172	32735	11613.3	Y	6.83582	22342	1004	35955	32757	21820.1
1	1	G01	BLANK	00:59:28	37.0282	36.1526	Y	153.409	12785	992	38333	32739	11795.3	Y	6.83963	22177	996	36476	32738	21732.8
1	1	G02	BLANK	00:59:28	37.0282	36.1526	Y	154.248	12736	992	38108	32701	11748.7	Y	6.84536	22372	1009	38285	32762	21885.5
1	1	G03	BLANK	00:59:28	37.0282	36.1526	Y	160.502	12404	997	37266	32744	11412.5	Y	6.84005	22084	992	36127	32762	21669.5
1	1	G04	BLANK	00:59:28	37.0282	36.1526	Y	155.583	12664	995	36736	32698	11675.3	Y	6.83308	22289	1006	35611	32756	21767
1	1	G05	BLANK	00:59:28	37.0282	36.1526	Y	164.633	12201	1008	37445	32750	11200.8	Y	6.83952	22092	999	35936	32741	21825.9
1	1	G06	BLANK	00:59:28	37.0282	36.1526	Y	158.414	12528	1000	37331	32719	11522.6	Y	6.8129	21643	996	36263	32747	21305.6
1	1	G07	BLANK	00:59:28	37.0282	36.1526	Y	251.285	9052	998	35733	32774	8063.18	Y	6.57705	18570	1000	36595	32737	18070.6
1	1	G08	BLANK	00:59:28	37.0282	36.1526	Y	158.831	12487	1009	38280	32709	11500.4	Y	6.84072	22169	1003	37010	32739	21809.6
1	1	G09	BLANK	00:59:28	37.0282	36.1526	Y	161.141	12355	999	38106	32791	11379.2	Y	6.82526	21934	999	35839	32763	21469.8
1	1	G10	BLANK	00:59:28	37.0282	36.1526	Y	160.061	12421	1003	37644	32702	11435.6	Y	6.82974	22052	992	35883	32748	21587.6
1	1	G11	BLANK	00:59:28	37.0282	36.1526	Y	252.933	9007	1000	36771	32746	8020.43	Y	6.53295	18011	985	36320	32793	17352.8
1	1	G12	BLANK	00:59:28	37.0282	36.1526	Y	158.402	12508	1002	38551	32735	11523.2	Y	6.84491	22441	1004	35797	32757	21939
1	1	H01	Background	00:59:28	37.0282	36.1526	Y	149.648	13004	992	36917	32739	12008.9	Y	6.84087	22336	996	36638	32738	21792.4
1	1	H02	BLANK	00:59:28	37.0282	36.1526	Y	151.179	12913	992	40201	32701	11921	Y	6.83744	22183	1009	35644	32762	21635.8
1	1	H03	BLANK	00:59:28	37.0282	36.1526	Y	154.77	12709	997	37595	32744	11719.9	Y	6.8491	22372	992	35954	32762	21891.6
1	1	H04	BLANK	00:59:28	37.0282	36.1526	Y	231.354	9607	995	35667	32698	8618.47	Y	6.66302	19786	1006	35136	32756	19337
1	1	H05	BLANK	00:59:28	37.0282	36.1526	Y	156.452	12618	1008	36966	32750	11628	Y	6.83522	21936	999	36947	32741	21651.5
1	1	H06	BLANK	00:59:28	37.0282	36.1526	Y	159.622	12435	1000	37985	32719	11458.6	Y	6.85095	22253	996	35936	32747	21912.9
1	1	H07	BLANK	00:59:28	37.0282	36.1526	Y	159.757	12439	998	36320	32774	11451.5	Y	6.83774	22491	1000	35573	32737	21847.9
1	1	H08	BLANK	00:59:28	37.0282	36.1526	Y	155.965	12654	1009	38073	32709	11654.4	Y	6.84522	22289	1003	36417	32739	21879.9
1	1	H09	BLANK	00:59:28	37.0282	36.1526	Y	158.732	12485	999	37238	32791	11505.7	Y	6.8355	22198	999	36621	32763	21705.3
1	1	H10	BLANK	00:59:28	37.0282	36.1526	Y	158.367	12522	1003	36838	32702	11525.1	Y	6.83977	22228	992	36037	32748	21661.8
1	1	H11	BLANK	00:59:28	37.0282	36.1526	Y	159.517	12457	1000	36221	32746	11464.2	Y	6.83727	22383	985	35602	32793	21692.8
1	1	H12	Background	00:59:28	37.0282	36.1526	Y	156.519	12620	1002	38686	32735	11624.4	Y	6.85322	22594	1004	36933	32757	21979.6
1	2	A01	Background	00:59:44	37.0256	36.1539	Y	148.172	13031	992	38528	32739	12066	Y	6.84256	21040	996	36225	32738	21546.4
1	2	A02	BLANK	00:59:44	37.0256	36.1539	Y	150.825	12910	992	43199	32701	11913.1	Y	6.84564	20703	1009	37371	32762	21562.6
1	2	A03	BLANK	00:59:44	37.0256	36.1539	Y	154.846	12692	997	38688	32744	11688.6	Y	6.83193	20620	992	36262	32762	21271.7
1	2	A04	BLANK	00:59:44	37.0256	36.1539	Y	146.474	13145	995	37658	32698	12165.9	Y	6.85007	21035	1006	35737	32756	21983.6
1	2	A05	BLANK	00:59:44	37.0256	36.1539	Y	155.716	12633	1008	38221	32750	11641.2	Y	6.84868	20730	999	37006	32741	21509.9
1	2	A06	BLANK	00:59:44	37.0256	36.1539	Y	152.48	12845	1000	37281	32719	11819.7	Y	6.84607	20388	996	37338	32747	21443.7
1	2	A07	BLANK	00:59:44	37.0256	36.1539	Y	151.846	12791	998	36676	32774	11855.3	Y	6.8374	20586	1000	36848	32737	21298.6
1	2	A08	BLANK	00:59:44	37.0256	36.1539	Y	152.255	12833	1009	38918	32709	11832.3	Y	6.84585	20783	1003	35461	32739	21360.5
1	2	A09	BLANK	00:59:44	37.0256	36.1539	Y	152.692	12725	999	36992	32791	11807.8	Y	6.83645	20799	999	35521	32763	21247.9
1	2	A10	BLANK	00:59:44	37.0256	36.1539	Y	154.348	12716	1003	36983	32702	11716	Y	6.84588	21044	992	36167	32748	21289.2
1	2	A11	BLANK	00:59:44	37.0256	36.1539	Y	152.992	12772	1000	36764	32746	11791.1	Y	6.83397	21900	985	35235	32793	21300.6
1	2	A12	Background	00:59:44	37.0256	36.1539	Y	152.543	12749	1002	36606	32735	11816.2	Y	6.84474	22039	1004	35845	32757	21670.2
1	2	B01	BLANK	00:59:44	37.0256	36.1539	Y	152.81	12720	992	38473	32739	11801.2	Y	6.888	21488	996	36771	32738	22175.7
1	2	B02	1	00:59:44	37.0256	36.1539	Y	103.001	16446	992	38519	32701	15439.9	Y	6.82165	20555	1009	35774	32762	21142.9
1	2	B03	1	00:59:44	37.0256	36.1539	Y	110.599	15762	997	39486	32744	14746.3	Y	6.86129	20525	992	35537	32762	21596.6
1	2	B04	1	00:59:44	37.0256	36.1539	Y	192.83	10889	995	36533	32698	9922.39	Y	6.63258	17698	1006	34639	32756	18468.4
1	2	B05	BLANK	00:59:44	37.0256	36.1539	Y	158.928	12447	1008	38109	32750	11469.2	Y	6.81717	20080	999	35030	32741	20870.6
1	2	B06	2	00:59:44	37.0256	36.1539	Y	117.436	15184	1000	38443	32719	14173.4	Y	6.82761	20413	996	35730	32747	21093.6
1	2	B07	2	00:59:44	37.0256	36.1539	Y	119.029	15018	998	37346	32774	14046.3	Y	6.83639	20275	1000	35415	32737	21152.6
1	2	B08	2	00:59:44	37.0256	36.1539	Y	104.225	16296	1009	36697	32709	15323.8	Y	6.83348	20297	1003	34965	32739	21053.8
1	2	B09	BLANK	00:59:44	37.0256	36.1539	Y	156.778	12531	999	37880	32791	11583.7	Y	6.83024	20830	999	36160	32763	21210.7
1	2	B10	BLANK	00:59:44	37.0256	36.1539	Y	157.727	12514	1003	36703	32702	11532.9	Y	6.85081	21300	992	36668	32748	21525.1
1	2	B11	BLANK	00:59:44	37.0256	36.1539	Y	156.849	12554	1000	35652	32746	11579.9	Y	6.83636	21491	985	35538	32793	21367.2
1	2	B12	BLANK	00:59:44	37.0256	36.1539	Y	155.277	12634	1002	37701	32735	11665.1	Y	6.83113	21730	1004	35391	32757	21427.2
1	2	C01	BLANK	00:59:44	37.0256	36.1539	Y	152.029	12846	992	38435	32739	11845	Y	6.8619	21975	996	36420	32738	22172.6
1	2	C02	BLANK	00:59:44	37.0256	36.1539	Y	154.409	12680	992	39911	32701	11712.6	Y	6.85343	21891	1009	36332	32762	22053.2
1	2	C03	BLANK	00:59:44	37.0256	36.1539	Y	157.287	12523	997	38097	32744	11556.4	Y	6.84362	21544	992	36653	32762	21986.1
1	2	C04	BLANK	00:59:44	37.0256	36.1539	Y	160.408	12378	995	38389	32698	11391.7	Y	6.83567	21700	1006	36546	32756	21907.8
1	2	C05	BLANK	00:59:44	37.0256	36.1539	Y	167.553	12007	1008	37522	32750	11031.7	Y	6.77191	19815	999	35132	32741	20465.2
1	2	C06	BLANK	00:59:44	37.0256	36.1539	Y	156.388	12583	1000	37350	32719	11604.7	Y	6.90457	21991	996	36896	32747	22813
1	2	C07	BLANK	00:59:44	37.0256	36.1539	Y	158.056	12508	998	39754	32774	11515.4	Y	6.83672	20629	1000	35350	32737	21271.1
1	2	C08	BLANK	00:59:44	37.0256	36.1539	Y	163.535	12218	1009	37095	32709	11231.3	Y	6.84494	21452	1003	35189	32739	21920
1	2	C09	BLANK	00:59:44	37.0256	36.1539	Y	158.421	12453	999	37238	32791	11496	Y	6.83596	21728	999	36792	32763	21818.4
1	2	C10	BLANK	00:59:44	37.0256	36.1539	Y	159.33	12420	1003	39497	32702	11448.1	Y	6.82904	21330	992	36191	32748	21279.7
1	2	C11	BLANK	00:59:44	37.0256	36.1539	Y	244.871	9190	1000	36359	32746	8220.52	Y	6.6096	18930	985	35235	32793	18526.4
1	2	C12	BLANK	00:59:44	37.0256	36.1539	Y	158.408	12481	1002	36265	32735	11496.7	Y	6.84696	22392	1004	36062	32757	22004.5
1	2	D01	BLANK	00:59:44	37.0256	36.1539	Y	154.935	12669	992	38367	32739	11683.8	Y	6.83561	21410	996	35451	32738	21542.5
1	2	D02	3	00:59:44	37.0256	36.1539	Y	155.832	12616	992	38523	32701	11634.8	Y	6.84899	21580	1009	35495	32762	21747.5
1	2	D03	3	00:59:44	37.0256	36.1539	Y	160.633	12368	997	36865	32744	11380	Y	6.85602	21946	992	37452	32762	22034.9
1	2	D04	3	00:59:44	37.0256	36.1539	Y	239.58	9322	995	35300	32698	8366.41	Y	6.61022	18112	1006	35234	32756	18165.8
1	2	D05	BLANK	00:59:44	37.0256	36.1539	Y	167.874	12004	1008	38142	32750	11016	Y	6.86241	21875	999	35468	32741	21453.6
1	2	D06	4	00:59:44	37.0256	36.1539	Y	169.251	11922	1000	36194	32719	10949.4	Y	6.61165	17753	996	34807	32747	18058.3
1	2	D07	4	00:59:44	37.0256	36.1539	Y	106.332	16126	998	39807	32774	15128	Y	6.82009	21079	1000	35775	32737	21175.3
1	2	D08	4	00:59:44	37.0256	36.1539	Y	98.1542	16884	1009	37081	32709	15917.5	Y	6.84041	21271	1003	35050	32739	21538.2
1	2	D09	BLANK	00:59:44	37.0256	36.1539	Y	160.421	12345	999	36083	32791	11391	Y	6.83328	21383	999	35601	32763	21431.3
1	2	D10	BLANK	00:59:44	37.0256	36.1539	Y	157.696	12521	1003	35730	32702	11534.5	Y	6.8521	21913	992	36020	32748	21825.1
1	2	D11	BLANK	00:59:44	37.0256	36.1539	Y	162.141	12276	1000	37896	32746	11302.2	Y	6.81862	21588	985	35856	32793	21279.6
1	2	D12	BLANK	00:59:44	37.0256	36.1539	Y	156.884	12553	1002	36452	32735	11578	Y	6.84155	22113	1004	35954	32757	21724.6
1	2	E01	BLANK	00:59:44	37.0256	36.1539	Y	156.404	12594	992	39412	32739	11603.9	Y	6.83399	21633	996	36735	32738	21638.3
1	2	E02	BLANK	00:59:44	37.0256	36.1539	Y	157.937	12516	992	38124	32701	11521.7	Y	6.84986	22073	1009	36576	32762	21961
1	2	E03	BLANK	00:59:44	37.0256	36.1539	Y	160.781	12359	997	38751	32744	11372.3	Y	6.83407	21692	992	35351	32762	21680.3
1	2	E04	BLANK	00:59:44	37.0256	36.1539	Y	160.734	12346	995	36335	32698	11374.8	Y	6.8229	21388	1006	36318	32756	21360.7
1	2	E05	BLANK	00:59:44	37.0256	36.1539	Y	253.546	8992	1008	36122	32750	7992	Y	6.61001	18364	999	35499	32741	18270.5
1	2	E06	BLANK	00:59:44	37.0256	36.1539	Y	233.662	9523	1000	35682	32719	8535.86	Y	6.56934	18225	996	36074	32747	18001.4
1	2	E07	BLANK	00:59:44	37.0256	36.1539	Y	163.37	12212	998	37064	32774	11239.6	Y	6.8428	21492	1000	35905	32737	21577.5
1	2	E08	BLANK	00:59:44	37.0256	36.1539	Y	161.377	12323	1009	37642	32709	11341.5	Y	6.8353	21707	1003	35728	32739	21582.7
1	2	E09	BLANK	00:59:44	37.0256	36.1539	Y	164.028	12176	999	36105	32791	11206.4	Y	6.82484	21628	999	35849	32763	21406.9
1	2	E10	BLANK	00:59:44	37.0256	36.1539	Y	158.059	12492	1003	37469	32702	11515.2	Y	6.82977	21680	992	35550	32748	21484.9
1	2	E11	BLANK	00:59:44	37.0256	36.1539	Y	159.617	12416	1000	38596	32746	11433	Y	6.82953	21853	985	35583	32793	21471.1
1	2	E12	BLANK	00:59:44	37.0256	36.1539	Y	157.222	12534	1002	37227	32735	11559.9	Y	6.8421	22138	1004	35113	32757	21707.2
1	2	F01	BLANK	00:59:44	37.0256	36.1539	Y	150.998	12883	992	37982	32739	11903.3	Y	6.87149	22550	996	36716	32738	22228.6
1	2	F02	5	00:59:44	37.0256	36.1539	Y	157.781	12522	992	37788	32701	11530	Y	6.84249	22486	1009	36154	32762	21921.2
1	2	F03	5	00:59:44	37.0256	36.1539	Y	159.014	12465	997	36495	32744	11464.7	Y	6.85479	21949	992	36038	32762	21861.5
1	2	F04	5	00:59:44	37.0256	36.1539	Y	164.44	12185	995	38333	32698	11185.7	Y	6.83503	22116	1006	35553	32756	21853.3
1	2	F05	BLANK	00:59:44	37.0256	36.1539	Y	165.27	12135	1008	36275	32750	11144.2	Y	6.84406	21714	999	35448	32741	21645.5
1	2	F06	6	00:59:44	37.0256	36.1539	Y	128.478	14318	1000	35802	32719	13336.6	Y	6.82627	22029	996	36026	32747	21698.1
1	2	F07	6	00:59:44	37.0256	36.1539	Y	159.307	12437	998	35204	32774	11449.2	Y	6.70492	19876	1000	35482	32737	19708.7
1	2	F08	6	00:59:44	37.0256	36.1539	Y	184.969	11230	1009	34779	32709	10242.7	Y	6.61817	18788	1003	35722	32739	18440
1	2	F09	BLANK	00:59:44	37.0256	36.1539	Y	164.989	12132	999	36155	32791	11158.2	Y	6.83373	21862	999	35430	32763	21477.8
1	2	F10	BLANK	00:59:44	37.0256	36.1539	Y	161.423	12321	1003	36787	32702	11339.1	Y	6.83671	22047	992	35840	32748	21646.8
1	2	F11	BLANK	00:59:44	37.0256	36.1539	Y	165.408	12124	1000	36377	32746	11137.4	Y	6.80169	21706	985	36045	32793	21188.2
1	2	F12	BLANK	00:59:44	37.0256	36.1539	Y	156.898	12561	1002	36172	32735	11577.3	Y	6.83652	22324	1004	35951	32757	21830.2
1	2	G01	BLANK	00:59:44	37.0256	36.1539	Y	153.401	12758	992	38333	32739	11768.3	Y	6.83996	22152	996	36471	32738	21737.5
1	2	G02	BLANK	00:59:44	37.0256	36.1539	Y	154.401	12698	992	38107	32701	11713	Y	6.84481	22340	1009	38279	32762	21877.7
1	2	G03	BLANK	00:59:44	37.0256	36.1539	Y	160.047	12402	997	37266	32744	11410.5	Y	6.83986	22042	992	36121	32762	21666.8
1	2	G04	BLANK	00:59:44	37.0256	36.1539	Y	155.475	12643	995	36736	32698	11654.3	Y	6.83414	22265	1006	35606	32756	21782.4
1	2	G05	BLANK	00:59:44	37.0256	36.1539	Y	164.57	12182	1008	37446	32750	11179.2	Y	6.83914	22059	999	35932	32741	21820.4
1	2	G06	BLANK	00:59:44	37.0256	36.1539	Y	158.505	12497	1000	37331	32719	11491.6	Y	6.81173	21602	996	36259	32747	21288.8
1	2	G07	BLANK	00:59:44	37.0256	36.1539	Y	251.407	9036	998	35733	32774	8047.16	Y	6.57714	18552	1000	36591	32737	18071.9
1	2	G08	BLANK	00:59:44	37.0256	36.1539	Y	158.982	12453	1009	38280	32709	11466.4	Y	6.84021	22136	1003	37005	32739	21802.4
1	2	G09	BLANK	00:59:44	37.0256	36.1539	Y	161.189	12327	999	38106	32791	11351.2	Y	6.82494	21901	999	35835	32763	21465.2
1	2	G10	BLANK	00:59:44	37.0256	36.1539	Y	160.084	12394	1003	37644	32702	11408.6	Y	6.82897	22020	992	35880	32748	21576.4
1	2	G11	BLANK	00:59:44	37.0256	36.1539	Y	253.093	8988	1000	36770	32746	8003.64	Y	6.53291	17990	985	36316	32793	17352.2
1	2	G12	BLANK	00:59:44	37.0256	36.1539	Y	158.418	12481	1002	38551	32735	11496.2	Y	6.84513	22422	1004	35794	32757	21942.2
1	2	H01	Background	00:59:44	37.0256	36.1539	Y	149.816	12969	992	36918	32739	11970.8	Y	6.84138	22326	996	36635	32738	21799.8
1	2	H02	BLANK	00:59:44	37.0256	36.1539	Y	151.179	12885	992	40201	32701	11893	Y	6.83731	22158	1009	35641	32762	21633.9
1	2	H03	BLANK	00:59:44	37.0256	36.1539	Y	154.86	12677	997	37595	32744	11687.8	Y	6.8484	22341	992	35951	32762	21881.4
1	2	H04	BLANK	00:59:44	37.0256	36.1539	Y	231.501	9588	995	35667	32698	8599.46	Y	6.66364	19778	1006	35134	32756	19345.9
1	2	H05	BLANK	00:59:44	37.0256	36.1539	Y	156.701	12578	1008	36966	32750	11587.9	Y	6.83464	21907	999	36943	32741	21643.1
1	2	H06	BLANK	00:59:44	37.0256	36.1539	Y	159.747	12405	1000	37986	32719	11426.2	Y	6.85001	22219	996	35933	32747	21899.5
1	2	H07	BLANK	00:59:44	37.0256	36.1539	Y	159.875	12407	998	36320	32774	11419.5	Y	6.83752	22472	1000	35571	32737	21844.7
1	2	H08	BLANK	00:59:44	37.0256	36.1539	Y	156.117	12619	1009	38073	32709	11619.4	Y	6.8446	22262	1003	36414	32739	21870.8
1	2	H09	BLANK	00:59:44	37.0256	36.1539	Y	158.636	12464	999	37238	32791	11484.6	Y	6.83452	22167	999	36618	32763	21691.3
1	2	H10	BLANK	00:59:44	37.0256	36.1539	Y	158.477	12490	1003	36838	32702	11493	Y	6.83951	22204	992	36034	32748	21658
1	2	H11	BLANK	00:59:44	37.0256	36.1539	Y	159.499	12432	1000	36221	32746	11439.2	Y	6.83684	22361	985	35600	32793	21686.7
1	2	H12	Background	00:59:44	37.0256	36.1539	Y	156.414	12599	1002	38686	32735	11603.4	Y	6.85321	22583	1004	36931	32757	21979.4
1	3	A01	Background	01:00:01	37.0256	36.1539	Y	148.153	13008	992	38528	32739	12043	Y	6.84105	21032	996	36227	32738	21524.9
1	3	A02	BLANK	01:00:01	37.0256	36.1539	Y	151.032	12876	992	43200	32701	11877.9	Y	6.8451	20696	1009	37371	32762	21555
1	3	A03	BLANK	01:00:01	37.0256	36.1539	Y	154.965	12665	997	38689	32744	11659.5	Y	6.83132	20612	992	36262	32762	21263.1
1	3	A04	BLANK	01:00:01	37.0256	36.1539	Y	146.646	13113	995	37659	32698	12131.2	Y	6.84902	21014	1006	35736	32756	21968.4
1	3	A05	BLANK	01:00:01	37.0256	36.1539	Y	155.837	12604	1008	38221	32750	11612.1	Y	6.84721	20706	999	37005	32741	21489.2
1	3	A06	BLANK	01:00:01	37.0256	36.1539	Y	152.516	12817	1000	37280	32719	11794.5	Y	6.84482	20372	996	37338	32747	21426.1
1	3	A07	BLANK	01:00:01	37.0256	36.1539	Y	151.986	12760	998	36676	32774	11824.1	Y	6.83632	20567	1000	36847	32737	21283.4
1	3	A08	BLANK	01:00:01	37.0256	36.1539	Y	152.324	12806	1009	38918	32709	11805.2	Y	6.84643	20783	1003	35460	32739	21368.7
1	3	A09	BLANK	01:00:01	37.0256	36.1539	Y	152.747	12699	999	36992	32791	11781.6	Y	6.83585	20776	999	35519	32763	21239.5
1	3	A10	BLANK	01:00:01	37.0256	36.1539	Y	154.317	12692	1003	36982	32702	11694.9	Y	6.84637	21032	992	36164	32748	21296
1	3	A11	BLANK	01:00:01	37.0256	36.1539	Y	152.901	12754	1000	36764	32746	11773	Y	6.83303	21878	985	35234	32793	21287.4
1	3	A12	Background	01:00:01	37.0256	36.1539	Y	152.614	12722	1002	36606	32735	11789	Y	6.84388	22020	1004	35844	32757	21658
1	3	B01	BLANK	01:00:01	37.0256	36.1539	Y	152.797	12700	992	38474	32739	11778.9	Y	6.88712	21487	996	36773	32738	22163.1
1	3	B02	1	01:00:01	37.0256	36.1539	Y	101.075	16592	992	38519	32701	15585.7	Y	6.82089	20545	1009	35774	32762	21132.1
1	3	B03	1	01:00:01	37.0256	36.1539	Y	108.871	15880	997	39487	32744	14861.8	Y	6.86062	20509	992	35536	32762	21587.1
1	3	B04	1	01:00:01	37.0256	36.1539	Y	190.926	10948	995	36533	32698	9981.55	Y	6.63175	17678	1006	34638	32756	18456.7
1	3	B05	BLANK	01:00:01	37.0256	36.1539	Y	158.952	12424	1008	38109	32750	11446.1	Y	6.81638	20061	999	35029	32741	20859.4
1	3	B06	2	01:00:01	37.0256	36.1539	Y	115.937	15272	1000	38443	32719	14261.3	Y	6.82722	20401	996	35729	32747	21088
1	3	B07	2	01:00:01	37.0256	36.1539	Y	117.27	15125	998	37346	32774	14153.5	Y	6.83562	20250	1000	35413	32737	21141.8
1	3	B08	2	01:00:01	37.0256	36.1539	Y	102.188	16450	1009	36697	32709	15478.1	Y	6.83319	20275	1003	34963	32739	21049.7
1	3	B09	BLANK	01:00:01	37.0256	36.1539	Y	156.861	12502	999	37879	32791	11557.1	Y	6.82951	20802	999	36157	32763	21200.4
1	3	B10	BLANK	01:00:01	37.0256	36.1539	Y	157.689	12494	1003	36703	32702	11512.9	Y	6.85049	21274	992	36664	32748	21520.6
1	3	B11	BLANK	01:00:01	37.0256	36.1539	Y	156.802	12530	1000	35651	32746	11560.2	Y	6.83457	21451	985	35536	32793	21341.9
1	3	B12	BLANK	01:00:01	37.0256	36.1539	Y	155.341	12608	1002	37701	32735	11639	Y	6.83066	21707	1004	35389	32757	21420.5
1	3	C01	BLANK	01:00:01	37.0256	36.1539	Y	152.1	12821	992	38436	32739	11817.7	Y	6.86153	21964	996	36419	32738	22167.3
1	3	C02	BLANK	01:00:01	37.0256	36.1539	Y	154.3	12665	992	39912	32701	11695.8	Y	6.85339	21872	1009	36329	32762	22052.6
1	3	C03	BLANK	01:00:01	37.0256	36.1539	Y	157.067	12515	997	38098	32744	11546.1	Y	6.84326	21517	992	36649	32762	21980.9
1	3	C04	BLANK	01:00:01	37.0256	36.1539	Y	160.205	12367	995	38389	32698	11380.7	Y	6.83555	21664	1006	36540	32756	21906.1
1	3	C05	BLANK	01:00:01	37.0256	36.1539	Y	167.591	11985	1008	37522	32750	11009.6	Y	6.77284	19794	999	35128	32741	20478.4
1	3	C06	BLANK	01:00:01	37.0256	36.1539	Y	156.16	12573	1000	37350	32719	11594.7	Y	6.9046	21965	996	36891	32747	22813.6
1	3	C07	BLANK	01:00:01	37.0256	36.1539	Y	158.019	12488	998	39754	32774	11495.4	Y	6.83715	20611	1000	35347	32737	21277.3
1	3	C08	BLANK	01:00:01	37.0256	36.1539	Y	163.204	12211	1009	37094	32709	11227.1	Y	6.84495	21417	1003	35185	32739	21920
1	3	C09	BLANK	01:00:01	37.0256	36.1539	Y	158.333	12433	999	37237	32791	11478.7	Y	6.83548	21689	999	36786	32763	21811.4
1	3	C10	BLANK	01:00:01	37.0256	36.1539	Y	159.164	12407	1003	39497	32702	11435	Y	6.82829	21295	992	36187	32748	21269
1	3	C11	BLANK	01:00:01	37.0256	36.1539	Y	244.939	9177	1000	36359	32746	8207.48	Y	6.61017	18907	985	35231	32793	18534.7
1	3	C12	BLANK	01:00:01	37.0256	36.1539	Y	158.516	12457	1002	36266	32735	11469.1	Y	6.84656	22366	1004	36059	32757	21998.7
1	3	D01	BLANK	01:00:01	37.0256	36.1539	Y	154.946	12648	992	38368	32739	11660.5	Y	6.83463	21381	996	35449	32738	21528.6
1	3	D02	3	01:00:01	37.0256	36.1539	Y	155.455	12614	992	38523	32701	11632.8	Y	6.84684	21535	1009	35493	32762	21716.7
1	3	D03	3	01:00:01	37.0256	36.1539	Y	160.276	12365	997	36865	32744	11377	Y	6.85486	21902	992	37446	32762	22018.2
1	3	D04	3	01:00:01	37.0256	36.1539	Y	239.309	9318	995	35300	32698	8362.39	Y	6.60956	18074	1006	35230	32756	18156.5
1	3	D05	BLANK	01:00:01	37.0256	36.1539	Y	167.831	11986	1008	38142	32750	10998	Y	6.86183	21827	999	35463	32741	21445.4
1	3	D06	4	01:00:01	37.0256	36.1539	Y	167.017	12010	1000	36194	32719	11037.6	Y	6.61092	17709	996	34803	32747	18048.1
1	3	D07	4	01:00:01	37.0256	36.1539	Y	104.342	16272	998	39807	32774	15274	Y	6.8191	21038	1000	35771	32737	21161.3
1	3	D08	4	01:00:01	37.0256	36.1539	Y	95.8389	17079	1009	37081	32709	16113	Y	6.83854	21209	1003	35046	32739	21511.5
1	3	D09	BLANK	01:00:01	37.0256	36.1539	Y	160.239	12333	999	36083	32791	11379	Y	6.83216	21330	999	35596	32763	21415.2
1	3	D10	BLANK	01:00:01	37.0256	36.1539	Y	157.621	12503	1003	35730	32702	11516.5	Y	6.85109	21859	992	36014	32748	21810.7
1	3	D11	BLANK	01:00:01	37.0256	36.1539	Y	162.198	12252	1000	37896	32746	11278.2	Y	6.81719	21547	985	35853	32793	21259.1
1	3	D12	BLANK	01:00:01	37.0256	36.1539	Y	156.825	12534	1002	36452	32735	11559	Y	6.84068	22087	1004	35952	32757	21712.1
1	3	E01	BLANK	01:00:01	37.0256	36.1539	Y	156.398	12572	992	39412	32739	11581.9	Y	6.83407	21607	996	36730	32738	21639.4
1	3	E02	BLANK	01:00:01	37.0256	36.1539	Y	157.843	12499	992	38124	32701	11504.7	Y	6.84971	22042	1009	36571	32762	21958.9
1	3	E03	BLANK	01:00:01	37.0256	36.1539	Y	160.599	12347	997	38751	32744	11360.3	Y	6.83457	21657	992	35346	32762	21687.5
1	3	E04	BLANK	01:00:01	37.0256	36.1539	Y	160.532	12335	995	36335	32698	11363.7	Y	6.82327	21363	1006	36313	32756	21366
1	3	E05	BLANK	01:00:01	37.0256	36.1539	Y	253.484	8983	1008	36122	32750	7982.99	Y	6.60983	18335	999	35495	32741	18268.1
1	3	E06	BLANK	01:00:01	37.0256	36.1539	Y	233.694	9510	1000	35682	32719	8522.84	Y	6.56984	18199	996	36068	32747	18008.6
1	3	E07	BLANK	01:00:01	37.0256	36.1539	Y	163.134	12203	998	37064	32774	11230.6	Y	6.84329	21458	1000	35899	32737	21584.5
1	3	E08	BLANK	01:00:01	37.0256	36.1539	Y	161.47	12297	1009	37642	32709	11315.4	Y	6.8359	21679	1003	35723	32739	21591.4
1	3	E09	BLANK	01:00:01	37.0256	36.1539	Y	163.873	12163	999	36105	32791	11193.4	Y	6.82463	21590	999	35844	32763	21403.9
1	3	E10	BLANK	01:00:01	37.0256	36.1539	Y	158.061	12470	1003	37469	32702	11493.2	Y	6.83047	21651	992	35545	32748	21495
1	3	E11	BLANK	01:00:01	37.0256	36.1539	Y	159.567	12397	1000	38596	32746	11414	Y	6.82984	21826	985	35579	32793	21475.6
1	3	E12	BLANK	01:00:01	37.0256	36.1539	Y	157.408	12502	1002	37227	32735	11527.8	Y	6.84187	22116	1004	35111	32757	21703.9
1	3	F01	BLANK	01:00:01	37.0256	36.1539	Y	150.83	12869	992	37982	32739	11889.3	Y	6.87075	22517	996	36712	32738	22217.9
1	3	F02	5	01:00:01	37.0256	36.1539	Y	157.49	12513	992	37787	32701	11523.5	Y	6.84262	22448	1009	36148	32762	21923
1	3	F03	5	01:00:01	37.0256	36.1539	Y	158.841	12449	997	36494	32744	11452	Y	6.85476	21915	992	36033	32762	21861
1	3	F04	5	01:00:01	37.0256	36.1539	Y	164.206	12176	995	38333	32698	11176.7	Y	6.83451	22077	1006	35549	32756	21845.6
1	3	F05	BLANK	01:00:01	37.0256	36.1539	Y	165.077	12124	1008	36275	32750	11133.2	Y	6.84319	21670	999	35444	32741	21633
1	3	F06	6	01:00:01	37.0256	36.1539	Y	127.045	14391	1000	35802	32719	13409.7	Y	6.82617	21994	996	36021	32747	21696.6
1	3	F07	6	01:00:01	37.0256	36.1539	Y	157.773	12491	998	35203	32774	11508.4	Y	6.70434	19839	1000	35478	32737	19700.3
1	3	F08	6	01:00:01	37.0256	36.1539	Y	183.572	11266	1009	34778	32709	10284.2	Y	6.61864	18763	1003	35717	32739	18446.8
1	3	F09	BLANK	01:00:01	37.0256	36.1539	Y	164.957	12113	999	36155	32791	11139.2	Y	6.83298	21827	999	35427	32763	21467.1
1	3	F10	BLANK	01:00:01	37.0256	36.1539	Y	161.242	12306	1003	36786	32702	11327.1	Y	6.83588	22007	992	35836	32748	21635
1	3	F11	BLANK	01:00:01	37.0256	36.1539	Y	165.39	12101	1000	36376	32746	11117.7	Y	6.80062	21671	985	36042	32793	21172.9
1	3	F12	BLANK	01:00:01	37.0256	36.1539	Y	156.857	12541	1002	36172	32735	11557.2	Y	6.83617	22298	1004	35948	32757	21825.1
1	3	G01	BLANK	01:00:01	37.0256	36.1539	Y	153.384	12736	992	38333	32739	11746.3	Y	6.83945	22127	996	36468	32738	21730.1
1	3	G02	BLANK	01:00:01	37.0256	36.1539	Y	154.357	12680	992	38108	32701	11692.7	Y	6.8454	22328	1009	38274	32762	21886.1
1	3	G03	BLANK	01:00:01	37.0256	36.1539	Y	159.753	12393	997	37265	32744	11404.2	Y	6.8414	22024	992	36115	32762	21688.8
1	3	G04	BLANK	01:00:01	37.0256	36.1539	Y	155.3	12630	995	36736	32698	11641.3	Y	6.83733	22263	1006	35600	32756	21828.4
1	3	G05	BLANK	01:00:01	37.0256	36.1539	Y	164.196	12180	1008	37446	32750	11177.2	Y	6.83962	22038	999	35928	32741	21827.3
1	3	G06	BLANK	01:00:01	37.0256	36.1539	Y	158.393	12481	1000	37331	32719	11475.6	Y	6.81177	21578	996	36255	32747	21289.4
1	3	G07	BLANK	01:00:01	37.0256	36.1539	Y	251.377	9023	998	35732	32774	8037.2	Y	6.57702	18531	1000	36587	32737	18070.1
1	3	G08	BLANK	01:00:01	37.0256	36.1539	Y	158.93	12434	1009	38280	32709	11447.3	Y	6.84057	22115	1003	37000	32739	21807.5
1	3	G09	BLANK	01:00:01	37.0256	36.1539	Y	161.027	12314	999	38106	32791	11338.2	Y	6.82518	21883	999	35832	32763	21468.7
1	3	G10	BLANK	01:00:01	37.0256	36.1539	Y	160.006	12374	1003	37643	32702	11391	Y	6.82912	21994	992	35876	32748	21578.6
1	3	G11	BLANK	01:00:01	37.0256	36.1539	Y	253.343	8971	1000	36770	32746	7986.61	Y	6.5335	17983	985	36313	32793	17360.7
1	3	G12	BLANK	01:00:01	37.0256	36.1539	Y	158.383	12461	1002	38551	32735	11476.1	Y	6.84635	22417	1004	35791	32757	21959.8
1	3	H01	Background	01:00:01	37.0256	36.1539	Y	149.785	12947	992	36918	32739	11948.8	Y	6.83978	22292	996	36633	32738	21776.8
1	3	H02	BLANK	01:00:01	37.0256	36.1539	Y	151.242	12858	992	40201	32701	11866	Y	6.83691	22137	1009	35639	32762	21628.1
1	3	H03	BLANK	01:00:01	37.0256	36.1539	Y	154.885	12653	997	37595	32744	11663.8	Y	6.8484	22320	992	35948	32762	21881.4
1	3	H04	BLANK	01:00:01	37.0256	36.1539	Y	231.661	9571	995	35667	32698	8582.45	Y	6.66356	19752	1006	35131	32756	19344.8
1	3	H05	BLANK	01:00:01	37.0256	36.1539	Y	156.622	12560	1008	36966	32750	11569.9	Y	6.83376	21874	999	36939	32741	21630.5
1	3	H06	BLANK	01:00:01	37.0256	36.1539	Y	159.575	12390	1000	37985	32719	11413.5	Y	6.85029	22202	996	35930	32747	21903.5
1	3	H07	BLANK	01:00:01	37.0256	36.1539	Y	159.844	12387	998	36320	32774	11399.5	Y	6.83737	22446	1000	35568	32737	21842.4
1	3	H08	BLANK	01:00:01	37.0256	36.1539	Y	156.184	12593	1009	38073	32709	11593.4	Y	6.84418	22232	1003	36410	32739	21864.9
1	3	H09	BLANK	01:00:01	37.0256	36.1539	Y	158.621	12443	999	37238	32791	11463.6	Y	6.83433	22147	999	36615	32763	21688.5
1	3	H10	BLANK	01:00:01	37.0256	36.1539	Y	158.517	12466	1003	36838	32702	11469	Y	6.83883	22181	992	36032	32748	21648.3
1	3	H11	BLANK	01:00:01	37.0256	36.1539	Y	159.353	12418	1000	36221	32746	11425.1	Y	6.83683	22345	985	35598	32793	21686.6
1	3	H12	Background	01:00:01	37.0256	36.1539	Y	156.392	12580	1002	38687	32735	11582.2	Y	6.85245	22556	1004	36928	32757	21968.4
1	4	A01	Background	01:00:17	37.0243	36.1576	Y	148.143	12994	992	38529	32739	12026.7	Y	6.84128	21035	996	36227	32738	21528.2
1	4	A02	BLANK	01:00:17	37.0243	36.1576	Y	151.131	12854	992	43200	32701	11855.9	Y	6.84491	20689	1009	37370	32762	21552.2
1	4	A03	BLANK	01:00:17	37.0243	36.1576	Y	155.079	12643	997	38689	32744	11637.5	Y	6.83115	20598	992	36260	32762	21260.7
1	4	A04	BLANK	01:00:17	37.0243	36.1576	Y	146.713	13092	995	37659	32698	12110.2	Y	6.85001	21013	1006	35734	32756	21982.7
1	4	A05	BLANK	01:00:17	37.0243	36.1576	Y	155.992	12580	1008	38221	32750	11588.1	Y	6.84751	20705	999	37004	32741	21493.3
1	4	A06	BLANK	01:00:17	37.0243	36.1576	Y	152.526	12803	1000	37281	32719	11777.7	Y	6.84543	20371	996	37336	32747	21434.7
1	4	A07	BLANK	01:00:17	37.0243	36.1576	Y	152.073	12739	998	36676	32774	11803	Y	6.83678	20568	1000	36846	32737	21289.9
1	4	A08	BLANK	01:00:17	37.0243	36.1576	Y	152.23	12795	1009	38918	32709	11794.2	Y	6.84571	20766	1003	35459	32739	21358.6
1	4	A09	BLANK	01:00:17	37.0243	36.1576	Y	152.819	12679	999	36992	32791	11761.5	Y	6.83653	20770	999	35517	32763	21249.2
1	4	A10	BLANK	01:00:17	37.0243	36.1576	Y	154.428	12670	1003	36982	32702	11672.9	Y	6.84618	21011	992	36161	32748	21293.3
1	4	A11	BLANK	01:00:17	37.0243	36.1576	Y	153.026	12731	1000	36764	32746	11750	Y	6.83331	21864	985	35232	32793	21291.4
1	4	A12	Background	01:00:17	37.0243	36.1576	Y	152.649	12704	1002	36606	32735	11770.9	Y	6.84434	22012	1004	35842	32757	21664.4
1	4	B01	BLANK	01:00:17	37.0243	36.1576	Y	152.886	12679	992	38474	32739	11757.7	Y	6.88662	21475	996	36772	32738	22155.9
1	4	B02	1	01:00:17	37.0243	36.1576	Y	99.462	16722	992	38519	32701	15715.6	Y	6.82058	20541	1009	35774	32762	21127.8
1	4	B03	1	01:00:17	37.0243	36.1576	Y	107.438	15982	997	39487	32744	14963.7	Y	6.86079	20489	992	35533	32762	21589.5
1	4	B04	1	01:00:17	37.0243	36.1576	Y	189.358	11002	995	36534	32698	10032.8	Y	6.63155	17666	1006	34637	32756	18453.8
1	4	B05	BLANK	01:00:17	37.0243	36.1576	Y	159.006	12406	1008	38109	32750	11428.1	Y	6.81551	20041	999	35028	32741	20847.2
1	4	B06	2	01:00:17	37.0243	36.1576	Y	114.817	15340	1000	38443	32719	14329.3	Y	6.82644	20384	996	35728	32747	21077
1	4	B07	2	01:00:17	37.0243	36.1576	Y	115.815	15219	998	37346	32774	14247.6	Y	6.83481	20232	1000	35412	32737	21130.4
1	4	B08	2	01:00:17	37.0243	36.1576	Y	100.386	16592	1009	36696	32709	15624.6	Y	6.83204	20251	1003	34962	32739	21033.5
1	4	B09	BLANK	01:00:17	37.0243	36.1576	Y	156.785	12493	999	37880	32791	11545.6	Y	6.82977	20787	999	36154	32763	21204
1	4	B10	BLANK	01:00:17	37.0243	36.1576	Y	157.776	12474	1003	36703	32702	11492.8	Y	6.85036	21245	992	36659	32748	21518.7
1	4	B11	BLANK	01:00:17	37.0243	36.1576	Y	156.718	12519	1000	35651	32746	11549.2	Y	6.83534	21438	985	35533	32793	21352.8
1	4	B12	BLANK	01:00:17	37.0243	36.1576	Y	155.346	12592	1002	37701	32735	11623	Y	6.83069	21691	1004	35387	32757	21421
1	4	C01	BLANK	01:00:17	37.0243	36.1576	Y	152.073	12804	992	38435	32739	11803	Y	6.86153	21952	996	36417	32738	22167.3
1	4	C02	BLANK	01:00:17	37.0243	36.1576	Y	154.174	12656	992	39912	32701	11686.8	Y	6.85297	21854	1009	36327	32762	22046.5
1	4	C03	BLANK	01:00:17	37.0243	36.1576	Y	157.114	12497	997	38098	32744	11528	Y	6.84272	21493	992	36646	32762	21973
1	4	C04	BLANK	01:00:17	37.0243	36.1576	Y	160.204	12352	995	38389	32698	11365.7	Y	6.8359	21646	1006	36536	32756	21911.3
1	4	C05	BLANK	01:00:17	37.0243	36.1576	Y	167.611	11970	1008	37522	32750	10994.6	Y	6.77181	19764	999	35126	32741	20463.8
1	4	C06	BLANK	01:00:17	37.0243	36.1576	Y	156.13	12559	1000	37350	32719	11580.7	Y	6.90457	21938	996	36886	32747	22813
1	4	C07	BLANK	01:00:17	37.0243	36.1576	Y	158.126	12467	998	39754	32774	11474.4	Y	6.83667	20581	1000	35344	32737	21270.4
1	4	C08	BLANK	01:00:17	37.0243	36.1576	Y	163.187	12200	1009	37095	32709	11213.3	Y	6.84519	21394	1003	35182	32739	21923.5
1	4	C09	BLANK	01:00:17	37.0243	36.1576	Y	158.515	12411	999	37238	32791	11453.9	Y	6.83526	21659	999	36781	32763	21808.2
1	4	C10	BLANK	01:00:17	37.0243	36.1576	Y	158.991	12399	1003	39496	32702	11428.8	Y	6.8288	21271	992	36182	32748	21276.3
1	4	C11	BLANK	01:00:17	37.0243	36.1576	Y	245.094	9165	1000	36359	32746	8195.44	Y	6.6095	18882	985	35229	32793	18524.8
1	4	C12	BLANK	01:00:17	37.0243	36.1576	Y	158.644	12435	1002	36266	32735	11447.1	Y	6.84685	22343	1004	36055	32757	22002.9
1	4	D01	BLANK	01:00:17	37.0243	36.1576	Y	154.839	12638	992	38368	32739	11650.5	Y	6.83469	21366	996	35447	32738	21529.4
1	4	D02	3	01:00:17	37.0243	36.1576	Y	155.017	12622	992	38523	32701	11640.8	Y	6.8477	21523	1009	35490	32762	21729
1	4	D03	3	01:00:17	37.0243	36.1576	Y	160.314	12351	997	36866	32744	11360	Y	6.85498	21885	992	37442	32762	22020
1	4	D04	3	01:00:17	37.0243	36.1576	Y	239.434	9310	995	35301	32698	8350.77	Y	6.61025	18054	1006	35226	32756	18166.3
1	4	D05	BLANK	01:00:17	37.0243	36.1576	Y	167.685	11979	1008	38142	32750	10991	Y	6.86191	21796	999	35459	32741	21446.5
1	4	D06	4	01:00:17	37.0243	36.1576	Y	165.197	12085	1000	36194	32719	11112.8	Y	6.61053	17678	996	34800	32747	18042.5
1	4	D07	4	01:00:17	37.0243	36.1576	Y	102.718	16400	998	39808	32774	15399.7	Y	6.81901	21009	1000	35767	32737	21160
1	4	D08	4	01:00:17	37.0243	36.1576	Y	94.0319	17238	1009	37081	32709	16272.4	Y	6.83927	21182	1003	35042	32739	21521.8
1	4	D09	BLANK	01:00:17	37.0243	36.1576	Y	160.355	12312	999	36083	32791	11357.9	Y	6.83298	21311	999	35592	32763	21426.9
1	4	D10	BLANK	01:00:17	37.0243	36.1576	Y	157.613	12488	1003	35730	32702	11501.5	Y	6.85137	21836	992	36010	32748	21814.6
1	4	D11	BLANK	01:00:17	37.0243	36.1576	Y	162.116	12239	1000	37895	32746	11267.5	Y	6.81771	21526	985	35849	32793	21266.5
1	4	D12	BLANK	01:00:17	37.0243	36.1576	Y	156.884	12512	1002	36451	32735	11540.3	Y	6.8413	22068	1004	35948	32757	21721
1	4	E01	BLANK	01:00:17	37.0243	36.1576	Y	156.256	12564	992	39412	32739	11573.9	Y	6.83353	21578	996	36726	32738	21631.7
1	4	E02	BLANK	01:00:17	37.0243	36.1576	Y	157.779	12487	992	38124	32701	11492.7	Y	6.84965	22018	1009	36567	32762	21958
1	4	E03	BLANK	01:00:17	37.0243	36.1576	Y	160.425	12341	997	38751	32744	11354.3	Y	6.83412	21634	992	35344	32762	21681
1	4	E04	BLANK	01:00:17	37.0243	36.1576	Y	160.428	12322	995	36334	32698	11354.1	Y	6.82291	21334	1006	36309	32756	21360.8
1	4	E05	BLANK	01:00:17	37.0243	36.1576	Y	253.39	8978	1008	36122	32750	7977.99	Y	6.60988	18309	999	35491	32741	18268.7
1	4	E06	BLANK	01:00:17	37.0243	36.1576	Y	233.575	9505	1000	35682	32719	8517.83	Y	6.56972	18170	996	36063	32747	18006.9
1	4	E07	BLANK	01:00:17	37.0243	36.1576	Y	162.982	12196	998	37064	32774	11223.6	Y	6.8433	21431	1000	35895	32737	21584.7
1	4	E08	BLANK	01:00:17	37.0243	36.1576	Y	161.355	12288	1009	37642	32709	11306.4	Y	6.83554	21645	1003	35719	32739	21586.2
1	4	E09	BLANK	01:00:17	37.0243	36.1576	Y	163.722	12156	999	36105	32791	11186.3	Y	6.82441	21559	999	35840	32763	21400.8
1	4	E10	BLANK	01:00:17	37.0243	36.1576	Y	158.016	12457	1003	37469	32702	11480.1	Y	6.82982	21611	992	35541	32748	21485.6
1	4	E11	BLANK	01:00:17	37.0243	36.1576	Y	159.641	12378	1000	38596	32746	11394.9	Y	6.82982	21810	985	35577	32793	21475.2
1	4	E12	BLANK	01:00:17	37.0243	36.1576	Y	157.438	12485	1002	37227	32735	11510.8	Y	6.8415	22092	1004	35109	32757	21698.5
1	4	F01	BLANK	01:00:17	37.0243	36.1576	Y	150.77	12856	992	37982	32739	11876.3	Y	6.86925	22479	996	36709	32738	22196.3
1	4	F02	5	01:00:17	37.0243	36.1576	Y	157.425	12501	992	37787	32701	11511.5	Y	6.84195	22412	1009	36144	32762	21913.3
1	4	F03	5	01:00:17	37.0243	36.1576	Y	158.855	12433	997	36494	32744	11436	Y	6.85372	21874	992	36029	32762	21846.1
1	4	F04	5	01:00:17	37.0243	36.1576	Y	164.115	12166	995	38333	32698	11166.7	Y	6.83391	22045	1006	35546	32756	21837
1	4	F05	BLANK	01:00:17	37.0243	36.1576	Y	165.121	12104	1008	36274	32750	11116.6	Y	6.84253	21637	999	35441	32741	21623.7
1	4	F06	6	01:00:17	37.0243	36.1576	Y	125.764	14458	1000	35801	32719	13481.5	Y	6.82607	21959	996	36016	32747	21695.2
1	4	F07	6	01:00:17	37.0243	36.1576	Y	156.581	12539	998	35203	32774	11556.5	Y	6.70426	19809	1000	35474	32737	19699.2
1	4	F08	6	01:00:17	37.0243	36.1576	Y	182.433	11302	1009	34778	32709	10320.3	Y	6.61784	18733	1003	35714	32739	18435.2
1	4	F09	BLANK	01:00:17	37.0243	36.1576	Y	164.908	12101	999	36155	32791	11127.2	Y	6.83223	21792	999	35424	32763	21456.3
1	4	F10	BLANK	01:00:17	37.0243	36.1576	Y	161.42	12282	1003	36786	32702	11303.1	Y	6.83584	21985	992	35833	32748	21634.4
1	4	F11	BLANK	01:00:17	37.0243	36.1576	Y	165.545	12079	1000	36376	32746	11095.6	Y	6.80034	21647	985	36039	32793	21168.8
1	4	F12	BLANK	01:00:17	37.0243	36.1576	Y	156.885	12524	1002	36172	32735	11540.2	Y	6.83475	22257	1004	35945	32757	21804.5
1	4	G01	BLANK	01:00:17	37.0243	36.1576	Y	153.378	12718	992	38332	32739	11730.5	Y	6.83929	22107	996	36465	32738	21727.9
1	4	G02	BLANK	01:00:17	37.0243	36.1576	Y	154.506	12656	992	38108	32701	11668.7	Y	6.8447	22298	1009	38269	32762	21876.1
1	4	G03	BLANK	01:00:17	37.0243	36.1576	Y	159.553	12391	997	37266	32744	11399.5	Y	6.84182	21997	992	36110	32762	21694.9
1	4	G04	BLANK	01:00:17	37.0243	36.1576	Y	155.323	12613	995	36736	32698	11624.2	Y	6.83881	22237	1006	35594	32756	21850
1	4	G05	BLANK	01:00:17	37.0243	36.1576	Y	164.133	12166	1008	37445	32750	11165.8	Y	6.8391	22010	999	35925	32741	21819.8
1	4	G06	BLANK	01:00:17	37.0243	36.1576	Y	158.316	12467	1000	37330	32719	11464.3	Y	6.81117	21545	996	36251	32747	21280.7
1	4	G07	BLANK	01:00:17	37.0243	36.1576	Y	251.241	9019	998	35732	32774	8033.2	Y	6.57703	18512	1000	36583	32737	18070.3
1	4	G08	BLANK	01:00:17	37.0243	36.1576	Y	158.964	12417	1009	38280	32709	11430.3	Y	6.84012	22088	1003	36996	32739	21801
1	4	G09	BLANK	01:00:17	37.0243	36.1576	Y	160.892	12306	999	38106	32791	11330.2	Y	6.8255	21859	999	35828	32763	21473.3
1	4	G10	BLANK	01:00:17	37.0243	36.1576	Y	159.889	12365	1003	37643	32702	11382	Y	6.82905	21979	992	35874	32748	21577.6
1	4	G11	BLANK	01:00:17	37.0243	36.1576	Y	253.436	8959	1000	36769	32746	7976.82	Y	6.53303	17961	985	36310	32793	17353.9
1	4	G12	BLANK	01:00:17	37.0243	36.1576	Y	158.548	12437	1002	38551	32735	11452.1	Y	6.84655	22405	1004	35789	32757	21962.6
1	4	H01	Background	01:00:17	37.0243	36.1576	Y	149.774	12931	992	36918	32739	11932.8	Y	6.83994	22277	996	36630	32738	21779
1	4	H02	BLANK	01:00:17	37.0243	36.1576	Y	151.293	12837	992	40200	32701	11846.7	Y	6.8372	22118	1009	35636	32762	21632.3
1	4	H03	BLANK	01:00:17	37.0243	36.1576	Y	155.006	12628	997	37594	32744	11641.4	Y	6.8484	22299	992	35945	32762	21881.5
1	4	H04	BLANK	01:00:17	37.0243	36.1576	Y	231.88	9556	995	35667	32698	8567.44	Y	6.66297	19727	1006	35129	32756	19336.2
1	4	H05	BLANK	01:00:17	37.0243	36.1576	Y	156.78	12536	1008	36966	32750	11545.8	Y	6.83447	21863	999	36935	32741	21640.7
1	4	H06	BLANK	01:00:17	37.0243	36.1576	Y	159.63	12372	1000	37985	32719	11395.5	Y	6.84986	22175	996	35927	32747	21897.2
1	4	H07	BLANK	01:00:17	37.0243	36.1576	Y	159.958	12366	998	36320	32774	11378.5	Y	6.83714	22427	1000	35566	32737	21839.2
1	4	H08	BLANK	01:00:17	37.0243	36.1576	Y	156.359	12568	1009	38073	32709	11568.4	Y	6.84434	22216	1003	36407	32739	21867.1
1	4	H09	BLANK	01:00:17	37.0243	36.1576	Y	158.444	12437	999	37238	32791	11457.6	Y	6.83392	22124	999	36612	32763	21682.6
1	4	H10	BLANK	01:00:17	37.0243	36.1576	Y	158.588	12447	1003	36838	32702	11450	Y	6.83922	22173	992	36030	32748	21653.9
1	4	H11	BLANK	01:00:17	37.0243	36.1576	Y	159.426	12399	1000	36221	32746	11406.1	Y	6.83655	22325	985	35596	32793	21682.5
1	4	H12	Background	01:00:17	37.0243	36.1576	Y	156.378	12563	1002	38686	32735	11567.3	Y	6.85265	22548	1004	36926	32757	21971.3
1	5	A01	Background	01:00:33	37.0243	36.1576	Y	148.175	12975	992	38530	32739	12005.4	Y	6.84128	21029	996	36226	32738	21528.2
1	5	A02	BLANK	01:00:33	37.0243	36.1576	Y	151.044	12840	992	43200	32701	11841.9	Y	6.84472	20682	1009	37369	32762	21549.5
1	5	A03	BLANK	01:00:33	37.0243	36.1576	Y	154.964	12631	997	38689	32744	11625.5	Y	6.83175	20600	992	36259	32762	21269.2
1	5	A04	BLANK	01:00:33	37.0243	36.1576	Y	146.77	13069	995	37659	32698	12087.2	Y	6.84956	21000	1006	35733	32756	21976.2
1	5	A05	BLANK	01:00:33	37.0243	36.1576	Y	156.123	12555	1008	38221	32750	11563.1	Y	6.84741	20694	999	37002	32741	21491.9
1	5	A06	BLANK	01:00:33	37.0243	36.1576	Y	152.659	12777	1000	37281	32719	11751.8	Y	6.84491	20351	996	37333	32747	21427.4
1	5	A07	BLANK	01:00:33	37.0243	36.1576	Y	152.139	12720	998	36677	32774	11780.7	Y	6.83678	20558	1000	36844	32737	21289.9
1	5	A08	BLANK	01:00:33	37.0243	36.1576	Y	152.253	12773	1009	38917	32709	11774.3	Y	6.84599	20762	1003	35458	32739	21362.5
1	5	A09	BLANK	01:00:33	37.0243	36.1576	Y	152.92	12658	999	36993	32791	11737.3	Y	6.83715	20763	999	35515	32763	21257.8
1	5	A10	BLANK	01:00:33	37.0243	36.1576	Y	154.44	12654	1003	36983	32702	11654	Y	6.84575	20993	992	36159	32748	21287.3
1	5	A11	BLANK	01:00:33	37.0243	36.1576	Y	153.111	12711	1000	36765	32746	11726.8	Y	6.83338	21847	985	35230	32793	21292.3
1	5	A12	Background	01:00:33	37.0243	36.1576	Y	152.508	12690	1002	36605	32735	11760.1	Y	6.84457	22001	1004	35840	32757	21667.8
1	5	B01	BLANK	01:00:33	37.0243	36.1576	Y	152.9	12662	992	38475	32739	11738.4	Y	6.88692	21479	996	36772	32738	22160.2
1	5	B02	1	01:00:33	37.0243	36.1576	Y	97.9152	16843	992	38519	32701	15836.5	Y	6.81996	20526	1009	35773	32762	21119
1	5	B03	1	01:00:33	37.0243	36.1576	Y	106.096	16073	997	39487	32744	15054.5	Y	6.86036	20476	992	35532	32762	21583.3
1	5	B04	1	01:00:33	37.0243	36.1576	Y	187.79	11049	995	36533	32698	10082.8	Y	6.632	17653	1006	34635	32756	18460.2
1	5	B05	BLANK	01:00:33	37.0243	36.1576	Y	158.964	12393	1008	38110	32750	11412.7	Y	6.8164	20035	999	35026	32741	20859.8
1	5	B06	2	01:00:33	37.0243	36.1576	Y	113.684	15406	1000	38443	32719	14395.2	Y	6.82649	20371	996	35726	32747	21077.7
1	5	B07	2	01:00:33	37.0243	36.1576	Y	114.488	15300	998	37346	32774	14328.8	Y	6.83466	20215	1000	35410	32737	21128.4
1	5	B08	2	01:00:33	37.0243	36.1576	Y	98.9647	16703	1009	36697	32709	15731.7	Y	6.8319	20231	1003	34960	32739	21031.6
1	5	B09	BLANK	01:00:33	37.0243	36.1576	Y	156.845	12472	999	37880	32791	11524.5	Y	6.82896	20764	999	36152	32763	21192.6
1	5	B10	BLANK	01:00:33	37.0243	36.1576	Y	157.744	12458	1003	36703	32702	11476.8	Y	6.85023	21227	992	36656	32748	21516.9
1	5	B11	BLANK	01:00:33	37.0243	36.1576	Y	156.833	12495	1000	35651	32746	11525.1	Y	6.83473	21414	985	35531	32793	21344.1
1	5	B12	BLANK	01:00:33	37.0243	36.1576	Y	155.308	12576	1002	37701	32735	11606.9	Y	6.83073	21675	1004	35385	32757	21421.5
1	5	C01	BLANK	01:00:33	37.0243	36.1576	Y	152.011	12791	992	38436	32739	11787.8	Y	6.86028	21929	996	36416	32738	22149.3
1	5	C02	BLANK	01:00:33	37.0243	36.1576	Y	154.15	12639	992	39912	32701	11669.8	Y	6.85166	21830	1009	36326	32762	22027.7
1	5	C03	BLANK	01:00:33	37.0243	36.1576	Y	157.024	12484	997	38098	32744	11515	Y	6.84162	21467	992	36644	32762	21957
1	5	C04	BLANK	01:00:33	37.0243	36.1576	Y	160.043	12343	995	38389	32698	11356.7	Y	6.8336	21603	1006	36534	32756	21877.9
1	5	C05	BLANK	01:00:33	37.0243	36.1576	Y	167.441	11962	1008	37522	32750	10986.6	Y	6.77102	19737	999	35124	32741	20452.5
1	5	C06	BLANK	01:00:33	37.0243	36.1576	Y	155.944	12551	1000	37350	32719	11572.7	Y	6.90406	21910	996	36882	32747	22805.6
1	5	C07	BLANK	01:00:33	37.0243	36.1576	Y	157.999	12456	998	39754	32774	11463.4	Y	6.83641	20554	1000	35341	32737	21266.8
1	5	C08	BLANK	01:00:33	37.0243	36.1576	Y	163.27	12179	1009	37095	32709	11192.2	Y	6.84434	21365	1003	35180	32739	21911.2
1	5	C09	BLANK	01:00:33	37.0243	36.1576	Y	158.351	12402	999	37238	32791	11444.8	Y	6.83469	21635	999	36778	32763	21799.9
1	5	C10	BLANK	01:00:33	37.0243	36.1576	Y	159.017	12382	1003	39497	32702	11410	Y	6.82826	21245	992	36179	32748	21268.5
1	5	C11	BLANK	01:00:33	37.0243	36.1576	Y	245.282	9151	1000	36359	32746	8181.39	Y	6.6093	18856	985	35226	32793	18522
1	5	C12	BLANK	01:00:33	37.0243	36.1576	Y	158.499	12425	1002	36266	32735	11437.1	Y	6.84644	22317	1004	36052	32757	21997.1
1	5	D01	BLANK	01:00:33	37.0243	36.1576	Y	154.78	12623	992	38368	32739	11635.5	Y	6.8346	21349	996	35445	32738	21528.1
1	5	D02	3	01:00:33	37.0243	36.1576	Y	154.682	12622	992	38523	32701	11640.8	Y	6.84768	21507	1009	35488	32762	21728.8
1	5	D03	3	01:00:33	37.0243	36.1576	Y	159.766	12359	997	36865	32744	11371	Y	6.85452	21860	992	37438	32762	22013.4
1	5	D04	3	01:00:33	37.0243	36.1576	Y	239.114	9306	995	35300	32698	8350.34	Y	6.61015	18038	1006	35224	32756	18164.9
1	5	D05	BLANK	01:00:33	37.0243	36.1576	Y	167.619	11966	1008	38142	32750	10978	Y	6.86154	21767	999	35456	32741	21441.5
1	5	D06	4	01:00:33	37.0243	36.1576	Y	163.574	12149	1000	36194	32719	11177	Y	6.61112	17660	996	34797	32747	18051
1	5	D07	4	01:00:33	37.0243	36.1576	Y	101.141	16519	998	39808	32774	15518.7	Y	6.81862	20983	1000	35764	32737	21154.5
1	5	D08	4	01:00:33	37.0243	36.1576	Y	92.2098	17397	1009	37081	32709	16431.8	Y	6.83818	21149	1003	35040	32739	21506.3
1	5	D09	BLANK	01:00:33	37.0243	36.1576	Y	160.272	12299	999	36083	32791	11344.8	Y	6.83295	21288	999	35589	32763	21426.5
1	5	D10	BLANK	01:00:33	37.0243	36.1576	Y	157.713	12465	1003	35730	32702	11478.5	Y	6.85094	21810	992	36007	32748	21808.5
1	5	D11	BLANK	01:00:33	37.0243	36.1576	Y	162.195	12218	1000	37895	32746	11246.5	Y	6.8175	21502	985	35846	32793	21263.5
1	5	D12	BLANK	01:00:33	37.0243	36.1576	Y	156.906	12493	1002	36451	32735	11521.3	Y	6.84136	22055	1004	35946	32757	21721.8
1	5	E01	BLANK	01:00:33	37.0243	36.1576	Y	156.089	12555	992	39412	32739	11564.9	Y	6.83307	21550	996	36722	32738	21625
1	5	E02	BLANK	01:00:33	37.0243	36.1576	Y	157.714	12475	992	38125	32701	11478.4	Y	6.84865	21981	1009	36563	32762	21943.5
1	5	E03	BLANK	01:00:33	37.0243	36.1576	Y	160.166	12335	997	38750	32744	11350.3	Y	6.83333	21598	992	35341	32762	21669.6
1	5	E04	BLANK	01:00:33	37.0243	36.1576	Y	160.228	12315	995	36334	32698	11347.1	Y	6.82254	21305	1006	36305	32756	21355.5
1	5	E05	BLANK	01:00:33	37.0243	36.1576	Y	253.434	8971	1008	36123	32750	7968.32	Y	6.60943	18283	999	35488	32741	18262.4
1	5	E06	BLANK	01:00:33	37.0243	36.1576	Y	233.585	9495	1000	35682	32719	8507.82	Y	6.56907	18139	996	36059	32747	17997.4
1	5	E07	BLANK	01:00:33	37.0243	36.1576	Y	162.806	12188	998	37064	32774	11215.6	Y	6.84359	21401	1000	35890	32737	21588.8
1	5	E08	BLANK	01:00:33	37.0243	36.1576	Y	161.108	12281	1009	37641	32709	11301.9	Y	6.83465	21611	1003	35716	32739	21573.5
1	5	E09	BLANK	01:00:33	37.0243	36.1576	Y	163.527	12149	999	36105	32791	11179.3	Y	6.82449	21532	999	35836	32763	21401.8
1	5	E10	BLANK	01:00:33	37.0243	36.1576	Y	157.985	12441	1003	37469	32702	11464.1	Y	6.82969	21586	992	35538	32748	21483.7
1	5	E11	BLANK	01:00:33	37.0243	36.1576	Y	159.575	12364	1000	38596	32746	11380.9	Y	6.82934	21772	985	35573	32793	21468.4
1	5	E12	BLANK	01:00:33	37.0243	36.1576	Y	157.31	12474	1002	37227	32735	11499.8	Y	6.8412	22069	1004	35107	32757	21694.2
1	5	F01	BLANK	01:00:33	37.0243	36.1576	Y	150.718	12840	992	37982	32739	11860.2	Y	6.86875	22455	996	36706	32738	22189
1	5	F02	5	01:00:33	37.0243	36.1576	Y	157.222	12494	992	37787	32701	11504.5	Y	6.84208	22394	1009	36141	32762	21915.2
1	5	F03	5	01:00:33	37.0243	36.1576	Y	158.577	12430	997	36494	32744	11433	Y	6.85544	21864	992	36024	32762	21870.7
1	5	F04	5	01:00:33	37.0243	36.1576	Y	163.8	12165	995	38333	32698	11165.7	Y	6.83339	22014	1006	35543	32756	21829.5
1	5	F05	BLANK	01:00:33	37.0243	36.1576	Y	165.008	12093	1008	36274	32750	11105.6	Y	6.84283	21617	999	35438	32741	21627.9
1	5	F06	6	01:00:33	37.0243	36.1576	Y	124.662	14514	1000	35801	32719	13537.5	Y	6.82556	21925	996	36012	32747	21687.8
1	5	F07	6	01:00:33	37.0243	36.1576	Y	155.482	12580	998	35203	32774	11597.5	Y	6.70424	19787	1000	35471	32737	19698.9
1	5	F08	6	01:00:33	37.0243	36.1576	Y	181.209	11340	1009	34778	32709	10358.4	Y	6.61776	18713	1003	35711	32739	18434.1
1	5	F09	BLANK	01:00:33	37.0243	36.1576	Y	164.844	12084	999	36154	32791	11113.7	Y	6.83256	21772	999	35421	32763	21461.1
1	5	F10	BLANK	01:00:33	37.0243	36.1576	Y	161.085	12282	1003	36786	32702	11303.1	Y	6.83587	21964	992	35830	32748	21634.8
1	5	F11	BLANK	01:00:33	37.0243	36.1576	Y	165.447	12064	1000	36375	32746	11083.9	Y	6.80105	21637	985	36036	32793	21179.1
1	5	F12	BLANK	01:00:33	37.0243	36.1576	Y	156.926	12504	1002	36172	32735	11520.2	Y	6.83538	22252	1004	35943	32757	21813.7
1	5	G01	BLANK	01:00:33	37.0243	36.1576	Y	153.32	12705	992	38333	32739	11715.3	Y	6.83906	22092	996	36463	32738	21724.7
1	5	G02	BLANK	01:00:33	37.0243	36.1576	Y	154.439	12639	992	38107	32701	11654	Y	6.84458	22276	1009	38264	32762	21874.3
1	5	G03	BLANK	01:00:33	37.0243	36.1576	Y	159.295	12387	997	37266	32744	11395.5	Y	6.84253	21974	992	36105	32762	21705
1	5	G04	BLANK	01:00:33	37.0243	36.1576	Y	155.191	12602	995	36736	32698	11613.2	Y	6.84215	22229	1006	35587	32756	21898.3
1	5	G05	BLANK	01:00:33	37.0243	36.1576	Y	163.91	12163	1008	37446	32750	11160.2	Y	6.83901	21988	999	35922	32741	21818.5
1	5	G06	BLANK	01:00:33	37.0243	36.1576	Y	158.342	12448	1000	37330	32719	11445.3	Y	6.81179	21529	996	36247	32747	21289.6
1	5	G07	BLANK	01:00:33	37.0243	36.1576	Y	251.256	9013	998	35733	32774	8024.14	Y	6.57734	18497	1000	36579	32737	18074.7
1	5	G08	BLANK	01:00:33	37.0243	36.1576	Y	158.897	12403	1009	38280	32709	11416.3	Y	6.84046	22072	1003	36992	32739	21805.9
1	5	G09	BLANK	01:00:33	37.0243	36.1576	Y	160.986	12284	999	38106	32791	11308.1	Y	6.82532	21835	999	35825	32763	21470.7
1	5	G10	BLANK	01:00:33	37.0243	36.1576	Y	159.902	12347	1003	37643	32702	11364	Y	6.8292	21960	992	35871	32748	21579.8
1	5	G11	BLANK	01:00:33	37.0243	36.1576	Y	253.502	8951	1000	36770	32746	7966.57	Y	6.53354	17958	985	36308	32793	17361.3
1	5	G12	BLANK	01:00:33	37.0243	36.1576	Y	158.499	12422	1002	38551	32735	11437.1	Y	6.8461	22384	1004	35787	32757	21956.2
1	5	H01	Background	01:00:33	37.0243	36.1576	Y	149.966	12901	992	36918	32739	11902.8	Y	6.83961	22261	996	36628	32738	21774.3
1	5	H02	BLANK	01:00:33	37.0243	36.1576	Y	151.457	12809	992	40200	32701	11818.7	Y	6.83644	22092	1009	35634	32762	21621.5
1	5	H03	BLANK	01:00:33	37.0243	36.1576	Y	154.911	12615	997	37594	32744	11628.4	Y	6.84747	22272	992	35943	32762	21868.1
1	5	H04	BLANK	01:00:33	37.0243	36.1576	Y	231.953	9544	995	35667	32698	8555.43	Y	6.66308	19712	1006	35127	32756	19337.8
1	5	H05	BLANK	01:00:33	37.0243	36.1576	Y	156.707	12522	1008	36966	32750	11531.8	Y	6.8341	21837	999	36931	32741	21635.4
1	5	H06	BLANK	01:00:33	37.0243	36.1576	Y	159.545	12359	1000	37985	32719	11382.5	Y	6.84914	22151	996	35925	32747	21886.9
1	5	H07	BLANK	01:00:33	37.0243	36.1576	Y	160.067	12343	998	36320	32774	11355.4	Y	6.83713	22403	1000	35563	32737	21839
1	5	H08	BLANK	01:00:33	37.0243	36.1576	Y	156.379	12549	1009	38073	32709	11549.4	Y	6.84442	22199	1003	36404	32739	21868.3
1	5	H09	BLANK	01:00:33	37.0243	36.1576	Y	158.49	12417	999	37238	32791	11437.5	Y	6.8331	22101	999	36610	32763	21670.8
1	5	H10	BLANK	01:00:33	37.0243	36.1576	Y	158.538	12432	1003	36838	32702	11435	Y	6.8389	22155	992	36028	32748	21649.3
1	5	H11	BLANK	01:00:33	37.0243	36.1576	Y	159.283	12389	1000	36221	32746	11396.1	Y	6.83647	22316	985	35595	32793	21681.4
1	5	H12	Background	01:00:33	37.0243	36.1576	Y	156.286	12550	1002	38686	32735	11554.3	Y	6.85259	22531	1004	36923	32757	21970.5
1	6	A01	Background	01:00:49	37.0243	36.1563	Y	148.271	12955	992	38530	32739	11985.4	Y	6.84083	21023	996	36226	32738	21521.8
1	6	A02	BLANK	01:00:49	37.0243	36.1563	Y	151.242	12816	992	43201	32701	11816.7	Y	6.84472	20682	1009	37369	32762	21549.5
1	6	A03	BLANK	01:00:49	37.0243	36.1563	Y	154.953	12618	997	38689	32744	11612.5	Y	6.83068	20586	992	36259	32762	21254.1
1	6	A04	BLANK	01:00:49	37.0243	36.1563	Y	146.816	13049	995	37658	32698	12069.8	Y	6.84895	20992	1006	35733	32756	21967.4
1	6	A05	BLANK	01:00:49	37.0243	36.1563	Y	156.171	12539	1008	38221	32750	11547	Y	6.84739	20684	999	37000	32741	21491.6
1	6	A06	BLANK	01:00:49	37.0243	36.1563	Y	152.678	12762	1000	37281	32719	11736.8	Y	6.84479	20345	996	37332	32747	21425.7
1	6	A07	BLANK	01:00:49	37.0243	36.1563	Y	152.267	12699	998	36677	32774	11759.6	Y	6.83671	20547	1000	36842	32737	21288.9
1	6	A08	BLANK	01:00:49	37.0243	36.1563	Y	152.237	12762	1009	38918	32709	11761.2	Y	6.84601	20747	1003	35456	32739	21362.8
1	6	A09	BLANK	01:00:49	37.0243	36.1563	Y	152.924	12641	999	36992	32791	11723.2	Y	6.83609	20749	999	35515	32763	21242.8
1	6	A10	BLANK	01:00:49	37.0243	36.1563	Y	154.337	12643	1003	36982	32702	11645.9	Y	6.8454	20976	992	36157	32748	21282.3
1	6	A11	BLANK	01:00:49	37.0243	36.1563	Y	153.22	12688	1000	36764	32746	11706.9	Y	6.83266	21828	985	35229	32793	21282.1
1	6	A12	Background	01:00:49	37.0243	36.1563	Y	152.584	12672	1002	36605	32735	11742	Y	6.84379	21983	1004	35839	32757	21656.6
1	6	B01	BLANK	01:00:49	37.0243	36.1563	Y	152.776	12655	992	38475	32739	11731.4	Y	6.88604	21462	996	36771	32738	22147.6
1	6	B02	1	01:00:49	37.0243	36.1563	Y	96.5292	16958	992	38519	32701	15951.4	Y	6.81972	20516	1009	35772	32762	21115.6
1	6	B03	1	01:00:49	37.0243	36.1563	Y	104.84	16165	997	39487	32744	15146.4	Y	6.86007	20465	992	35531	32762	21579.4
1	6	B04	1	01:00:49	37.0243	36.1563	Y	186.291	11100	995	36533	32698	10133.9	Y	6.63149	17637	1006	34634	32756	18452.9
1	6	B05	BLANK	01:00:49	37.0243	36.1563	Y	158.905	12383	1008	38110	32750	11402.7	Y	6.81607	20022	999	35025	32741	20855.1
1	6	B06	2	01:00:49	37.0243	36.1563	Y	112.666	15470	1000	38443	32719	14459.2	Y	6.82577	20348	996	35724	32747	21067.6
1	6	B07	2	01:00:49	37.0243	36.1563	Y	113.292	15378	998	37346	32774	14406.9	Y	6.83455	20206	1000	35409	32737	21126.8
1	6	B08	2	01:00:49	37.0243	36.1563	Y	97.4805	16826	1009	36697	32709	15855	Y	6.83168	20210	1003	34958	32739	21028.5
1	6	B09	BLANK	01:00:49	37.0243	36.1563	Y	156.896	12456	999	37880	32791	11508.4	Y	6.82868	20742	999	36149	32763	21188.7
1	6	B10	BLANK	01:00:49	37.0243	36.1563	Y	157.816	12441	1003	36703	32702	11459.8	Y	6.85033	21212	992	36653	32748	21518.3
1	6	B11	BLANK	01:00:49	37.0243	36.1563	Y	156.889	12483	1000	35652	32746	11508.8	Y	6.83463	21397	985	35529	32793	21342.6
1	6	B12	BLANK	01:00:49	37.0243	36.1563	Y	155.269	12562	1002	37700	32735	11595.4	Y	6.83009	21658	1004	35384	32757	21412.5
1	6	C01	BLANK	01:00:49	37.0243	36.1563	Y	152.065	12774	992	38436	32739	11770.8	Y	6.86101	21927	996	36414	32738	22159.8
1	6	C02	BLANK	01:00:49	37.0243	36.1563	Y	154.17	12626	992	39913	32701	11655	Y	6.85271	21826	1009	36323	32762	22042.8
1	6	C03	BLANK	01:00:49	37.0243	36.1563	Y	157.036	12470	997	38098	32744	11500.9	Y	6.84225	21459	992	36641	32762	21966.2
1	6	C04	BLANK	01:00:49	37.0243	36.1563	Y	160.043	12330	995	38389	32698	11343.7	Y	6.83429	21601	1006	36532	32756	21887.9
1	6	C05	BLANK	01:00:49	37.0243	36.1563	Y	167.459	11949	1008	37522	32750	10973.6	Y	6.77228	19737	999	35122	32741	20470.5
1	6	C06	BLANK	01:00:49	37.0243	36.1563	Y	155.929	12541	1000	37351	32719	11560	Y	6.90475	21898	996	36878	32747	22815.6
1	6	C07	BLANK	01:00:49	37.0243	36.1563	Y	158.01	12444	998	39755	32774	11449.6	Y	6.83541	20533	1000	35340	32737	21252.6
1	6	C08	BLANK	01:00:49	37.0243	36.1563	Y	162.999	12180	1009	37095	32709	11193.2	Y	6.84445	21349	1003	35178	32739	21912.8
1	6	C09	BLANK	01:00:49	37.0243	36.1563	Y	158.502	12381	999	37238	32791	11423.8	Y	6.83448	21616	999	36775	32763	21796.9
1	6	C10	BLANK	01:00:49	37.0243	36.1563	Y	159	12368	1003	39496	32702	11397.8	Y	6.82732	21220	992	36177	32748	21255.3
1	6	C11	BLANK	01:00:49	37.0243	36.1563	Y	245.537	9140	1000	36360	32746	8167.82	Y	6.61019	18853	985	35224	32793	18535
1	6	C12	BLANK	01:00:49	37.0243	36.1563	Y	158.611	12406	1002	36266	32735	11418.1	Y	6.84691	22310	1004	36050	32757	22003.8
1	6	D01	BLANK	01:00:49	37.0243	36.1563	Y	155.009	12597	992	38368	32739	11609.5	Y	6.8337	21321	996	35443	32738	21515.2
1	6	D02	3	01:00:49	37.0243	36.1563	Y	154.338	12627	992	38523	32701	11645.8	Y	6.84706	21475	1009	35485	32762	21720
1	6	D03	3	01:00:49	37.0243	36.1563	Y	159.592	12355	997	36865	32744	11367	Y	6.85385	21832	992	37434	32762	22003.6
1	6	D04	3	01:00:49	37.0243	36.1563	Y	238.934	9304	995	35300	32698	8348.33	Y	6.609	18008	1006	35222	32756	18148.5
1	6	D05	BLANK	01:00:49	37.0243	36.1563	Y	167.513	11959	1008	38142	32750	10971	Y	6.86118	21738	999	35453	32741	21436.3
1	6	D06	4	01:00:49	37.0243	36.1563	Y	161.852	12223	1000	36194	32719	11251.1	Y	6.60969	17624	996	34795	32747	18030.7
1	6	D07	4	01:00:49	37.0243	36.1563	Y	99.704	16632	998	39807	32774	15634	Y	6.81801	20954	1000	35761	32737	21145.8
1	6	D08	4	01:00:49	37.0243	36.1563	Y	90.7183	17532	1009	37081	32709	16567.1	Y	6.83717	21108	1003	35037	32739	21492
1	6	D09	BLANK	01:00:49	37.0243	36.1563	Y	160.235	12288	999	36083	32791	11333.8	Y	6.83136	21244	999	35586	32763	21403.9
1	6	D10	BLANK	01:00:49	37.0243	36.1563	Y	157.689	12453	1003	35730	32702	11466.5	Y	6.85012	21772	992	36003	32748	21796.7
1	6	D11	BLANK	01:00:49	37.0243	36.1563	Y	162.188	12208	1000	37896	32746	11234.1	Y	6.817	21481	985	35844	32793	21256.4
1	6	D12	BLANK	01:00:49	37.0243	36.1563	Y	157.069	12471	1002	36451	32735	11499.2	Y	6.84063	22031	1004	35944	32757	21711.4
1	6	E01	BLANK	01:00:49	37.0243	36.1563	Y	155.949	12549	992	39412	32739	11558.9	Y	6.83294	21532	996	36719	32738	21623.1
1	6	E02	BLANK	01:00:49	37.0243	36.1563	Y	157.652	12465	992	38125	32701	11468.4	Y	6.8486	21963	1009	36560	32762	21942.9
1	6	E03	BLANK	01:00:49	37.0243	36.1563	Y	160.089	12326	997	38750	32744	11341.3	Y	6.83385	21580	992	35338	32762	21677.1
1	6	E04	BLANK	01:00:49	37.0243	36.1563	Y	160.035	12312	995	36334	32698	11344.1	Y	6.82291	21286	1006	36301	32756	21360.8
1	6	E05	BLANK	01:00:49	37.0243	36.1563	Y	253.536	8962	1008	36123	32750	7959.31	Y	6.60958	18265	999	35485	32741	18264.5
1	6	E06	BLANK	01:00:49	37.0243	36.1563	Y	233.61	9487	1000	35682	32719	8499.81	Y	6.56949	18123	996	36055	32747	18003.6
1	6	E07	BLANK	01:00:49	37.0243	36.1563	Y	162.773	12177	998	37064	32774	11204.5	Y	6.8431	21374	1000	35887	32737	21581.8
1	6	E08	BLANK	01:00:49	37.0243	36.1563	Y	161.042	12274	1009	37642	32709	11292.4	Y	6.83457	21588	1003	35713	32739	21572.2
1	6	E09	BLANK	01:00:49	37.0243	36.1563	Y	163.356	12145	999	36105	32791	11175.3	Y	6.82383	21502	999	35833	32763	21392.5
1	6	E10	BLANK	01:00:49	37.0243	36.1563	Y	158.019	12426	1003	37469	32702	11449.1	Y	6.82934	21558	992	35535	32748	21478.8
1	6	E11	BLANK	01:00:49	37.0243	36.1563	Y	159.592	12348	1000	38595	32746	11367	Y	6.82853	21753	985	35572	32793	21456.8
1	6	E12	BLANK	01:00:49	37.0243	36.1563	Y	157.361	12458	1002	37227	32735	11483.7	Y	6.84147	22054	1004	35105	32757	21698.1
1	6	F01	BLANK	01:00:49	37.0243	36.1563	Y	150.662	12829	992	37982	32739	11849.2	Y	6.86662	22414	996	36704	32738	22158.4
1	6	F02	5	01:00:49	37.0243	36.1563	Y	157.083	12488	992	37787	32701	11498.5	Y	6.8412	22355	1009	36137	32762	21902.4
1	6	F03	5	01:00:49	37.0243	36.1563	Y	158.478	12422	997	36494	32744	11425	Y	6.8545	21831	992	36021	32762	21857.2
1	6	F04	5	01:00:49	37.0243	36.1563	Y	163.688	12158	995	38333	32698	11158.7	Y	6.83337	21990	1006	35540	32756	21829.2
1	6	F05	BLANK	01:00:49	37.0243	36.1563	Y	164.818	12090	1008	36274	32750	11102.6	Y	6.84144	21574	999	35435	32741	21608.1
1	6	F06	6	01:00:49	37.0243	36.1563	Y	123.555	14577	1000	35801	32719	13600.6	Y	6.82455	21884	996	36008	32747	21673.2
1	6	F07	6	01:00:49	37.0243	36.1563	Y	154.582	12615	998	35203	32774	11632.6	Y	6.70305	19749	1000	35468	32737	19681.9
1	6	F08	6	01:00:49	37.0243	36.1563	Y	180.26	11370	1009	34778	32709	10388.5	Y	6.61717	18686	1003	35708	32739	18425.7
1	6	F09	BLANK	01:00:49	37.0243	36.1563	Y	164.746	12080	999	36155	32791	11106.1	Y	6.83173	21736	999	35418	32763	21449.3
1	6	F10	BLANK	01:00:49	37.0243	36.1563	Y	161.166	12265	1003	36786	32702	11286	Y	6.83496	21930	992	35827	32748	21621.8
1	6	F11	BLANK	01:00:49	37.0243	36.1563	Y	165.644	12042	1000	36375	32746	11061.9	Y	6.79979	21606	985	36034	32793	21161
1	6	F12	BLANK	01:00:49	37.0243	36.1563	Y	156.95	12493	1002	36173	32735	11505.5	Y	6.83411	22220	1004	35941	32757	21795.2
1	6	G01	BLANK	01:00:49	37.0243	36.1563	Y	153.324	12691	992	38333	32739	11701.3	Y	6.83898	22073	996	36460	32738	21723.4
1	6	G02	BLANK	01:00:49	37.0243	36.1563	Y	154.427	12626	992	38107	32701	11641	Y	6.8443	22260	1009	38261	32762	21870.3
1	6	G03	BLANK	01:00:49	37.0243	36.1563	Y	158.953	12389	997	37265	32744	11400.2	Y	6.84331	21952	992	36100	32762	21716.3
1	6	G04	BLANK	01:00:49	37.0243	36.1563	Y	155.013	12598	995	36736	32698	11609.2	Y	6.84422	22203	1006	35580	32756	21928.2
1	6	G05	BLANK	01:00:49	37.0243	36.1563	Y	163.867	12150	1008	37445	32750	11149.8	Y	6.8392	21970	999	35919	32741	21821.3
1	6	G06	BLANK	01:00:49	37.0243	36.1563	Y	158.3	12437	1000	37330	32719	11434.3	Y	6.81146	21506	996	36244	32747	21284.9
1	6	G07	BLANK	01:00:49	37.0243	36.1563	Y	251.238	9007	998	35733	32774	8018.13	Y	6.57666	18473	1000	36576	32737	18064.9
1	6	G08	BLANK	01:00:49	37.0243	36.1563	Y	158.933	12388	1009	38280	32709	11401.2	Y	6.84	22050	1003	36989	32739	21799.3
1	6	G09	BLANK	01:00:49	37.0243	36.1563	Y	160.813	12280	999	38106	32791	11304.1	Y	6.82542	21815	999	35822	32763	21472.1
1	6	G10	BLANK	01:00:49	37.0243	36.1563	Y	159.786	12340	1003	37643	32702	11357	Y	6.82949	21943	992	35868	32748	21584
1	6	G11	BLANK	01:00:49	37.0243	36.1563	Y	253.794	8935	1000	36769	32746	7952.77	Y	6.53292	17939	985	36306	32793	17352.3
1	6	G12	BLANK	01:00:49	37.0243	36.1563	Y	158.592	12404	1002	38551	32735	11419.1	Y	6.84673	22378	1004	35785	32757	21965.2
1	6	H01	Background	01:00:49	37.0243	36.1563	Y	149.89	12891	992	36918	32739	11892.8	Y	6.83858	22235	996	36626	32738	21759.4
1	6	H02	BLANK	01:00:49	37.0243	36.1563	Y	151.384	12799	992	40200	32701	11808.7	Y	6.83647	22077	1009	35632	32762	21621.8
1	6	H03	BLANK	01:00:49	37.0243	36.1563	Y	154.985	12600	997	37595	32744	11610.8	Y	6.84697	22251	992	35941	32762	21860.9
1	6	H04	BLANK	01:00:49	37.0243	36.1563	Y	232.112	9532	995	35667	32698	8543.42	Y	6.66189	19687	1006	35126	32756	19320.6
1	6	H05	BLANK	01:00:49	37.0243	36.1563	Y	156.776	12505	1008	36966	32750	11514.8	Y	6.83328	21810	999	36928	32741	21623.6
1	6	H06	BLANK	01:00:49	37.0243	36.1563	Y	159.525	12347	1000	37985	32719	11370.4	Y	6.84935	22133	996	35922	32747	21889.9
1	6	H07	BLANK	01:00:49	37.0243	36.1563	Y	159.99	12334	998	36320	32774	11346.4	Y	6.8362	22374	1000	35561	32737	21825.6
1	6	H08	BLANK	01:00:49	37.0243	36.1563	Y	156.252	12540	1009	38072	32709	11542.7	Y	6.84358	22169	1003	36401	32739	21856.1
1	6	H09	BLANK	01:00:49	37.0243	36.1563	Y	158.411	12408	999	37238	32791	11428.5	Y	6.8324	22074	999	36607	32763	21660.7
1	6	H10	BLANK	01:00:49	37.0243	36.1563	Y	158.593	12416	1003	36838	32702	11419	Y	6.83842	22128	992	36025	32748	21642.4
1	6	H11	BLANK	01:00:49	37.0243	36.1563	Y	159.127	12384	1000	36221	32746	11391.1	Y	6.83647	22300	985	35593	32793	21681.4
1	6	H12	Background	01:00:49	37.0243	36.1563	Y	156.184	12542	1002	38686	32735	11546.3	Y	6.85202	22512	1004	36921	32757	21962.1
1	7	A01	Background	01:01:05	37.0243	36.1563	Y	148.26	12939	992	38530	32739	11969.3	Y	6.84015	21014	996	36226	32738	21512.1
1	7	A02	BLANK	01:01:05	37.0243	36.1563	Y	151.181	12802	992	43200	32701	11803.9	Y	6.84449	20670	1009	37367	32762	21546.2
1	7	A03	BLANK	01:01:05	37.0243	36.1563	Y	154.883	12604	997	38688	32744	11600.6	Y	6.83061	20585	992	36259	32762	21253
1	7	A04	BLANK	01:01:05	37.0243	36.1563	Y	146.749	13036	995	37658	32698	12056.8	Y	6.84888	20984	1006	35732	32756	21966.4
1	7	A05	BLANK	01:01:05	37.0243	36.1563	Y	156.163	12524	1008	38221	32750	11532	Y	6.8463	20665	999	36999	32741	21476.3
1	7	A06	BLANK	01:01:05	37.0243	36.1563	Y	152.787	12740	1000	37281	32719	11714.9	Y	6.84497	20334	996	37329	32747	21428.2
1	7	A07	BLANK	01:01:05	37.0243	36.1563	Y	152.341	12679	998	36677	32774	11739.5	Y	6.83656	20535	1000	36840	32737	21286.7
1	7	A08	BLANK	01:01:05	37.0243	36.1563	Y	152.29	12741	1009	38917	32709	11742.3	Y	6.84614	20741	1003	35455	32739	21364.6
1	7	A09	BLANK	01:01:05	37.0243	36.1563	Y	152.928	12628	999	36993	32791	11707.1	Y	6.83659	20733	999	35512	32763	21249.9
1	7	A10	BLANK	01:01:05	37.0243	36.1563	Y	154.489	12622	1003	36983	32702	11621.9	Y	6.84595	20971	992	36155	32748	21290.1
1	7	A11	BLANK	01:01:05	37.0243	36.1563	Y	153.208	12676	1000	36765	32746	11691.8	Y	6.83266	21819	985	35228	32793	21282
1	7	A12	Background	01:01:05	37.0243	36.1563	Y	152.627	12657	1002	36606	32735	11723.7	Y	6.84394	21978	1004	35838	32757	21658.8
1	7	B01	BLANK	01:01:05	37.0243	36.1563	Y	152.797	12638	992	38475	32739	11714.3	Y	6.88591	21455	996	36770	32738	22145.8
1	7	B02	1	01:01:05	37.0243	36.1563	Y	95.0831	17077	992	38519	32701	16070.3	Y	6.81873	20503	1009	35772	32762	21101.5
1	7	B03	1	01:01:05	37.0243	36.1563	Y	103.628	16248	997	39486	32744	15231.7	Y	6.8601	20458	992	35530	32762	21579.8
1	7	B04	1	01:01:05	37.0243	36.1563	Y	185.007	11141	995	36533	32698	10175.1	Y	6.63125	17634	1006	34634	32756	18449.6
1	7	B05	BLANK	01:01:05	37.0243	36.1563	Y	158.943	12366	1008	38110	32750	11385.7	Y	6.81598	20012	999	35024	32741	20853.8
1	7	B06	2	01:01:05	37.0243	36.1563	Y	111.7	15527	1000	38443	32719	14516.1	Y	6.82522	20334	996	35723	32747	21059.8
1	7	B07	2	01:01:05	37.0243	36.1563	Y	112.105	15453	998	37346	32774	14482	Y	6.83433	20188	1000	35407	32737	21123.6
1	7	B08	2	01:01:05	37.0243	36.1563	Y	96.203	16926	1009	36697	32709	15955.2	Y	6.83107	20193	1003	34957	32739	21019.9
1	7	B09	BLANK	01:01:05	37.0243	36.1563	Y	156.796	12446	999	37880	32791	11498.4	Y	6.82863	20729	999	36147	32763	21187.9
1	7	B10	BLANK	01:01:05	37.0243	36.1563	Y	157.85	12424	1003	36703	32702	11442.7	Y	6.85002	21197	992	36651	32748	21513.9
1	7	B11	BLANK	01:01:05	37.0243	36.1563	Y	156.859	12465	1000	35651	32746	11495	Y	6.83469	21390	985	35528	32793	21343.5
1	7	B12	BLANK	01:01:05	37.0243	36.1563	Y	155.307	12547	1002	37701	32735	11577.8	Y	6.83004	21649	1004	35383	32757	21411.7
1	7	C01	BLANK	01:01:05	37.0243	36.1563	Y	151.974	12763	992	38436	32739	11759.8	Y	6.86034	21906	996	36412	32738	22150.2
1	7	C02	BLANK	01:01:05	37.0243	36.1563	Y	154.046	12617	992	39913	32701	11646	Y	6.85141	21802	1009	36322	32762	22024
1	7	C03	BLANK	01:01:05	37.0243	36.1563	Y	156.905	12464	997	38099	32744	11492.6	Y	6.84074	21433	992	36640	32762	21944.3
1	7	C04	BLANK	01:01:05	37.0243	36.1563	Y	160.065	12314	995	38389	32698	11327.7	Y	6.83326	21564	1006	36528	32756	21872.9
1	7	C05	BLANK	01:01:05	37.0243	36.1563	Y	167.44	11936	1008	37522	32750	10960.5	Y	6.77133	19708	999	35120	32741	20457
1	7	C06	BLANK	01:01:05	37.0243	36.1563	Y	155.758	12532	1000	37350	32719	11553.6	Y	6.90394	21866	996	36874	32747	22803.9
1	7	C07	BLANK	01:01:05	37.0243	36.1563	Y	157.892	12435	998	39755	32774	11440.6	Y	6.83569	20513	1000	35337	32737	21256.6
1	7	C08	BLANK	01:01:05	37.0243	36.1563	Y	162.889	12171	1009	37095	32709	11184.2	Y	6.84439	21322	1003	35175	32739	21912
1	7	C09	BLANK	01:01:05	37.0243	36.1563	Y	158.347	12374	999	37238	32791	11416.7	Y	6.83401	21588	999	36771	32763	21790.1
1	7	C10	BLANK	01:01:05	37.0243	36.1563	Y	158.98	12354	1003	39496	32702	11383.7	Y	6.82676	21200	992	36175	32748	21247.3
1	7	C11	BLANK	01:01:05	37.0243	36.1563	Y	245.491	9131	1000	36359	32746	8161.33	Y	6.60896	18828	985	35223	32793	18517.1
1	7	C12	BLANK	01:01:05	37.0243	36.1563	Y	158.533	12395	1002	36266	32735	11407	Y	6.84638	22289	1004	36048	32757	21996.1
1	7	D01	BLANK	01:01:05	37.0243	36.1563	Y	154.817	12594	992	38369	32739	11604.2	Y	6.83471	21319	996	35441	32738	21529.7
1	7	D02	3	01:01:05	37.0243	36.1563	Y	154.104	12624	992	38523	32701	11642.8	Y	6.84787	21478	1009	35484	32762	21731.5
1	7	D03	3	01:01:05	37.0243	36.1563	Y	159.361	12352	997	36865	32744	11364	Y	6.85409	21826	992	37432	32762	22007.1
1	7	D04	3	01:01:05	37.0243	36.1563	Y	238.645	9304	995	35300	32698	8348.33	Y	6.60952	17993	1006	35219	32756	18155.9
1	7	D05	BLANK	01:01:05	37.0243	36.1563	Y	167.478	11949	1008	38143	32750	10958.7	Y	6.86207	21726	999	35450	32741	21448.8
1	7	D06	4	01:01:05	37.0243	36.1563	Y	160.267	12289	1000	36194	32719	11317.3	Y	6.60978	17608	996	34793	32747	18032
1	7	D07	4	01:01:05	37.0243	36.1563	Y	98.3605	16736	998	39807	32774	15738	Y	6.81807	20934	1000	35758	32737	21146.7
1	7	D08	4	01:01:05	37.0243	36.1563	Y	89.1554	17673	1009	37081	32709	16708.5	Y	6.83698	21087	1003	35035	32739	21489.2
1	7	D09	BLANK	01:01:05	37.0243	36.1563	Y	160.277	12271	999	36083	32791	11316.7	Y	6.83281	21241	999	35583	32763	21424.6
1	7	D10	BLANK	01:01:05	37.0243	36.1563	Y	157.533	12446	1003	35730	32702	11459.4	Y	6.85122	21767	992	36000	32748	21812.5
1	7	D11	BLANK	01:01:05	37.0243	36.1563	Y	162.13	12194	1000	37895	32746	11222.4	Y	6.81715	21469	985	35842	32793	21258.5
1	7	D12	BLANK	01:01:05	37.0243	36.1563	Y	156.95	12462	1002	36451	32735	11490.2	Y	6.84133	22027	1004	35942	32757	21721.5
1	7	E01	BLANK	01:01:05	37.0243	36.1563	Y	155.959	12533	992	39412	32739	11542.9	Y	6.83171	21499	996	36716	32738	21605.5
1	7	E02	BLANK	01:01:05	37.0243	36.1563	Y	157.395	12461	992	38124	32701	11466.7	Y	6.84819	21940	1009	36557	32762	21936.9
1	7	E03	BLANK	01:01:05	37.0243	36.1563	Y	159.937	12321	997	38751	32744	11334.3	Y	6.83288	21550	992	35336	32762	21663.1
1	7	E04	BLANK	01:01:05	37.0243	36.1563	Y	159.921	12303	995	36334	32698	11335.1	Y	6.82188	21254	1006	36298	32756	21346.1
1	7	E05	BLANK	01:01:05	37.0243	36.1563	Y	253.261	8959	1008	36122	32750	7958.97	Y	6.60847	18230	999	35482	32741	18248.6
1	7	E06	BLANK	01:01:05	37.0243	36.1563	Y	233.286	9488	1000	35682	32719	8500.81	Y	6.56877	18091	996	36051	32747	17993
1	7	E07	BLANK	01:01:05	37.0243	36.1563	Y	162.604	12171	998	37064	32774	11198.5	Y	6.84297	21345	1000	35883	32737	21579.8
1	7	E08	BLANK	01:01:05	37.0243	36.1563	Y	160.841	12267	1009	37641	32709	11287.8	Y	6.83323	21548	1003	35710	32739	21553.1
1	7	E09	BLANK	01:01:05	37.0243	36.1563	Y	163.307	12133	999	36105	32791	11163.3	Y	6.82332	21474	999	35830	32763	21385.2
1	7	E10	BLANK	01:01:05	37.0243	36.1563	Y	157.921	12416	1003	37469	32702	11439	Y	6.82841	21522	992	35532	32748	21465.4
1	7	E11	BLANK	01:01:05	37.0243	36.1563	Y	159.574	12334	1000	38595	32746	11353	Y	6.82914	21738	985	35569	32793	21465.6
1	7	E12	BLANK	01:01:05	37.0243	36.1563	Y	157.471	12437	1002	37227	32735	11462.7	Y	6.84028	22028	1004	35104	32757	21681
1	7	F01	BLANK	01:01:05	37.0243	36.1563	Y	150.622	12815	992	37982	32739	11835.2	Y	6.86676	22399	996	36701	32738	22160.4
1	7	F02	5	01:01:05	37.0243	36.1563	Y	156.983	12478	992	37787	32701	11488.5	Y	6.84176	22343	1009	36134	32762	21910.5
1	7	F03	5	01:01:05	37.0243	36.1563	Y	158.233	12423	997	36495	32744	11422.7	Y	6.85623	21828	992	36017	32762	21882.1
1	7	F04	5	01:01:05	37.0243	36.1563	Y	163.539	12151	995	38333	32698	11151.7	Y	6.83364	21970	1006	35537	32756	21833
1	7	F05	BLANK	01:01:05	37.0243	36.1563	Y	164.821	12079	1008	36275	32750	11088.1	Y	6.8421	21559	999	35432	32741	21617.5
1	7	F06	6	01:01:05	37.0243	36.1563	Y	122.553	14630	1000	35801	32719	13653.7	Y	6.82554	21871	996	36004	32747	21687.5
1	7	F07	6	01:01:05	37.0243	36.1563	Y	153.612	12652	998	35203	32774	11669.6	Y	6.70339	19732	1000	35465	32737	19686.8
1	7	F08	6	01:01:05	37.0243	36.1563	Y	179.186	11404	1009	34778	32709	10422.6	Y	6.61779	18682	1003	35706	32739	18434.6
1	7	F09	BLANK	01:01:05	37.0243	36.1563	Y	164.72	12067	999	36155	32791	11093.1	Y	6.83212	21725	999	35416	32763	21454.8
1	7	F10	BLANK	01:01:05	37.0243	36.1563	Y	161.152	12251	1003	36786	32702	11272	Y	6.83571	21919	992	35824	32748	21632.5
1	7	F11	BLANK	01:01:05	37.0243	36.1563	Y	165.559	12032	1000	36375	32746	11051.9	Y	6.8001	21597	985	36032	32793	21165.4
1	7	F12	BLANK	01:01:05	37.0243	36.1563	Y	156.913	12476	1002	36172	32735	11492.1	Y	6.83474	22208	1004	35938	32757	21804.4
1	7	G01	BLANK	01:01:05	37.0243	36.1563	Y	153.29	12677	992	38333	32739	11687.3	Y	6.83839	22047	996	36457	32738	21715
1	7	G02	BLANK	01:01:05	37.0243	36.1563	Y	154.396	12612	992	38107	32701	11627	Y	6.84368	22235	1009	38257	32762	21861.3
1	7	G03	BLANK	01:01:05	37.0243	36.1563	Y	158.836	12380	997	37265	32744	11391.2	Y	6.84247	21914	992	36096	32762	21704.2
1	7	G04	BLANK	01:01:05	37.0243	36.1563	Y	154.91	12588	995	36736	32698	11599.2	Y	6.84332	22159	1006	35576	32756	21915.2
1	7	G05	BLANK	01:01:05	37.0243	36.1563	Y	163.67	12148	1008	37446	32750	11145.2	Y	6.83854	21940	999	35916	32741	21811.7
1	7	G06	BLANK	01:01:05	37.0243	36.1563	Y	158.158	12432	1000	37331	32719	11426.6	Y	6.81048	21474	996	36241	32747	21270.8
1	7	G07	BLANK	01:01:05	37.0243	36.1563	Y	251.221	9000	998	35733	32774	8011.12	Y	6.57605	18450	1000	36573	32737	18056
1	7	G08	BLANK	01:01:05	37.0243	36.1563	Y	158.774	12379	1009	38279	32709	11394.4	Y	6.83897	22020	1003	36986	32739	21784.4
1	7	G09	BLANK	01:01:05	37.0243	36.1563	Y	160.759	12268	999	38106	32791	11292.1	Y	6.82371	21777	999	35820	32763	21447.6
1	7	G10	BLANK	01:01:05	37.0243	36.1563	Y	159.807	12324	1003	37643	32702	11341	Y	6.82821	21911	992	35866	32748	21565.5
1	7	G11	BLANK	01:01:05	37.0243	36.1563	Y	253.712	8932	1000	36770	32746	7947.54	Y	6.53202	17911	985	36303	32793	17339.3
1	7	G12	BLANK	01:01:05	37.0243	36.1563	Y	158.532	12392	1002	38551	32735	11407	Y	6.84494	22338	1004	35783	32757	21939.3
1	7	H01	Background	01:01:05	37.0243	36.1563	Y	149.795	12880	992	36918	32739	11881.8	Y	6.83918	22232	996	36624	32738	21768.1
1	7	H02	BLANK	01:01:05	37.0243	36.1563	Y	151.328	12786	992	40200	32701	11795.7	Y	6.83614	22057	1009	35630	32762	21617.1
1	7	H03	BLANK	01:01:05	37.0243	36.1563	Y	154.899	12589	997	37595	32744	11599.8	Y	6.84683	22235	992	35939	32762	21858.9
1	7	H04	BLANK	01:01:05	37.0243	36.1563	Y	232.199	9521	995	35667	32698	8532.41	Y	6.66222	19675	1006	35124	32756	19325.4
1	7	H05	BLANK	01:01:05	37.0243	36.1563	Y	156.788	12489	1008	36966	32750	11498.8	Y	6.83385	21797	999	36924	32741	21631.7
1	7	H06	BLANK	01:01:05	37.0243	36.1563	Y	159.41	12338	1000	37985	32719	11361.4	Y	6.84956	22122	996	35920	32747	21892.9
1	7	H07	BLANK	01:01:05	37.0243	36.1563	Y	159.953	12321	998	36320	32774	11333.4	Y	6.83654	22363	1000	35559	32737	21830.5
1	7	H08	BLANK	01:01:05	37.0243	36.1563	Y	156.132	12531	1009	38072	32709	11533.7	Y	6.84366	22158	1003	36399	32739	21857.3
1	7	H09	BLANK	01:01:05	37.0243	36.1563	Y	158.413	12390	999	37237	32791	11413.3	Y	6.83244	22063	999	36605	32763	21661.2
1	7	H10	BLANK	01:01:05	37.0243	36.1563	Y	158.591	12401	1003	36838	32702	11404	Y	6.83889	22121	992	36023	32748	21649.1
1	7	H11	BLANK	01:01:05	37.0243	36.1563	Y	159.088	12371	1000	36221	32746	11378.1	Y	6.83668	22287	985	35591	32793	21684.3
1	7	H12	Background	01:01:05	37.0243	36.1563	Y	156.251	12523	1002	38686	32735	11527.3	Y	6.85229	22505	1004	36919	32757	21966
1	8	A01	Background	01:01:21	37.023	36.16	Y	148.257	12926	992	38530	32739	11956.3	Y	6.84046	21012	996	36225	32738	21516.4
1	8	A02	BLANK	01:01:21	37.023	36.16	Y	151.22	12787	992	43200	32701	11788.9	Y	6.84464	20672	1009	37367	32762	21548.4
1	8	A03	BLANK	01:01:21	37.023	36.16	Y	155.027	12586	997	38689	32744	11580.5	Y	6.83037	20576	992	36258	32762	21249.6
1	8	A04	BLANK	01:01:21	37.023	36.16	Y	146.857	13019	995	37659	32698	12037.1	Y	6.84881	20976	1006	35731	32756	21965.4
1	8	A05	BLANK	01:01:21	37.023	36.16	Y	156.239	12510	1008	38222	32750	11515.7	Y	6.84652	20663	999	36998	32741	21479.4
1	8	A06	BLANK	01:01:21	37.023	36.16	Y	152.775	12728	1000	37281	32719	11702.9	Y	6.8447	20326	996	37328	32747	21424.3
1	8	A07	BLANK	01:01:21	37.023	36.16	Y	152.329	12667	998	36677	32774	11727.4	Y	6.83602	20523	1000	36839	32737	21279.1
1	8	A08	BLANK	01:01:21	37.023	36.16	Y	152.224	12734	1009	38918	32709	11733.2	Y	6.84573	20728	1003	35454	32739	21358.8
1	8	A09	BLANK	01:01:21	37.023	36.16	Y	152.954	12611	999	36992	32791	11693.1	Y	6.83648	20724	999	35511	32763	21248.4
1	8	A10	BLANK	01:01:21	37.023	36.16	Y	154.37	12616	1003	36983	32702	11615.9	Y	6.84611	20967	992	36154	32748	21292.4
1	8	A11	BLANK	01:01:21	37.023	36.16	Y	153.27	12660	1000	36765	32746	11675.8	Y	6.83237	21806	985	35227	32793	21277.9
1	8	A12	Background	01:01:21	37.023	36.16	Y	152.708	12640	1002	36606	32735	11706.6	Y	6.84366	21967	1004	35837	32757	21654.8
1	8	B01	BLANK	01:01:21	37.023	36.16	Y	152.809	12627	992	38476	32739	11701	Y	6.88568	21452	996	36770	32738	22142.6
1	8	B02	1	01:01:21	37.023	36.16	Y	93.6752	17200	992	38519	32701	16193.2	Y	6.81856	20494	1009	35771	32762	21099.2
1	8	B03	1	01:01:21	37.023	36.16	Y	102.368	16347	997	39487	32744	15328.2	Y	6.85982	20447	992	35529	32762	21575.8
1	8	B04	1	01:01:21	37.023	36.16	Y	183.837	11183	995	36534	32698	10214.2	Y	6.63058	17616	1006	34633	32756	18440.1
1	8	B05	BLANK	01:01:21	37.023	36.16	Y	158.828	12360	1008	38110	32750	11379.7	Y	6.81534	19995	999	35023	32741	20844.8
1	8	B06	2	01:01:21	37.023	36.16	Y	110.881	15577	1000	38443	32719	14566.1	Y	6.82459	20319	996	35722	32747	21051
1	8	B07	2	01:01:21	37.023	36.16	Y	110.998	15527	998	37346	32774	14556.2	Y	6.83273	20160	1000	35406	32737	21101.2
1	8	B08	2	01:01:21	37.023	36.16	Y	94.7717	17045	1009	36696	32709	16078.8	Y	6.83046	20167	1003	34955	32739	21011.4
1	8	B09	BLANK	01:01:21	37.023	36.16	Y	156.793	12434	999	37880	32791	11486.3	Y	6.82819	20711	999	36145	32763	21181.7
1	8	B10	BLANK	01:01:21	37.023	36.16	Y	157.926	12408	1003	36703	32702	11426.7	Y	6.84971	21182	992	36649	32748	21509.5
1	8	B11	BLANK	01:01:21	37.023	36.16	Y	156.818	12455	1000	35651	32746	11485	Y	6.83473	21375	985	35526	32793	21344.2
1	8	B12	BLANK	01:01:21	37.023	36.16	Y	155.338	12533	1002	37701	32735	11563.8	Y	6.82919	21629	1004	35382	32757	21399.5
1	8	C01	BLANK	01:01:21	37.023	36.16	Y	151.996	12749	992	38436	32739	11745.8	Y	6.861	21909	996	36411	32738	22159.7
1	8	C02	BLANK	01:01:21	37.023	36.16	Y	153.964	12609	992	39913	32701	11638	Y	6.85164	21799	1009	36321	32762	22027.3
1	8	C03	BLANK	01:01:21	37.023	36.16	Y	156.826	12456	997	38099	32744	11484.6	Y	6.84045	21418	992	36638	32762	21940.1
1	8	C04	BLANK	01:01:21	37.023	36.16	Y	159.835	12314	995	38389	32698	11327.7	Y	6.83351	21556	1006	36526	32756	21876.5
1	8	C05	BLANK	01:01:21	37.023	36.16	Y	167.169	11938	1008	37522	32750	10962.5	Y	6.77059	19690	999	35119	32741	20446.4
1	8	C06	BLANK	01:01:21	37.023	36.16	Y	155.672	12527	1000	37351	32719	11545.9	Y	6.9037	21847	996	36871	32747	22800.5
1	8	C07	BLANK	01:01:21	37.023	36.16	Y	157.795	12428	998	39755	32774	11433.6	Y	6.83498	20488	1000	35335	32737	21246.6
1	8	C08	BLANK	01:01:21	37.023	36.16	Y	162.699	12169	1009	37095	32709	11182.2	Y	6.84406	21300	1003	35173	32739	21907.2
1	8	C09	BLANK	01:01:21	37.023	36.16	Y	158.367	12361	999	37238	32791	11403.7	Y	6.83348	21570	999	36769	32763	21782.5
1	8	C10	BLANK	01:01:21	37.023	36.16	Y	158.866	12348	1003	39496	32702	11377.7	Y	6.82694	21190	992	36173	32748	21249.8
1	8	C11	BLANK	01:01:21	37.023	36.16	Y	245.637	9121	1000	36359	32746	8151.29	Y	6.609	18813	985	35221	32793	18517.6
1	8	C12	BLANK	01:01:21	37.023	36.16	Y	158.668	12376	1002	36266	32735	11388	Y	6.84578	22267	1004	36046	32757	21987.4
1	8	D01	BLANK	01:01:21	37.023	36.16	Y	154.902	12577	992	38369	32739	11587.2	Y	6.83456	21309	996	35440	32738	21527.5
1	8	D02	3	01:01:21	37.023	36.16	Y	153.929	12621	992	38523	32701	11639.8	Y	6.84749	21465	1009	35483	32762	21726.1
1	8	D03	3	01:01:21	37.023	36.16	Y	159.305	12346	997	36866	32744	11355	Y	6.85358	21805	992	37429	32762	21999.7
1	8	D04	3	01:01:21	37.023	36.16	Y	238.487	9302	995	35300	32698	8346.32	Y	6.60939	17984	1006	35218	32756	18154
1	8	D05	BLANK	01:01:21	37.023	36.16	Y	167.326	11943	1008	38142	32750	10954.9	Y	6.86214	21703	999	35447	32741	21449.9
1	8	D06	4	01:01:21	37.023	36.16	Y	158.794	12353	1000	36194	32719	11381.4	Y	6.6103	17589	996	34790	32747	18039.4
1	8	D07	4	01:01:21	37.023	36.16	Y	97.0502	16844	998	39807	32774	15846	Y	6.81769	20915	1000	35756	32737	21141.2
1	8	D08	4	01:01:21	37.023	36.16	Y	87.6466	17817	1009	37081	32709	16852.8	Y	6.83754	21067	1003	35032	32739	21497.3
1	8	D09	BLANK	01:01:21	37.023	36.16	Y	160.067	12270	999	36083	32791	11315.7	Y	6.83282	21226	999	35581	32763	21424.6
1	8	D10	BLANK	01:01:21	37.023	36.16	Y	157.569	12432	1003	35730	32702	11445.4	Y	6.85103	21751	992	35998	32748	21809.7
1	8	D11	BLANK	01:01:21	37.023	36.16	Y	162.118	12183	1000	37895	32746	11211.4	Y	6.81716	21455	985	35840	32793	21258.6
1	8	D12	BLANK	01:01:21	37.023	36.16	Y	157.043	12445	1002	36451	32735	11473.1	Y	6.84061	22010	1004	35941	32757	21711.1
1	8	E01	BLANK	01:01:21	37.023	36.16	Y	155.785	12530	992	39412	32739	11539.9	Y	6.83224	21490	996	36713	32738	21613.1
1	8	E02	BLANK	01:01:21	37.023	36.16	Y	157.36	12453	992	38125	32701	11456.4	Y	6.84801	21926	1009	36555	32762	21934.4
1	8	E03	BLANK	01:01:21	37.023	36.16	Y	159.687	12322	997	38751	32744	11335.3	Y	6.8333	21539	992	35334	32762	21669.2
1	8	E04	BLANK	01:01:21	37.023	36.16	Y	159.691	12303	995	36334	32698	11335.1	Y	6.8224	21243	1006	36295	32756	21353.5
1	8	E05	BLANK	01:01:21	37.023	36.16	Y	252.978	8963	1008	36123	32750	7960.31	Y	6.6093	18228	999	35480	32741	18260.5
1	8	E06	BLANK	01:01:21	37.023	36.16	Y	233.443	9480	1000	35683	32719	8489.6	Y	6.5693	18082	996	36048	32747	18000.8
1	8	E07	BLANK	01:01:21	37.023	36.16	Y	162.453	12167	998	37064	32774	11194.5	Y	6.84307	21326	1000	35880	32737	21581.3
1	8	E08	BLANK	01:01:21	37.023	36.16	Y	160.778	12261	1009	37642	32709	11279.3	Y	6.83349	21537	1003	35708	32739	21556.8
1	8	E09	BLANK	01:01:21	37.023	36.16	Y	163.19	12131	999	36106	32791	11157.6	Y	6.8234	21454	999	35827	32763	21386.3
1	8	E10	BLANK	01:01:21	37.023	36.16	Y	157.889	12403	1003	37468	32702	11428.6	Y	6.82857	21501	992	35529	32748	21467.7
1	8	E11	BLANK	01:01:21	37.023	36.16	Y	159.499	12326	1000	38595	32746	11345	Y	6.82919	21723	985	35567	32793	21466.3
1	8	E12	BLANK	01:01:21	37.023	36.16	Y	157.355	12431	1002	37227	32735	11456.7	Y	6.84024	22018	1004	35103	32757	21680.4
1	8	F01	BLANK	01:01:21	37.023	36.16	Y	150.57	12805	992	37982	32739	11825.2	Y	6.86599	22377	996	36699	32738	22149.3
1	8	F02	5	01:01:21	37.023	36.16	Y	156.791	12476	992	37787	32701	11486.5	Y	6.84142	22325	1009	36132	32762	21905.6
1	8	F03	5	01:01:21	37.023	36.16	Y	157.978	12421	997	36494	32744	11424	Y	6.85546	21804	992	36015	32762	21871
1	8	F04	5	01:01:21	37.023	36.16	Y	163.349	12149	995	38333	32698	11149.7	Y	6.83355	21953	1006	35535	32756	21831.8
1	8	F05	BLANK	01:01:21	37.023	36.16	Y	164.734	12072	1008	36275	32750	11081.1	Y	6.84181	21539	999	35430	32741	21613.3
1	8	F06	6	01:01:21	37.023	36.16	Y	121.549	14688	1000	35801	32719	13711.8	Y	6.82436	21841	996	36002	32747	21670.3
1	8	F07	6	01:01:21	37.023	36.16	Y	152.651	12692	998	35203	32774	11709.7	Y	6.70359	19713	1000	35462	32737	19689.6
1	8	F08	6	01:01:21	37.023	36.16	Y	178.267	11434	1009	34778	32709	10452.6	Y	6.61764	18661	1003	35703	32739	18432.4
1	8	F09	BLANK	01:01:21	37.023	36.16	Y	164.653	12059	999	36155	32791	11085.1	Y	6.83224	21702	999	35413	32763	21456.4
1	8	F10	BLANK	01:01:21	37.023	36.16	Y	160.902	12252	1003	36786	32702	11273	Y	6.835	21902	992	35823	32748	21622.3
1	8	F11	BLANK	01:01:21	37.023	36.16	Y	165.575	12020	1000	36375	32746	11039.9	Y	6.80048	21589	985	36030	32793	21170.9
1	8	F12	BLANK	01:01:21	37.023	36.16	Y	156.929	12463	1002	36172	32735	11479.1	Y	6.8353	22202	1004	35936	32757	21812.6
1	8	G01	BLANK	01:01:21	37.023	36.16	Y	153.261	12666	992	38333	32739	11676.3	Y	6.83802	22030	996	36455	32738	21709.7
1	8	G02	BLANK	01:01:21	37.023	36.16	Y	154.505	12596	992	38108	32701	11608.7	Y	6.84354	22221	1009	38254	32762	21859.4
1	8	G03	BLANK	01:01:21	37.023	36.16	Y	158.587	12381	997	37265	32744	11392.2	Y	6.84245	21894	992	36093	32762	21703.9
1	8	G04	BLANK	01:01:21	37.023	36.16	Y	154.921	12575	995	36736	32698	11586.2	Y	6.84292	22122	1006	35572	32756	21909.4
1	8	G05	BLANK	01:01:21	37.023	36.16	Y	163.5	12145	1008	37446	32750	11142.2	Y	6.83788	21917	999	35914	32741	21802.1
1	8	G06	BLANK	01:01:21	37.023	36.16	Y	158.177	12419	1000	37331	32719	11413.6	Y	6.81044	21455	996	36238	32747	21270.2
1	8	G07	BLANK	01:01:21	37.023	36.16	Y	251.224	8994	998	35733	32774	8005.12	Y	6.57586	18433	1000	36570	32737	18053.4
1	8	G08	BLANK	01:01:21	37.023	36.16	Y	158.799	12368	1009	38280	32709	11381.2	Y	6.8388	21997	1003	36982	32739	21782
1	8	G09	BLANK	01:01:21	37.023	36.16	Y	160.705	12259	999	38106	32791	11283.1	Y	6.82367	21755	999	35817	32763	21447
1	8	G10	BLANK	01:01:21	37.023	36.16	Y	159.946	12305	1003	37643	32702	11321.9	Y	6.828	21894	992	35864	32748	21562.5
1	8	G11	BLANK	01:01:21	37.023	36.16	Y	253.75	8923	1000	36769	32746	7940.74	Y	6.53231	17910	985	36302	32793	17343.5
1	8	G12	BLANK	01:01:21	37.023	36.16	Y	158.533	12380	1002	38551	32735	11395	Y	6.8444	22323	1004	35782	32757	21931.5
1	8	H01	Background	01:01:21	37.023	36.16	Y	149.83	12865	992	36918	32739	11866.8	Y	6.83871	22214	996	36622	32738	21761.3
1	8	H02	BLANK	01:01:21	37.023	36.16	Y	151.421	12768	992	40200	32701	11777.7	Y	6.83619	22050	1009	35629	32762	21617.8
1	8	H03	BLANK	01:01:21	37.023	36.16	Y	154.948	12574	997	37595	32744	11584.8	Y	6.84597	22209	992	35937	32762	21846.5
1	8	H04	BLANK	01:01:21	37.023	36.16	Y	232.14	9516	995	35667	32698	8527.41	Y	6.66227	19659	1006	35122	32756	19326
1	8	H05	BLANK	01:01:21	37.023	36.16	Y	156.69	12482	1008	36966	32750	11491.8	Y	6.83396	21783	999	36921	32741	21633.4
1	8	H06	BLANK	01:01:21	37.023	36.16	Y	159.335	12330	1000	37985	32719	11353.4	Y	6.84948	22100	996	35917	32747	21891.8
1	8	H07	BLANK	01:01:21	37.023	36.16	Y	159.878	12313	998	36320	32774	11325.4	Y	6.83668	22349	1000	35557	32737	21832.4
1	8	H08	BLANK	01:01:21	37.023	36.16	Y	156.359	12509	1009	38073	32709	11509.3	Y	6.8436	22139	1003	36396	32739	21856.4
1	8	H09	BLANK	01:01:21	37.023	36.16	Y	158.217	12391	999	37238	32791	11411.5	Y	6.83224	22043	999	36602	32763	21658.4
1	8	H10	BLANK	01:01:21	37.023	36.16	Y	158.591	12389	1003	36838	32702	11392	Y	6.83914	22111	992	36021	32748	21652.7
1	8	H11	BLANK	01:01:21	37.023	36.16	Y	158.982	12361	1000	36220	32746	11371.7	Y	6.83582	22267	985	35590	32793	21672.1
1	8	H12	Background	01:01:21	37.023	36.16	Y	156.134	12517	1002	38686	32735	11521.3	Y	6.8527	22500	1004	36917	32757	21972
1	9	A01	Background	01:01:38	37.023	36.16	Y	148.235	12916	992	38530	32739	11946.3	Y	6.84008	21007	996	36225	32738	21511.1
1	9	A02	BLANK	01:01:38	37.023	36.16	Y	151.062	12786	992	43201	32701	11786.7	Y	6.84422	20662	1009	37366	32762	21542.4
1	9	A03	BLANK	01:01:38	37.023	36.16	Y	155.034	12575	997	38689	32744	11569.5	Y	6.82976	20568	992	36258	32762	21241
1	9	A04	BLANK	01:01:38	37.023	36.16	Y	146.884	13006	995	37659	32698	12024.1	Y	6.84836	20963	1006	35730	32756	21958.8
1	9	A05	BLANK	01:01:38	37.023	36.16	Y	156.154	12504	1008	38222	32750	11509.7	Y	6.84583	20654	999	36998	32741	21469.6
1	9	A06	BLANK	01:01:38	37.023	36.16	Y	152.978	12706	1000	37281	32719	11680.9	Y	6.84437	20313	996	37326	32747	21419.7
1	9	A07	BLANK	01:01:38	37.023	36.16	Y	152.46	12649	998	36677	32774	11709.3	Y	6.83587	20511	1000	36837	32737	21276.9
1	9	A08	BLANK	01:01:38	37.023	36.16	Y	152.136	12728	1009	38918	32709	11727.2	Y	6.84547	20717	1003	35453	32739	21355.2
1	9	A09	BLANK	01:01:38	37.023	36.16	Y	152.94	12601	999	36992	32791	11683	Y	6.83652	20717	999	35510	32763	21249
1	9	A10	BLANK	01:01:38	37.023	36.16	Y	154.396	12601	1003	36982	32702	11603.9	Y	6.84561	20948	992	36152	32748	21285.3
1	9	A11	BLANK	01:01:38	37.023	36.16	Y	153.235	12648	1000	36764	32746	11666.9	Y	6.83229	21796	985	35226	32793	21276.8
1	9	A12	Background	01:01:38	37.023	36.16	Y	152.597	12632	1002	36605	32735	11701.8	Y	6.84331	21955	1004	35836	32757	21649.8
1	9	B01	BLANK	01:01:38	37.023	36.16	Y	152.85	12614	992	38476	32739	11688	Y	6.88586	21449	996	36769	32738	22145.1
1	9	B02	1	01:01:38	37.023	36.16	Y	92.4487	17309	992	38519	32701	16302.1	Y	6.81817	20482	1009	35770	32762	21093.6
1	9	B03	1	01:01:38	37.023	36.16	Y	101.347	16425	997	39487	32744	15406.1	Y	6.86004	20435	992	35527	32762	21578.9
1	9	B04	1	01:01:38	37.023	36.16	Y	182.661	11224	995	36534	32698	10255.3	Y	6.63007	17600	1006	34632	32756	18432.8
1	9	B05	BLANK	01:01:38	37.023	36.16	Y	158.824	12350	1008	38110	32750	11369.6	Y	6.81495	19990	999	35023	32741	20839.3
1	9	B06	2	01:01:38	37.023	36.16	Y	109.981	15637	1000	38443	32719	14626.1	Y	6.82457	20305	996	35720	32747	21050.6
1	9	B07	2	01:01:38	37.023	36.16	Y	109.85	15608	998	37346	32774	14637.3	Y	6.83321	20151	1000	35404	32737	21107.9
1	9	B08	2	01:01:38	37.023	36.16	Y	93.5586	17155	1009	36697	32709	16184.7	Y	6.83055	20159	1003	34954	32739	21012.6
1	9	B09	BLANK	01:01:38	37.023	36.16	Y	156.805	12423	999	37880	32791	11475.3	Y	6.82829	20700	999	36143	32763	21183.1
1	9	B10	BLANK	01:01:38	37.023	36.16	Y	157.861	12398	1003	36702	32702	11419.8	Y	6.84958	21164	992	36646	32748	21507.6
1	9	B11	BLANK	01:01:38	37.023	36.16	Y	156.886	12441	1000	35651	32746	11471	Y	6.83391	21356	985	35525	32793	21332.5
1	9	B12	BLANK	01:01:38	37.023	36.16	Y	155.253	12527	1002	37701	32735	11557.8	Y	6.83024	21627	1004	35380	32757	21414.5
1	9	C01	BLANK	01:01:38	37.023	36.16	Y	152.016	12737	992	38436	32739	11733.8	Y	6.85997	21883	996	36409	32738	22144.8
1	9	C02	BLANK	01:01:38	37.023	36.16	Y	153.877	12603	992	39913	32701	11632	Y	6.8507	21774	1009	36319	32762	22013.8
1	9	C03	BLANK	01:01:38	37.023	36.16	Y	156.875	12443	997	38099	32744	11471.6	Y	6.83942	21393	992	36636	32762	21925.1
1	9	C04	BLANK	01:01:38	37.023	36.16	Y	159.735	12309	995	38389	32698	11322.7	Y	6.83186	21522	1006	36524	32756	21852.6
1	9	C05	BLANK	01:01:38	37.023	36.16	Y	167.336	11923	1008	37523	32750	10945	Y	6.77117	19681	999	35117	32741	20454.6
1	9	C06	BLANK	01:01:38	37.023	36.16	Y	155.625	12519	1000	37351	32719	11537.9	Y	6.90317	21824	996	36868	32747	22792.7
1	9	C07	BLANK	01:01:38	37.023	36.16	Y	157.85	12413	998	39754	32774	11420.3	Y	6.8352	20475	1000	35333	32737	21249.6
1	9	C08	BLANK	01:01:38	37.023	36.16	Y	162.602	12164	1009	37095	32709	11177.2	Y	6.84454	21289	1003	35171	32739	21914.2
1	9	C09	BLANK	01:01:38	37.023	36.16	Y	158.285	12355	999	37238	32791	11397.7	Y	6.83218	21536	999	36766	32763	21763.6
1	9	C10	BLANK	01:01:38	37.023	36.16	Y	158.901	12336	1003	39496	32702	11365.7	Y	6.82705	21173	992	36170	32748	21251.4
1	9	C11	BLANK	01:01:38	37.023	36.16	Y	245.703	9114	1000	36359	32746	8144.27	Y	6.60848	18798	985	35220	32793	18510.1
1	9	C12	BLANK	01:01:38	37.023	36.16	Y	158.682	12365	1002	36266	32735	11377	Y	6.8456	22251	1004	36044	32757	21984.9
1	9	D01	BLANK	01:01:38	37.023	36.16	Y	155.002	12561	992	38369	32739	11571.2	Y	6.83439	21291	996	35438	32738	21525.1
1	9	D02	3	01:01:38	37.023	36.16	Y	153.68	12626	992	38524	32701	11642.7	Y	6.84703	21443	1009	35481	32762	21719.5
1	9	D03	3	01:01:38	37.023	36.16	Y	159.069	12348	997	36866	32744	11357	Y	6.85336	21788	992	37426	32762	21996.6
1	9	D04	3	01:01:38	37.023	36.16	Y	238.469	9297	995	35300	32698	8341.3	Y	6.60989	17976	1006	35216	32756	18161.1
1	9	D05	BLANK	01:01:38	37.023	36.16	Y	167.275	11936	1008	38142	32750	10947.9	Y	6.86207	21686	999	35445	32741	21448.9
1	9	D06	4	01:01:38	37.023	36.16	Y	157.571	12410	1000	36195	32719	11435	Y	6.61009	17569	996	34788	32747	18036.4
1	9	D07	4	01:01:38	37.023	36.16	Y	95.8558	16945	998	39807	32774	15947	Y	6.81731	20896	1000	35754	32737	21135.8
1	9	D08	4	01:01:38	37.023	36.16	Y	86.3567	17942	1009	37081	32709	16978.1	Y	6.8372	21044	1003	35030	32739	21492.3
1	9	D09	BLANK	01:01:38	37.023	36.16	Y	160.099	12262	999	36084	32791	11304	Y	6.83245	21206	999	35579	32763	21419.4
1	9	D10	BLANK	01:01:38	37.023	36.16	Y	157.427	12425	1003	35729	32702	11442.5	Y	6.8504	21729	992	35996	32748	21800.7
1	9	D11	BLANK	01:01:38	37.023	36.16	Y	162.16	12171	1000	37895	32746	11199.4	Y	6.81731	21443	985	35838	32793	21260.8
1	9	D12	BLANK	01:01:38	37.023	36.16	Y	156.978	12438	1002	36451	32735	11466.1	Y	6.84109	21996	1004	35938	32757	21718.1
1	9	E01	BLANK	01:01:38	37.023	36.16	Y	155.717	12525	992	39413	32739	11533	Y	6.83091	21461	996	36711	32738	21594
1	9	E02	BLANK	01:01:38	37.023	36.16	Y	157.41	12440	992	38125	32701	11443.4	Y	6.84717	21897	1009	36552	32762	21922.2
1	9	E03	BLANK	01:01:38	37.023	36.16	Y	159.704	12311	997	38751	32744	11324.2	Y	6.83291	21517	992	35332	32762	21663.6
1	9	E04	BLANK	01:01:38	37.023	36.16	Y	159.63	12296	995	36334	32698	11328.1	Y	6.82151	21219	1006	36293	32756	21340.8
1	9	E05	BLANK	01:01:38	37.023	36.16	Y	252.898	8960	1008	36123	32750	7957.31	Y	6.60829	18201	999	35478	32741	18246
1	9	E06	BLANK	01:01:38	37.023	36.16	Y	233.35	9477	1000	35683	32719	8486.59	Y	6.56897	18061	996	36045	32747	17996
1	9	E07	BLANK	01:01:38	37.023	36.16	Y	162.376	12161	998	37064	32774	11188.5	Y	6.84266	21307	1000	35878	32737	21575.5
1	9	E08	BLANK	01:01:38	37.023	36.16	Y	160.797	12250	1009	37642	32709	11268.3	Y	6.83289	21507	1003	35705	32739	21548.2
1	9	E09	BLANK	01:01:38	37.023	36.16	Y	163.04	12125	999	36105	32791	11155.3	Y	6.82252	21428	999	35825	32763	21373.7
1	9	E10	BLANK	01:01:38	37.023	36.16	Y	157.749	12400	1003	37468	32702	11425.6	Y	6.82802	21478	992	35527	32748	21459.8
1	9	E11	BLANK	01:01:38	37.023	36.16	Y	159.517	12317	1000	38596	32746	11333.8	Y	6.82837	21696	985	35565	32793	21454.5
1	9	E12	BLANK	01:01:38	37.023	36.16	Y	157.425	12417	1002	37227	32735	11442.6	Y	6.84058	22004	1004	35101	32757	21685.3
1	9	F01	BLANK	01:01:38	37.023	36.16	Y	150.48	12799	992	37982	32739	11819.2	Y	6.86537	22357	996	36697	32738	22140.3
1	9	F02	5	01:01:38	37.023	36.16	Y	156.745	12468	992	37787	32701	11478.5	Y	6.84091	22298	1009	36129	32762	21898.3
1	9	F03	5	01:01:38	37.023	36.16	Y	157.991	12410	997	36494	32744	11413	Y	6.8562	21794	992	36012	32762	21881.6
1	9	F04	5	01:01:38	37.023	36.16	Y	163.232	12145	995	38333	32698	11145.7	Y	6.83354	21937	1006	35533	32756	21831.5
1	9	F05	BLANK	01:01:38	37.023	36.16	Y	164.617	12068	1008	36275	32750	11077.1	Y	6.84152	21519	999	35428	32741	21609.2
1	9	F06	6	01:01:38	37.023	36.16	Y	120.687	14743	1000	35802	32719	13762.1	Y	6.8247	21819	996	35998	32747	21675.4
1	9	F07	6	01:01:38	37.023	36.16	Y	151.818	12727	998	35203	32774	11744.7	Y	6.70311	19692	1000	35460	32737	19682.7
1	9	F08	6	01:01:38	37.023	36.16	Y	177.671	11457	1009	34779	32709	10470.1	Y	6.61768	18649	1003	35701	32739	18433
1	9	F09	BLANK	01:01:38	37.023	36.16	Y	164.578	12053	999	36155	32791	11079.1	Y	6.83323	21683	999	35409	32763	21470.7
1	9	F10	BLANK	01:01:38	37.023	36.16	Y	161	12237	1003	36786	32702	11258	Y	6.83538	21886	992	35820	32748	21627.8
1	9	F11	BLANK	01:01:38	37.023	36.16	Y	165.691	12008	1000	36376	32746	11024.5	Y	6.79946	21568	985	36029	32793	21156.2
1	9	F12	BLANK	01:01:38	37.023	36.16	Y	156.978	12450	1002	36172	32735	11466.1	Y	6.83445	22183	1004	35935	32757	21800.2
1	9	G01	BLANK	01:01:38	37.023	36.16	Y	153.278	12652	992	38332	32739	11664.5	Y	6.83858	22026	996	36453	32738	21717.8
1	9	G02	BLANK	01:01:38	37.023	36.16	Y	154.431	12587	992	38107	32701	11602	Y	6.84391	22210	1009	38250	32762	21864.7
1	9	G03	BLANK	01:01:38	37.023	36.16	Y	158.428	12379	997	37265	32744	11390.2	Y	6.84304	21889	992	36091	32762	21712.3
1	9	G04	BLANK	01:01:38	37.023	36.16	Y	154.686	12577	995	36736	32698	11588.2	Y	6.84085	22093	1006	35572	32756	21879.4
1	9	G05	BLANK	01:01:38	37.023	36.16	Y	163.363	12142	1008	37446	32750	11139.2	Y	6.83908	21913	999	35911	32741	21819.6
1	9	G06	BLANK	01:01:38	37.023	36.16	Y	158.075	12414	1000	37331	32719	11408.6	Y	6.81083	21442	996	36235	32747	21275.9
1	9	G07	BLANK	01:01:38	37.023	36.16	Y	250.986	8992	998	35732	32774	8006.16	Y	6.57661	18429	1000	36567	32737	18064.2
1	9	G08	BLANK	01:01:38	37.023	36.16	Y	158.794	12358	1009	38280	32709	11371.2	Y	6.83956	21992	1003	36979	32739	21793
1	9	G09	BLANK	01:01:38	37.023	36.16	Y	160.606	12254	999	38106	32791	11278.1	Y	6.8236	21747	999	35816	32763	21446.1
1	9	G10	BLANK	01:01:38	37.023	36.16	Y	159.827	12301	1003	37643	32702	11317.9	Y	6.8285	21887	992	35862	32748	21569.7
1	9	G11	BLANK	01:01:38	37.023	36.16	Y	253.759	8920	1000	36770	32746	7935.52	Y	6.53211	17897	985	36300	32793	17340.7
1	9	G12	BLANK	01:01:38	37.023	36.16	Y	158.644	12364	1002	38551	32735	11379	Y	6.84537	22322	1004	35780	32757	21945.6
1	9	H01	Background	01:01:38	37.023	36.16	Y	149.916	12849	992	36918	32739	11850.9	Y	6.83867	22202	996	36620	32738	21760.8
1	9	H02	BLANK	01:01:38	37.023	36.16	Y	151.38	12761	992	40201	32701	11769	Y	6.83543	22024	1009	35627	32762	21606.9
1	9	H03	BLANK	01:01:38	37.023	36.16	Y	154.974	12562	997	37595	32744	11572.8	Y	6.84512	22183	992	35935	32762	21834.2
1	9	H04	BLANK	01:01:38	37.023	36.16	Y	232.183	9509	995	35667	32698	8520.41	Y	6.66202	19639	1006	35120	32756	19322.5
1	9	H05	BLANK	01:01:38	37.023	36.16	Y	156.719	12473	1008	36967	32750	11479.8	Y	6.83285	21752	999	36918	32741	21617.5
1	9	H06	BLANK	01:01:38	37.023	36.16	Y	159.332	12320	1000	37985	32719	11343.4	Y	6.8489	22078	996	35915	32747	21883.4
1	9	H07	BLANK	01:01:38	37.023	36.16	Y	159.895	12302	998	36320	32774	11314.4	Y	6.83603	22324	1000	35555	32737	21823.1
1	9	H08	BLANK	01:01:38	37.023	36.16	Y	156.331	12500	1009	38073	32709	11500.3	Y	6.84303	22119	1003	36394	32739	21848.3
1	9	H09	BLANK	01:01:38	37.023	36.16	Y	158.139	12382	999	37237	32791	11405.3	Y	6.83085	22012	999	36600	32763	21638.3
1	9	H10	BLANK	01:01:38	37.023	36.16	Y	158.452	12383	1003	36837	32702	11389	Y	6.83818	22084	992	36019	32748	21638.9
1	9	H11	BLANK	01:01:38	37.023	36.16	Y	158.978	12351	1000	36220	32746	11361.7	Y	6.83568	22249	985	35588	32793	21670
1	9	H12	Background	01:01:38	37.023	36.16	Y	156.181	12504	1002	38686	32735	11508.3	Y	6.85222	22477	1004	36914	32757	21965
1	10	A01	Background	01:01:54	37.023	36.1625	Y	148.157	12914	992	38530	32739	11944.3	Y	6.84038	21005	996	36224	32738	21515.4
1	10	A02	BLANK	01:01:54	37.023	36.1625	Y	151.272	12768	992	43201	32701	11768.7	Y	6.84422	20662	1009	37366	32762	21542.4
1	10	A03	BLANK	01:01:54	37.023	36.1625	Y	155.03	12567	997	38688	32744	11563.7	Y	6.82975	20562	992	36257	32762	21240.8
1	10	A04	BLANK	01:01:54	37.023	36.1625	Y	147.047	12990	995	37659	32698	12008.1	Y	6.84805	20959	1006	35730	32756	21954.5
1	10	A05	BLANK	01:01:54	37.023	36.1625	Y	156.362	12487	1008	38222	32750	11492.7	Y	6.8459	20650	999	36997	32741	21470.5
1	10	A06	BLANK	01:01:54	37.023	36.1625	Y	152.974	12700	1000	37281	32719	11674.9	Y	6.84499	20312	996	37324	32747	21428.4
1	10	A07	BLANK	01:01:54	37.023	36.1625	Y	152.562	12634	998	36676	32774	11697.5	Y	6.83579	20505	1000	36836	32737	21275.9
1	10	A08	BLANK	01:01:54	37.023	36.1625	Y	152.422	12706	1009	38918	32709	11705.2	Y	6.84521	20706	1003	35452	32739	21351.5
1	10	A09	BLANK	01:01:54	37.023	36.1625	Y	153.085	12590	999	36993	32791	11668.9	Y	6.83667	20719	999	35510	32763	21251.1
1	10	A10	BLANK	01:01:54	37.023	36.1625	Y	154.468	12591	1003	36982	32702	11593.9	Y	6.84539	20939	992	36151	32748	21282.2
1	10	A11	BLANK	01:01:54	37.023	36.1625	Y	153.4	12636	1000	36765	32746	11651.7	Y	6.83207	21793	985	35226	32793	21273.8
1	10	A12	Background	01:01:54	37.023	36.1625	Y	152.649	12623	1002	36605	32735	11692.8	Y	6.84296	21943	1004	35835	32757	21644.8
1	10	B01	BLANK	01:01:54	37.023	36.1625	Y	152.847	12608	992	38476	32739	11681.9	Y	6.88505	21433	996	36768	32738	22133.6
1	10	B02	1	01:01:54	37.023	36.1625	Y	91.1908	17432	992	38519	32701	16425	Y	6.81726	20470	1009	35770	32762	21080.6
1	10	B03	1	01:01:54	37.023	36.1625	Y	100.249	16517	997	39486	32744	15500.4	Y	6.85897	20414	992	35526	32762	21563.8
1	10	B04	1	01:01:54	37.023	36.1625	Y	181.6	11264	995	36534	32698	10295.4	Y	6.63033	17594	1006	34631	32756	18436.5
1	10	B05	BLANK	01:01:54	37.023	36.1625	Y	158.924	12339	1008	38110	32750	11358.6	Y	6.81431	19973	999	35022	32741	20830.3
1	10	B06	2	01:01:54	37.023	36.1625	Y	109.241	15691	1000	38443	32719	14680	Y	6.82386	20289	996	35719	32747	21040.6
1	10	B07	2	01:01:54	37.023	36.1625	Y	108.879	15682	998	37346	32774	14711.4	Y	6.83353	20140	1000	35402	32737	21112.4
1	10	B08	2	01:01:54	37.023	36.1625	Y	92.4091	17260	1009	36696	32709	16294.3	Y	6.82962	20138	1003	34953	32739	20999.6
1	10	B09	BLANK	01:01:54	37.023	36.1625	Y	156.844	12415	999	37880	32791	11467.2	Y	6.82799	20690	999	36142	32763	21178.9
1	10	B10	BLANK	01:01:54	37.023	36.1625	Y	157.997	12385	1003	36702	32702	11406.8	Y	6.84942	21151	992	36644	32748	21505.4
1	10	B11	BLANK	01:01:54	37.023	36.1625	Y	156.982	12430	1000	35651	32746	11460	Y	6.83403	21342	985	35523	32793	21334.2
1	10	B12	BLANK	01:01:54	37.023	36.1625	Y	155.317	12515	1002	37700	32735	11548.3	Y	6.82893	21609	1004	35380	32757	21395.9
1	10	C01	BLANK	01:01:54	37.023	36.1625	Y	152.142	12726	992	38437	32739	11720.6	Y	6.85989	21876	996	36408	32738	22143.7
1	10	C02	BLANK	01:01:54	37.023	36.1625	Y	153.967	12592	992	39913	32701	11621	Y	6.85063	21773	1009	36319	32762	22012.7
1	10	C03	BLANK	01:01:54	37.023	36.1625	Y	156.838	12439	997	38099	32744	11467.6	Y	6.83983	21393	992	36635	32762	21931
1	10	C04	BLANK	01:01:54	37.023	36.1625	Y	159.816	12299	995	38389	32698	11312.6	Y	6.83272	21528	1006	36523	32756	21865
1	10	C05	BLANK	01:01:54	37.023	36.1625	Y	167.118	11928	1008	37523	32750	10950	Y	6.77111	19672	999	35116	32741	20453.8
1	10	C06	BLANK	01:01:54	37.023	36.1625	Y	155.637	12515	1000	37352	32719	11531.2	Y	6.90406	21820	996	36865	32747	22805.7
1	10	C07	BLANK	01:01:54	37.023	36.1625	Y	157.795	12410	998	39754	32774	11417.3	Y	6.83496	20464	1000	35332	32737	21246.2
1	10	C08	BLANK	01:01:54	37.023	36.1625	Y	162.508	12163	1009	37095	32709	11176.2	Y	6.8449	21285	1003	35170	32739	21919.3
1	10	C09	BLANK	01:01:54	37.023	36.1625	Y	158.306	12348	999	37238	32791	11390.7	Y	6.83272	21538	999	36765	32763	21771.4
1	10	C10	BLANK	01:01:54	37.023	36.1625	Y	158.942	12328	1003	39496	32702	11357.7	Y	6.82684	21164	992	36169	32748	21248.5
1	10	C11	BLANK	01:01:54	37.023	36.1625	Y	245.892	9106	1000	36359	32746	8136.24	Y	6.60966	18799	985	35218	32793	18527.2
1	10	C12	BLANK	01:01:54	37.023	36.1625	Y	158.646	12361	1002	36266	32735	11373	Y	6.84669	22246	1004	36041	32757	22000.7
1	10	D01	BLANK	01:01:54	37.023	36.1625	Y	155.001	12555	992	38369	32739	11565.2	Y	6.8332	21267	996	35437	32738	21508.1
1	10	D02	3	01:01:54	37.023	36.1625	Y	153.364	12637	992	38524	32701	11653.7	Y	6.84643	21427	1009	35480	32762	21710.9
1	10	D03	3	01:01:54	37.023	36.1625	Y	158.955	12348	997	36866	32744	11357	Y	6.8518	21762	992	37425	32762	21974.1
1	10	D04	3	01:01:54	37.023	36.1625	Y	238.629	9293	995	35301	32698	8333.7	Y	6.60863	17952	1006	35215	32756	18143.3
1	10	D05	BLANK	01:01:54	37.023	36.1625	Y	167.328	11928	1008	38142	32750	10939.9	Y	6.86171	21665	999	35443	32741	21443.8
1	10	D06	4	01:01:54	37.023	36.1625	Y	156.098	12478	1000	36194	32719	11506.7	Y	6.6086	17541	996	34787	32747	18015.3
1	10	D07	4	01:01:54	37.023	36.1625	Y	94.6422	17058	998	39807	32774	16060	Y	6.8167	20874	1000	35752	32737	21127.1
1	10	D08	4	01:01:54	37.023	36.1625	Y	84.9623	18091	1009	37081	32709	17127.5	Y	6.83557	21004	1003	35028	32739	21469.2
1	10	D09	BLANK	01:01:54	37.023	36.1625	Y	160.044	12259	999	36084	32791	11301	Y	6.83127	21175	999	35577	32763	21402.6
1	10	D10	BLANK	01:01:54	37.023	36.1625	Y	157.488	12420	1003	35730	32702	11433.4	Y	6.84925	21700	992	35994	32748	21784.3
1	10	D11	BLANK	01:01:54	37.023	36.1625	Y	162.206	12163	1000	37895	32746	11191.3	Y	6.81608	21412	985	35836	32793	21243.2
1	10	D12	BLANK	01:01:54	37.023	36.1625	Y	157.113	12425	1002	36451	32735	11453.1	Y	6.83958	21968	1004	35937	32757	21696.3
1	10	E01	BLANK	01:01:54	37.023	36.1625	Y	155.719	12517	992	39412	32739	11526.9	Y	6.83199	21465	996	36709	32738	21609.5
1	10	E02	BLANK	01:01:54	37.023	36.1625	Y	157.354	12437	992	38125	32701	11440.4	Y	6.84808	21898	1009	36550	32762	21935.3
1	10	E03	BLANK	01:01:54	37.023	36.1625	Y	159.513	12315	997	38751	32744	11328.3	Y	6.8325	21503	992	35331	32762	21657.7
1	10	E04	BLANK	01:01:54	37.023	36.1625	Y	159.738	12288	995	36335	32698	11316.7	Y	6.82196	21207	1006	36290	32756	21347.2
1	10	E05	BLANK	01:01:54	37.023	36.1625	Y	252.864	8958	1008	36123	32750	7955.31	Y	6.60841	18196	999	35477	32741	18247.8
1	10	E06	BLANK	01:01:54	37.023	36.1625	Y	233.16	9476	1000	35682	32719	8488.79	Y	6.56897	18050	996	36043	32747	17995.9
1	10	E07	BLANK	01:01:54	37.023	36.1625	Y	162.322	12158	998	37064	32774	11185.5	Y	6.84373	21301	1000	35875	32737	21590.7
1	10	E08	BLANK	01:01:54	37.023	36.1625	Y	160.664	12251	1009	37642	32709	11269.3	Y	6.83417	21510	1003	35703	32739	21566.5
1	10	E09	BLANK	01:01:54	37.023	36.1625	Y	163.04	12123	999	36106	32791	11149.6	Y	6.82354	21428	999	35823	32763	21388.4
1	10	E10	BLANK	01:01:54	37.023	36.1625	Y	157.866	12388	1003	37468	32702	11413.6	Y	6.82936	21481	992	35525	32748	21479.1
1	10	E11	BLANK	01:01:54	37.023	36.1625	Y	159.579	12308	1000	38596	32746	11324.8	Y	6.82937	21702	985	35564	32793	21468.9
1	10	E12	BLANK	01:01:54	37.023	36.1625	Y	157.541	12405	1002	37227	32735	11430.6	Y	6.84171	22001	1004	35099	32757	21701.6
1	10	F01	BLANK	01:01:54	37.023	36.1625	Y	150.42	12796	992	37982	32739	11816.2	Y	6.86381	22324	996	36695	32738	22117.8
1	10	F02	5	01:01:54	37.023	36.1625	Y	156.537	12473	992	37787	32701	11483.5	Y	6.84043	22278	1009	36127	32762	21891.3
1	10	F03	5	01:01:54	37.023	36.1625	Y	157.884	12413	997	36495	32744	11412.7	Y	6.85518	21760	992	36009	32762	21867.1
1	10	F04	5	01:01:54	37.023	36.1625	Y	163.119	12145	995	38333	32698	11145.7	Y	6.83273	21910	1006	35531	32756	21819.9
1	10	F05	BLANK	01:01:54	37.023	36.1625	Y	164.536	12063	1008	36274	32750	11075.5	Y	6.84108	21497	999	35426	32741	21602.9
1	10	F06	6	01:01:54	37.023	36.1625	Y	119.775	14799	1000	35801	32719	13823	Y	6.82351	21789	996	35996	32747	21658.1
1	10	F07	6	01:01:54	37.023	36.1625	Y	151.163	12757	998	35203	32774	11774.8	Y	6.7019	19661	1000	35458	32737	19665.4
1	10	F08	6	01:01:54	37.023	36.1625	Y	176.659	11491	1009	34778	32709	10509.8	Y	6.61595	18619	1003	35700	32739	18408.3
1	10	F09	BLANK	01:01:54	37.023	36.1625	Y	164.558	12052	999	36156	32791	11074.5	Y	6.83326	21667	999	35407	32763	21471.1
1	10	F10	BLANK	01:01:54	37.023	36.1625	Y	161.144	12221	1003	36785	32702	11244.9	Y	6.83402	21860	992	35819	32748	21608.3
1	10	F11	BLANK	01:01:54	37.023	36.1625	Y	165.716	11998	1000	36375	32746	11017.8	Y	6.79877	21545	985	36027	32793	21146.3
1	10	F12	BLANK	01:01:54	37.023	36.1625	Y	157.055	12440	1002	36172	32735	11456.1	Y	6.83331	22153	1004	35933	32757	21783.7
1	10	G01	BLANK	01:01:54	37.023	36.1625	Y	153.353	12644	992	38333	32739	11654.3	Y	6.8385	22013	996	36451	32738	21716.6
1	10	G02	BLANK	01:01:54	37.023	36.1625	Y	154.485	12578	992	38107	32701	11593	Y	6.84392	22198	1009	38247	32762	21864.9
1	10	G03	BLANK	01:01:54	37.023	36.1625	Y	158.334	12378	997	37265	32744	11389.2	Y	6.84181	21872	992	36091	32762	21694.7
1	10	G04	BLANK	01:01:54	37.023	36.1625	Y	154.778	12566	995	36736	32698	11577.2	Y	6.83757	22055	1006	35573	32756	21831.9
1	10	G05	BLANK	01:01:54	37.023	36.1625	Y	163.411	12134	1008	37446	32750	11131.2	Y	6.83799	21891	999	35910	32741	21803.8
1	10	G06	BLANK	01:01:54	37.023	36.1625	Y	158.063	12406	1000	37330	32719	11403.3	Y	6.81085	21430	996	36233	32747	21276.2
1	10	G07	BLANK	01:01:54	37.023	36.1625	Y	250.834	8993	998	35732	32774	8007.16	Y	6.57637	18416	1000	36565	32737	18060.7
1	10	G08	BLANK	01:01:54	37.023	36.1625	Y	158.913	12346	1009	38280	32709	11359.2	Y	6.83887	21972	1003	36977	32739	21783
1	10	G09	BLANK	01:01:54	37.023	36.1625	Y	160.689	12244	999	38106	32791	11268	Y	6.82341	21730	999	35814	32763	21443.2
1	10	G10	BLANK	01:01:54	37.023	36.1625	Y	159.841	12292	1003	37642	32702	11311.4	Y	6.82794	21865	992	35860	32748	21561.6
1	10	G11	BLANK	01:01:54	37.023	36.1625	Y	253.955	8910	1000	36769	32746	7927.72	Y	6.53213	17887	985	36298	32793	17340.9
1	10	G12	BLANK	01:01:54	37.023	36.1625	Y	158.666	12357	1002	38551	32735	11372	Y	6.8449	22308	1004	35779	32757	21938.8
1	10	H01	Background	01:01:54	37.023	36.1625	Y	149.945	12841	992	36918	32739	11842.9	Y	6.83835	22186	996	36618	32738	21756.1
1	10	H02	BLANK	01:01:54	37.023	36.1625	Y	151.398	12752	992	40200	32701	11761.7	Y	6.83539	22008	1009	35625	32762	21606.3
1	10	H03	BLANK	01:01:54	37.023	36.1625	Y	154.991	12555	997	37595	32744	11565.8	Y	6.84433	22165	992	35934	32762	21822.9
1	10	H04	BLANK	01:01:54	37.023	36.1625	Y	232.518	9496	995	35667	32698	8507.4	Y	6.66235	19627	1006	35118	32756	19327.3
1	10	H05	BLANK	01:01:54	37.023	36.1625	Y	156.721	12464	1008	36966	32750	11473.7	Y	6.83275	21735	999	36915	32741	21616
1	10	H06	BLANK	01:01:54	37.023	36.1625	Y	159.335	12314	1000	37985	32719	11337.4	Y	6.84875	22062	996	35913	32747	21881.3
1	10	H07	BLANK	01:01:54	37.023	36.1625	Y	159.812	12297	998	36319	32774	11312.9	Y	6.83609	22309	1000	35553	32737	21823.9
1	10	H08	BLANK	01:01:54	37.023	36.1625	Y	156.483	12486	1009	38073	32709	11486.3	Y	6.84362	22109	1003	36391	32739	21856.7
1	10	H09	BLANK	01:01:54	37.023	36.1625	Y	158.199	12373	999	37237	32791	11396.3	Y	6.83124	22006	999	36598	32763	21643.9
1	10	H10	BLANK	01:01:54	37.023	36.1625	Y	158.57	12371	1003	36837	32702	11377	Y	6.83828	22072	992	36017	32748	21640.4
1	10	H11	BLANK	01:01:54	37.023	36.1625	Y	159.031	12346	1000	36221	32746	11353.1	Y	6.83554	22247	985	35588	32793	21667.9
1	10	H12	Background	01:01:54	37.023	36.1625	Y	156.181	12498	1002	38686	32735	11502.3	Y	6.85232	22473	1004	36913	32757	21966.5
1	11	A01	Background	01:02:10	37.023	36.1625	Y	148.205	12897	992	38530	32739	11927.3	Y	6.83963	20995	996	36224	32738	21504.7
1	11	A02	BLANK	01:02:10	37.023	36.1625	Y	151.185	12759	992	43201	32701	11759.7	Y	6.84445	20656	1009	37364	32762	21545.6
1	11	A03	BLANK	01:02:10	37.023	36.1625	Y	154.914	12562	997	38689	32744	11556.5	Y	6.82983	20563	992	36257	32762	21241.9
1	11	A04	BLANK	01:02:10	37.023	36.1625	Y	146.85	12987	995	37659	32698	12005.1	Y	6.84844	20950	1006	35728	32756	21960
1	11	A05	BLANK	01:02:10	37.023	36.1625	Y	156.378	12473	1008	38222	32750	11478.7	Y	6.84588	20640	999	36995	32741	21470.2
1	11	A06	BLANK	01:02:10	37.023	36.1625	Y	152.871	12692	1000	37281	32719	11667	Y	6.84443	20296	996	37322	32747	21420.5
1	11	A07	BLANK	01:02:10	37.023	36.1625	Y	152.533	12622	998	36676	32774	11685.5	Y	6.83518	20492	1000	36835	32737	21267.2
1	11	A08	BLANK	01:02:10	37.023	36.1625	Y	152.228	12703	1009	38918	32709	11702.2	Y	6.84564	20704	1003	35451	32739	21357.6
1	11	A09	BLANK	01:02:10	37.023	36.1625	Y	153.038	12579	999	36993	32791	11657.8	Y	6.83637	20700	999	35508	32763	21246.9
1	11	A10	BLANK	01:02:10	37.023	36.1625	Y	154.386	12582	1003	36982	32702	11584.9	Y	6.84563	20936	992	36150	32748	21285.6
1	11	A11	BLANK	01:02:10	37.023	36.1625	Y	153.335	12626	1000	36765	32746	11641.7	Y	6.83142	21775	985	35225	32793	21264.5
1	11	A12	Background	01:02:10	37.023	36.1625	Y	152.712	12606	1002	36605	32735	11675.7	Y	6.84283	21934	1004	35834	32757	21642.8
1	11	B01	BLANK	01:02:10	37.023	36.1625	Y	152.652	12605	992	38476	32739	11678.9	Y	6.88454	21421	996	36767	32738	22126.3
1	11	B02	1	01:02:10	37.023	36.1625	Y	89.9411	17541	992	38519	32701	16533.9	Y	6.81641	20452	1009	35769	32762	21068.5
1	11	B03	1	01:02:10	37.023	36.1625	Y	99.1381	16603	997	39487	32744	15583.8	Y	6.85908	20408	992	35525	32762	21565.4
1	11	B04	1	01:02:10	37.023	36.1625	Y	180.458	11302	995	36534	32698	10333.5	Y	6.63005	17581	1006	34630	32756	18432.5
1	11	B05	BLANK	01:02:10	37.023	36.1625	Y	158.81	12332	1008	38110	32750	11351.6	Y	6.81429	19964	999	35021	32741	20830.1
1	11	B06	2	01:02:10	37.023	36.1625	Y	108.358	15746	1000	38443	32719	14735	Y	6.82292	20270	996	35718	32747	21027.4
1	11	B07	2	01:02:10	37.023	36.1625	Y	107.717	15758	998	37345	32774	14791	Y	6.83201	20113	1000	35401	32737	21091.1
1	11	B08	2	01:02:10	37.023	36.1625	Y	91.2176	17365	1009	36697	32709	16395.2	Y	6.82869	20117	1003	34952	32739	20986.6
1	11	B09	BLANK	01:02:10	37.023	36.1625	Y	157.014	12393	999	37880	32791	11445.1	Y	6.82755	20678	999	36141	32763	21172.6
1	11	B10	BLANK	01:02:10	37.023	36.1625	Y	157.921	12376	1003	36702	32702	11397.8	Y	6.8496	21148	992	36643	32748	21508
1	11	B11	BLANK	01:02:10	37.023	36.1625	Y	156.942	12419	1000	35651	32746	11448.9	Y	6.83365	21329	985	35522	32793	21328.8
1	11	B12	BLANK	01:02:10	37.023	36.1625	Y	155.237	12506	1002	37700	32735	11539.3	Y	6.82897	21593	1004	35378	32757	21396.4
1	11	C01	BLANK	01:02:10	37.023	36.1625	Y	152.07	12714	992	38436	32739	11710.8	Y	6.85996	21871	996	36407	32738	22144.7
1	11	C02	BLANK	01:02:10	37.023	36.1625	Y	153.898	12584	992	39914	32701	11611.2	Y	6.85065	21761	1009	36317	32762	22013
1	11	C03	BLANK	01:02:10	37.023	36.1625	Y	156.646	12436	997	38099	32744	11464.5	Y	6.83876	21373	992	36634	32762	21915.5
1	11	C04	BLANK	01:02:10	37.023	36.1625	Y	159.801	12287	995	38389	32698	11300.6	Y	6.83229	21505	1006	36520	32756	21858.8
1	11	C05	BLANK	01:02:10	37.023	36.1625	Y	167.099	11917	1008	37523	32750	10939	Y	6.77021	19652	999	35115	32741	20441.1
1	11	C06	BLANK	01:02:10	37.023	36.1625	Y	155.657	12498	1000	37351	32719	11516.9	Y	6.90375	21800	996	36862	32747	22801.2
1	11	C07	BLANK	01:02:10	37.023	36.1625	Y	157.875	12391	998	39753	32774	11400.1	Y	6.83486	20447	1000	35330	32737	21244.9
1	11	C08	BLANK	01:02:10	37.023	36.1625	Y	162.455	12156	1009	37096	32709	11166.4	Y	6.84471	21265	1003	35168	32739	21916.6
1	11	C09	BLANK	01:02:10	37.023	36.1625	Y	158.211	12340	999	37238	32791	11382.6	Y	6.83236	21517	999	36762	32763	21766.3
1	11	C10	BLANK	01:02:10	37.023	36.1625	Y	158.906	12317	1003	39496	32702	11346.6	Y	6.82672	21150	992	36167	32748	21246.7
1	11	C11	BLANK	01:02:10	37.023	36.1625	Y	245.87	9100	1000	36359	32746	8130.22	Y	6.60885	18780	985	35217	32793	18515.5
1	11	C12	BLANK	01:02:10	37.023	36.1625	Y	158.687	12346	1002	36266	32735	11358	Y	6.84668	22239	1004	36040	32757	22000.5
1	11	D01	BLANK	01:02:10	37.023	36.1625	Y	154.976	12543	992	38369	32739	11553.2	Y	6.83386	21268	996	35436	32738	21517.5
1	11	D02	3	01:02:10	37.023	36.1625	Y	153.17	12634	992	38524	32701	11650.7	Y	6.84716	21429	1009	35479	32762	21721.4
1	11	D03	3	01:02:10	37.023	36.1625	Y	158.706	12348	997	36866	32744	11357	Y	6.85256	21763	992	37423	32762	21985
1	11	D04	3	01:02:10	37.023	36.1625	Y	238.523	9289	995	35301	32698	8329.69	Y	6.60973	17952	1006	35213	32756	18158.9
1	11	D05	BLANK	01:02:10	37.023	36.1625	Y	167.104	11929	1008	38143	32750	10938.7	Y	6.86171	21649	999	35441	32741	21443.8
1	11	D06	4	01:02:10	37.023	36.1625	Y	154.721	12538	1000	36194	32719	11566.9	Y	6.609	17529	996	34785	32747	18021
1	11	D07	4	01:02:10	37.023	36.1625	Y	93.4317	17158	998	39807	32774	16160	Y	6.81706	20865	1000	35750	32737	21132.3
1	11	D08	4	01:02:10	37.023	36.1625	Y	83.5558	18232	1009	37082	32709	17264.7	Y	6.83529	20991	1003	35027	32739	21465.1
1	11	D09	BLANK	01:02:10	37.023	36.1625	Y	159.893	12254	999	36084	32791	11295.9	Y	6.83216	21172	999	35575	32763	21415.3
1	11	D10	BLANK	01:02:10	37.023	36.1625	Y	157.41	12411	1003	35730	32702	11424.4	Y	6.84979	21694	992	35992	32748	21792
1	11	D11	BLANK	01:02:10	37.023	36.1625	Y	162.116	12155	1000	37895	32746	11183.3	Y	6.8163	21408	985	35835	32793	21246.4
1	11	D12	BLANK	01:02:10	37.023	36.1625	Y	156.997	12418	1002	36451	32735	11446.1	Y	6.84036	21972	1004	35936	32757	21707.5
1	11	E01	BLANK	01:02:10	37.023	36.1625	Y	155.619	12509	992	39412	32739	11518.9	Y	6.83142	21441	996	36706	32738	21601.3
1	11	E02	BLANK	01:02:10	37.023	36.1625	Y	157.181	12433	992	38125	32701	11436.4	Y	6.84739	21877	1009	36548	32762	21925.4
1	11	E03	BLANK	01:02:10	37.023	36.1625	Y	159.322	12312	997	38751	32744	11325.2	Y	6.83219	21482	992	35329	32762	21653.2
1	11	E04	BLANK	01:02:10	37.023	36.1625	Y	159.626	12281	995	36335	32698	11309.6	Y	6.82092	21181	1006	36288	32756	21332.4
1	11	E05	BLANK	01:02:10	37.023	36.1625	Y	252.97	8949	1008	36123	32750	7946.31	Y	6.60784	18175	999	35475	32741	18239.6
1	11	E06	BLANK	01:02:10	37.023	36.1625	Y	233.265	9469	1000	35683	32719	8478.58	Y	6.56871	18030	996	36040	32747	17992.2
1	11	E07	BLANK	01:02:10	37.023	36.1625	Y	162.036	12157	998	37063	32774	11187.3	Y	6.84295	21277	1000	35873	32737	21579.7
1	11	E08	BLANK	01:02:10	37.023	36.1625	Y	160.454	12249	1009	37642	32709	11267.3	Y	6.83252	21473	1003	35701	32739	21542.9
1	11	E09	BLANK	01:02:10	37.023	36.1625	Y	162.738	12122	999	36105	32791	11152.3	Y	6.82238	21398	999	35821	32763	21371.6
1	11	E10	BLANK	01:02:10	37.023	36.1625	Y	157.79	12379	1003	37468	32702	11404.6	Y	6.82823	21450	992	35523	32748	21462.9
1	11	E11	BLANK	01:02:10	37.023	36.1625	Y	159.386	12303	1000	38595	32746	11321.9	Y	6.82777	21672	985	35563	32793	21445.9
1	11	E12	BLANK	01:02:10	37.023	36.1625	Y	157.483	12395	1002	37227	32735	11420.6	Y	6.84059	21976	1004	35098	32757	21685.4
1	11	F01	BLANK	01:02:10	37.023	36.1625	Y	150.296	12789	992	37982	32739	11809.2	Y	6.86448	22322	996	36693	32738	22127.4
1	11	F02	5	01:02:10	37.023	36.1625	Y	156.344	12470	992	37787	32701	11480.5	Y	6.84095	22272	1009	36125	32762	21898.8
1	11	F03	5	01:02:10	37.023	36.1625	Y	157.634	12413	997	36495	32744	11412.7	Y	6.85602	21758	992	36007	32762	21879
1	11	F04	5	01:02:10	37.023	36.1625	Y	163.03	12137	995	38333	32698	11137.7	Y	6.83336	21903	1006	35529	32756	21829
1	11	F05	BLANK	01:02:10	37.023	36.1625	Y	164.499	12056	1008	36275	32750	11065.1	Y	6.84108	21481	999	35424	32741	21602.9
1	11	F06	6	01:02:10	37.023	36.1625	Y	118.94	14844	1000	35801	32719	13868.1	Y	6.82383	21780	996	35994	32747	21662.7
1	11	F07	6	01:02:10	37.023	36.1625	Y	150.124	12801	998	35203	32774	11818.8	Y	6.70252	19655	1000	35456	32737	19674.3
1	11	F08	6	01:02:10	37.023	36.1625	Y	175.891	11514	1009	34778	32709	10532.8	Y	6.61658	18615	1003	35698	32739	18417.2
1	11	F09	BLANK	01:02:10	37.023	36.1625	Y	164.398	12044	999	36155	32791	11070.1	Y	6.83402	21661	999	35405	32763	21481.9
1	11	F10	BLANK	01:02:10	37.023	36.1625	Y	160.914	12223	1003	36786	32702	11243.9	Y	6.83476	21856	992	35817	32748	21618.9
1	11	F11	BLANK	01:02:10	37.023	36.1625	Y	165.652	11989	1000	36375	32746	11008.8	Y	6.79917	21544	985	36026	32793	21152.1
1	11	F12	BLANK	01:02:10	37.023	36.1625	Y	156.92	12434	1002	36172	32735	11450.1	Y	6.83445	22155	1004	35931	32757	21800.2
1	11	G01	BLANK	01:02:10	37.023	36.1625	Y	153.38	12629	992	38333	32739	11639.3	Y	6.83749	21993	996	36450	32738	21702.1
1	11	G02	BLANK	01:02:10	37.023	36.1625	Y	154.365	12571	992	38107	32701	11586	Y	6.84314	22179	1009	38245	32762	21853.6
1	11	G03	BLANK	01:02:10	37.023	36.1625	Y	158.085	12378	997	37265	32744	11389.2	Y	6.84022	21850	992	36091	32762	21671.9
1	11	G04	BLANK	01:02:10	37.023	36.1625	Y	154.677	12558	995	36736	32698	11569.2	Y	6.83366	22016	1006	35575	32756	21775.4
1	11	G05	BLANK	01:02:10	37.023	36.1625	Y	163.242	12130	1008	37446	32750	11127.2	Y	6.83797	21870	999	35907	32741	21803.5
1	11	G06	BLANK	01:02:10	37.023	36.1625	Y	158.019	12398	1000	37331	32719	11392.6	Y	6.81044	21412	996	36231	32747	21270.3
1	11	G07	BLANK	01:02:10	37.023	36.1625	Y	250.778	8985	998	35731	32774	8002.19	Y	6.57625	18400	1000	36562	32737	18059
1	11	G08	BLANK	01:02:10	37.023	36.1625	Y	158.761	12341	1009	38280	32709	11354.2	Y	6.83912	21960	1003	36974	32739	21786.7
1	11	G09	BLANK	01:02:10	37.023	36.1625	Y	160.572	12235	999	38105	32791	11261.3	Y	6.82263	21705	999	35812	32763	21432.1
1	11	G10	BLANK	01:02:10	37.023	36.1625	Y	159.796	12284	1003	37643	32702	11300.9	Y	6.82787	21850	992	35858	32748	21560.6
1	11	G11	BLANK	01:02:10	37.023	36.1625	Y	253.786	8908	1000	36769	32746	7925.71	Y	6.53207	17876	985	36296	32793	17340.1
1	11	G12	BLANK	01:02:10	37.023	36.1625	Y	158.59	12348	1002	38551	32735	11363	Y	6.84467	22290	1004	35777	32757	21935.5
1	11	H01	Background	01:02:10	37.023	36.1625	Y	149.999	12824	992	36918	32739	11825.9	Y	6.8389	22188	996	36617	32738	21764
1	11	H02	BLANK	01:02:10	37.023	36.1625	Y	151.456	12735	992	40200	32701	11744.7	Y	6.83601	22009	1009	35624	32762	21615.2
1	11	H03	BLANK	01:02:10	37.023	36.1625	Y	154.891	12547	997	37595	32744	11557.8	Y	6.84554	22168	992	35932	32762	21840.3
1	11	H04	BLANK	01:02:10	37.023	36.1625	Y	232.441	9491	995	35667	32698	8502.39	Y	6.66252	19621	1006	35117	32756	19329.7
1	11	H05	BLANK	01:02:10	37.023	36.1625	Y	156.661	12454	1008	36966	32750	11463.7	Y	6.83381	21734	999	36912	32741	21631.2
1	11	H06	BLANK	01:02:10	37.023	36.1625	Y	159.164	12310	1000	37985	32719	11333.4	Y	6.84925	22055	996	35911	32747	21888.5
1	11	H07	BLANK	01:02:10	37.023	36.1625	Y	159.699	12290	998	36319	32774	11305.9	Y	6.83671	22302	1000	35551	32737	21833
1	11	H08	BLANK	01:02:10	37.023	36.1625	Y	156.442	12475	1009	38073	32709	11475.3	Y	6.84348	22095	1003	36389	32739	21854.7
1	11	H09	BLANK	01:02:10	37.023	36.1625	Y	158.007	12370	999	37237	32791	11393.3	Y	6.83106	21992	999	36596	32763	21641.3
1	11	H10	BLANK	01:02:10	37.023	36.1625	Y	158.61	12356	1003	36837	32702	11362	Y	6.83819	22064	992	36016	32748	21639.1
1	11	H11	BLANK	01:02:10	37.023	36.1625	Y	158.878	12341	1000	36221	32746	11348.1	Y	6.83567	22233	985	35586	32793	21669.9
1	11	H12	Background	01:02:10	37.023	36.1625	Y	156.007	12494	1002	38686	32735	11498.3	Y	6.85308	22473	1004	36911	32757	21977.5
2	12	A01	Background	01:05:50	37.0204	36.1711	Y	147.905	13391	991	38528	32739	12427.8	Y	6.83987	20924	994	36212	32738	21508
2	12	A02	BLANK	01:05:50	37.0204	36.1711	Y	151.067	13235	995	43199	32701	12235	Y	6.84262	20659	1004	37370	32761	21519.6
2	12	A03	BLANK	01:05:50	37.0204	36.1711	Y	150.034	13300	996	38688	32744	12297.3	Y	6.83441	20620	995	36256	32762	21306.9
2	12	A04	BLANK	01:05:50	37.0204	36.1711	Y	141.845	13793	995	37658	32698	12814.7	Y	6.86134	21184	1006	35738	32757	22146.5
2	12	A05	BLANK	01:05:50	37.0204	36.1711	Y	154.747	13005	1006	38220	32750	12018	Y	6.84473	20660	1000	37002	32741	21454
2	12	A06	BLANK	01:05:50	37.0204	36.1711	Y	150.209	13304	994	37281	32720	12286.7	Y	6.84494	20332	1004	37327	32747	21427.8
2	12	A07	BLANK	01:05:50	37.0204	36.1711	Y	151.888	13123	1001	36676	32774	12185.9	Y	6.8351	20521	1000	36842	32738	21266.1
2	12	A08	BLANK	01:05:50	37.0204	36.1711	Y	152.063	13177	1010	38918	32709	12175.5	Y	6.84482	20720	999	35455	32739	21345.9
2	12	A09	BLANK	01:05:50	37.0204	36.1711	Y	152.561	13061	999	36992	32791	12145.9	Y	6.83333	20740	1004	35518	32763	21204
2	12	A10	BLANK	01:05:50	37.0204	36.1711	Y	154.04	13058	1005	36982	32702	12059.1	Y	6.84579	21048	991	36168	32748	21287.9
2	12	A11	BLANK	01:05:50	37.0204	36.1711	Y	152.847	13110	994	36766	32746	12129	Y	6.83097	21890	990	35238	32793	21258.1
2	12	A12	Background	01:05:50	37.0204	36.1711	Y	152.002	13112	1004	36605	32734	12179.1	Y	6.83066	21839	1007	35844	32757	21468.7
2	12	B01	BLANK	01:05:50	37.0204	36.1711	Y	151.134	13144	991	38472	32739	12231	Y	6.88733	21392	994	36755	32738	22166
2	12	B02	1	01:05:50	37.0204	36.1711	Y	114.072	15959	995	38520	32701	14947.5	Y	6.82142	20561	1004	35775	32761	21139.7
2	12	B03	1	01:05:50	37.0204	36.1711	Y	121.253	15345	996	39486	32744	14330.8	Y	6.86377	20515	995	35531	32762	21631.5
2	12	B04	1	01:05:50	37.0204	36.1711	Y	203.812	10690	995	36534	32698	9720.08	Y	6.63372	17694	1006	34638	32757	18484.7
2	12	B05	BLANK	01:05:50	37.0204	36.1711	Y	155.625	12942	1006	38109	32750	11967.4	Y	6.81724	20073	1000	35029	32741	20871.5
2	12	B06	2	01:05:50	37.0204	36.1711	Y	126.413	14920	994	38443	32720	13918.2	Y	6.82682	20369	1004	35724	32747	21082.4
2	12	B07	2	01:05:50	37.0204	36.1711	Y	127.007	14844	1001	37345	32774	13872.2	Y	6.83876	20260	1000	35410	32738	21185.9
2	12	B08	2	01:05:50	37.0204	36.1711	Y	115.535	15788	1010	36696	32709	14817.6	Y	6.83561	20266	999	34959	32739	21083.6
2	12	B09	BLANK	01:05:50	37.0204	36.1711	Y	155.723	12905	999	37879	32791	11961.8	Y	6.82681	20783	1004	36159	32763	21162.1
2	12	B10	BLANK	01:05:50	37.0204	36.1711	Y	156.338	12909	1005	36703	32702	11926.6	Y	6.84865	21281	991	36670	32748	21494.6
2	12	B11	BLANK	01:05:50	37.0204	36.1711	Y	155.777	12926	994	35652	32746	11958.7	Y	6.83267	21469	990	35541	32793	21314.9
2	12	B12	BLANK	01:05:50	37.0204	36.1711	Y	155.23	12968	1004	37703	32734	11990.1	Y	6.82885	21685	1007	35389	32757	21394.8
2	12	C01	BLANK	01:05:50	37.0204	36.1711	Y	149.393	13339	991	38436	32739	12336.3	Y	6.86531	21996	994	36416	32738	22222
2	12	C02	BLANK	01:05:50	37.0204	36.1711	Y	151.767	13168	995	39914	32701	12193.1	Y	6.85245	21928	1004	36340	32761	22039.1
2	12	C03	BLANK	01:05:50	37.0204	36.1711	Y	153.054	13086	996	38099	32744	12116.9	Y	6.84298	21599	995	36664	32762	21976.8
2	12	C04	BLANK	01:05:50	37.0204	36.1711	Y	157.445	12852	995	38390	32698	11863.8	Y	6.83287	21713	1006	36556	32757	21867.2
2	12	C05	BLANK	01:05:50	37.0204	36.1711	Y	163.7	12493	1006	37522	32750	11521	Y	6.7669	19775	1000	35135	32741	20394
2	12	C06	BLANK	01:05:50	37.0204	36.1711	Y	152.583	13116	994	37351	32720	12144.7	Y	6.908	22023	1004	36892	32747	22862.7
2	12	C07	BLANK	01:05:50	37.0204	36.1711	Y	155.657	12961	1001	39754	32774	11965.6	Y	6.83687	20631	1000	35351	32738	21273.3
2	12	C08	BLANK	01:05:50	37.0204	36.1711	Y	158.45	12794	1010	37095	32709	11807.3	Y	6.84265	21426	999	35190	32739	21886.9
2	12	C09	BLANK	01:05:50	37.0204	36.1711	Y	156.323	12883	999	37238	32791	11927.5	Y	6.82361	21600	1004	36799	32763	21639.6
2	12	C10	BLANK	01:05:50	37.0204	36.1711	Y	158.081	12801	1005	39497	32702	11828	Y	6.82438	21315	991	36199	32748	21213.4
2	12	C11	BLANK	01:05:50	37.0204	36.1711	Y	240.894	9458	994	36360	32746	8492.79	Y	6.60897	18926	990	35235	32793	18517.3
2	12	C12	BLANK	01:05:50	37.0204	36.1711	Y	157.958	12828	1004	36266	32734	11834.9	Y	6.84495	22326	1007	36056	32757	21975.4
2	12	D01	BLANK	01:05:50	37.0204	36.1711	Y	153.148	13100	991	38369	32739	12111.3	Y	6.83254	21390	994	35454	32738	21498.6
2	12	D02	3	01:05:50	37.0204	36.1711	Y	153.516	13078	995	38525	32701	12089.7	Y	6.85204	21672	1004	35501	32761	21791.1
2	12	D03	3	01:05:50	37.0204	36.1711	Y	157.688	12843	996	36867	32744	11850.1	Y	6.8529	21948	995	37461	32762	21989.9
2	12	D04	3	01:05:50	37.0204	36.1711	Y	234.449	9645	995	35302	32698	8683.34	Y	6.60963	18126	1006	35238	32757	18157.4
2	12	D05	BLANK	01:05:50	37.0204	36.1711	Y	165.263	12426	1006	38143	32750	11438.4	Y	6.85743	21816	1000	35469	32741	21383.8
2	12	D06	4	01:05:50	37.0204	36.1711	Y	179.128	11725	994	36196	32720	10754.6	Y	6.60746	17714	1004	34808	32747	17999.2
2	12	D07	4	01:05:50	37.0204	36.1711	Y	117.087	15681	1001	39806	32774	14682.2	Y	6.82061	21093	1000	35777	32738	21182.7
2	12	D08	4	01:05:50	37.0204	36.1711	Y	111.355	16168	1010	37082	32709	15195	Y	6.83956	21265	999	35051	32739	21526.1
2	12	D09	BLANK	01:05:50	37.0204	36.1711	Y	155.804	12913	999	36084	32791	11957.1	Y	6.83219	21388	1004	35603	32763	21415.7
2	12	D10	BLANK	01:05:50	37.0204	36.1711	Y	155.247	12977	1005	35730	32702	11989.1	Y	6.84972	21906	991	36024	32748	21791
2	12	D11	BLANK	01:05:50	37.0204	36.1711	Y	160.578	12659	994	37897	32746	11689.6	Y	6.81344	21528	990	35857	32793	21205.5
2	12	D12	BLANK	01:05:50	37.0204	36.1711	Y	155.625	12947	1004	36452	32734	11967.4	Y	6.8429	22114	1007	35951	32757	21744
2	12	E01	BLANK	01:05:50	37.0204	36.1711	Y	153.648	13073	991	39413	32739	12082	Y	6.83433	21652	994	36738	32738	21643.2
2	12	E02	BLANK	01:05:50	37.0204	36.1711	Y	156.386	12926	995	38126	32701	11923.9	Y	6.84003	21972	1004	36582	32761	21819
2	12	E03	BLANK	01:05:50	37.0204	36.1711	Y	157.345	12859	996	38753	32744	11869.4	Y	6.83378	21716	995	35354	32762	21676.1
2	12	E04	BLANK	01:05:50	37.0204	36.1711	Y	157.616	12828	995	36336	32698	11854.2	Y	6.82816	21472	1006	36321	32757	21436
2	12	E05	BLANK	01:05:50	37.0204	36.1711	Y	247.046	9319	1006	36123	32750	8318.53	Y	6.59882	18226	1000	35501	32741	18110.9
2	12	E06	BLANK	01:05:50	37.0204	36.1711	Y	227.835	9872	994	35684	32720	8887.99	Y	6.56757	18197	1004	36072	32747	17975.6
2	12	E07	BLANK	01:05:50	37.0204	36.1711	Y	161.902	12595	1001	37065	32774	11617.5	Y	6.84341	21480	1000	35903	32738	21586.2
2	12	E08	BLANK	01:05:50	37.0204	36.1711	Y	158.932	12762	1010	37642	32709	11780.5	Y	6.83333	21676	999	35728	32739	21554.5
2	12	E09	BLANK	01:05:50	37.0204	36.1711	Y	160.502	12666	999	36106	32791	11693.7	Y	6.81791	21551	1004	35851	32763	21307.7
2	12	E10	BLANK	01:05:50	37.0204	36.1711	Y	155.956	12929	1005	37470	32702	11948.4	Y	6.82858	21678	991	35552	32748	21467.8
2	12	E11	BLANK	01:05:50	37.0204	36.1711	Y	157.684	12829	994	38597	32746	11850.3	Y	6.8274	21836	990	35584	32793	21440.6
2	12	E12	BLANK	01:05:50	37.0204	36.1711	Y	156.244	12913	1004	37228	32734	11932	Y	6.83892	22087	1007	35112	32757	21661.5
2	12	F01	BLANK	01:05:50	37.0204	36.1711	Y	147.526	13432	991	37983	32739	12451.2	Y	6.87132	22557	994	36718	32738	22226.1
2	12	F02	5	01:05:50	37.0204	36.1711	Y	156.455	12920	995	37790	32701	11919.9	Y	6.8383	22448	1004	36157	32761	21860.4
2	12	F03	5	01:05:50	37.0204	36.1711	Y	161.464	12644	996	36496	32744	11641.3	Y	6.84466	21819	995	36039	32762	21716.2
2	12	F04	5	01:05:50	37.0204	36.1711	Y	162.095	12611	995	38335	32698	11607.1	Y	6.83439	22107	1006	35554	32757	21844
2	12	F05	BLANK	01:05:50	37.0204	36.1711	Y	162.21	12589	1006	36275	32750	11600.9	Y	6.84143	21679	1000	35448	32741	21608
2	12	F06	6	01:05:50	37.0204	36.1711	Y	134.355	14303	994	35803	32720	13327.6	Y	6.82701	22027	1004	36023	32747	21708.8
2	12	F07	6	01:05:50	37.0204	36.1711	Y	164.05	12488	1001	35203	32774	11502.4	Y	6.70499	19848	1000	35479	32738	19709.7
2	12	F08	6	01:05:50	37.0204	36.1711	Y	189.793	11270	1010	34779	32709	10281.8	Y	6.61979	18794	999	35720	32739	18463.3
2	12	F09	BLANK	01:05:50	37.0204	36.1711	Y	162.982	12536	999	36156	32791	11559.4	Y	6.83461	21838	1004	35425	32763	21490.3
2	12	F10	BLANK	01:05:50	37.0204	36.1711	Y	159.087	12755	1005	36787	32702	11771.9	Y	6.83156	21974	991	35840	32748	21572.9
2	12	F11	BLANK	01:05:50	37.0204	36.1711	Y	165.125	12426	994	36377	32746	11445.7	Y	6.79285	21593	990	36046	32793	21061
2	12	F12	BLANK	01:05:50	37.0204	36.1711	Y	155.84	12944	1004	36172	32734	11955.1	Y	6.83462	22293	1007	35950	32757	21802.7
2	12	G01	BLANK	01:05:50	37.0204	36.1711	Y	150.375	13270	991	38335	32739	12276.6	Y	6.8371	22110	994	36471	32738	21696.4
2	12	G02	BLANK	01:05:50	37.0204	36.1711	Y	152.307	13156	995	38110	32701	12161	Y	6.84452	22331	1004	38278	32761	21873.4
2	12	G03	BLANK	01:05:50	37.0204	36.1711	Y	156.738	12897	996	37267	32744	11903.9	Y	6.84106	22009	995	36113	32762	21683.9
2	12	G04	BLANK	01:05:50	37.0204	36.1711	Y	150.779	13244	995	36737	32698	12252.3	Y	6.84032	22219	1006	35590	32757	21871.8
2	12	G05	BLANK	01:05:50	37.0204	36.1711	Y	160.436	12698	1006	37446	32750	11697.4	Y	6.83646	21988	1000	35927	32741	21781.7
2	12	G06	BLANK	01:05:50	37.0204	36.1711	Y	157.01	12888	994	37332	32720	11888.4	Y	6.81036	21560	1004	36254	32747	21269.1
2	12	G07	BLANK	01:05:50	37.0204	36.1711	Y	247.157	9307	1001	35733	32774	8315.44	Y	6.57419	18472	1000	36584	32738	18029.1
2	12	G08	BLANK	01:05:50	37.0204	36.1711	Y	157.517	12849	1010	38281	32709	11859.8	Y	6.83824	22063	999	36997	32739	21773.9
2	12	G09	BLANK	01:05:50	37.0204	36.1711	Y	159.29	12738	999	38107	32791	11760.6	Y	6.82184	21834	1004	35831	32763	21420.7
2	12	G10	BLANK	01:05:50	37.0204	36.1711	Y	158.436	12795	1005	37644	32702	11808.1	Y	6.82455	21922	991	35875	32748	21512.9
2	12	G11	BLANK	01:05:50	37.0204	36.1711	Y	247.142	9296	994	36771	32746	8315.86	Y	6.53181	17964	990	36313	32793	17336.3
2	12	G12	BLANK	01:05:50	37.0204	36.1711	Y	158.274	12808	1004	38552	32734	11817.2	Y	6.84366	22382	1007	35791	32757	21920.9
2	12	H01	Background	01:05:50	37.0204	36.1711	Y	151.559	13206	991	36919	32739	12205.5	Y	6.83709	22252	994	36633	32738	21737.9
2	12	H02	BLANK	01:05:50	37.0204	36.1711	Y	150.468	13266	995	40201	32701	12271	Y	6.83578	22124	1004	35639	32761	21612
2	12	H03	BLANK	01:05:50	37.0204	36.1711	Y	148.309	13396	996	37597	32744	12402.8	Y	6.85872	22461	995	35947	32762	22030.2
2	12	H04	BLANK	01:05:50	37.0204	36.1711	Y	229.253	9835	995	35668	32698	8843.31	Y	6.64275	19443	1006	35130	32757	19043.3
2	12	H05	BLANK	01:05:50	37.0204	36.1711	Y	154.638	13018	1006	36968	32750	12024.3	Y	6.83169	21815	1000	36933	32741	21600.8
2	12	H06	BLANK	01:05:50	37.0204	36.1711	Y	156.972	12865	994	37988	32720	11890.5	Y	6.83245	21933	1004	35926	32747	21646.5
2	12	H07	BLANK	01:05:50	37.0204	36.1711	Y	156.748	12897	1001	36321	32774	11903.3	Y	6.83262	22331	1000	35563	32738	21773.7
2	12	H08	BLANK	01:05:50	37.0204	36.1711	Y	154.459	13035	1010	38073	32709	12034.7	Y	6.84284	22173	999	36404	32739	21845.5
2	12	H09	BLANK	01:05:50	37.0204	36.1711	Y	157.916	12819	999	37239	32791	11837.3	Y	6.83361	22113	1004	36610	32763	21678.1
2	12	H10	BLANK	01:05:50	37.0204	36.1711	Y	157.493	12863	1005	36839	32702	11861.1	Y	6.8376	22129	991	36027	32748	21630.7
2	12	H11	BLANK	01:05:50	37.0204	36.1711	Y	156.599	12902	994	36222	32746	11911.7	Y	6.83457	22294	990	35595	32793	21654.1
2	12	H12	Background	01:05:50	37.0204	36.1711	Y	155.434	12978	1004	38686	32734	11978.4	Y	6.85147	22518	1007	36923	32757	21954.2
2	13	A01	Background	01:06:06	37.0204	36.1711	Y	148.022	13329	991	38529	32739	12363.3	Y	6.8394	20960	994	36219	32738	21501.4
2	13	A02	BLANK	01:06:06	37.0204	36.1711	Y	151.479	13155	995	43199	32701	12155	Y	6.84231	20628	1004	37364	32761	21515.2
2	13	A03	BLANK	01:06:06	37.0204	36.1711	Y	150.399	13222	996	38688	32744	12219.3	Y	6.83398	20632	995	36259	32762	21300.8
2	13	A04	BLANK	01:06:06	37.0204	36.1711	Y	142.34	13700	995	37658	32698	12721.6	Y	6.86084	21149	1006	35734	32757	22139.3
2	13	A05	BLANK	01:06:06	37.0204	36.1711	Y	155.112	12933	1006	38221	32750	11943.5	Y	6.84541	20664	1000	37001	32741	21463.6
2	13	A06	BLANK	01:06:06	37.0204	36.1711	Y	150.608	13224	994	37281	32720	12206.8	Y	6.84498	20328	1004	37326	32747	21428.3
2	13	A07	BLANK	01:06:06	37.0204	36.1711	Y	152.147	13053	1001	36676	32774	12115.6	Y	6.83479	20502	1000	36839	32738	21261.7
2	13	A08	BLANK	01:06:06	37.0204	36.1711	Y	152.3	13106	1010	38917	32709	12106.6	Y	6.84459	20717	999	35455	32739	21342.7
2	13	A09	BLANK	01:06:06	37.0204	36.1711	Y	152.899	12987	999	36992	32791	12071.5	Y	6.8333	20732	1004	35517	32763	21203.5
2	13	A10	BLANK	01:06:06	37.0204	36.1711	Y	154.302	12989	1005	36982	32702	11990.1	Y	6.84487	21005	991	36163	32748	21274.9
2	13	A11	BLANK	01:06:06	37.0204	36.1711	Y	153.143	13035	994	36765	32746	12057.2	Y	6.83053	21848	990	35234	32793	21251.8
2	13	A12	Background	01:06:06	37.0204	36.1711	Y	152.086	13049	1004	36604	32734	12119.2	Y	6.83059	21824	1007	35842	32757	21467.8
2	13	B01	BLANK	01:06:06	37.0204	36.1711	Y	151.497	13072	991	38474	32739	12153.9	Y	6.88695	21435	994	36764	32738	22160.7
2	13	B02	1	01:06:06	37.0204	36.1711	Y	107.852	16449	995	38520	32701	15437	Y	6.8204	20534	1004	35773	32761	21125.3
2	13	B03	1	01:06:06	37.0204	36.1711	Y	114.849	15811	996	39486	32744	14796.2	Y	6.86256	20507	995	35532	32762	21614.5
2	13	B04	1	01:06:06	37.0204	36.1711	Y	196.233	10948	995	36534	32698	9978.69	Y	6.63236	17667	1006	34637	32757	18465.3
2	13	B05	BLANK	01:06:06	37.0204	36.1711	Y	156.056	12867	1006	38110	32750	11889.8	Y	6.81637	20053	1000	35028	32741	20859.3
2	13	B06	2	01:06:06	37.0204	36.1711	Y	121.237	15258	994	38443	32720	14256	Y	6.82569	20368	1004	35726	32747	21066.5
2	13	B07	2	01:06:06	37.0204	36.1711	Y	121.029	15244	1001	37345	32774	14273	Y	6.83802	20243	1000	35409	32738	21175.6
2	13	B08	2	01:06:06	37.0204	36.1711	Y	107.683	16422	1010	36696	32709	15453.2	Y	6.83428	20258	999	34960	32739	21065
2	13	B09	BLANK	01:06:06	37.0204	36.1711	Y	155.876	12846	999	37880	32791	11900	Y	6.82676	20764	1004	36156	32763	21161.4
2	13	B10	BLANK	01:06:06	37.0204	36.1711	Y	156.465	12846	1005	36702	32702	11866.7	Y	6.84806	21235	991	36663	32748	21486.1
2	13	B11	BLANK	01:06:06	37.0204	36.1711	Y	155.919	12865	994	35652	32746	11897.6	Y	6.83391	21439	990	35535	32793	21332.5
2	13	B12	BLANK	01:06:06	37.0204	36.1711	Y	155.346	12903	1004	37701	32734	11930.2	Y	6.82896	21670	1007	35387	32757	21396.3
2	13	C01	BLANK	01:06:06	37.0204	36.1711	Y	149.567	13272	991	38436	32739	12269.4	Y	6.86516	21988	994	36415	32738	22219.9
2	13	C02	BLANK	01:06:06	37.0204	36.1711	Y	151.956	13100	995	39913	32701	12126.8	Y	6.85232	21871	1004	36331	32761	22037.1
2	13	C03	BLANK	01:06:06	37.0204	36.1711	Y	153.22	13022	996	38099	32744	12052.7	Y	6.84286	21542	995	36654	32762	21975
2	13	C04	BLANK	01:06:06	37.0204	36.1711	Y	157.639	12789	995	38390	32698	11800.7	Y	6.83221	21641	1006	36545	32757	21857.6
2	13	C05	BLANK	01:06:06	37.0204	36.1711	Y	163.812	12438	1006	37522	32750	11465.9	Y	6.76694	19726	1000	35129	32741	20394.6
2	13	C06	BLANK	01:06:06	37.0204	36.1711	Y	152.778	13050	994	37351	32720	12078.5	Y	6.90741	21978	1004	36885	32747	22854.2
2	13	C07	BLANK	01:06:06	37.0204	36.1711	Y	155.761	12902	1001	39754	32774	11906.5	Y	6.83621	20575	1000	35345	32738	21263.9
2	13	C08	BLANK	01:06:06	37.0204	36.1711	Y	158.765	12725	1010	37095	32709	11738.2	Y	6.84306	21379	999	35184	32739	21892.7
2	13	C09	BLANK	01:06:06	37.0204	36.1711	Y	156.401	12826	999	37238	32791	11870.3	Y	6.82338	21538	1004	36788	32763	21636.3
2	13	C10	BLANK	01:06:06	37.0204	36.1711	Y	157.959	12756	1005	39497	32702	11782.9	Y	6.82539	21267	991	36189	32748	21227.8
2	13	C11	BLANK	01:06:06	37.0204	36.1711	Y	241.429	9416	994	36360	32746	8450.66	Y	6.60897	18895	990	35231	32793	18517.3
2	13	C12	BLANK	01:06:06	37.0204	36.1711	Y	158.014	12773	1004	36266	32734	11779.8	Y	6.84506	22314	1007	36054	32757	21977
2	13	D01	BLANK	01:06:06	37.0204	36.1711	Y	153.262	13039	991	38369	32739	12050.3	Y	6.83286	21355	994	35449	32738	21503.2
2	13	D02	3	01:06:06	37.0204	36.1711	Y	153.221	13041	995	38525	32701	12052.7	Y	6.85083	21616	1004	35496	32761	21773.8
2	13	D03	3	01:06:06	37.0204	36.1711	Y	157.918	12775	996	36866	32744	11785.2	Y	6.85353	21910	995	37451	32762	21999.1
2	13	D04	3	01:06:06	37.0204	36.1711	Y	235.256	9593	995	35302	32698	8631.16	Y	6.60999	18087	1006	35232	32757	18162.6
2	13	D05	BLANK	01:06:06	37.0204	36.1711	Y	165.601	12360	1006	38143	32750	11372.3	Y	6.85692	21769	1000	35464	32741	21376.6
2	13	D06	4	01:06:06	37.0204	36.1711	Y	172.159	12012	994	36196	32720	11042.2	Y	6.6073	17669	1004	34803	32747	17997.1
2	13	D07	4	01:06:06	37.0204	36.1711	Y	111.008	16140	1001	39806	32774	15141.3	Y	6.81999	21043	1000	35771	32738	21173.9
2	13	D08	4	01:06:06	37.0204	36.1711	Y	103.837	16802	1010	37082	32709	15830.4	Y	6.83867	21207	999	35046	32739	21513.3
2	13	D09	BLANK	01:06:06	37.0204	36.1711	Y	156.214	12837	999	36084	32791	11880.9	Y	6.83154	21334	1004	35597	32763	21406.5
2	13	D10	BLANK	01:06:06	37.0204	36.1711	Y	155.318	12924	1005	35731	32702	11931.8	Y	6.8499	21855	991	36016	32748	21793.6
2	13	D11	BLANK	01:06:06	37.0204	36.1711	Y	160.66	12604	994	37897	32746	11634.5	Y	6.81337	21499	990	35853	32793	21204.6
2	13	D12	BLANK	01:06:06	37.0204	36.1711	Y	155.687	12887	1004	36451	32734	11910.7	Y	6.84282	22099	1007	35949	32757	21742.8
2	13	E01	BLANK	01:06:06	37.0204	36.1711	Y	153.508	13027	991	39413	32739	12036	Y	6.83352	21603	994	36731	32738	21631.5
2	13	E02	BLANK	01:06:06	37.0204	36.1711	Y	156.532	12865	995	38126	32701	11862.9	Y	6.83896	21917	1004	36575	32761	21803.7
2	13	E03	BLANK	01:06:06	37.0204	36.1711	Y	157.393	12802	996	38752	32744	11814.5	Y	6.83355	21671	995	35349	32762	21672.8
2	13	E04	BLANK	01:06:06	37.0204	36.1711	Y	157.598	12777	995	36336	32698	11803.1	Y	6.82781	21425	1006	36314	32757	21430.9
2	13	E05	BLANK	01:06:06	37.0204	36.1711	Y	247.712	9275	1006	36123	32750	8274.5	Y	6.59897	18195	1000	35496	32741	18113
2	13	E06	BLANK	01:06:06	37.0204	36.1711	Y	228.389	9822	994	35683	32720	8841.26	Y	6.56705	18157	1004	36066	32747	17968.1
2	13	E07	BLANK	01:06:06	37.0204	36.1711	Y	162.127	12533	1001	37065	32774	11555.4	Y	6.84353	21434	1000	35896	32738	21587.8
2	13	E08	BLANK	01:06:06	37.0204	36.1711	Y	158.926	12711	1010	37642	32709	11729.3	Y	6.83277	21632	999	35723	32739	21546.4
2	13	E09	BLANK	01:06:06	37.0204	36.1711	Y	160.731	12603	999	36106	32791	11630.6	Y	6.81776	21507	1004	35845	32763	21305.5
2	13	E10	BLANK	01:06:06	37.0204	36.1711	Y	156.053	12868	1005	37469	32702	11890	Y	6.82817	21626	991	35546	32748	21462
2	13	E11	BLANK	01:06:06	37.0204	36.1711	Y	157.719	12775	994	38597	32746	11796.3	Y	6.82741	21797	990	35579	32793	21440.7
2	13	E12	BLANK	01:06:06	37.0204	36.1711	Y	156.198	12860	1004	37227	32734	11881.8	Y	6.8395	22067	1007	35109	32757	21669.8
2	13	F01	BLANK	01:06:06	37.0204	36.1711	Y	147.633	13368	991	37983	32739	12387.2	Y	6.86863	22491	994	36713	32738	22187.3
2	13	F02	5	01:06:06	37.0204	36.1711	Y	156.557	12859	995	37789	32701	11861.5	Y	6.83691	22382	1004	36150	32761	21840.3
2	13	F03	5	01:06:06	37.0204	36.1711	Y	161.905	12570	996	36496	32744	11567.3	Y	6.84478	21774	995	36032	32762	21717.9
2	13	F04	5	01:06:06	37.0204	36.1711	Y	162.353	12545	995	38334	32698	11543.3	Y	6.83379	22067	1006	35550	32757	21835.3
2	13	F05	BLANK	01:06:06	37.0204	36.1711	Y	162.363	12531	1006	36275	32750	11542.8	Y	6.84107	21634	1000	35443	32741	21602.8
2	13	F06	6	01:06:06	37.0204	36.1711	Y	130.22	14535	994	35803	32720	13559.9	Y	6.82582	21970	1004	36017	32747	21691.6
2	13	F07	6	01:06:06	37.0204	36.1711	Y	160.165	12652	1001	35204	32774	11661.4	Y	6.70331	19796	1000	35475	32738	19685.6
2	13	F08	6	01:06:06	37.0204	36.1711	Y	185.461	11416	1010	34779	32709	10428.1	Y	6.61969	18761	999	35715	32739	18461.8
2	13	F09	BLANK	01:06:06	37.0204	36.1711	Y	163.219	12474	999	36156	32791	11497.2	Y	6.83423	21800	1004	35421	32763	21484.9
2	13	F10	BLANK	01:06:06	37.0204	36.1711	Y	158.991	12709	1005	36787	32702	11725.8	Y	6.83188	21943	991	35835	32748	21577.5
2	13	F11	BLANK	01:06:06	37.0204	36.1711	Y	165.049	12378	994	36376	32746	11401	Y	6.79251	21555	990	36041	32793	21056.1
2	13	F12	BLANK	01:06:06	37.0204	36.1711	Y	155.859	12890	1004	36172	32734	11901	Y	6.8344	22255	1007	35945	32757	21799.5
2	13	G01	BLANK	01:06:06	37.0204	36.1711	Y	150.388	13211	991	38334	32739	12220	Y	6.83665	22080	994	36467	32738	21690
2	13	G02	BLANK	01:06:06	37.0204	36.1711	Y	152.446	13093	995	38110	32701	12098	Y	6.84404	22296	1004	38271	32761	21866.6
2	13	G03	BLANK	01:06:06	37.0204	36.1711	Y	156.568	12854	996	37267	32744	11860.8	Y	6.84152	21976	995	36107	32762	21690.5
2	13	G04	BLANK	01:06:06	37.0204	36.1711	Y	150.818	13186	995	36737	32698	12194.3	Y	6.83732	22169	1006	35589	32757	21828.4
2	13	G05	BLANK	01:06:06	37.0204	36.1711	Y	160.662	12635	1006	37446	32750	11634.4	Y	6.83572	21957	1000	35924	32741	21771
2	13	G06	BLANK	01:06:06	37.0204	36.1711	Y	157.073	12832	994	37332	32720	11832.4	Y	6.80983	21528	1004	36250	32747	21261.5
2	13	G07	BLANK	01:06:06	37.0204	36.1711	Y	247.57	9270	1001	35733	32774	8278.4	Y	6.57365	18450	1000	36581	32738	18021.3
2	13	G08	BLANK	01:06:06	37.0204	36.1711	Y	157.713	12786	1010	38281	32709	11796.7	Y	6.83836	22044	999	36993	32739	21775.7
2	13	G09	BLANK	01:06:06	37.0204	36.1711	Y	159.287	12687	999	38107	32791	11709.5	Y	6.82151	21801	1004	35827	32763	21416
2	13	G10	BLANK	01:06:06	37.0204	36.1711	Y	158.226	12755	1005	37644	32702	11768.1	Y	6.82441	21899	991	35872	32748	21510.9
2	13	G11	BLANK	01:06:06	37.0204	36.1711	Y	247.592	9258	994	36771	32746	8277.8	Y	6.53091	17936	990	36310	32793	17323.4
2	13	G12	BLANK	01:06:06	37.0204	36.1711	Y	158.08	12767	1004	38552	32734	11776.2	Y	6.84367	22360	1007	35788	32757	21921
2	13	H01	Background	01:06:06	37.0204	36.1711	Y	151.472	13159	991	36920	32739	12155.4	Y	6.83695	22233	994	36630	32738	21736
2	13	H02	BLANK	01:06:06	37.0204	36.1711	Y	150.438	13212	995	40201	32701	12217	Y	6.83614	22106	1004	35636	32761	21617.2
2	13	H03	BLANK	01:06:06	37.0204	36.1711	Y	148.456	13330	996	37597	32744	12336.7	Y	6.85851	22444	995	35945	32762	22027.2
2	13	H04	BLANK	01:06:06	37.0204	36.1711	Y	229.583	9799	995	35669	32698	8804	Y	6.64243	19422	1006	35128	32757	19038.6
2	13	H05	BLANK	01:06:06	37.0204	36.1711	Y	154.54	12967	1006	36967	32750	11976.4	Y	6.83167	21799	1000	36930	32741	21600.4
2	13	H06	BLANK	01:06:06	37.0204	36.1711	Y	156.887	12815	994	37987	32720	11842.9	Y	6.83121	21902	1004	35924	32747	21628.8
2	13	H07	BLANK	01:06:06	37.0204	36.1711	Y	156.763	12840	1001	36320	32774	11849.9	Y	6.83183	22312	1000	35562	32738	21762.3
2	13	H08	BLANK	01:06:06	37.0204	36.1711	Y	154.482	12980	1010	38073	32709	11979.7	Y	6.84257	22157	999	36402	32739	21841.5
2	13	H09	BLANK	01:06:06	37.0204	36.1711	Y	157.758	12773	999	37238	32791	11794.1	Y	6.833	22093	1004	36608	32763	21669.3
2	13	H10	BLANK	01:06:06	37.0204	36.1711	Y	157.543	12808	1005	36839	32702	11806.1	Y	6.83757	22115	991	36025	32748	21630.1
2	13	H11	BLANK	01:06:06	37.0204	36.1711	Y	156.748	12841	994	36222	32746	11850.7	Y	6.83429	22282	990	35594	32793	21650
2	13	H12	Background	01:06:06	37.0204	36.1711	Y	155.311	12934	1004	38687	32734	11932.2	Y	6.85181	22512	1007	36921	32757	21959.1
2	14	A01	Background	01:06:22	37.014	36.1711	Y	147.979	13295	991	38529	32739	12329.3	Y	6.83895	20978	994	36223	32738	21494.9
2	14	A02	BLANK	01:06:22	37.014	36.1711	Y	151.493	13120	995	43200	32701	12118.8	Y	6.84235	20633	1004	37365	32761	21515.7
2	14	A03	BLANK	01:06:22	37.014	36.1711	Y	150.519	13179	996	38688	32744	12176.3	Y	6.83414	20640	995	36260	32762	21303
2	14	A04	BLANK	01:06:22	37.014	36.1711	Y	142.558	13650	995	37659	32698	12668.8	Y	6.8613	21148	1006	35733	32757	22145.9
2	14	A05	BLANK	01:06:22	37.014	36.1711	Y	155.479	12878	1006	38221	32750	11888.5	Y	6.84503	20659	1000	37001	32741	21458.2
2	14	A06	BLANK	01:06:22	37.014	36.1711	Y	150.746	13180	994	37281	32720	12162.9	Y	6.84514	20339	1004	37328	32747	21430.6
2	14	A07	BLANK	01:06:22	37.014	36.1711	Y	152.255	13015	1001	36677	32774	12074	Y	6.83518	20512	1000	36840	32738	21267.2
2	14	A08	BLANK	01:06:22	37.014	36.1711	Y	152.266	13075	1010	38918	32709	12073.4	Y	6.84446	20723	999	35456	32739	21341
2	14	A09	BLANK	01:06:22	37.014	36.1711	Y	153.027	12948	999	36993	32791	12029.1	Y	6.83326	20724	1004	35516	32763	21203
2	14	A10	BLANK	01:06:22	37.014	36.1711	Y	154.189	12961	1005	36982	32702	11962.1	Y	6.84536	20993	991	36160	32748	21281.8
2	14	A11	BLANK	01:06:22	37.014	36.1711	Y	153.198	12997	994	36765	32746	12019.2	Y	6.8308	21825	990	35231	32793	21255.7
2	14	A12	Background	01:06:22	37.014	36.1711	Y	152.057	13019	1004	36605	32734	12085.6	Y	6.83046	21815	1007	35841	32757	21465.8
2	14	B01	BLANK	01:06:22	37.014	36.1711	Y	151.447	13042	991	38475	32739	12121.5	Y	6.88637	21438	994	36766	32738	22152.4
2	14	B02	1	01:06:22	37.014	36.1711	Y	104.609	16706	995	38520	32701	15693.8	Y	6.82039	20527	1004	35772	32761	21125.1
2	14	B03	1	01:06:22	37.014	36.1711	Y	111.727	16036	996	39486	32744	15021	Y	6.86247	20491	995	35530	32762	21613.2
2	14	B04	1	01:06:22	37.014	36.1711	Y	192.68	11067	995	36534	32698	10098	Y	6.63273	17653	1006	34635	32757	18470.6
2	14	B05	BLANK	01:06:22	37.014	36.1711	Y	156.095	12831	1006	38110	32750	11853.7	Y	6.81627	20043	1000	35027	32741	20857.9
2	14	B06	2	01:06:22	37.014	36.1711	Y	118.637	15423	994	38443	32720	14420.9	Y	6.82552	20359	1004	35725	32747	21064.1
2	14	B07	2	01:06:22	37.014	36.1711	Y	118.002	15448	1001	37346	32774	14474	Y	6.83744	20228	1000	35408	32738	21167.5
2	14	B08	2	01:06:22	37.014	36.1711	Y	104.145	16712	1010	36697	32709	15739.7	Y	6.8332	20235	999	34959	32739	21049.9
2	14	B09	BLANK	01:06:22	37.014	36.1711	Y	155.924	12812	999	37881	32791	11863.3	Y	6.82657	20737	1004	36152	32763	21158.7
2	14	B10	BLANK	01:06:22	37.014	36.1711	Y	156.509	12813	1005	36703	32702	11830.4	Y	6.84795	21201	991	36657	32748	21484.6
2	14	B11	BLANK	01:06:22	37.014	36.1711	Y	155.939	12830	994	35652	32746	11862.5	Y	6.83358	21411	990	35532	32793	21327.8
2	14	B12	BLANK	01:06:22	37.014	36.1711	Y	155.257	12874	1004	37701	32734	11901.1	Y	6.82856	21648	1007	35385	32757	21390.6
2	14	C01	BLANK	01:06:22	37.014	36.1711	Y	149.803	13224	991	38437	32739	12219.1	Y	6.86458	21974	994	36414	32738	22211.4
2	14	C02	BLANK	01:06:22	37.014	36.1711	Y	152.035	13062	995	39914	32701	12086.9	Y	6.85162	21843	1004	36328	32761	22027
2	14	C03	BLANK	01:06:22	37.014	36.1711	Y	153.328	12981	996	38099	32744	12011.7	Y	6.8428	21508	995	36648	32762	21974.2
2	14	C04	BLANK	01:06:22	37.014	36.1711	Y	157.849	12744	995	38390	32698	11755.7	Y	6.83301	21612	1006	36538	32757	21869.2
2	14	C05	BLANK	01:06:22	37.014	36.1711	Y	163.937	12400	1006	37522	32750	11427.8	Y	6.76725	19697	1000	35125	32741	20399
2	14	C06	BLANK	01:06:22	37.014	36.1711	Y	152.865	13010	994	37351	32720	12038.5	Y	6.90775	21956	1004	36880	32747	22859.1
2	14	C07	BLANK	01:06:22	37.014	36.1711	Y	155.956	12857	1001	39754	32774	11861.5	Y	6.8358	20546	1000	35342	32738	21258.2
2	14	C08	BLANK	01:06:22	37.014	36.1711	Y	158.948	12682	1010	37095	32709	11695.1	Y	6.84337	21357	999	35181	32739	21897.2
2	14	C09	BLANK	01:06:22	37.014	36.1711	Y	156.622	12780	999	37238	32791	11824.1	Y	6.82334	21500	1004	36781	32763	21635.7
2	14	C10	BLANK	01:06:22	37.014	36.1711	Y	157.955	12723	1005	39497	32702	11749.8	Y	6.82443	21223	991	36184	32748	21214.1
2	14	C11	BLANK	01:06:22	37.014	36.1711	Y	241.848	9387	994	36360	32746	8421.57	Y	6.60906	18873	990	35228	32793	18518.6
2	14	C12	BLANK	01:06:22	37.014	36.1711	Y	158.1	12735	1004	36266	32734	11741.8	Y	6.8451	22301	1007	36052	32757	21977.6
2	14	D01	BLANK	01:06:22	37.014	36.1711	Y	153.334	13000	991	38369	32739	12011.3	Y	6.83173	21316	994	35446	32738	21487
2	14	D02	3	01:06:22	37.014	36.1711	Y	152.775	13032	995	38525	32701	12043.7	Y	6.85072	21575	1004	35491	32761	21772.2
2	14	D03	3	01:06:22	37.014	36.1711	Y	157.878	12747	996	36867	32744	11754.1	Y	6.85184	21854	995	37444	32762	21974.6
2	14	D04	3	01:06:22	37.014	36.1711	Y	235.533	9567	995	35302	32698	8605.07	Y	6.61018	18053	1006	35227	32757	18165.3
2	14	D05	BLANK	01:06:22	37.014	36.1711	Y	165.699	12324	1006	38143	32750	11336.3	Y	6.85589	21715	1000	35459	32741	21362.1
2	14	D06	4	01:06:22	37.014	36.1711	Y	168.476	12161	994	36195	32720	11195	Y	6.60588	17616	1004	34799	32747	17977
2	14	D07	4	01:06:22	37.014	36.1711	Y	107.637	16399	1001	39806	32774	15400.3	Y	6.81871	20998	1000	35767	32738	21155.7
2	14	D08	4	01:06:22	37.014	36.1711	Y	99.9071	17143	1010	37082	32709	16172.2	Y	6.83731	21152	999	35042	32739	21493.9
2	14	D09	BLANK	01:06:22	37.014	36.1711	Y	156.379	12794	999	36084	32791	11837.7	Y	6.83126	21285	1004	35591	32763	21402.5
2	14	D10	BLANK	01:06:22	37.014	36.1711	Y	155.399	12881	1005	35730	32702	11893	Y	6.84833	21800	991	36011	32748	21771.1
2	14	D11	BLANK	01:06:22	37.014	36.1711	Y	160.663	12569	994	37896	32746	11601.8	Y	6.81273	21462	990	35849	32793	21195.4
2	14	D12	BLANK	01:06:22	37.014	36.1711	Y	155.724	12851	1004	36451	32734	11874.7	Y	6.84222	22070	1007	35946	32757	21734.3
2	14	E01	BLANK	01:06:22	37.014	36.1711	Y	153.409	12998	991	39413	32739	12007	Y	6.83331	21573	994	36726	32738	21628.4
2	14	E02	BLANK	01:06:22	37.014	36.1711	Y	156.572	12829	995	38126	32701	11826.9	Y	6.8392	21880	1004	36568	32761	21807.1
2	14	E03	BLANK	01:06:22	37.014	36.1711	Y	157.51	12762	996	38752	32744	11774.5	Y	6.83384	21633	995	35344	32762	21676.9
2	14	E04	BLANK	01:06:22	37.014	36.1711	Y	157.79	12733	995	36336	32698	11759	Y	6.82855	21399	1006	36308	32757	21441.6
2	14	E05	BLANK	01:06:22	37.014	36.1711	Y	247.99	9251	1006	36123	32750	8250.49	Y	6.5992	18165	1000	35491	32741	18116.2
2	14	E06	BLANK	01:06:22	37.014	36.1711	Y	228.848	9789	994	35683	32720	8808.21	Y	6.56758	18126	1004	36059	32747	17975.8
2	14	E07	BLANK	01:06:22	37.014	36.1711	Y	162.111	12499	1001	37064	32774	11524.2	Y	6.84374	21403	1000	35891	32738	21590.9
2	14	E08	BLANK	01:06:22	37.014	36.1711	Y	159.139	12669	1010	37643	32709	11684.7	Y	6.83308	21600	999	35718	32739	21550.8
2	14	E09	BLANK	01:06:22	37.014	36.1711	Y	160.798	12567	999	36106	32791	11594.5	Y	6.81818	21471	1004	35839	32763	21311.6
2	14	E10	BLANK	01:06:22	37.014	36.1711	Y	156.121	12833	1005	37470	32702	11852.2	Y	6.82834	21582	991	35540	32748	21464.5
2	14	E11	BLANK	01:06:22	37.014	36.1711	Y	157.674	12742	994	38596	32746	11765.4	Y	6.82779	21771	990	35575	32793	21446.2
2	14	E12	BLANK	01:06:22	37.014	36.1711	Y	156.146	12832	1004	37228	32734	11850.8	Y	6.8392	22044	1007	35107	32757	21665.5
2	14	F01	BLANK	01:06:22	37.014	36.1711	Y	147.702	13327	991	37983	32739	12346.2	Y	6.86624	22435	994	36709	32738	22152.9
2	14	F02	5	01:06:22	37.014	36.1711	Y	156.544	12826	995	37789	32701	11828.5	Y	6.83554	22323	1004	36144	32761	21820.5
2	14	F03	5	01:06:22	37.014	36.1711	Y	162.046	12527	996	36495	32744	11527.7	Y	6.84283	21714	995	36027	32762	21690
2	14	F04	5	01:06:22	37.014	36.1711	Y	162.353	12513	995	38334	32698	11511.3	Y	6.83283	22014	1006	35545	32757	21821.3
2	14	F05	BLANK	01:06:22	37.014	36.1711	Y	162.61	12486	1006	36275	32750	11497.7	Y	6.84027	21591	1000	35439	32741	21591.3
2	14	F06	6	01:06:22	37.014	36.1711	Y	127.911	14662	994	35803	32720	13687	Y	6.82439	21923	1004	36013	32747	21670.8
2	14	F07	6	01:06:22	37.014	36.1711	Y	157.957	12735	1001	35203	32774	11749.7	Y	6.70316	19765	1000	35471	32738	19683.5
2	14	F08	6	01:06:22	37.014	36.1711	Y	182.969	11499	1010	34779	32709	10511.2	Y	6.61867	18728	999	35712	32739	18447.1
2	14	F09	BLANK	01:06:22	37.014	36.1711	Y	163.511	12427	999	36156	32791	11450.2	Y	6.83326	21762	1004	35418	32763	21471.1
2	14	F10	BLANK	01:06:22	37.014	36.1711	Y	159.211	12664	1005	36787	32702	11680.7	Y	6.83084	21900	991	35831	32748	21562.5
2	14	F11	BLANK	01:06:22	37.014	36.1711	Y	165.162	12341	994	36376	32746	11364	Y	6.79205	21522	990	36037	32793	21049.5
2	14	F12	BLANK	01:06:22	37.014	36.1711	Y	155.926	12856	1004	36173	32734	11863.2	Y	6.83319	22217	1007	35942	32757	21782
2	14	G01	BLANK	01:06:22	37.014	36.1711	Y	150.548	13168	991	38335	32739	12174.6	Y	6.83649	22054	994	36463	32738	21687.6
2	14	G02	BLANK	01:06:22	37.014	36.1711	Y	152.386	13059	995	38109	32701	12066.4	Y	6.84392	22274	1004	38266	32761	21864.8
2	14	G03	BLANK	01:06:22	37.014	36.1711	Y	156.502	12824	996	37267	32744	11830.8	Y	6.84237	21955	995	36102	32762	21702.8
2	14	G04	BLANK	01:06:22	37.014	36.1711	Y	150.858	13148	995	36737	32698	12156.3	Y	6.83637	22140	1006	35587	32757	21814.6
2	14	G05	BLANK	01:06:22	37.014	36.1711	Y	160.746	12598	1006	37446	32750	11597.4	Y	6.83655	21941	1000	35920	32741	21783
2	14	G06	BLANK	01:06:22	37.014	36.1711	Y	157.08	12798	994	37332	32720	11798.5	Y	6.81036	21517	1004	36247	32747	21269.2
2	14	G07	BLANK	01:06:22	37.014	36.1711	Y	247.737	9249	1001	35733	32774	8257.38	Y	6.57395	18435	1000	36577	32738	18025.6
2	14	G08	BLANK	01:06:22	37.014	36.1711	Y	157.743	12751	1010	38281	32709	11761.6	Y	6.83892	22031	999	36989	32739	21783.6
2	14	G09	BLANK	01:06:22	37.014	36.1711	Y	159.345	12651	999	38107	32791	11673.4	Y	6.82189	21785	1004	35824	32763	21421.5
2	14	G10	BLANK	01:06:22	37.014	36.1711	Y	158.267	12717	1005	37643	32702	11732.6	Y	6.82506	21887	991	35869	32748	21520.1
2	14	G11	BLANK	01:06:22	37.014	36.1711	Y	247.833	9235	994	36771	32746	8254.77	Y	6.53157	17930	990	36307	32793	17332.9
2	14	G12	BLANK	01:06:22	37.014	36.1711	Y	158.094	12733	1004	38552	32734	11742.1	Y	6.84429	22354	1007	35786	32757	21930
2	14	H01	Background	01:06:22	37.014	36.1711	Y	151.53	13117	991	36919	32739	12116.6	Y	6.83571	22204	994	36628	32738	21718
2	14	H02	BLANK	01:06:22	37.014	36.1711	Y	150.525	13171	995	40201	32701	12176	Y	6.8347	22078	1004	35635	32761	21596.4
2	14	H03	BLANK	01:06:22	37.014	36.1711	Y	148.452	13291	996	37596	32744	12300.5	Y	6.85703	22409	995	35943	32762	22005.7
2	14	H04	BLANK	01:06:22	37.014	36.1711	Y	229.748	9772	995	35668	32698	8780.29	Y	6.64188	19398	1006	35126	32757	19030.7
2	14	H05	BLANK	01:06:22	37.014	36.1711	Y	154.674	12925	1006	36967	32750	11934.3	Y	6.83034	21765	1000	36927	32741	21581.3
2	14	H06	BLANK	01:06:22	37.014	36.1711	Y	156.894	12781	994	37987	32720	11808.8	Y	6.83084	21883	1004	35922	32747	21623.4
2	14	H07	BLANK	01:06:22	37.014	36.1711	Y	156.959	12799	1001	36321	32774	11805.2	Y	6.8314	22290	1000	35560	32738	21756
2	14	H08	BLANK	01:06:22	37.014	36.1711	Y	154.756	12930	1010	38073	32709	11929.6	Y	6.8415	22124	999	36399	32739	21826.2
2	14	H09	BLANK	01:06:22	37.014	36.1711	Y	157.879	12733	999	37238	32791	11754	Y	6.83261	22076	1004	36606	32763	21663.7
2	14	H10	BLANK	01:06:22	37.014	36.1711	Y	157.482	12778	1005	36839	32702	11776.1	Y	6.83627	22090	991	36024	32748	21611.5
2	14	H11	BLANK	01:06:22	37.014	36.1711	Y	156.915	12798	994	36222	32746	11807.7	Y	6.83344	22262	990	35593	32793	21637.7
2	14	H12	Background	01:06:22	37.014	36.1711	Y	155.326	12899	1004	38687	32734	11897.2	Y	6.8512	22498	1007	36920	32757	21950.4
2	15	A01	Background	01:06:38	37.014	36.1711	Y	148.111	13256	991	38530	32739	12287.9	Y	6.83857	20979	994	36224	32738	21489.5
2	15	A02	BLANK	01:06:38	37.014	36.1711	Y	151.523	13086	995	43200	32701	12084.8	Y	6.84085	20618	1004	37366	32761	21494.5
2	15	A03	BLANK	01:06:38	37.014	36.1711	Y	150.531	13148	996	38689	32744	12143.2	Y	6.83284	20623	995	36260	32762	21284.7
2	15	A04	BLANK	01:06:38	37.014	36.1711	Y	142.645	13612	995	37660	32698	12628	Y	6.85979	21128	1006	35733	32757	22124
2	15	A05	BLANK	01:06:38	37.014	36.1711	Y	155.575	12844	1006	38222	32750	11852.1	Y	6.84364	20636	1000	37000	32741	21438.4
2	15	A06	BLANK	01:06:38	37.014	36.1711	Y	150.687	13151	994	37281	32720	12133.9	Y	6.84463	20328	1004	37327	32747	21423.4
2	15	A07	BLANK	01:06:38	37.014	36.1711	Y	152.293	12981	1001	36677	32774	12039.9	Y	6.83364	20492	1000	36840	32738	21245.5
2	15	A08	BLANK	01:06:38	37.014	36.1711	Y	152.146	13050	1010	38918	32709	12048.4	Y	6.8439	20708	999	35455	32739	21333
2	15	A09	BLANK	01:06:38	37.014	36.1711	Y	152.86	12926	999	36993	32791	12007	Y	6.83239	20705	1004	35515	32763	21190.7
2	15	A10	BLANK	01:06:38	37.014	36.1711	Y	154.27	12928	1005	36983	32702	11926	Y	6.84517	20972	991	36157	32748	21279.1
2	15	A11	BLANK	01:06:38	37.014	36.1711	Y	153.274	12961	994	36765	32746	11983.1	Y	6.83015	21807	990	35230	32793	21246.5
2	15	A12	Background	01:06:38	37.014	36.1711	Y	152.008	12990	1004	36605	32734	12056.5	Y	6.82924	21791	1007	35840	32757	21448.4
2	15	B01	BLANK	01:06:38	37.014	36.1711	Y	151.502	13009	991	38476	32739	12086	Y	6.88534	21435	994	36768	32738	22137.7
2	15	B02	1	01:06:38	37.014	36.1711	Y	102.072	16905	995	38520	32701	15892.6	Y	6.81963	20517	1004	35772	32761	21114.3
2	15	B03	1	01:06:38	37.014	36.1711	Y	109.333	16205	996	39486	32744	15189.8	Y	6.86235	20482	995	35529	32762	21611.4
2	15	B04	1	01:06:38	37.014	36.1711	Y	190.041	11153	995	36534	32698	10184.2	Y	6.63206	17635	1006	34634	32757	18461.1
2	15	B05	BLANK	01:06:38	37.014	36.1711	Y	156.153	12797	1006	38110	32750	11819.6	Y	6.81602	20031	1000	35026	32741	20854.4
2	15	B06	2	01:06:38	37.014	36.1711	Y	116.732	15537	994	38443	32720	14534.9	Y	6.82443	20338	1004	35724	32747	21048.8
2	15	B07	2	01:06:38	37.014	36.1711	Y	115.788	15589	1001	37346	32774	14615.3	Y	6.83686	20213	1000	35407	32738	21159.3
2	15	B08	2	01:06:38	37.014	36.1711	Y	101.414	16927	1010	36696	32709	15959.5	Y	6.8333	20218	999	34957	32739	21051.2
2	15	B09	BLANK	01:06:38	37.014	36.1711	Y	155.901	12780	999	37880	32791	11833.7	Y	6.82642	20729	1004	36151	32763	21156.7
2	15	B10	BLANK	01:06:38	37.014	36.1711	Y	156.587	12778	1005	36703	32702	11795.4	Y	6.84819	21188	991	36654	32748	21488
2	15	B11	BLANK	01:06:38	37.014	36.1711	Y	156.032	12794	994	35652	32746	11826.4	Y	6.83354	21387	990	35529	32793	21327.2
2	15	B12	BLANK	01:06:38	37.014	36.1711	Y	155.239	12844	1004	37701	32734	11871	Y	6.82872	21642	1007	35384	32757	21392.9
2	15	C01	BLANK	01:06:38	37.014	36.1711	Y	149.634	13199	991	38436	32739	12196.4	Y	6.8637	21950	994	36412	32738	22198.7
2	15	C02	BLANK	01:06:38	37.014	36.1711	Y	151.983	13033	995	39914	32701	12057.9	Y	6.85077	21813	1004	36325	32761	22014.7
2	15	C03	BLANK	01:06:38	37.014	36.1711	Y	153.457	12942	996	38099	32744	11972.6	Y	6.842	21475	995	36644	32762	21962.6
2	15	C04	BLANK	01:06:38	37.014	36.1711	Y	157.843	12714	995	38390	32698	11725.7	Y	6.83096	21561	1006	36534	32757	21839.4
2	15	C05	BLANK	01:06:38	37.014	36.1711	Y	163.965	12370	1006	37522	32750	11397.7	Y	6.76668	19673	1000	35123	32741	20390.9
2	15	C06	BLANK	01:06:38	37.014	36.1711	Y	152.87	12978	994	37351	32720	12006.4	Y	6.90612	21913	1004	36876	32747	22835.5
2	15	C07	BLANK	01:06:38	37.014	36.1711	Y	156.048	12821	1001	39754	32774	11825.5	Y	6.83485	20510	1000	35339	32738	21244.8
2	15	C08	BLANK	01:06:38	37.014	36.1711	Y	158.986	12650	1010	37095	32709	11663.1	Y	6.8427	21313	999	35177	32739	21887.6
2	15	C09	BLANK	01:06:38	37.014	36.1711	Y	156.575	12752	999	37238	32791	11796	Y	6.82286	21472	1004	36777	32763	21628.8
2	15	C10	BLANK	01:06:38	37.014	36.1711	Y	157.915	12695	1005	39497	32702	11721.8	Y	6.82433	21197	991	36180	32748	21212.7
2	15	C11	BLANK	01:06:38	37.014	36.1711	Y	241.738	9372	994	36359	32746	8409.13	Y	6.60724	18832	990	35226	32793	18492.2
2	15	C12	BLANK	01:06:38	37.014	36.1711	Y	158.06	12707	1004	36266	32734	11713.8	Y	6.84405	22266	1007	36049	32757	21962.4
2	15	D01	BLANK	01:06:38	37.014	36.1711	Y	153.392	12965	991	38369	32739	11976.3	Y	6.83258	21304	994	35443	32738	21499.2
2	15	D02	3	01:06:38	37.014	36.1711	Y	152.343	13023	995	38524	32701	12036.9	Y	6.85143	21553	1004	35487	32761	21782.4
2	15	D03	3	01:06:38	37.014	36.1711	Y	157.762	12720	996	36866	32744	11730.2	Y	6.85213	21830	995	37438	32762	21978.8
2	15	D04	3	01:06:38	37.014	36.1711	Y	235.56	9550	995	35302	32698	8588.01	Y	6.6095	18022	1006	35224	32757	18155.6
2	15	D05	BLANK	01:06:38	37.014	36.1711	Y	165.833	12289	1006	38143	32750	11301.2	Y	6.85684	21688	1000	35454	32741	21375.5
2	15	D06	4	01:06:38	37.014	36.1711	Y	165.617	12278	994	36195	32720	11312.3	Y	6.60556	17586	1004	34796	32747	17972.4
2	15	D07	4	01:06:38	37.014	36.1711	Y	104.95	16605	1001	39806	32774	15606.4	Y	6.81899	20974	1000	35763	32738	21159.6
2	15	D08	4	01:06:38	37.014	36.1711	Y	96.9497	17399	1010	37082	32709	16428.8	Y	6.83752	21118	999	35038	32739	21496.9
2	15	D09	BLANK	01:06:38	37.014	36.1711	Y	156.475	12758	999	36084	32791	11801.6	Y	6.83208	21266	1004	35587	32763	21414.2
2	15	D10	BLANK	01:06:38	37.014	36.1711	Y	155.293	12856	1005	35730	32702	11868	Y	6.84923	21779	991	36006	32748	21784
2	15	D11	BLANK	01:06:38	37.014	36.1711	Y	160.673	12539	994	37896	32746	11571.8	Y	6.81266	21440	990	35846	32793	21194.4
2	15	D12	BLANK	01:06:38	37.014	36.1711	Y	155.619	12826	1004	36451	32734	11849.6	Y	6.84243	22059	1007	35944	32757	21737.2
2	15	E01	BLANK	01:06:38	37.014	36.1711	Y	153.154	12981	991	39413	32739	11990	Y	6.83243	21534	994	36721	32738	21615.9
2	15	E02	BLANK	01:06:38	37.014	36.1711	Y	156.505	12802	995	38126	32701	11799.9	Y	6.8386	21843	1004	36563	32761	21798.4
2	15	E03	BLANK	01:06:38	37.014	36.1711	Y	157.612	12726	996	38752	32744	11738.5	Y	6.83278	21585	995	35340	32762	21661.7
2	15	E04	BLANK	01:06:38	37.014	36.1711	Y	157.54	12713	995	36335	32698	11742.5	Y	6.82702	21348	1006	36303	32757	21419.6
2	15	E05	BLANK	01:06:38	37.014	36.1711	Y	247.992	9236	1006	36123	32750	8235.48	Y	6.59856	18130	1000	35487	32741	18107.1
2	15	E06	BLANK	01:06:38	37.014	36.1711	Y	228.977	9768	994	35683	32720	8787.19	Y	6.56598	18082	1004	36055	32747	17952.6
2	15	E07	BLANK	01:06:38	37.014	36.1711	Y	161.939	12479	1001	37064	32774	11504.2	Y	6.84249	21359	1000	35887	32738	21573.1
2	15	E08	BLANK	01:06:38	37.014	36.1711	Y	159.13	12637	1010	37642	32709	11655.2	Y	6.8322	21559	999	35714	32739	21538.3
2	15	E09	BLANK	01:06:38	37.014	36.1711	Y	160.701	12539	999	36105	32791	11570.3	Y	6.81731	21431	1004	35835	32763	21299
2	15	E10	BLANK	01:06:38	37.014	36.1711	Y	156.095	12801	1005	37469	32702	11822.9	Y	6.82732	21537	991	35536	32748	21449.8
2	15	E11	BLANK	01:06:38	37.014	36.1711	Y	157.668	12712	994	38596	32746	11735.4	Y	6.82631	21727	990	35572	32793	21425
2	15	E12	BLANK	01:06:38	37.014	36.1711	Y	156.293	12793	1004	37228	32734	11811.8	Y	6.83899	22013	1007	35104	32757	21662.5
2	15	F01	BLANK	01:06:38	37.014	36.1711	Y	147.728	13292	991	37983	32739	12311.1	Y	6.86621	22412	994	36705	32738	22152.4
2	15	F02	5	01:06:38	37.014	36.1711	Y	156.424	12802	995	37789	32701	11804.5	Y	6.83632	22301	1004	36139	32761	21831.7
2	15	F03	5	01:06:38	37.014	36.1711	Y	162.043	12498	996	36495	32744	11498.7	Y	6.84465	21699	995	36021	32762	21716
2	15	F04	5	01:06:38	37.014	36.1711	Y	162.162	12494	995	38334	32698	11492.3	Y	6.83344	21991	1006	35541	32757	21830.2
2	15	F05	BLANK	01:06:38	37.014	36.1711	Y	162.554	12460	1006	36275	32750	11471.7	Y	6.84144	21575	1000	35435	32741	21608.1
2	15	F06	6	01:06:38	37.014	36.1711	Y	126.117	14756	994	35803	32720	13781.1	Y	6.82536	21903	1004	36008	32747	21684.8
2	15	F07	6	01:06:38	37.014	36.1711	Y	156.185	12803	1001	35203	32774	11817.8	Y	6.70374	19744	1000	35467	32738	19691.8
2	15	F08	6	01:06:38	37.014	36.1711	Y	181.103	11552	1010	34778	32709	10569.9	Y	6.61844	18706	999	35709	32739	18443.9
2	15	F09	BLANK	01:06:38	37.014	36.1711	Y	163.459	12401	999	36156	32791	11424.1	Y	6.83425	21751	1004	35415	32763	21485.2
2	15	F10	BLANK	01:06:38	37.014	36.1711	Y	159.14	12638	1005	36787	32702	11654.7	Y	6.83173	21884	991	35827	32748	21575.3
2	15	F11	BLANK	01:06:38	37.014	36.1711	Y	165.254	12308	994	36376	32746	11331	Y	6.79261	21510	990	36034	32793	21057.6
2	15	F12	BLANK	01:06:38	37.014	36.1711	Y	155.929	12825	1004	36173	32734	11832.2	Y	6.83361	22209	1007	35940	32757	21788.1
2	15	G01	BLANK	01:06:38	37.014	36.1711	Y	150.499	13136	991	38334	32739	12145	Y	6.83555	22029	994	36461	32738	21674
2	15	G02	BLANK	01:06:38	37.014	36.1711	Y	152.473	13022	995	38109	32701	12029.4	Y	6.84301	22241	1004	38261	32761	21851.7
2	15	G03	BLANK	01:06:38	37.014	36.1711	Y	156.349	12799	996	37266	32744	11808.7	Y	6.84174	21920	995	36098	32762	21693.8
2	15	G04	BLANK	01:06:38	37.014	36.1711	Y	150.834	13117	995	36737	32698	12125.2	Y	6.83309	22094	1006	35587	32757	21767.2
2	15	G05	BLANK	01:06:38	37.014	36.1711	Y	160.83	12564	1006	37446	32750	11563.4	Y	6.83567	21908	1000	35917	32741	21770.2
2	15	G06	BLANK	01:06:38	37.014	36.1711	Y	157.142	12764	994	37332	32720	11764.5	Y	6.8094	21479	1004	36243	32747	21255.3
2	15	G07	BLANK	01:06:38	37.014	36.1711	Y	247.808	9229	1001	35732	32774	8240.48	Y	6.57333	18412	1000	36574	32738	18016.8
2	15	G08	BLANK	01:06:38	37.014	36.1711	Y	157.846	12715	1010	38281	32709	11725.5	Y	6.83766	21998	999	36986	32739	21765.6
2	15	G09	BLANK	01:06:38	37.014	36.1711	Y	159.311	12623	999	38107	32791	11645.4	Y	6.82033	21749	1004	35822	32763	21399.1
2	15	G10	BLANK	01:06:38	37.014	36.1711	Y	158.21	12690	1005	37643	32702	11705.5	Y	6.82384	21856	991	35867	32748	21502.7
2	15	G11	BLANK	01:06:38	37.014	36.1711	Y	248.082	9211	994	36770	32746	8233.02	Y	6.53045	17904	990	36305	32793	17316.7
2	15	G12	BLANK	01:06:38	37.014	36.1711	Y	158.072	12704	1004	38552	32734	11713.1	Y	6.84264	22316	1007	35784	32757	21906.2
2	15	H01	Background	01:06:38	37.014	36.1711	Y	151.562	13086	991	36920	32739	12082.5	Y	6.83609	22198	994	36626	32738	21723.6
2	15	H02	BLANK	01:06:38	37.014	36.1711	Y	150.364	13148	995	40201	32701	12153	Y	6.8362	22076	1004	35632	32761	21617.9
2	15	H03	BLANK	01:06:38	37.014	36.1711	Y	148.495	13258	996	37597	32744	12264.7	Y	6.85796	22401	995	35940	32762	22019.2
2	15	H04	BLANK	01:06:38	37.014	36.1711	Y	229.848	9752	995	35668	32698	8760.28	Y	6.64175	19388	1006	35125	32757	19028.8
2	15	H05	BLANK	01:06:38	37.014	36.1711	Y	154.671	12897	1006	36968	32750	11903.2	Y	6.83074	21755	1000	36924	32741	21587.1
2	15	H06	BLANK	01:06:38	37.014	36.1711	Y	156.795	12756	994	37987	32720	11783.8	Y	6.83189	21877	1004	35919	32747	21638.6
2	15	H07	BLANK	01:06:38	37.014	36.1711	Y	156.902	12768	1001	36320	32774	11777.8	Y	6.83111	22278	1000	35559	32738	21751.8
2	15	H08	BLANK	01:06:38	37.014	36.1711	Y	154.77	12898	1010	38073	32709	11897.6	Y	6.84165	22114	999	36397	32739	21828.4
2	15	H09	BLANK	01:06:38	37.014	36.1711	Y	157.656	12715	999	37238	32791	11736	Y	6.83293	22069	1004	36604	32763	21668.3
2	15	H10	BLANK	01:06:38	37.014	36.1711	Y	157.601	12741	1005	36839	32702	11739.1	Y	6.83766	22096	991	36022	32748	21631.4
2	15	H11	BLANK	01:06:38	37.014	36.1711	Y	156.959	12765	994	36222	32746	11774.7	Y	6.83393	22261	990	35592	32793	21644.8
2	15	H12	Background	01:06:38	37.014	36.1711	Y	155.201	12875	1004	38687	32734	11873.2	Y	6.85189	22497	1007	36918	32757	21960.4
2	16	A01	Background	01:06:54	37.0127	36.1686	Y	148.132	13231	991	38530	32739	12262.8	Y	6.83864	20986	994	36225	32738	21490.6
2	16	A02	BLANK	01:06:54	37.0127	36.1686	Y	151.54	13062	995	43200	32701	12060.8	Y	6.84166	20624	1004	37365	32761	21505.9
2	16	A03	BLANK	01:06:54	37.0127	36.1686	Y	150.781	13110	996	38689	32744	12105.2	Y	6.83398	20632	995	36259	32762	21300.8
2	16	A04	BLANK	01:06:54	37.0127	36.1686	Y	142.773	13576	995	37659	32698	12594.7	Y	6.86079	21127	1006	35731	32757	22138.5
2	16	A05	BLANK	01:06:54	37.0127	36.1686	Y	155.68	12816	1006	38222	32750	11824.1	Y	6.8447	20645	1000	36999	32741	21453.5
2	16	A06	BLANK	01:06:54	37.0127	36.1686	Y	150.802	13121	994	37281	32720	12104	Y	6.84525	20327	1004	37325	32747	21432.1
2	16	A07	BLANK	01:06:54	37.0127	36.1686	Y	152.384	12953	1001	36677	32774	12011.7	Y	6.83395	20491	1000	36839	32738	21249.8
2	16	A08	BLANK	01:06:54	37.0127	36.1686	Y	152.131	13028	1010	38918	32709	12026.4	Y	6.84486	20713	999	35454	32739	21346.6
2	16	A09	BLANK	01:06:54	37.0127	36.1686	Y	152.92	12900	999	36993	32791	11980.8	Y	6.83384	20709	1004	35513	32763	21211.1
2	16	A10	BLANK	01:06:54	37.0127	36.1686	Y	154.334	12902	1005	36983	32702	11900	Y	6.84526	20961	991	36155	32748	21280.4
2	16	A11	BLANK	01:06:54	37.0127	36.1686	Y	153.333	12935	994	36765	32746	11957.1	Y	6.83014	21789	990	35228	32793	21246.4
2	16	A12	Background	01:06:54	37.0127	36.1686	Y	152.029	12966	1004	36605	32734	12032.3	Y	6.82996	21794	1007	35839	32757	21458.8
2	16	B01	BLANK	01:06:54	37.0127	36.1686	Y	151.624	12979	991	38476	32739	12055.9	Y	6.88466	21426	994	36768	32738	22128
2	16	B02	1	01:06:54	37.0127	36.1686	Y	99.884	17089	995	38520	32701	16076.4	Y	6.81773	20492	1004	35772	32761	21087.3
2	16	B03	1	01:06:54	37.0127	36.1686	Y	107.393	16352	996	39487	32744	15334.2	Y	6.86113	20459	995	35528	32762	21594.2
2	16	B04	1	01:06:54	37.0127	36.1686	Y	187.803	11233	995	36535	32698	10261.4	Y	6.63124	17615	1006	34633	32757	18449.4
2	16	B05	BLANK	01:06:54	37.0127	36.1686	Y	156.34	12767	1006	38111	32750	11787.2	Y	6.81614	20015	1000	35024	32741	20856.1
2	16	B06	2	01:06:54	37.0127	36.1686	Y	115.143	15639	994	38443	32720	14636.8	Y	6.82381	20323	1004	35723	32747	21039.9
2	16	B07	2	01:06:54	37.0127	36.1686	Y	113.933	15715	1001	37346	32774	14741.5	Y	6.83566	20190	1000	35406	32738	21142.4
2	16	B08	2	01:06:54	37.0127	36.1686	Y	99.2857	17110	1010	36697	32709	16138.6	Y	6.83183	20190	999	34956	32739	21030.6
2	16	B09	BLANK	01:06:54	37.0127	36.1686	Y	156.01	12752	999	37880	32791	11805.6	Y	6.82517	20694	1004	36148	32763	21138.9
2	16	B10	BLANK	01:06:54	37.0127	36.1686	Y	156.499	12761	1005	36703	32702	11778.3	Y	6.84802	21164	991	36650	32748	21485.6
2	16	B11	BLANK	01:06:54	37.0127	36.1686	Y	156.086	12769	994	35652	32746	11801.4	Y	6.83226	21354	990	35527	32793	21309.1
2	16	B12	BLANK	01:06:54	37.0127	36.1686	Y	155.29	12819	1004	37701	32734	11846	Y	6.82787	21622	1007	35383	32757	21380.7
2	16	C01	BLANK	01:06:54	37.0127	36.1686	Y	149.816	13167	991	38437	32739	12162.1	Y	6.86392	21953	994	36412	32738	22201.8
2	16	C02	BLANK	01:06:54	37.0127	36.1686	Y	152.034	13009	995	39915	32701	12032	Y	6.85101	21804	1004	36323	32761	22018.1
2	16	C03	BLANK	01:06:54	37.0127	36.1686	Y	153.518	12916	996	38099	32744	11946.5	Y	6.84234	21463	995	36641	32762	21967.5
2	16	C04	BLANK	01:06:54	37.0127	36.1686	Y	157.777	12696	995	38390	32698	11707.7	Y	6.83182	21550	1006	36530	32757	21852
2	16	C05	BLANK	01:06:54	37.0127	36.1686	Y	164.142	12343	1006	37523	32750	11368	Y	6.76641	19653	1000	35121	32741	20387.1
2	16	C06	BLANK	01:06:54	37.0127	36.1686	Y	152.91	12953	994	37351	32720	11981.4	Y	6.90759	21906	1004	36871	32747	22856.8
2	16	C07	BLANK	01:06:54	37.0127	36.1686	Y	156.062	12800	1001	39755	32774	11802.7	Y	6.83537	20493	1000	35336	32738	21252
2	16	C08	BLANK	01:06:54	37.0127	36.1686	Y	158.978	12629	1010	37095	32709	11642	Y	6.84341	21305	999	35175	32739	21897.8
2	16	C09	BLANK	01:06:54	37.0127	36.1686	Y	156.65	12726	999	37238	32791	11769.9	Y	6.82289	21451	1004	36773	32763	21629.2
2	16	C10	BLANK	01:06:54	37.0127	36.1686	Y	157.925	12671	1005	39496	32702	11699.6	Y	6.82437	21179	991	36177	32748	21213.3
2	16	C11	BLANK	01:06:54	37.0127	36.1686	Y	241.982	9354	994	36359	32746	8391.07	Y	6.6089	18832	990	35223	32793	18516.2
2	16	C12	BLANK	01:06:54	37.0127	36.1686	Y	158.103	12683	1004	36266	32734	11689.8	Y	6.84543	22265	1007	36046	32757	21982.3
2	16	D01	BLANK	01:06:54	37.0127	36.1686	Y	153.365	12944	991	38369	32739	11955.3	Y	6.83139	21280	994	35442	32738	21482.2
2	16	D02	3	01:06:54	37.0127	36.1686	Y	152.195	13011	995	38525	32701	12022.7	Y	6.8503	21522	1004	35485	32761	21766.3
2	16	D03	3	01:06:54	37.0127	36.1686	Y	157.824	12698	996	36867	32744	11705.1	Y	6.85086	21794	995	37434	32762	21960.5
2	16	D04	3	01:06:54	37.0127	36.1686	Y	235.449	9538	995	35301	32698	8579.64	Y	6.60949	18000	1006	35221	32757	18155.5
2	16	D05	BLANK	01:06:54	37.0127	36.1686	Y	165.909	12265	1006	38143	32750	11277.2	Y	6.85596	21652	1000	35451	32741	21363.1
2	16	D06	4	01:06:54	37.0127	36.1686	Y	163.345	12375	994	36195	32720	11409.5	Y	6.60531	17557	1004	34793	32747	17968.9
2	16	D07	4	01:06:54	37.0127	36.1686	Y	102.758	16785	1001	39807	32774	15784	Y	6.81808	20941	1000	35760	32738	21146.7
2	16	D08	4	01:06:54	37.0127	36.1686	Y	94.4369	17627	1010	37081	32709	16661.3	Y	6.83666	21079	999	35035	32739	21484.7
2	16	D09	BLANK	01:06:54	37.0127	36.1686	Y	156.568	12731	999	36084	32791	11774.5	Y	6.83065	21224	1004	35584	32763	21393.7
2	16	D10	BLANK	01:06:54	37.0127	36.1686	Y	155.362	12830	1005	35730	32702	11841.9	Y	6.84834	21740	991	36002	32748	21771.2
2	16	D11	BLANK	01:06:54	37.0127	36.1686	Y	160.728	12515	994	37896	32746	11547.7	Y	6.81165	21405	990	35843	32793	21180
2	16	D12	BLANK	01:06:54	37.0127	36.1686	Y	155.84	12795	1004	36452	32734	11815.1	Y	6.84163	22034	1007	35942	32757	21725.7
2	16	E01	BLANK	01:06:54	37.0127	36.1686	Y	153.178	12957	991	39413	32739	11966	Y	6.83306	21521	994	36717	32738	21625
2	16	E02	BLANK	01:06:54	37.0127	36.1686	Y	156.608	12772	995	38125	32701	11772.3	Y	6.83918	21828	1004	36559	32761	21806.8
2	16	E03	BLANK	01:06:54	37.0127	36.1686	Y	157.636	12703	996	38752	32744	11715.5	Y	6.83232	21562	995	35338	32762	21655.1
2	16	E04	BLANK	01:06:54	37.0127	36.1686	Y	157.727	12681	995	36335	32698	11710.4	Y	6.82754	21337	1006	36300	32757	21427.1
2	16	E05	BLANK	01:06:54	37.0127	36.1686	Y	248.484	9212	1006	36123	32750	8211.46	Y	6.59855	18110	1000	35484	32741	18106.9
2	16	E06	BLANK	01:06:54	37.0127	36.1686	Y	229.231	9748	994	35683	32720	8767.16	Y	6.56713	18076	1004	36051	32747	17969.2
2	16	E07	BLANK	01:06:54	37.0127	36.1686	Y	162.093	12453	1001	37065	32774	11475.2	Y	6.84339	21344	1000	35883	32738	21586
2	16	E08	BLANK	01:06:54	37.0127	36.1686	Y	159.198	12612	1010	37642	32709	11630.1	Y	6.83322	21544	999	35710	32739	21552.9
2	16	E09	BLANK	01:06:54	37.0127	36.1686	Y	160.94	12509	999	36106	32791	11536.4	Y	6.81766	21408	1004	35831	32763	21304.1
2	16	E10	BLANK	01:06:54	37.0127	36.1686	Y	156.168	12775	1005	37469	32702	11796.8	Y	6.8282	21526	991	35533	32748	21462.5
2	16	E11	BLANK	01:06:54	37.0127	36.1686	Y	157.783	12684	994	38596	32746	11707.3	Y	6.82708	21722	990	35570	32793	21436
2	16	E12	BLANK	01:06:54	37.0127	36.1686	Y	156.402	12765	1004	37228	32734	11783.7	Y	6.83909	22005	1007	35103	32757	21664
2	16	F01	BLANK	01:06:54	37.0127	36.1686	Y	147.747	13267	991	37983	32739	12286.1	Y	6.86535	22383	994	36702	32738	22140
2	16	F02	5	01:06:54	37.0127	36.1686	Y	156.478	12777	995	37789	32701	11779.5	Y	6.83553	22270	1004	36136	32761	21820.3
2	16	F03	5	01:06:54	37.0127	36.1686	Y	161.971	12481	996	36495	32744	11481.7	Y	6.84377	21667	995	36018	32762	21703.4
2	16	F04	5	01:06:54	37.0127	36.1686	Y	162.147	12474	995	38334	32698	11472.4	Y	6.83185	21953	1006	35539	32757	21807.1
2	16	F05	BLANK	01:06:54	37.0127	36.1686	Y	162.703	12435	1006	36276	32750	11443.1	Y	6.83976	21536	1000	35433	32741	21584
2	16	F06	6	01:06:54	37.0127	36.1686	Y	124.602	14837	994	35802	32720	13867.1	Y	6.82485	21869	1004	36004	32747	21677.4
2	16	F07	6	01:06:54	37.0127	36.1686	Y	154.853	12861	1001	35204	32774	11870.6	Y	6.7035	19719	1000	35464	32738	19688.3
2	16	F08	6	01:06:54	37.0127	36.1686	Y	179.764	11600	1010	34779	32709	10612.4	Y	6.61853	18682	999	35705	32739	18445.1
2	16	F09	BLANK	01:06:54	37.0127	36.1686	Y	163.41	12383	999	36156	32791	11406.1	Y	6.83268	21713	1004	35413	32763	21462.8
2	16	F10	BLANK	01:06:54	37.0127	36.1686	Y	159.078	12620	1005	36787	32702	11636.6	Y	6.83082	21850	991	35824	32748	21562.2
2	16	F11	BLANK	01:06:54	37.0127	36.1686	Y	165.23	12289	994	36376	32746	11311.9	Y	6.79149	21481	990	36032	32793	21041.5
2	16	F12	BLANK	01:06:54	37.0127	36.1686	Y	155.933	12799	1004	36172	32734	11809.9	Y	6.83269	22175	1007	35937	32757	21774.7
2	16	G01	BLANK	01:06:54	37.0127	36.1686	Y	150.682	13102	991	38334	32739	12111	Y	6.83632	22022	994	36458	32738	21685.1
2	16	G02	BLANK	01:06:54	37.0127	36.1686	Y	152.58	12993	995	38109	32701	12000.4	Y	6.84359	22233	1004	38257	32761	21860.1
2	16	G03	BLANK	01:06:54	37.0127	36.1686	Y	156.26	12782	996	37266	32744	11791.7	Y	6.84154	21904	995	36096	32762	21690.8
2	16	G04	BLANK	01:06:54	37.0127	36.1686	Y	150.9	13090	995	36737	32698	12098.2	Y	6.83244	22077	1006	35586	32757	21757.7
2	16	G05	BLANK	01:06:54	37.0127	36.1686	Y	160.885	12540	1006	37446	32750	11539.3	Y	6.8358	21896	1000	35915	32741	21772.1
2	16	G06	BLANK	01:06:54	37.0127	36.1686	Y	157.2	12739	994	37332	32720	11739.5	Y	6.81037	21474	1004	36240	32747	21269.2
2	16	G07	BLANK	01:06:54	37.0127	36.1686	Y	248.267	9209	1001	35733	32774	8217.34	Y	6.57379	18404	1000	36571	32738	18023.4
2	16	G08	BLANK	01:06:54	37.0127	36.1686	Y	157.707	12701	1010	38281	32709	11711.5	Y	6.83799	21987	999	36983	32739	21770.3
2	16	G09	BLANK	01:06:54	37.0127	36.1686	Y	159.212	12607	999	38107	32791	11629.3	Y	6.82151	21744	1004	35819	32763	21415.9
2	16	G10	BLANK	01:06:54	37.0127	36.1686	Y	158.283	12667	1005	37644	32702	11679.9	Y	6.8242	21840	991	35864	32748	21507.8
2	16	G11	BLANK	01:06:54	37.0127	36.1686	Y	248.39	9192	994	36770	32746	8213.99	Y	6.53117	17904	990	36303	32793	17327.2
2	16	G12	BLANK	01:06:54	37.0127	36.1686	Y	158.244	12673	1004	38552	32734	11682.1	Y	6.84331	22318	1007	35783	32757	21915.8
2	16	H01	Background	01:06:54	37.0127	36.1686	Y	151.44	13067	991	36919	32739	12066.6	Y	6.83527	22175	994	36624	32738	21711.7
2	16	H02	BLANK	01:06:54	37.0127	36.1686	Y	150.479	13118	995	40201	32701	12123	Y	6.83489	22050	1004	35631	32761	21599.2
2	16	H03	BLANK	01:06:54	37.0127	36.1686	Y	148.554	13228	996	37596	32744	12237.5	Y	6.85618	22369	995	35939	32762	21993.6
2	16	H04	BLANK	01:06:54	37.0127	36.1686	Y	230.172	9730	995	35668	32698	8738.28	Y	6.64135	19366	1006	35123	32757	19023
2	16	H05	BLANK	01:06:54	37.0127	36.1686	Y	154.895	12859	1006	36967	32750	11868.2	Y	6.8305	21736	1000	36921	32741	21583.6
2	16	H06	BLANK	01:06:54	37.0127	36.1686	Y	156.772	12733	994	37986	32720	11763.2	Y	6.83074	21854	1004	35918	32747	21621.9
2	16	H07	BLANK	01:06:54	37.0127	36.1686	Y	157.014	12740	1001	36320	32774	11749.8	Y	6.83039	22252	1000	35557	32738	21741.4
2	16	H08	BLANK	01:06:54	37.0127	36.1686	Y	154.924	12867	1010	38073	32709	11866.6	Y	6.84137	22098	999	36395	32739	21824.3
2	16	H09	BLANK	01:06:54	37.0127	36.1686	Y	157.662	12693	999	37238	32791	11714	Y	6.83252	22046	1004	36601	32763	21662.4
2	16	H10	BLANK	01:06:54	37.0127	36.1686	Y	157.534	12723	1005	36839	32702	11721.1	Y	6.83669	22069	991	36020	32748	21617.6
2	16	H11	BLANK	01:06:54	37.0127	36.1686	Y	157.148	12729	994	36221	32746	11742.3	Y	6.83371	22242	990	35590	32793	21641.7
2	16	H12	Background	01:06:54	37.0127	36.1686	Y	155.284	12846	1004	38686	32734	11846.3	Y	6.85051	22472	1007	36917	32757	21940.4
2	17	A01	Background	01:07:11	37.0127	36.1686	Y	148.081	13212	991	38530	32739	12243.8	Y	6.83834	20976	994	36224	32738	21486.3
2	17	A02	BLANK	01:07:11	37.0127	36.1686	Y	151.533	13041	995	43200	32701	12039.8	Y	6.84166	20624	1004	37365	32761	21505.9
2	17	A03	BLANK	01:07:11	37.0127	36.1686	Y	150.704	13093	996	38689	32744	12088.2	Y	6.83298	20613	995	36258	32762	21286.6
2	17	A04	BLANK	01:07:11	37.0127	36.1686	Y	142.796	13554	995	37660	32698	12569.9	Y	6.86018	21119	1006	35731	32757	22129.7
2	17	A05	BLANK	01:07:11	37.0127	36.1686	Y	155.767	12793	1006	38223	32750	11798.7	Y	6.84407	20632	1000	36998	32741	21444.6
2	17	A06	BLANK	01:07:11	37.0127	36.1686	Y	150.98	13089	994	37281	32720	12072	Y	6.84458	20314	1004	37324	32747	21422.6
2	17	A07	BLANK	01:07:11	37.0127	36.1686	Y	152.522	12924	1001	36677	32774	11982.6	Y	6.8341	20478	1000	36836	32738	21252
2	17	A08	BLANK	01:07:11	37.0127	36.1686	Y	152.179	13004	1010	38918	32709	12002.4	Y	6.84361	20689	999	35453	32739	21329
2	17	A09	BLANK	01:07:11	37.0127	36.1686	Y	152.921	12879	999	36993	32791	11959.7	Y	6.83266	20686	1004	35512	32763	21194.5
2	17	A10	BLANK	01:07:11	37.0127	36.1686	Y	154.372	12879	1005	36983	32702	11877	Y	6.8456	20947	991	36152	32748	21285.2
2	17	A11	BLANK	01:07:11	37.0127	36.1686	Y	153.281	12917	994	36765	32746	11939.1	Y	6.83007	21779	990	35227	32793	21245.3
2	17	A12	Background	01:07:11	37.0127	36.1686	Y	152.008	12946	1004	36605	32734	12012.2	Y	6.82925	21770	1007	35837	32757	21448.6
2	17	B01	BLANK	01:07:11	37.0127	36.1686	Y	151.624	12960	991	38477	32739	12034.5	Y	6.88511	21432	994	36768	32738	22134.5
2	17	B02	1	01:07:11	37.0127	36.1686	Y	97.9989	17248	995	38520	32701	16235.2	Y	6.81802	20489	1004	35771	32761	21091.4
2	17	B03	1	01:07:11	37.0127	36.1686	Y	105.562	16489	996	39486	32744	15473.4	Y	6.86131	20454	995	35527	32762	21596.9
2	17	B04	1	01:07:11	37.0127	36.1686	Y	185.67	11305	995	36534	32698	10336.5	Y	6.63119	17605	1006	34632	32757	18448.7
2	17	B05	BLANK	01:07:11	37.0127	36.1686	Y	156.369	12745	1006	38111	32750	11765.2	Y	6.8156	20008	1000	35024	32741	20848.4
2	17	B06	2	01:07:11	37.0127	36.1686	Y	113.698	15735	994	38444	32720	14730	Y	6.82393	20311	1004	35721	32747	21041.7
2	17	B07	2	01:07:11	37.0127	36.1686	Y	112.242	15831	1001	37346	32774	14857.7	Y	6.83606	20180	1000	35404	32738	21148
2	17	B08	2	01:07:11	37.0127	36.1686	Y	97.3132	17279	1010	36697	32709	16308	Y	6.83222	20186	999	34955	32739	21036.2
2	17	B09	BLANK	01:07:11	37.0127	36.1686	Y	155.894	12738	999	37880	32791	11791.6	Y	6.82564	20688	1004	36146	32763	21145.6
2	17	B10	BLANK	01:07:11	37.0127	36.1686	Y	156.583	12736	1005	36703	32702	11753.3	Y	6.84774	21144	991	36647	32748	21481.6
2	17	B11	BLANK	01:07:11	37.0127	36.1686	Y	156.096	12748	994	35652	32746	11780.3	Y	6.83312	21350	990	35525	32793	21321.2
2	17	B12	BLANK	01:07:11	37.0127	36.1686	Y	155.262	12800	1004	37701	32734	11826.9	Y	6.82798	21607	1007	35381	32757	21382.3
2	17	C01	BLANK	01:07:11	37.0127	36.1686	Y	149.888	13141	991	38437	32739	12136.2	Y	6.8634	21940	994	36411	32738	22194.4
2	17	C02	BLANK	01:07:11	37.0127	36.1686	Y	152.116	12983	995	39915	32701	12006	Y	6.85021	21787	1004	36322	32761	22006.6
2	17	C03	BLANK	01:07:11	37.0127	36.1686	Y	153.544	12896	996	38100	32744	11924.1	Y	6.84146	21440	995	36639	32762	21954.7
2	17	C04	BLANK	01:07:11	37.0127	36.1686	Y	157.902	12669	995	38390	32698	11680.7	Y	6.83154	21529	1006	36527	32757	21847.9
2	17	C05	BLANK	01:07:11	37.0127	36.1686	Y	164.163	12323	1006	37523	32750	11348	Y	6.76615	19633	1000	35119	32741	20383.3
2	17	C06	BLANK	01:07:11	37.0127	36.1686	Y	152.888	12936	994	37352	32720	11961.5	Y	6.9066	21877	1004	36868	32747	22842.5
2	17	C07	BLANK	01:07:11	37.0127	36.1686	Y	156.201	12770	1001	39754	32774	11774.5	Y	6.83543	20478	1000	35334	32738	21252.9
2	17	C08	BLANK	01:07:11	37.0127	36.1686	Y	159.184	12598	1010	37095	32709	11611	Y	6.84315	21284	999	35173	32739	21894
2	17	C09	BLANK	01:07:11	37.0127	36.1686	Y	156.609	12708	999	37238	32791	11751.9	Y	6.82333	21441	1004	36770	32763	21635.6
2	17	C10	BLANK	01:07:11	37.0127	36.1686	Y	157.829	12658	1005	39497	32702	11684.7	Y	6.82383	21147	991	36173	32748	21205.6
2	17	C11	BLANK	01:07:11	37.0127	36.1686	Y	242.114	9340	994	36359	32746	8377.02	Y	6.60908	18819	990	35221	32793	18518.8
2	17	C12	BLANK	01:07:11	37.0127	36.1686	Y	158.102	12663	1004	36266	32734	11669.8	Y	6.84454	22239	1007	36044	32757	21969.5
2	17	D01	BLANK	01:07:11	37.0127	36.1686	Y	153.417	12920	991	38369	32739	11931.3	Y	6.83167	21268	994	35440	32738	21486.2
2	17	D02	3	01:07:11	37.0127	36.1686	Y	151.793	13013	995	38525	32701	12024.7	Y	6.85103	21516	1004	35483	32761	21776.7
2	17	D03	3	01:07:11	37.0127	36.1686	Y	157.51	12692	996	36866	32744	11702.2	Y	6.85079	21779	995	37431	32762	21959.5
2	17	D04	3	01:07:11	37.0127	36.1686	Y	235.457	9527	995	35301	32698	8568.6	Y	6.61031	17989	1006	35218	32757	18167.2
2	17	D05	BLANK	01:07:11	37.0127	36.1686	Y	165.995	12242	1006	38143	32750	11254.2	Y	6.85647	21635	1000	35448	32741	21370.3
2	17	D06	4	01:07:11	37.0127	36.1686	Y	161.074	12475	994	36195	32720	11509.7	Y	6.6056	17535	1004	34790	32747	17972.9
2	17	D07	4	01:07:11	37.0127	36.1686	Y	100.766	16949	1001	39807	32774	15948	Y	6.81806	20920	1000	35757	32738	21146.5
2	17	D08	4	01:07:11	37.0127	36.1686	Y	92.1848	17843	1010	37082	32709	16873.8	Y	6.83663	21051	999	35032	32739	21484.2
2	17	D09	BLANK	01:07:11	37.0127	36.1686	Y	156.58	12710	999	36084	32791	11753.5	Y	6.83091	21205	1004	35581	32763	21397.4
2	17	D10	BLANK	01:07:11	37.0127	36.1686	Y	155.369	12809	1005	35730	32702	11820.9	Y	6.84907	21730	991	35999	32748	21781.7
2	17	D11	BLANK	01:07:11	37.0127	36.1686	Y	160.717	12496	994	37896	32746	11528.7	Y	6.81296	21402	990	35840	32793	21198.7
2	17	D12	BLANK	01:07:11	37.0127	36.1686	Y	155.77	12775	1004	36451	32734	11798.5	Y	6.84183	22023	1007	35940	32757	21728.7
2	17	E01	BLANK	01:07:11	37.0127	36.1686	Y	153.265	12931	991	39413	32739	11940	Y	6.83257	21498	994	36714	32738	21617.8
2	17	E02	BLANK	01:07:11	37.0127	36.1686	Y	156.589	12755	995	38126	32701	11752.9	Y	6.83854	21802	1004	36556	32761	21797.6
2	17	E03	BLANK	01:07:11	37.0127	36.1686	Y	157.651	12682	996	38752	32744	11694.4	Y	6.83241	21538	995	35335	32762	21656.3
2	17	E04	BLANK	01:07:11	37.0127	36.1686	Y	157.616	12667	995	36335	32698	11696.4	Y	6.82703	21306	1006	36296	32757	21419.8
2	17	E05	BLANK	01:07:11	37.0127	36.1686	Y	248.588	9202	1006	36124	32750	8198.73	Y	6.59809	18084	1000	35481	32741	18100.4
2	17	E06	BLANK	01:07:11	37.0127	36.1686	Y	229.222	9737	994	35683	32720	8756.14	Y	6.56683	18050	1004	36047	32747	17964.9
2	17	E07	BLANK	01:07:11	37.0127	36.1686	Y	161.993	12436	1001	37064	32774	11461.1	Y	6.84274	21308	1000	35879	32738	21576.6
2	17	E08	BLANK	01:07:11	37.0127	36.1686	Y	159.174	12596	1010	37643	32709	11611.5	Y	6.83165	21508	999	35708	32739	21530.4
2	17	E09	BLANK	01:07:11	37.0127	36.1686	Y	160.968	12488	999	36106	32791	11515.4	Y	6.81715	21380	1004	35828	32763	21296.8
2	17	E10	BLANK	01:07:11	37.0127	36.1686	Y	156.07	12760	1005	37469	32702	11781.8	Y	6.82805	21493	991	35529	32748	21460.3
2	17	E11	BLANK	01:07:11	37.0127	36.1686	Y	157.744	12666	994	38596	32746	11689.3	Y	6.82639	21689	990	35567	32793	21426.1
2	17	E12	BLANK	01:07:11	37.0127	36.1686	Y	156.272	12749	1004	37227	32734	11770.5	Y	6.83826	21984	1007	35102	32757	21652
2	17	F01	BLANK	01:07:11	37.0127	36.1686	Y	147.744	13245	991	37983	32739	12264.1	Y	6.86472	22363	994	36700	32738	22131
2	17	F02	5	01:07:11	37.0127	36.1686	Y	156.363	12763	995	37789	32701	11765.5	Y	6.83636	22262	1004	36133	32761	21832.4
2	17	F03	5	01:07:11	37.0127	36.1686	Y	161.887	12466	996	36495	32744	11466.7	Y	6.84484	21655	995	36014	32762	21718.8
2	17	F04	5	01:07:11	37.0127	36.1686	Y	162.026	12461	995	38334	32698	11459.4	Y	6.83376	21948	1006	35535	32757	21834.8
2	17	F05	BLANK	01:07:11	37.0127	36.1686	Y	162.612	12417	1006	36275	32750	11428.6	Y	6.84042	21521	1000	35430	32741	21593.4
2	17	F06	6	01:07:11	37.0127	36.1686	Y	123.302	14914	994	35803	32720	13939.3	Y	6.82457	21845	1004	36001	32747	21673.4
2	17	F07	6	01:07:11	37.0127	36.1686	Y	153.481	12918	1001	35204	32774	11927.6	Y	6.70326	19694	1000	35461	32738	19684.8
2	17	F08	6	01:07:11	37.0127	36.1686	Y	178.271	11651	1010	34779	32709	10663.5	Y	6.6185	18669	999	35703	32739	18444.7
2	17	F09	BLANK	01:07:11	37.0127	36.1686	Y	163.409	12364	999	36156	32791	11387	Y	6.833	21701	1004	35411	32763	21467.4
2	17	F10	BLANK	01:07:11	37.0127	36.1686	Y	159.06	12598	1005	36786	32702	11617.7	Y	6.83083	21836	991	35822	32748	21562.4
2	17	F11	BLANK	01:07:11	37.0127	36.1686	Y	165.372	12263	994	36376	32746	11285.9	Y	6.79101	21461	990	36030	32793	21034.5
2	17	F12	BLANK	01:07:11	37.0127	36.1686	Y	156.081	12774	1004	36173	32734	11781.1	Y	6.83389	22178	1007	35935	32757	21792.1
2	17	G01	BLANK	01:07:11	37.0127	36.1686	Y	150.764	13078	991	38335	32739	12084.7	Y	6.83566	22001	994	36456	32738	21675.7
2	17	G02	BLANK	01:07:11	37.0127	36.1686	Y	152.56	12973	995	38109	32701	11980.4	Y	6.84239	22204	1004	38254	32761	21842.7
2	17	G03	BLANK	01:07:11	37.0127	36.1686	Y	156.195	12768	996	37267	32744	11774.8	Y	6.83996	21869	995	36094	32762	21668.2
2	17	G04	BLANK	01:07:11	37.0127	36.1686	Y	150.994	13063	995	36737	32698	12071.2	Y	6.83009	22044	1006	35586	32757	21723.7
2	17	G05	BLANK	01:07:11	37.0127	36.1686	Y	160.968	12516	1006	37446	32750	11515.3	Y	6.83563	21873	1000	35912	32741	21769.7
2	17	G06	BLANK	01:07:11	37.0127	36.1686	Y	157.05	12727	994	37332	32720	11727.5	Y	6.80939	21442	1004	36237	32747	21255.1
2	17	G07	BLANK	01:07:11	37.0127	36.1686	Y	248.196	9201	1001	35733	32774	8209.33	Y	6.57318	18381	1000	36568	32738	18014.5
2	17	G08	BLANK	01:07:11	37.0127	36.1686	Y	157.796	12676	1010	38281	32709	11686.5	Y	6.83747	21959	999	36979	32739	21762.7
2	17	G09	BLANK	01:07:11	37.0127	36.1686	Y	159.289	12583	999	38107	32791	11605.3	Y	6.82074	21712	1004	35816	32763	21404.9
2	17	G10	BLANK	01:07:11	37.0127	36.1686	Y	158.383	12639	1005	37643	32702	11654.5	Y	6.82385	21821	991	35862	32748	21502.7
2	17	G11	BLANK	01:07:11	37.0127	36.1686	Y	248.702	9176	994	36771	32746	8195.68	Y	6.53056	17880	990	36300	32793	17318.3
2	17	G12	BLANK	01:07:11	37.0127	36.1686	Y	158.075	12660	1004	38551	32734	11671.2	Y	6.84173	22281	1007	35781	32757	21892.9
2	17	H01	Background	01:07:11	37.0127	36.1686	Y	151.572	13041	991	36920	32739	12037.5	Y	6.83544	22166	994	36622	32738	21714.2
2	17	H02	BLANK	01:07:11	37.0127	36.1686	Y	150.468	13097	995	40201	32701	12102	Y	6.83589	22041	1004	35628	32761	21613.6
2	17	H03	BLANK	01:07:11	37.0127	36.1686	Y	148.655	13200	996	37596	32744	12209.4	Y	6.85719	22362	995	35936	32762	22008.1
2	17	H04	BLANK	01:07:11	37.0127	36.1686	Y	230.197	9718	995	35668	32698	8726.27	Y	6.64202	19359	1006	35121	32757	19032.7
2	17	H05	BLANK	01:07:11	37.0127	36.1686	Y	154.901	12841	1006	36968	32750	11847.2	Y	6.8309	21726	1000	36918	32741	21589.4
2	17	H06	BLANK	01:07:11	37.0127	36.1686	Y	156.828	12712	994	37987	32720	11739.7	Y	6.83065	21839	1004	35916	32747	21620.6
2	17	H07	BLANK	01:07:11	37.0127	36.1686	Y	157.045	12718	1001	36320	32774	11727.8	Y	6.83192	22250	1000	35554	32738	21763.6
2	17	H08	BLANK	01:07:11	37.0127	36.1686	Y	154.947	12845	1010	38073	32709	11844.6	Y	6.84153	22082	999	36392	32739	21826.5
2	17	H09	BLANK	01:07:11	37.0127	36.1686	Y	157.66	12673	999	37238	32791	11693.9	Y	6.83341	22047	1004	36599	32763	21675.2
2	17	H10	BLANK	01:07:11	37.0127	36.1686	Y	157.456	12704	1005	36838	32702	11705.1	Y	6.83744	22066	991	36018	32748	21628.3
2	17	H11	BLANK	01:07:11	37.0127	36.1686	Y	157.126	12710	994	36221	32746	11723.3	Y	6.83363	22233	990	35589	32793	21640.6
2	17	H12	Background	01:07:11	37.0127	36.1686	Y	155.222	12831	1004	38687	32734	11829.2	Y	6.85166	22472	1007	36914	32757	21956.9
2	18	A01	Background	01:07:27	37.014	36.1699	Y	148.159	13192	991	38531	32739	12221.5	Y	6.83857	20985	994	36225	32738	21489.5
2	18	A02	BLANK	01:07:27	37.014	36.1699	Y	151.567	13022	995	43200	32701	12020.8	Y	6.84127	20619	1004	37365	32761	21500.4
2	18	A03	BLANK	01:07:27	37.014	36.1699	Y	150.871	13066	996	38689	32744	12061.2	Y	6.83321	20616	995	36258	32762	21289.9
2	18	A04	BLANK	01:07:27	37.014	36.1699	Y	142.914	13528	995	37660	32698	12543.9	Y	6.86103	21123	1006	35730	32757	22141.9
2	18	A05	BLANK	01:07:27	37.014	36.1699	Y	155.844	12770	1006	38222	32750	11778	Y	6.84414	20628	1000	36997	32741	21445.6
2	18	A06	BLANK	01:07:27	37.014	36.1699	Y	151.062	13067	994	37281	32720	12050.1	Y	6.84508	20316	1004	37323	32747	21429.7
2	18	A07	BLANK	01:07:27	37.014	36.1699	Y	152.565	12908	1001	36678	32774	11963.2	Y	6.83464	20485	1000	36836	32738	21259.6
2	18	A08	BLANK	01:07:27	37.014	36.1699	Y	152.164	12990	1010	38919	32709	11986.3	Y	6.8445	20693	999	35452	32739	21341.5
2	18	A09	BLANK	01:07:27	37.014	36.1699	Y	152.925	12862	999	36993	32791	11942.6	Y	6.83316	20685	1004	35511	32763	21201.5
2	18	A10	BLANK	01:07:27	37.014	36.1699	Y	154.397	12861	1005	36983	32702	11859	Y	6.84546	20939	991	36151	32748	21283.2
2	18	A11	BLANK	01:07:27	37.014	36.1699	Y	153.303	12899	994	36765	32746	11921	Y	6.82999	21769	990	35226	32793	21244.3
2	18	A12	Background	01:07:27	37.014	36.1699	Y	152.028	12928	1004	36605	32734	11994.1	Y	6.82998	21773	1007	35836	32757	21459
2	18	B01	BLANK	01:07:27	37.014	36.1699	Y	151.621	12941	991	38476	32739	12017.7	Y	6.88435	21422	994	36768	32738	22123.7
2	18	B02	1	01:07:27	37.014	36.1699	Y	96.0775	17422	995	38520	32701	16409	Y	6.81772	20485	1004	35771	32761	21087.1
2	18	B03	1	01:07:27	37.014	36.1699	Y	103.973	16617	996	39487	32744	15598.8	Y	6.86122	20438	995	35525	32762	21595.5
2	18	B04	1	01:07:27	37.014	36.1699	Y	183.911	11368	995	36534	32698	10399.7	Y	6.632	17606	1006	34631	32757	18460.2
2	18	B05	BLANK	01:07:27	37.014	36.1699	Y	156.546	12719	1006	38111	32750	11739.1	Y	6.81566	20000	1000	35023	32741	20849.3
2	18	B06	2	01:07:27	37.014	36.1699	Y	112.41	15822	994	38444	32720	14816.9	Y	6.82361	20300	1004	35720	32747	21037.2
2	18	B07	2	01:07:27	37.014	36.1699	Y	110.768	15936	1001	37346	32774	14962.9	Y	6.83548	20165	1000	35403	32738	21139.9
2	18	B08	2	01:07:27	37.014	36.1699	Y	95.515	17445	1010	36698	32709	16470	Y	6.8317	20161	999	34953	32739	21028.8
2	18	B09	BLANK	01:07:27	37.014	36.1699	Y	156.07	12712	999	37880	32791	11765.5	Y	6.82565	20676	1004	36144	32763	21145.8
2	18	B10	BLANK	01:07:27	37.014	36.1699	Y	156.597	12719	1005	36703	32702	11736.3	Y	6.84758	21131	991	36645	32748	21479.3
2	18	B11	BLANK	01:07:27	37.014	36.1699	Y	156.109	12731	994	35652	32746	11763.3	Y	6.83215	21329	990	35524	32793	21307.4
2	18	B12	BLANK	01:07:27	37.014	36.1699	Y	155.272	12783	1004	37701	32734	11809.9	Y	6.82799	21599	1007	35380	32757	21382.5
2	18	C01	BLANK	01:07:27	37.014	36.1699	Y	150.001	13117	991	38437	32739	12112.2	Y	6.86347	21929	994	36409	32738	22195.4
2	18	C02	BLANK	01:07:27	37.014	36.1699	Y	152.256	12958	995	39915	32701	11981	Y	6.85059	21786	1004	36321	32761	22012.1
2	18	C03	BLANK	01:07:27	37.014	36.1699	Y	153.619	12875	996	38100	32744	11903	Y	6.84117	21425	995	36637	32762	21950.5
2	18	C04	BLANK	01:07:27	37.014	36.1699	Y	158.052	12647	995	38391	32698	11656.4	Y	6.83192	21517	1006	36524	32757	21853.3
2	18	C05	BLANK	01:07:27	37.014	36.1699	Y	164.249	12306	1006	37524	32750	11328.4	Y	6.76649	19621	1000	35117	32741	20388.2
2	18	C06	BLANK	01:07:27	37.014	36.1699	Y	153.119	12906	994	37352	32720	11931.5	Y	6.90675	21863	1004	36865	32747	22844.6
2	18	C07	BLANK	01:07:27	37.014	36.1699	Y	156.105	12759	1001	39754	32774	11763.5	Y	6.83442	20457	1000	35333	32738	21238.6
2	18	C08	BLANK	01:07:27	37.014	36.1699	Y	159.203	12584	1010	37096	32709	11594.1	Y	6.84311	21266	999	35171	32739	21893.4
2	18	C09	BLANK	01:07:27	37.014	36.1699	Y	156.842	12679	999	37238	32791	11722.8	Y	6.82246	21413	1004	36767	32763	21623
2	18	C10	BLANK	01:07:27	37.014	36.1699	Y	157.957	12635	1005	39497	32702	11661.6	Y	6.82408	21138	991	36171	32748	21209.1
2	18	C11	BLANK	01:07:27	37.014	36.1699	Y	242.642	9317	994	36359	32746	8353.94	Y	6.60876	18799	990	35219	32793	18514.2
2	18	C12	BLANK	01:07:27	37.014	36.1699	Y	158.231	12640	1004	36266	32734	11646.7	Y	6.84515	22234	1007	36042	32757	21978.3
2	18	D01	BLANK	01:07:27	37.014	36.1699	Y	153.527	12897	991	38369	32739	11908.3	Y	6.83173	21261	994	35439	32738	21487.1
2	18	D02	3	01:07:27	37.014	36.1699	Y	151.724	13000	995	38525	32701	12011.7	Y	6.85043	21500	1004	35482	32761	21768.1
2	18	D03	3	01:07:27	37.014	36.1699	Y	157.491	12680	996	36867	32744	11687.1	Y	6.85072	21764	995	37428	32762	21958.4
2	18	D04	3	01:07:27	37.014	36.1699	Y	235.333	9522	995	35301	32698	8563.58	Y	6.60991	17969	1006	35216	32757	18161.4
2	18	D05	BLANK	01:07:27	37.014	36.1699	Y	166.037	12225	1006	38143	32750	11237.1	Y	6.85735	21623	1000	35445	32741	21382.7
2	18	D06	4	01:07:27	37.014	36.1699	Y	159.088	12569	994	36196	32720	11600.3	Y	6.60515	17512	1004	34788	32747	17966.6
2	18	D07	4	01:07:27	37.014	36.1699	Y	98.9141	17107	1001	39806	32774	16108.4	Y	6.81761	20900	1000	35755	32738	21140
2	18	D08	4	01:07:27	37.014	36.1699	Y	90.0343	18053	1010	37081	32709	17088.4	Y	6.83635	21029	999	35030	32739	21480.3
2	18	D09	BLANK	01:07:27	37.014	36.1699	Y	156.724	12682	999	36083	32791	11729.2	Y	6.83136	21196	1004	35579	32763	21403.8
2	18	D10	BLANK	01:07:27	37.014	36.1699	Y	155.469	12787	1005	35730	32702	11798.9	Y	6.84893	21708	991	35996	32748	21779.7
2	18	D11	BLANK	01:07:27	37.014	36.1699	Y	160.819	12475	994	37896	32746	11507.6	Y	6.81253	21382	990	35838	32793	21192.5
2	18	D12	BLANK	01:07:27	37.014	36.1699	Y	155.88	12756	1004	36452	32734	11776	Y	6.84211	22013	1007	35938	32757	21732.6
2	18	E01	BLANK	01:07:27	37.014	36.1699	Y	153.181	12919	991	39413	32739	11928	Y	6.83153	21473	994	36712	32738	21602.9
2	18	E02	BLANK	01:07:27	37.014	36.1699	Y	156.657	12735	995	38126	32701	11733	Y	6.8372	21772	1004	36554	32761	21778.2
2	18	E03	BLANK	01:07:27	37.014	36.1699	Y	157.576	12670	996	38752	32744	11682.4	Y	6.83209	21517	995	35333	32762	21651.8
2	18	E04	BLANK	01:07:27	37.014	36.1699	Y	157.559	12654	995	36335	32698	11683.4	Y	6.8263	21278	1006	36293	32757	21409.3
2	18	E05	BLANK	01:07:27	37.014	36.1699	Y	248.602	9191	1006	36123	32750	8190.45	Y	6.59751	18063	1000	35479	32741	18092.2
2	18	E06	BLANK	01:07:27	37.014	36.1699	Y	229.548	9718	994	35683	32720	8737.12	Y	6.56657	18030	1004	36044	32747	17961.1
2	18	E07	BLANK	01:07:27	37.014	36.1699	Y	162.062	12417	1001	37064	32774	11442	Y	6.84343	21297	1000	35876	32738	21586.5
2	18	E08	BLANK	01:07:27	37.014	36.1699	Y	159.111	12581	1010	37642	32709	11599.1	Y	6.83156	21485	999	35705	32739	21529.1
2	18	E09	BLANK	01:07:27	37.014	36.1699	Y	160.98	12468	999	36105	32791	11499.1	Y	6.81678	21354	1004	35825	32763	21291.5
2	18	E10	BLANK	01:07:27	37.014	36.1699	Y	156.221	12738	1005	37470	32702	11757	Y	6.82714	21465	991	35527	32748	21447.2
2	18	E11	BLANK	01:07:27	37.014	36.1699	Y	157.982	12637	994	38596	32746	11660.3	Y	6.82643	21674	990	35565	32793	21426.8
2	18	E12	BLANK	01:07:27	37.014	36.1699	Y	156.34	12729	1004	37227	32734	11750.5	Y	6.83824	21965	1007	35100	32757	21651.7
2	18	F01	BLANK	01:07:27	37.014	36.1699	Y	147.899	13218	991	37983	32739	12237.1	Y	6.86474	22352	994	36698	32738	22131.3
2	18	F02	5	01:07:27	37.014	36.1699	Y	156.267	12752	995	37789	32701	11754.5	Y	6.83642	22243	1004	36130	32761	21833.2
2	18	F03	5	01:07:27	37.014	36.1699	Y	161.979	12449	996	36496	32744	11446.4	Y	6.84442	21636	995	36012	32762	21712.8
2	18	F04	5	01:07:27	37.014	36.1699	Y	162.017	12446	995	38334	32698	11444.4	Y	6.83346	21928	1006	35533	32757	21830.4
2	18	F05	BLANK	01:07:27	37.014	36.1699	Y	162.72	12396	1006	36275	32750	11407.6	Y	6.83998	21499	1000	35428	32741	21587.2
2	18	F06	6	01:07:27	37.014	36.1699	Y	122.039	14985	994	35802	32720	14015.3	Y	6.82472	21827	1004	35998	32747	21675.7
2	18	F07	6	01:07:27	37.014	36.1699	Y	152.238	12967	1001	35203	32774	11982	Y	6.70278	19673	1000	35459	32738	19678
2	18	F08	6	01:07:27	37.014	36.1699	Y	177.014	11695	1010	34779	32709	10707.6	Y	6.61842	18649	999	35700	32739	18443.6
2	18	F09	BLANK	01:07:27	37.014	36.1699	Y	163.294	12351	999	36155	32791	11377.7	Y	6.83303	21685	1004	35409	32763	21467.8
2	18	F10	BLANK	01:07:27	37.014	36.1699	Y	159.249	12572	1005	36786	32702	11591.6	Y	6.83063	21819	991	35820	32748	21559.6
2	18	F11	BLANK	01:07:27	37.014	36.1699	Y	165.333	12250	994	36376	32746	11272.9	Y	6.79145	21454	990	36028	32793	21041
2	18	F12	BLANK	01:07:27	37.014	36.1699	Y	156.081	12754	1004	36172	32734	11764.8	Y	6.83353	22159	1007	35933	32757	21786.9
2	18	G01	BLANK	01:07:27	37.014	36.1699	Y	150.721	13061	991	38334	32739	12070	Y	6.83515	21982	994	36454	32738	21668.3
2	18	G02	BLANK	01:07:27	37.014	36.1699	Y	152.743	12948	995	38110	32701	11953	Y	6.84233	22191	1004	38251	32761	21841.8
2	18	G03	BLANK	01:07:27	37.014	36.1699	Y	156.117	12756	996	37267	32744	11762.8	Y	6.83916	21858	995	36094	32762	21656.8
2	18	G04	BLANK	01:07:27	37.014	36.1699	Y	150.936	13046	995	36736	32698	12057.5	Y	6.82929	22025	1006	35585	32757	21712.1
2	18	G05	BLANK	01:07:27	37.014	36.1699	Y	160.995	12499	1006	37446	32750	11498.3	Y	6.83518	21853	1000	35910	32741	21763.3
2	18	G06	BLANK	01:07:27	37.014	36.1699	Y	156.978	12712	994	37331	32720	11715.2	Y	6.8089	21423	1004	36235	32747	21248.2
2	18	G07	BLANK	01:07:27	37.014	36.1699	Y	248.417	9184	1001	35732	32774	8195.42	Y	6.57292	18363	1000	36565	32738	18010.8
2	18	G08	BLANK	01:07:27	37.014	36.1699	Y	157.832	12658	1010	38281	32709	11668.4	Y	6.83722	21940	999	36976	32739	21759.2
2	18	G09	BLANK	01:07:27	37.014	36.1699	Y	159.267	12566	999	38106	32791	11590.6	Y	6.81974	21691	1004	35815	32763	21390.6
2	18	G10	BLANK	01:07:27	37.014	36.1699	Y	158.457	12619	1005	37643	32702	11634.4	Y	6.82292	21794	991	35860	32748	21489.3
2	18	G11	BLANK	01:07:27	37.014	36.1699	Y	248.994	9158	994	36770	32746	8179.93	Y	6.53014	17869	990	36299	32793	17312.2
2	18	G12	BLANK	01:07:27	37.014	36.1699	Y	158.204	12637	1004	38551	32734	11648.2	Y	6.84199	22270	1007	35779	32757	21896.8
2	18	H01	Background	01:07:27	37.014	36.1699	Y	151.535	13023	991	36919	32739	12022.7	Y	6.83563	22163	994	36621	32738	21716.9
2	18	H02	BLANK	01:07:27	37.014	36.1699	Y	150.533	13076	995	40201	32701	12081	Y	6.8358	22032	1004	35627	32761	21612.2
2	18	H03	BLANK	01:07:27	37.014	36.1699	Y	148.859	13173	996	37597	32744	12179.7	Y	6.85605	22346	995	35936	32762	21991.7
2	18	H04	BLANK	01:07:27	37.014	36.1699	Y	230.527	9699	995	35668	32698	8707.27	Y	6.64211	19352	1006	35120	32757	19033.9
2	18	H05	BLANK	01:07:27	37.014	36.1699	Y	155.017	12818	1006	36968	32750	11824.2	Y	6.8308	21709	1000	36915	32741	21588
2	18	H06	BLANK	01:07:27	37.014	36.1699	Y	156.825	12696	994	37987	32720	11723.7	Y	6.83107	21831	1004	35914	32747	21626.6
2	18	H07	BLANK	01:07:27	37.014	36.1699	Y	157.224	12692	1001	36320	32774	11701.7	Y	6.83191	22242	1000	35553	32738	21763.5
2	18	H08	BLANK	01:07:27	37.014	36.1699	Y	155.028	12824	1010	38073	32709	11823.6	Y	6.8416	22071	999	36390	32739	21827.6
2	18	H09	BLANK	01:07:27	37.014	36.1699	Y	157.824	12648	999	37238	32791	11668.9	Y	6.83253	22029	1004	36598	32763	21662.6
2	18	H10	BLANK	01:07:27	37.014	36.1699	Y	157.62	12682	1005	36839	32702	11680.1	Y	6.83769	22056	991	36016	32748	21631.9
2	18	H11	BLANK	01:07:27	37.014	36.1699	Y	157.371	12684	994	36222	32746	11693.6	Y	6.83406	22231	990	35588	32793	21646.6
2	18	H12	Background	01:07:27	37.014	36.1699	Y	155.157	12816	1004	38686	32734	11816.3	Y	6.85161	22466	1007	36913	32757	21956.3
2	19	A01	Background	01:07:43	37.014	36.1699	Y	148.22	13166	991	38530	32739	12197.7	Y	6.83812	20973	994	36224	32738	21483.1
2	19	A02	BLANK	01:07:43	37.014	36.1699	Y	151.614	13001	995	43201	32701	11998.6	Y	6.84108	20612	1004	37364	32761	21497.7
2	19	A03	BLANK	01:07:43	37.014	36.1699	Y	150.881	13048	996	38690	32744	12041	Y	6.83274	20604	995	36257	32762	21283.3
2	19	A04	BLANK	01:07:43	37.014	36.1699	Y	142.883	13506	995	37659	32698	12524.6	Y	6.86027	21106	1006	35729	32757	22131.1
2	19	A05	BLANK	01:07:43	37.014	36.1699	Y	155.867	12750	1006	38222	32750	11758	Y	6.84381	20614	1000	36995	32741	21440.9
2	19	A06	BLANK	01:07:43	37.014	36.1699	Y	151.051	13048	994	37281	32720	12031.1	Y	6.84468	20302	1004	37321	32747	21424.1
2	19	A07	BLANK	01:07:43	37.014	36.1699	Y	152.591	12884	1001	36677	32774	11942.4	Y	6.83379	20469	1000	36835	32738	21247.6
2	19	A08	BLANK	01:07:43	37.014	36.1699	Y	152.173	12968	1010	38918	32709	11966.4	Y	6.84348	20672	999	35451	32739	21327.1
2	19	A09	BLANK	01:07:43	37.014	36.1699	Y	153.011	12838	999	36993	32791	11918.4	Y	6.83312	20677	1004	35510	32763	21201
2	19	A10	BLANK	01:07:43	37.014	36.1699	Y	154.344	12845	1005	36983	32702	11843	Y	6.84525	20930	991	36150	32748	21280.2
2	19	A11	BLANK	01:07:43	37.014	36.1699	Y	153.229	12884	994	36765	32746	11906	Y	6.82927	21759	990	35226	32793	21234.1
2	19	A12	Background	01:07:43	37.014	36.1699	Y	151.883	12917	1004	36605	32734	11983.1	Y	6.82905	21753	1007	35835	32757	21445.7
2	19	B01	BLANK	01:07:43	37.014	36.1699	Y	151.618	12924	991	38477	32739	11998.3	Y	6.8843	21416	994	36767	32738	22122.9
2	19	B02	1	01:07:43	37.014	36.1699	Y	94.3012	17579	995	38520	32701	16565.9	Y	6.81642	20468	1004	35771	32761	21068.8
2	19	B03	1	01:07:43	37.014	36.1699	Y	102.336	16745	996	39487	32744	15726.7	Y	6.86055	20422	995	35524	32762	21586
2	19	B04	1	01:07:43	37.014	36.1699	Y	182.263	11425	995	36534	32698	10456.8	Y	6.63052	17587	1006	34631	32757	18439.2
2	19	B05	BLANK	01:07:43	37.014	36.1699	Y	156.474	12702	1006	38110	32750	11724.4	Y	6.81494	19982	1000	35022	32741	20839.2
2	19	B06	2	01:07:43	37.014	36.1699	Y	111.158	15903	994	38444	32720	14897.9	Y	6.8226	20280	1004	35719	32747	21022.9
2	19	B07	2	01:07:43	37.014	36.1699	Y	109.29	16039	1001	37346	32774	15066.1	Y	6.83498	20151	1000	35402	32738	21132.8
2	19	B08	2	01:07:43	37.014	36.1699	Y	93.8317	17588	1010	36697	32709	16617.7	Y	6.83093	20142	999	34952	32739	21017.9
2	19	B09	BLANK	01:07:43	37.014	36.1699	Y	156.022	12696	999	37880	32791	11749.4	Y	6.82529	20659	1004	36142	32763	21140.7
2	19	B10	BLANK	01:07:43	37.014	36.1699	Y	156.587	12701	1005	36703	32702	11718.2	Y	6.84757	21120	991	36643	32748	21479.2
2	19	B11	BLANK	01:07:43	37.014	36.1699	Y	156.079	12714	994	35652	32746	11746.3	Y	6.83204	21312	990	35522	32793	21306
2	19	B12	BLANK	01:07:43	37.014	36.1699	Y	155.294	12763	1004	37701	32734	11789.8	Y	6.82707	21578	1007	35379	32757	21369.3
2	19	C01	BLANK	01:07:43	37.014	36.1699	Y	149.987	13098	991	38437	32739	12093.2	Y	6.86391	21929	994	36408	32738	22201.7
2	19	C02	BLANK	01:07:43	37.014	36.1699	Y	152.163	12944	995	39915	32701	11966.9	Y	6.85053	21773	1004	36319	32761	22011.2
2	19	C03	BLANK	01:07:43	37.014	36.1699	Y	153.653	12854	996	38100	32744	11882	Y	6.84117	21414	995	36635	32762	21950.5
2	19	C04	BLANK	01:07:43	37.014	36.1699	Y	158.024	12628	995	38390	32698	11639.7	Y	6.83121	21496	1006	36522	32757	21843.1
2	19	C05	BLANK	01:07:43	37.014	36.1699	Y	164.174	12290	1006	37523	32750	11314.9	Y	6.76692	19610	1000	35115	32741	20394.2
2	19	C06	BLANK	01:07:43	37.014	36.1699	Y	152.962	12893	994	37351	32720	11921.3	Y	6.90727	21854	1004	36862	32747	22852.2
2	19	C07	BLANK	01:07:43	37.014	36.1699	Y	156.111	12740	1001	39754	32774	11744.5	Y	6.83425	20439	1000	35331	32738	21236.2
2	19	C08	BLANK	01:07:43	37.014	36.1699	Y	159.036	12572	1010	37095	32709	11584.9	Y	6.84352	21254	999	35169	32739	21899.3
2	19	C09	BLANK	01:07:43	37.014	36.1699	Y	156.796	12663	999	37238	32791	11706.7	Y	6.82251	21403	1004	36765	32763	21623.7
2	19	C10	BLANK	01:07:43	37.014	36.1699	Y	157.952	12617	1005	39497	32702	11643.6	Y	6.82381	21122	991	36169	32748	21205.3
2	19	C11	BLANK	01:07:43	37.014	36.1699	Y	242.377	9315	994	36359	32746	8351.94	Y	6.60831	18785	990	35218	32793	18507.7
2	19	C12	BLANK	01:07:43	37.014	36.1699	Y	158.17	12625	1004	36266	32734	11631.7	Y	6.84454	22212	1007	36040	32757	21969.5
2	19	D01	BLANK	01:07:43	37.014	36.1699	Y	153.777	12866	991	38370	32739	11875	Y	6.83149	21242	994	35437	32738	21483.6
2	19	D02	3	01:07:43	37.014	36.1699	Y	151.404	12999	995	38525	32701	12010.7	Y	6.8499	21477	1004	35480	32761	21760.5
2	19	D03	3	01:07:43	37.014	36.1699	Y	157.374	12668	996	36867	32744	11675.1	Y	6.84969	21736	995	37425	32762	21943.6
2	19	D04	3	01:07:43	37.014	36.1699	Y	235.372	9511	995	35301	32698	8552.54	Y	6.6091	17951	1006	35215	32757	18150
2	19	D05	BLANK	01:07:43	37.014	36.1699	Y	165.838	12218	1006	38143	32750	11230.1	Y	6.85654	21596	1000	35443	32741	21371.3
2	19	D06	4	01:07:43	37.014	36.1699	Y	157.08	12656	994	36195	32720	11691.1	Y	6.60412	17490	1004	34787	32747	17952.1
2	19	D07	4	01:07:43	37.014	36.1699	Y	97.1198	17260	1001	39806	32774	16261.5	Y	6.81677	20875	1000	35753	32738	21128.2
2	19	D08	4	01:07:43	37.014	36.1699	Y	88.0798	18244	1010	37081	32709	17279.9	Y	6.83563	21001	999	35028	32739	21470
2	19	D09	BLANK	01:07:43	37.014	36.1699	Y	156.715	12664	999	36083	32791	11711.2	Y	6.83133	21173	1004	35576	32763	21403.4
2	19	D10	BLANK	01:07:43	37.014	36.1699	Y	155.473	12768	1005	35730	32702	11779.9	Y	6.84845	21688	991	35994	32748	21772.7
2	19	D11	BLANK	01:07:43	37.014	36.1699	Y	160.803	12458	994	37896	32746	11490.6	Y	6.81239	21366	990	35836	32793	21190.5
2	19	D12	BLANK	01:07:43	37.014	36.1699	Y	155.932	12731	1004	36451	32734	11754.4	Y	6.84159	21992	1007	35936	32757	21725.2
2	19	E01	BLANK	01:07:43	37.014	36.1699	Y	153.264	12897	991	39414	32739	11904.1	Y	6.83235	21468	994	36709	32738	21614.7
2	19	E02	BLANK	01:07:43	37.014	36.1699	Y	156.567	12719	995	38125	32701	11719.3	Y	6.83859	21774	1004	36551	32761	21798.4
2	19	E03	BLANK	01:07:43	37.014	36.1699	Y	157.569	12652	996	38752	32744	11664.4	Y	6.83273	21509	995	35331	32762	21661
2	19	E04	BLANK	01:07:43	37.014	36.1699	Y	157.589	12634	995	36335	32698	11663.3	Y	6.82719	21272	1006	36290	32757	21422
2	19	E05	BLANK	01:07:43	37.014	36.1699	Y	248.376	9188	1006	36123	32750	8187.45	Y	6.59861	18058	1000	35476	32741	18107.8
2	19	E06	BLANK	01:07:43	37.014	36.1699	Y	229.571	9707	994	35683	32720	8726.1	Y	6.56642	18017	1004	36042	32747	17959
2	19	E07	BLANK	01:07:43	37.014	36.1699	Y	162.088	12398	1001	37064	32774	11423	Y	6.84368	21280	1000	35873	32738	21590.1
2	19	E08	BLANK	01:07:43	37.014	36.1699	Y	159.034	12567	1010	37642	32709	11585	Y	6.83218	21479	999	35703	32739	21538
2	19	E09	BLANK	01:07:43	37.014	36.1699	Y	160.87	12456	999	36105	32791	11487.1	Y	6.81692	21342	1004	35823	32763	21293.5
2	19	E10	BLANK	01:07:43	37.014	36.1699	Y	156.307	12712	1005	37469	32702	11733.7	Y	6.82812	21463	991	35525	32748	21461.3
2	19	E11	BLANK	01:07:43	37.014	36.1699	Y	157.902	12623	994	38596	32746	11646.3	Y	6.82713	21668	990	35563	32793	21436.8
2	19	E12	BLANK	01:07:43	37.014	36.1699	Y	156.329	12711	1004	37227	32734	11732.5	Y	6.8387	21962	1007	35099	32757	21658.3
2	19	F01	BLANK	01:07:43	37.014	36.1699	Y	147.846	13201	991	37983	32739	12220.1	Y	6.86347	22323	994	36696	32738	22113
2	19	F02	5	01:07:43	37.014	36.1699	Y	156.274	12733	995	37789	32701	11735.5	Y	6.83459	22204	1004	36128	32761	21806.7
2	19	F03	5	01:07:43	37.014	36.1699	Y	161.833	12439	996	36496	32744	11436.4	Y	6.84332	21601	995	36009	32762	21697
2	19	F04	5	01:07:43	37.014	36.1699	Y	161.756	12442	995	38334	32698	11440.4	Y	6.83229	21896	1006	35531	32757	21813.5
2	19	F05	BLANK	01:07:43	37.014	36.1699	Y	162.633	12383	1006	36275	32750	11394.6	Y	6.83968	21471	1000	35425	32741	21582.9
2	19	F06	6	01:07:43	37.014	36.1699	Y	120.778	15058	994	35802	32720	14088.4	Y	6.8243	21801	1004	35995	32747	21669.6
2	19	F07	6	01:07:43	37.014	36.1699	Y	151.179	13014	1001	35204	32774	12023.7	Y	6.70186	19646	1000	35457	32738	19664.8
2	19	F08	6	01:07:43	37.014	36.1699	Y	175.938	11729	1010	34779	32709	10741.7	Y	6.61735	18628	999	35699	32739	18428.2
2	19	F09	BLANK	01:07:43	37.014	36.1699	Y	163.383	12329	999	36155	32791	11355.7	Y	6.83203	21663	1004	35408	32763	21453.4
2	19	F10	BLANK	01:07:43	37.014	36.1699	Y	159.304	12554	1005	36787	32702	11570.5	Y	6.82985	21794	991	35818	32748	21548.4
2	19	F11	BLANK	01:07:43	37.014	36.1699	Y	165.449	12227	994	36376	32746	11249.8	Y	6.79029	21431	990	36027	32793	21024.2
2	19	F12	BLANK	01:07:43	37.014	36.1699	Y	155.906	12745	1004	36172	32734	11755.8	Y	6.83225	22134	1007	35932	32757	21768.4
2	19	G01	BLANK	01:07:43	37.014	36.1699	Y	150.852	13036	991	38335	32739	12042.7	Y	6.83599	21976	994	36451	32738	21680.4
2	19	G02	BLANK	01:07:43	37.014	36.1699	Y	152.609	12934	995	38109	32701	11941.4	Y	6.84291	22187	1004	38248	32761	21850.2
2	19	G03	BLANK	01:07:43	37.014	36.1699	Y	156.069	12740	996	37267	32744	11746.8	Y	6.83819	21838	995	36093	32762	21642.8
2	19	G04	BLANK	01:07:43	37.014	36.1699	Y	150.908	13028	995	36736	32698	12039.5	Y	6.82963	22022	1006	35584	32757	21717.1
2	19	G05	BLANK	01:07:43	37.014	36.1699	Y	161.029	12482	1006	37447	32750	11478.7	Y	6.83617	21846	1000	35907	32741	21777.5
2	19	G06	BLANK	01:07:43	37.014	36.1699	Y	157.06	12689	994	37331	32720	11692.2	Y	6.80966	21415	1004	36232	32747	21259
2	19	G07	BLANK	01:07:43	37.014	36.1699	Y	248.378	9176	1001	35732	32774	8187.41	Y	6.57318	18357	1000	36563	32738	18014.5
2	19	G08	BLANK	01:07:43	37.014	36.1699	Y	157.844	12639	1010	38281	32709	11649.4	Y	6.83724	21930	999	36974	32739	21759.5
2	19	G09	BLANK	01:07:43	37.014	36.1699	Y	159.246	12549	999	38106	32791	11573.6	Y	6.82128	21691	1004	35812	32763	21412.6
2	19	G10	BLANK	01:07:43	37.014	36.1699	Y	158.416	12603	1005	37643	32702	11618.4	Y	6.82378	21792	991	35858	32748	21501.7
2	19	G11	BLANK	01:07:43	37.014	36.1699	Y	248.993	9149	994	36770	32746	8170.92	Y	6.53107	17872	990	36297	32793	17325.7
2	19	G12	BLANK	01:07:43	37.014	36.1699	Y	158.143	12622	1004	38551	32734	11633.2	Y	6.84252	22270	1007	35778	32757	21904.3
2	19	H01	Background	01:07:43	37.014	36.1699	Y	151.614	13002	991	36920	32739	11998.6	Y	6.83488	22141	994	36619	32738	21706.1
2	19	H02	BLANK	01:07:43	37.014	36.1699	Y	150.555	13055	995	40201	32701	12060	Y	6.83468	22001	1004	35625	32761	21596.2
2	19	H03	BLANK	01:07:43	37.014	36.1699	Y	148.859	13153	996	37597	32744	12159.7	Y	6.85527	22321	995	35934	32762	21980.4
2	19	H04	BLANK	01:07:43	37.014	36.1699	Y	230.717	9683	995	35668	32698	8691.26	Y	6.64163	19329	1006	35118	32757	19027.1
2	19	H05	BLANK	01:07:43	37.014	36.1699	Y	154.895	12806	1006	36968	32750	11812.1	Y	6.82998	21682	1000	36912	32741	21576.1
2	19	H06	BLANK	01:07:43	37.014	36.1699	Y	156.863	12673	994	37986	32720	11703.1	Y	6.83019	21805	1004	35912	32747	21614
2	19	H07	BLANK	01:07:43	37.014	36.1699	Y	157.033	12684	1001	36320	32774	11693.7	Y	6.83105	22214	1000	35551	32738	21751
2	19	H08	BLANK	01:07:43	37.014	36.1699	Y	155.21	12795	1010	38073	32709	11794.5	Y	6.84104	22051	999	36388	32739	21819.5
2	19	H09	BLANK	01:07:43	37.014	36.1699	Y	157.542	12645	999	37238	32791	11665.9	Y	6.83226	22008	1004	36595	32763	21658.7
2	19	H10	BLANK	01:07:43	37.014	36.1699	Y	157.574	12663	1005	36838	32702	11664.1	Y	6.83646	22032	991	36015	32748	21614.2
2	19	H11	BLANK	01:07:43	37.014	36.1699	Y	157.095	12677	994	36221	32746	11690.3	Y	6.83264	22203	990	35587	32793	21626.2
2	19	H12	Background	01:07:43	37.014	36.1699	Y	155.16	12797	1004	38686	32734	11797.3	Y	6.85047	22439	1007	36911	32757	21939.8
2	20	A01	Background	01:07:59	37.0127	36.1649	Y	148.131	13157	991	38531	32739	12186.4	Y	6.83804	20972	994	36224	32738	21482
2	20	A02	BLANK	01:07:59	37.0127	36.1649	Y	151.544	12989	995	43201	32701	11986.6	Y	6.84115	20604	1004	37362	32761	21498.7
2	20	A03	BLANK	01:07:59	37.0127	36.1649	Y	150.896	13031	996	38690	32744	12024	Y	6.83282	20605	995	36257	32762	21284.3
2	20	A04	BLANK	01:07:59	37.0127	36.1649	Y	142.924	13486	995	37659	32698	12504.6	Y	6.86005	21096	1006	35728	32757	22127.9
2	20	A05	BLANK	01:07:59	37.0127	36.1649	Y	155.776	12742	1006	38223	32750	11747.6	Y	6.8435	20610	1000	36995	32741	21436.5
2	20	A06	BLANK	01:07:59	37.0127	36.1649	Y	151.153	13026	994	37281	32720	12009.2	Y	6.8453	20301	1004	37319	32747	21432.8
2	20	A07	BLANK	01:07:59	37.0127	36.1649	Y	152.741	12863	1001	36678	32774	11918	Y	6.83387	20465	1000	36834	32738	21248.7
2	20	A08	BLANK	01:07:59	37.0127	36.1649	Y	152.123	12955	1010	38918	32709	11953.3	Y	6.84429	20675	999	35450	32739	21338.5
2	20	A09	BLANK	01:07:59	37.0127	36.1649	Y	152.892	12826	999	36992	32791	11909.4	Y	6.83293	20667	1004	35509	32763	21198.3
2	20	A10	BLANK	01:07:59	37.0127	36.1649	Y	154.334	12830	1005	36983	32702	11828	Y	6.84458	20915	991	36149	32748	21270.8
2	20	A11	BLANK	01:07:59	37.0127	36.1649	Y	153.34	12862	994	36765	32746	11884	Y	6.82963	21755	990	35225	32793	21239.1
2	20	A12	Background	01:07:59	37.0127	36.1649	Y	152.019	12890	1004	36604	32734	11959.3	Y	6.82926	21756	1007	35835	32757	21448.8
2	20	B01	BLANK	01:07:59	37.0127	36.1649	Y	151.724	12902	991	38477	32739	11976.2	Y	6.88402	21407	994	36766	32738	22119
2	20	B02	1	01:07:59	37.0127	36.1649	Y	92.5759	17740	995	38520	32701	16726.7	Y	6.8161	20457	1004	35770	32761	21064.3
2	20	B03	1	01:07:59	37.0127	36.1649	Y	100.769	16874	996	39487	32744	15855.5	Y	6.86065	20416	995	35523	32762	21587.6
2	20	B04	1	01:07:59	37.0127	36.1649	Y	180.689	11485	995	36535	32698	10513.9	Y	6.6307	17580	1006	34630	32757	18441.8
2	20	B05	BLANK	01:07:59	37.0127	36.1649	Y	156.714	12676	1006	38111	32750	11696	Y	6.815	19974	1000	35021	32741	20840
2	20	B06	2	01:07:59	37.0127	36.1649	Y	110.045	15975	994	38443	32720	14972.6	Y	6.82212	20267	1004	35718	32747	21016.2
2	20	B07	2	01:07:59	37.0127	36.1649	Y	107.903	16144	1001	37347	32774	15167.7	Y	6.83476	20133	1000	35400	32738	21129.7
2	20	B08	2	01:07:59	37.0127	36.1649	Y	92.0751	17753	1010	36697	32709	16783.1	Y	6.83023	20124	999	34951	32739	21008.2
2	20	B09	BLANK	01:07:59	37.0127	36.1649	Y	155.972	12686	999	37881	32791	11736.8	Y	6.82477	20646	1004	36141	32763	21133.3
2	20	B10	BLANK	01:07:59	37.0127	36.1649	Y	156.783	12675	1005	36703	32702	11692.2	Y	6.84748	21108	991	36641	32748	21477.9
2	20	B11	BLANK	01:07:59	37.0127	36.1649	Y	156.183	12693	994	35652	32746	11725.2	Y	6.8321	21305	990	35521	32793	21306.8
2	20	B12	BLANK	01:07:59	37.0127	36.1649	Y	155.294	12745	1004	37700	32734	11774.4	Y	6.82776	21571	1007	35377	32757	21379.1
2	20	C01	BLANK	01:07:59	37.0127	36.1649	Y	150.004	13083	991	38438	32739	12075.9	Y	6.86339	21916	994	36407	32738	22194.3
2	20	C02	BLANK	01:07:59	37.0127	36.1649	Y	152.217	12925	995	39915	32701	11947.9	Y	6.84981	21757	1004	36318	32761	22000.8
2	20	C03	BLANK	01:07:59	37.0127	36.1649	Y	153.684	12839	996	38101	32744	11864.6	Y	6.83996	21392	995	36634	32762	21932.9
2	20	C04	BLANK	01:07:59	37.0127	36.1649	Y	158.041	12612	995	38390	32698	11623.6	Y	6.83066	21477	1006	36520	32757	21835.1
2	20	C05	BLANK	01:07:59	37.0127	36.1649	Y	164.26	12274	1006	37524	32750	11296.3	Y	6.76586	19588	1000	35114	32741	20379.2
2	20	C06	BLANK	01:07:59	37.0127	36.1649	Y	153.12	12871	994	37352	32720	11896.5	Y	6.90674	21831	1004	36859	32747	22844.5
2	20	C07	BLANK	01:07:59	37.0127	36.1649	Y	156.196	12720	1001	39754	32774	11724.5	Y	6.83531	20437	1000	35329	32738	21251.2
2	20	C08	BLANK	01:07:59	37.0127	36.1649	Y	159.185	12552	1010	37096	32709	11562	Y	6.84303	21230	999	35167	32739	21892.3
2	20	C09	BLANK	01:07:59	37.0127	36.1649	Y	156.827	12649	999	37239	32791	11689.8	Y	6.82176	21382	1004	36763	32763	21612.8
2	20	C10	BLANK	01:07:59	37.0127	36.1649	Y	158.062	12596	1005	39497	32702	11622.5	Y	6.82398	21112	991	36167	32748	21207.8
2	20	C11	BLANK	01:07:59	37.0127	36.1649	Y	242.782	9296	994	36359	32746	8332.88	Y	6.60786	18771	990	35217	32793	18501.2
2	20	C12	BLANK	01:07:59	37.0127	36.1649	Y	158.28	12604	1004	36266	32734	11610.7	Y	6.84472	22201	1007	36038	32757	21972.2
2	20	D01	BLANK	01:07:59	37.0127	36.1649	Y	153.694	12855	991	38370	32739	11864	Y	6.83185	21239	994	35436	32738	21488.8
2	20	D02	3	01:07:59	37.0127	36.1649	Y	151.334	12987	995	38525	32701	11998.7	Y	6.85048	21477	1004	35479	32761	21768.9
2	20	D03	3	01:07:59	37.0127	36.1649	Y	157.334	12655	996	36867	32744	11662.1	Y	6.85074	21741	995	37423	32762	21958.8
2	20	D04	3	01:07:59	37.0127	36.1649	Y	235.334	9504	995	35301	32698	8545.51	Y	6.6096	17943	1006	35213	32757	18157.1
2	20	D05	BLANK	01:07:59	37.0127	36.1649	Y	165.997	12196	1006	38143	32750	11208.1	Y	6.85728	21590	1000	35441	32741	21381.6
2	20	D06	4	01:07:59	37.0127	36.1649	Y	155.205	12744	994	36195	32720	11779.3	Y	6.60467	17480	1004	34785	32747	17959.8
2	20	D07	4	01:07:59	37.0127	36.1649	Y	95.4771	17406	1001	39806	32774	16407.5	Y	6.81699	20864	1000	35751	32738	21131.2
2	20	D08	4	01:07:59	37.0127	36.1649	Y	86.1483	18448	1010	37082	32709	17480.2	Y	6.83519	20986	999	35027	32739	21463.7
2	20	D09	BLANK	01:07:59	37.0127	36.1649	Y	156.764	12650	999	36084	32791	11693.3	Y	6.83237	21172	1004	35574	32763	21418.3
2	20	D10	BLANK	01:07:59	37.0127	36.1649	Y	155.538	12749	1005	35730	32702	11760.8	Y	6.84789	21667	991	35992	32748	21764.7
2	20	D11	BLANK	01:07:59	37.0127	36.1649	Y	160.715	12448	994	37896	32746	11480.6	Y	6.8121	21355	990	35835	32793	21186.3
2	20	D12	BLANK	01:07:59	37.0127	36.1649	Y	155.98	12713	1004	36451	32734	11736.4	Y	6.84216	21986	1007	35934	32757	21733.3
2	20	E01	BLANK	01:07:59	37.0127	36.1649	Y	153.357	12876	991	39414	32739	11883.1	Y	6.83197	21452	994	36707	32738	21609.2
2	20	E02	BLANK	01:07:59	37.0127	36.1649	Y	156.532	12708	995	38126	32701	11706	Y	6.83747	21747	1004	36549	32761	21782.1
2	20	E03	BLANK	01:07:59	37.0127	36.1649	Y	157.548	12638	996	38752	32744	11650.4	Y	6.83206	21483	995	35329	32762	21651.3
2	20	E04	BLANK	01:07:59	37.0127	36.1649	Y	157.55	12621	995	36335	32698	11650.3	Y	6.82682	21255	1006	36288	32757	21416.8
2	20	E05	BLANK	01:07:59	37.0127	36.1649	Y	248.621	9174	1006	36123	32750	8173.44	Y	6.59803	18037	1000	35474	32741	18099.6
2	20	E06	BLANK	01:07:59	37.0127	36.1649	Y	229.556	9699	994	35683	32720	8718.09	Y	6.5663	17999	1004	36039	32747	17957.3
2	20	E07	BLANK	01:07:59	37.0127	36.1649	Y	161.963	12390	1001	37064	32774	11415	Y	6.84328	21261	1000	35871	32738	21584.3
2	20	E08	BLANK	01:07:59	37.0127	36.1649	Y	159.186	12544	1010	37642	32709	11562	Y	6.83163	21457	999	35701	32739	21530.1
2	20	E09	BLANK	01:07:59	37.0127	36.1649	Y	160.82	12444	999	36105	32791	11475	Y	6.81706	21330	1004	35821	32763	21295.5
2	20	E10	BLANK	01:07:59	37.0127	36.1649	Y	156.356	12694	1005	37469	32702	11715.6	Y	6.82806	21439	991	35522	32748	21460.4
2	20	E11	BLANK	01:07:59	37.0127	36.1649	Y	157.883	12609	994	38596	32746	11632.2	Y	6.8264	21650	990	35562	32793	21426.2
2	20	E12	BLANK	01:07:59	37.0127	36.1649	Y	156.342	12695	1004	37227	32734	11716.4	Y	6.83868	21943	1007	35097	32757	21658.1
2	20	F01	BLANK	01:07:59	37.0127	36.1649	Y	147.987	13176	991	37983	32739	12195.1	Y	6.86442	22325	994	36694	32738	22126.7
2	20	F02	5	01:07:59	37.0127	36.1649	Y	156.286	12717	995	37789	32701	11719.5	Y	6.83592	22203	1004	36125	32761	21826
2	20	F03	5	01:07:59	37.0127	36.1649	Y	161.822	12425	996	36496	32744	11422.4	Y	6.84464	21599	995	36006	32762	21715.9
2	20	F04	5	01:07:59	37.0127	36.1649	Y	161.631	12434	995	38334	32698	11432.4	Y	6.83314	21892	1006	35529	32757	21825.8
2	20	F05	BLANK	01:07:59	37.0127	36.1649	Y	162.644	12368	1006	36275	32750	11379.5	Y	6.84035	21464	1000	35423	32741	21592.4
2	20	F06	6	01:07:59	37.0127	36.1649	Y	119.611	15129	994	35802	32720	14159.5	Y	6.82388	21775	1004	35992	32747	21663.5
2	20	F07	6	01:07:59	37.0127	36.1649	Y	149.915	13066	1001	35203	32774	12081.1	Y	6.70182	19631	1000	35455	32738	19664.2
2	20	F08	6	01:07:59	37.0127	36.1649	Y	174.711	11773	1010	34779	32709	10785.7	Y	6.61761	18619	999	35697	32739	18432
2	20	F09	BLANK	01:07:59	37.0127	36.1649	Y	163.396	12314	999	36155	32791	11340.6	Y	6.8324	21660	1004	35407	32763	21458.8
2	20	F10	BLANK	01:07:59	37.0127	36.1649	Y	159.4	12534	1005	36787	32702	11550.5	Y	6.83001	21789	991	35817	32748	21550.6
2	20	F11	BLANK	01:07:59	37.0127	36.1649	Y	165.5	12207	994	36375	32746	11233.2	Y	6.79073	21424	990	36025	32793	21030.6
2	20	F12	BLANK	01:07:59	37.0127	36.1649	Y	156.076	12724	1004	36173	32734	11731.1	Y	6.83338	22129	1007	35929	32757	21784.8
2	20	G01	BLANK	01:07:59	37.0127	36.1649	Y	150.971	13013	991	38335	32739	12019.7	Y	6.83548	21963	994	36450	32738	21673.1
2	20	G02	BLANK	01:07:59	37.0127	36.1649	Y	152.647	12916	995	38109	32701	11923.4	Y	6.8417	22158	1004	38245	32761	21832.8
2	20	G03	BLANK	01:07:59	37.0127	36.1649	Y	156.026	12727	996	37267	32744	11733.8	Y	6.83732	21826	995	36093	32762	21630.4
2	20	G04	BLANK	01:07:59	37.0127	36.1649	Y	150.871	13014	995	36736	32698	12025.4	Y	6.8291	21999	1006	35582	32757	21709.4
2	20	G05	BLANK	01:07:59	37.0127	36.1649	Y	161.138	12459	1006	37446	32750	11458.3	Y	6.83551	21823	1000	35905	32741	21767.9
2	20	G06	BLANK	01:07:59	37.0127	36.1649	Y	157.02	12676	994	37331	32720	11679.3	Y	6.80903	21394	1004	36230	32747	21249.9
2	20	G07	BLANK	01:07:59	37.0127	36.1649	Y	248.589	9166	1001	35733	32774	8174.29	Y	6.57286	18343	1000	36561	32738	18009.9
[truncated: 11,825 more rows]

## Sheet: OCR_OP50_Rate
Measurement	Well	Group	Time	OCR	ECAR	PER
1	A01	Background	1.35096	0	0	0
1	A02	Live	1.35096	44.563	-0.352008	0
1	A03	Live	1.35096	35.4804	0.128829	0
1	A04	Live	1.35096	32.9633	0.421666	0
1	A05	BLANK	1.35096	9.41234	-0.230027	0
1	A06	Washed	1.35096	86.4916	0.0556219	0
1	A07	Washed	1.35096	99.3402	0.472667	0
1	A08	Washed	1.35096	78.3231	0.264746	0
1	A09	BLANK	1.35096	-2.00218	-0.0998809	0
1	A10	BLANK	1.35096	1.67213	-0.191498	0
1	A11	BLANK	1.35096	-2.70738	0.696194	0
1	A12	Background	1.35096	0	0	0
1	B01	BLANK	1.35096	-5.81941	0.166791	0
1	B02	BLANK	1.35096	2.40572	0.0643877	0
1	B03	BLANK	1.35096	2.41082	-1.33403	0
1	B04	BLANK	1.35096	-17.4629	-0.211681	0
1	B05	BLANK	1.35096	-9.33086	0.422183	0
1	B06	BLANK	1.35096	6.57427	0.710064	0
1	B07	BLANK	1.35096	-3.9263	-0.211952	0
1	B08	BLANK	1.35096	24.1163	0.080963	0
1	B09	BLANK	1.35096	3.99881	0.179622	0
1	B10	BLANK	1.35096	-2.7906	-0.451601	0
1	B11	BLANK	1.35096	-10.7219	-0.408336	0
1	B12	BLANK	1.35096	-9.3415	0.067466	0
1	C01	BLANK	1.35096	-4.00974	-0.0794229	0
1	C02	UV5	1.35096	7.72425	0.496127	0
1	C03	UV5	1.35096	-11.3044	0.852575	0
1	C04	UV5	1.35096	5.58354	0.235925	0
1	C05	BLANK	1.35096	-3.4229	0.147826	0
1	C06	UV10	1.35096	-3.61266	-0.786208	0
1	C07	UV10	1.35096	15.2786	-0.871717	0
1	C08	UV10	1.35096	12.196	0.185327	0
1	C09	BLANK	1.35096	-23.3358	0.345505	0
1	C10	BLANK	1.35096	3.87762	0.19572	0
1	C11	BLANK	1.35096	-3.68847	-0.13076	0
1	C12	BLANK	1.35096	-1.75033	-0.710025	0
1	D01	BLANK	1.35096	-2.34034	-0.31191	0
1	D02	BLANK	1.35096	-4.82287	0.241308	0
1	D03	BLANK	1.35096	3.46418	0.437819	0
1	D04	BLANK	1.35096	-10.1085	-0.288195	0
1	D05	BLANK	1.35096	-6.23581	1.45645	0
1	D06	BLANK	1.35096	7.16421	0.528828	0
1	D07	BLANK	1.35096	11.8919	-0.0770655	0
1	D08	BLANK	1.35096	2.035	0.132181	0
1	D09	BLANK	1.35096	-1.43573	-0.131	0
1	D10	BLANK	1.35096	3.66838	0.445175	0
1	D11	BLANK	1.35096	-7.91817	0.101587	0
1	D12	BLANK	1.35096	1.02789	0.23182	0
1	E01	BLANK	1.35096	4.7859	-0.929303	0
1	E02	PFA 0.25	1.35096	9.70656	-0.829115	0
1	E03	PFA 0.25	1.35096	6.66649	0.417003	0
1	E04	PFA 0.25	1.35096	4.67266	0.561597	0
1	E05	BLANK	1.35096	2.25091	0.163494	0
1	E06	PFA 0.5	1.35096	6.40118	-0.253424	0
1	E07	PFA 0.5	1.35096	20.1557	-0.965614	0
1	E08	PFA 0.5	1.35096	-1.75113	0.217434	0
1	E09	BLANK	1.35096	-1.16983	0.24034	0
1	E10	BLANK	1.35096	13.0392	-0.294019	0
1	E11	BLANK	1.35096	-10.8564	-0.453424	0
1	E12	BLANK	1.35096	2.60827	-0.298853	0
1	F01	BLANK	1.35096	3.86924	0.326538	0
1	F02	BLANK	1.35096	0.848709	0.196203	0
1	F03	BLANK	1.35096	5.59078	-1.01694	0
1	F04	BLANK	1.35096	-49.4958	0.281151	0
1	F05	BLANK	1.35096	10.6548	0.99939	0
1	F06	BLANK	1.35096	-0.174999	0.151806	0
1	F07	BLANK	1.35096	11.0559	0.175857	0
1	F08	BLANK	1.35096	-2.11231	0.107447	0
1	F09	BLANK	1.35096	2.27102	1.74377	0
1	F10	BLANK	1.35096	-3.06993	0.522982	0
1	F11	BLANK	1.35096	-2.09495	0.432019	0
1	F12	BLANK	1.35096	-2.69255	0.224424	0
1	G01	BLANK	1.35096	1.72108	-0.449379	0
1	G02	UV1	1.35096	11.5349	-0.0373719	0
1	G03	UV1	1.35096	13.3103	1.38898	0
1	G04	UV1	1.35096	23.245	6.28629	0
1	G05	BLANK	1.35096	6.00389	-0.280052	0
1	G06	UV2	1.35096	-0.987101	0.0789308	0
1	G07	UV2	1.35096	24.0155	-0.412429	0
1	G08	UV2	1.35096	20.6952	-0.12982	0
1	G09	BLANK	1.35096	-4.75048	-0.0398814	0
1	G10	BLANK	1.35096	6.93724	-0.546101	0
1	G11	BLANK	1.35096	-4.61315	-0.236347	0
1	G12	BLANK	1.35096	1.09259	-0.770231	0
1	H01	Background	1.35096	0	0	0
1	H02	BLANK	1.35096	-12.5799	0.137845	0
1	H03	BLANK	1.35096	-6.84829	0.686153	0
1	H04	BLANK	1.35096	7.95793	0.442811	0
1	H05	BLANK	1.35096	0.424196	0.181757	0
1	H06	BLANK	1.35096	-18.0182	-0.250422	0
1	H07	BLANK	1.35096	10.4257	0.341321	0
1	H08	BLANK	1.35096	-5.74541	-0.134811	0
1	H09	BLANK	1.35096	8.9412	1.2149	0
1	H10	BLANK	1.35096	23.6506	0.164536	0
1	H11	BLANK	1.35096	-4.48076	-0.137638	0
1	H12	Background	1.35096	0	0	0
2	A01	Background	8.01893	0	0	0
2	A02	Live	8.01893	48.6631	-0.352708	0
2	A03	Live	8.01893	36.8145	0.00453079	0
2	A04	Live	8.01893	34.7741	0.525253	0
2	A05	BLANK	8.01893	10.3329	-0.0427144	0
2	A06	Washed	8.01893	93.4096	0.161319	0
2	A07	Washed	8.01893	105.251	0.811888	0
2	A08	Washed	8.01893	85.4669	0.0491723	0
2	A09	BLANK	8.01893	-0.340819	0.0128652	0
2	A10	BLANK	8.01893	3.36219	-0.0575436	0
2	A11	BLANK	8.01893	0.0606363	0.421735	0
2	A12	Background	8.01893	0	0	0
2	B01	BLANK	8.01893	-0.646847	0.109216	0
2	B02	BLANK	8.01893	2.56245	0.554321	0
2	B03	BLANK	8.01893	-0.439234	-0.797495	0
2	B04	BLANK	8.01893	-15.1803	0.139453	0
2	B05	BLANK	8.01893	-8.46588	0.142505	0
2	B06	BLANK	8.01893	6.65175	0.189661	0
2	B07	BLANK	8.01893	-2.06476	-0.108696	0
2	B08	BLANK	8.01893	23.4271	-0.0131188	0
2	B09	BLANK	8.01893	3.04999	0.0212275	0
2	B10	BLANK	8.01893	-2.10266	-0.305261	0
2	B11	BLANK	8.01893	-8.63258	-0.0836822	0
2	B12	BLANK	8.01893	-10.804	0.226834	0
2	C01	BLANK	8.01893	-1.04514	-0.168774	0
2	C02	UV5	8.01893	2.81805	0.143846	0
2	C03	UV5	8.01893	-14.7229	0.548374	0
2	C04	UV5	8.01893	-0.137481	0.159173	0
2	C05	BLANK	8.01893	4.49264	0.0119641	0
2	C06	UV10	8.01893	-12.3999	-0.124208	0
2	C07	UV10	8.01893	11.6455	-0.529963	0
2	C08	UV10	8.01893	8.43034	-0.905286	0
2	C09	BLANK	8.01893	-15.2509	0.242477	0
2	C10	BLANK	8.01893	4.49761	0.0695471	0
2	C11	BLANK	8.01893	-2.36926	0.070535	0
2	C12	BLANK	8.01893	-0.151202	-0.451906	0
2	D01	BLANK	8.01893	-1.28557	0.388998	0
2	D02	BLANK	8.01893	-5.14673	0.0249109	0
2	D03	BLANK	8.01893	-0.207497	0.374246	0
2	D04	BLANK	8.01893	-9.21887	-0.00135888	0
2	D05	BLANK	8.01893	-12.7541	0.0662247	0
2	D06	BLANK	8.01893	7.83484	0.59919	0
2	D07	BLANK	8.01893	5.27227	0.236698	0
2	D08	BLANK	8.01893	-1.34389	-0.0887817	0
2	D09	BLANK	8.01893	-2.15722	0.288637	0
2	D10	BLANK	8.01893	3.80944	0.511783	0
2	D11	BLANK	8.01893	-6.40295	0.421213	0
2	D12	BLANK	8.01893	3.19844	0.285037	0
2	E01	BLANK	8.01893	4.5156	-0.264045	0
2	E02	PFA 0.25	8.01893	5.30378	-0.24437	0
2	E03	PFA 0.25	8.01893	6.99162	0.344283	0
2	E04	PFA 0.25	8.01893	1.2248	-0.315633	0
2	E05	BLANK	8.01893	-2.81474	-0.109959	0
2	E06	PFA 0.5	8.01893	-2.31778	-0.00159513	0
2	E07	PFA 0.5	8.01893	15.9475	-0.534493	0
2	E08	PFA 0.5	8.01893	-5.01789	0.172064	0
2	E09	BLANK	8.01893	-5.46359	0.262942	0
2	E10	BLANK	8.01893	12.5654	0.383858	0
2	E11	BLANK	8.01893	-7.91064	-0.251739	0
2	E12	BLANK	8.01893	2.58448	0.0307277	0
2	F01	BLANK	8.01893	5.84091	0.505268	0
2	F02	BLANK	8.01893	0.501395	-0.11262	0
2	F03	BLANK	8.01893	3.21082	-0.393424	0
2	F04	BLANK	8.01893	-48.093	0.389869	0
2	F05	BLANK	8.01893	8.1532	0.235419	0
2	F06	BLANK	8.01893	0.137518	0.304583	0
2	F07	BLANK	8.01893	8.04562	0.218096	0
2	F08	BLANK	8.01893	-5.47804	0.549071	0
2	F09	BLANK	8.01893	-3.52195	0.895973	0
2	F10	BLANK	8.01893	-2.28337	0.486531	0
2	F11	BLANK	8.01893	-7.76562	0.554554	0
2	F12	BLANK	8.01893	-4.17437	0.0656654	0
2	G01	BLANK	8.01893	5.44388	-0.141365	0
2	G02	UV1	8.01893	9.33539	-0.0925271	0
2	G03	UV1	8.01893	8.88323	1.65134	0
2	G04	UV1	8.01893	21.9188	0.538403	0
2	G05	BLANK	8.01893	0.901867	-0.159952	0
2	G06	UV2	8.01893	1.77566	0.227764	0
2	G07	UV2	8.01893	21.7845	-0.0629467	0
2	G08	UV2	8.01893	14.3049	0.232526	0
2	G09	BLANK	8.01893	-8.06889	0.344725	0
2	G10	BLANK	8.01893	3.81103	-0.0195592	0
2	G11	BLANK	8.01893	-2.04091	0.200367	0
2	G12	BLANK	8.01893	0.387127	0.576586	0
2	H01	Background	8.01893	0	0	0
2	H02	BLANK	8.01893	-11.7505	-0.21872	0
2	H03	BLANK	8.01893	-8.45194	-1.09948	0
2	H04	BLANK	8.01893	8.8344	0.242606	0
2	H05	BLANK	8.01893	1.74059	-0.0590212	0
2	H06	BLANK	8.01893	-18.2594	-0.105384	0
2	H07	BLANK	8.01893	7.01	0.0949478	0
2	H08	BLANK	8.01893	-4.80328	-0.240918	0
2	H09	BLANK	8.01893	6.45114	-0.738671	0
2	H10	BLANK	8.01893	22.0686	-0.0341165	0
2	H11	BLANK	8.01893	-4.95637	0.0317516	0
2	H12	Background	8.01893	0	0	0
3	A01	Background	14.6653	0	0	0
3	A02	Live	14.6653	51.2747	0.175623	0
3	A03	Live	14.6653	36.9026	0.503451	0
3	A04	Live	14.6653	36.9281	0.429167	0
3	A05	BLANK	14.6653	10.3607	0.234004	0
3	A06	Washed	14.6653	99.9586	0.328487	0
3	A07	Washed	14.6653	106.701	0.982498	0
3	A08	Washed	14.6653	91.5038	0.587255	0
3	A09	BLANK	14.6653	0.748725	0.190767	0
3	A10	BLANK	14.6653	2.96594	-0.138082	0
3	A11	BLANK	14.6653	-0.0135889	0.340592	0
3	A12	Background	14.6653	0	0	0
3	B01	BLANK	14.6653	-1.16292	0.0767522	0
3	B02	BLANK	14.6653	2.9465	0.520123	0
3	B03	BLANK	14.6653	-1.74096	-0.541921	0
3	B04	BLANK	14.6653	-15.8952	0.512961	0
3	B05	BLANK	14.6653	-10.9145	0.401146	0
3	B06	BLANK	14.6653	4.61496	0.332054	0
3	B07	BLANK	14.6653	-1.08893	0.166268	0
3	B08	BLANK	14.6653	22.2773	-0.0393438	0
3	B09	BLANK	14.6653	1.89476	0.362389	0
3	B10	BLANK	14.6653	-1.81084	0.148532	0
3	B11	BLANK	14.6653	-7.98551	0.140255	0
3	B12	BLANK	14.6653	-10.5115	0.168074	0
3	C01	BLANK	14.6653	-0.586287	0.120274	0
3	C02	UV5	14.6653	1.76769	0.321828	0
3	C03	UV5	14.6653	-15.0356	0.929768	0
3	C04	UV5	14.6653	-3.16924	0.286061	0
3	C05	BLANK	14.6653	3.60192	-0.0633731	0
3	C06	UV10	14.6653	-12.9766	-0.578895	0
3	C07	UV10	14.6653	9.68734	-0.20035	0
3	C08	UV10	14.6653	4.84113	-1.54457	0
3	C09	BLANK	14.6653	-11.9999	0.16037	0
3	C10	BLANK	14.6653	4.1006	-0.0164679	0
3	C11	BLANK	14.6653	-2.7584	-0.124474	0
3	C12	BLANK	14.6653	-0.906121	-0.172568	0
3	D01	BLANK	14.6653	-2.80037	0.792425	0
3	D02	BLANK	14.6653	-6.58998	0.172792	0
3	D03	BLANK	14.6653	0.0337186	0.690327	0
3	D04	BLANK	14.6653	-10.1	0.0316434	0
3	D05	BLANK	14.6653	-14.5444	0.135142	0
3	D06	BLANK	14.6653	5.81591	0.451012	0
3	D07	BLANK	14.6653	4.98955	0.129904	0
3	D08	BLANK	14.6653	-2.10685	-0.280703	0
3	D09	BLANK	14.6653	-2.73351	0.154256	0
3	D10	BLANK	14.6653	2.67705	0.216352	0
3	D11	BLANK	14.6653	-7.41161	-0.191124	0
3	D12	BLANK	14.6653	1.64903	0.333999	0
3	E01	BLANK	14.6653	3.05456	0.0120392	0
3	E02	PFA 0.25	14.6653	3.84118	0.259894	0
3	E03	PFA 0.25	14.6653	8.93506	0.726159	0
3	E04	PFA 0.25	14.6653	-0.984793	0.635879	0
3	E05	BLANK	14.6653	-5.66818	0.588876	0
3	E06	PFA 0.5	14.6653	-2.95194	0.290214	0
3	E07	PFA 0.5	14.6653	14.456	-0.337987	0
3	E08	PFA 0.5	14.6653	-4.72443	0.272614	0
3	E09	BLANK	14.6653	-7.18454	0.410311	0
3	E10	BLANK	14.6653	11.7199	0.462799	0
3	E11	BLANK	14.6653	-7.81757	-0.00921303	0
3	E12	BLANK	14.6653	2.39151	-0.117488	0
3	F01	BLANK	14.6653	4.90254	0.498198	0
3	F02	BLANK	14.6653	0.448431	0.0445332	0
3	F03	BLANK	14.6653	2.84519	-0.173433	0
3	F04	BLANK	14.6653	-47.1681	-0.0486571	0
3	F05	BLANK	14.6653	6.96009	-0.252673	0
3	F06	BLANK	14.6653	-2.31731	-0.196517	0
3	F07	BLANK	14.6653	5.31857	-0.1155	0
3	F08	BLANK	14.6653	-5.31193	-0.0561347	0
3	F09	BLANK	14.6653	-5.95769	-0.557489	0
3	F10	BLANK	14.6653	-2.83065	0.147578	0
3	F11	BLANK	14.6653	-7.97699	0.453233	0
3	F12	BLANK	14.6653	-4.64185	-0.104432	0
3	G01	BLANK	14.6653	5.70002	-0.143308	0
3	G02	UV1	14.6653	9.65996	0.635683	0
3	G03	UV1	14.6653	7.54802	0.83785	0
3	G04	UV1	14.6653	21.2412	4.96791	0
3	G05	BLANK	14.6653	-0.953225	0.106476	0
3	G06	UV2	14.6653	4.87007	0.509888	0
3	G07	UV2	14.6653	20.9316	0.0629441	0
3	G08	UV2	14.6653	12.3762	0.26938	0
3	G09	BLANK	14.6653	-9.50497	0.0746027	0
3	G10	BLANK	14.6653	3.69916	0.149471	0
3	G11	BLANK	14.6653	-2.66457	0.265829	0
3	G12	BLANK	14.6653	-0.674503	0.314372	0
3	H01	Background	14.6653	0	0	0
3	H02	BLANK	14.6653	-11.6779	0.0268887	0
3	H03	BLANK	14.6653	-6.77023	-1.11775	0
3	H04	BLANK	14.6653	8.21127	-0.123764	0
3	H05	BLANK	14.6653	0.955296	-0.0940022	0
3	H06	BLANK	14.6653	-18.363	-0.388882	0
3	H07	BLANK	14.6653	6.39016	0.0523212	0
3	H08	BLANK	14.6653	-5.54183	-0.0521321	0
3	H09	BLANK	14.6653	5.54811	0.442021	0
3	H10	BLANK	14.6653	21.2555	0.130455	0
3	H11	BLANK	14.6653	-4.20892	0.123925	0
3	H12	Background	14.6653	0	0	0
4	A01	Background	21.4352	0	0	0
4	A02	Live	21.4352	392.611	4.19247	0
4	A03	Live	21.4352	181.989	2.82988	0
4	A04	Live	21.4352	236.046	3.42857	0
4	A05	BLANK	21.4352	25.3088	-0.257337	0
4	A06	Washed	21.4352	574.342	5.22715	0
4	A07	Washed	21.4352	488.791	5.38691	0
4	A08	Washed	21.4352	437.373	5.09869	0
4	A09	BLANK	21.4352	-0.149286	0.315933	0
4	A10	BLANK	21.4352	2.46445	-0.375377	0
4	A11	BLANK	21.4352	-0.675749	-0.0200933	0
4	A12	Background	21.4352	0	0	0
4	B01	BLANK	21.4352	-1.82917	0.0563607	0
4	B02	BLANK	21.4352	2.51257	0.367679	0
4	B03	BLANK	21.4352	-2.35606	-0.469776	0
4	B04	BLANK	21.4352	-17.6385	0.125786	0
4	B05	BLANK	21.4352	-9.58725	0.302268	0
4	B06	BLANK	21.4352	5.54284	0.305569	0
4	B07	BLANK	21.4352	-0.914018	0.079381	0
4	B08	BLANK	21.4352	22.3142	0.141098	0
4	B09	BLANK	21.4352	-0.729248	0.0861087	0
4	B10	BLANK	21.4352	-3.4267	-0.069655	0
4	B11	BLANK	21.4352	-7.66205	0.105772	0
4	B12	BLANK	21.4352	-12.4672	-0.0462168	0
4	C01	BLANK	21.4352	-2.7579	0.276634	0
4	C02	UV5	21.4352	26.3645	1.29924	0
4	C03	UV5	21.4352	14.2378	1.46075	0
4	C04	UV5	21.4352	31.745	1.0122	0
4	C05	BLANK	21.4352	3.41658	-0.0313886	0
4	C06	UV10	21.4352	8.55743	1.12922	0
4	C07	UV10	21.4352	25.7497	0.253465	0
4	C08	UV10	21.4352	22.8348	-0.0357113	0
4	C09	BLANK	21.4352	3.82686	0.541905	0
4	C10	BLANK	21.4352	3.16959	0.231777	0
4	C11	BLANK	21.4352	-2.98018	-0.106228	0
4	C12	BLANK	21.4352	-2.49422	-0.00936593	0
4	D01	BLANK	21.4352	-3.37261	0.172843	0
4	D02	BLANK	21.4352	-5.55809	0.0841218	0
4	D03	BLANK	21.4352	0.153481	0.16187	0
4	D04	BLANK	21.4352	-9.64059	-0.139788	0
4	D05	BLANK	21.4352	-15.3962	-0.291091	0
4	D06	BLANK	21.4352	4.1678	0.0936175	0
4	D07	BLANK	21.4352	2.80933	0.00607293	0
4	D08	BLANK	21.4352	-2.83161	-0.0638697	0
4	D09	BLANK	21.4352	-0.206865	-0.119259	0
4	D10	BLANK	21.4352	1.3051	-0.220974	0
4	D11	BLANK	21.4352	-7.89732	-0.416937	0
4	D12	BLANK	21.4352	0.94947	-0.385752	0
4	E01	BLANK	21.4352	2.30463	0.0908641	0
4	E02	PFA 0.25	21.4352	8.6566	1.18434	0
4	E03	PFA 0.25	21.4352	11.2161	0.318324	0
4	E04	PFA 0.25	21.4352	3.63703	1.06055	0
4	E05	BLANK	21.4352	2.43732	0.344029	0
4	E06	PFA 0.5	21.4352	0.306901	0.5183	0
4	E07	PFA 0.5	21.4352	15.0802	-0.205409	0
4	E08	PFA 0.5	21.4352	-2.20673	0.70912	0
4	E09	BLANK	21.4352	8.39216	0.1905	0
4	E10	BLANK	21.4352	10.6272	0.692112	0
4	E11	BLANK	21.4352	-7.67379	0.114561	0
4	E12	BLANK	21.4352	1.67885	0.0420604	0
4	F01	BLANK	21.4352	2.99663	0.260108	0
4	F02	BLANK	21.4352	-0.170734	-0.0527047	0
4	F03	BLANK	21.4352	3.97022	-0.27108	0
4	F04	BLANK	21.4352	-47.827	0.0639666	0
4	F05	BLANK	21.4352	5.55862	0.20299	0
4	F06	BLANK	21.4352	-1.64552	-0.209156	0
4	F07	BLANK	21.4352	5.95074	-0.16233	0
4	F08	BLANK	21.4352	-5.59578	0.0584272	0
4	F09	BLANK	21.4352	-4.52069	-0.0753328	0
4	F10	BLANK	21.4352	-3.96144	0.270211	0
4	F11	BLANK	21.4352	-6.00985	0.29026	0
4	F12	BLANK	21.4352	-5.7913	0.249732	0
4	G01	BLANK	21.4352	4.00014	-0.326692	0
4	G02	UV1	21.4352	37.9342	0.801703	0
4	G03	UV1	21.4352	32.3628	1.57048	0
4	G04	UV1	21.4352	42.1412	4.95443	0
4	G05	BLANK	21.4352	-3.26915	0.202286	0
4	G06	UV2	21.4352	20.9469	0.610679	0
4	G07	UV2	21.4352	40.6731	0.63023	0
4	G08	UV2	21.4352	35.7533	0.0239167	0
4	G09	BLANK	21.4352	24.8922	0.402977	0
4	G10	BLANK	21.4352	1.66528	0.0715748	0
4	G11	BLANK	21.4352	-2.27638	-0.00876821	0
4	G12	BLANK	21.4352	-1.74905	0.738516	0
4	H01	Background	21.4352	0	0	0
4	H02	BLANK	21.4352	-11.6012	0.10969	0
4	H03	BLANK	21.4352	-6.71468	-0.878073	0
4	H04	BLANK	21.4352	6.63192	-0.0972782	0
4	H05	BLANK	21.4352	1.14261	-0.057463	0
4	H06	BLANK	21.4352	-19.1269	0.0853133	0
4	H07	BLANK	21.4352	4.42456	0.064206	0
4	H08	BLANK	21.4352	-7.18755	-0.0608784	0
4	H09	BLANK	21.4352	5.59124	0.686657	0
4	H10	BLANK	21.4352	18.4802	0.0469216	0
4	H11	BLANK	21.4352	-5.03205	-0.258056	0
4	H12	Background	21.4352	0	0	0
5	A01	Background	28.1409	0	0	0
5	A02	Live	28.1409	463.787	3.82606	0
5	A03	Live	28.1409	191.576	2.56804	0
5	A04	Live	28.1409	255.905	2.75725	0
5	A05	BLANK	28.1409	24.7095	0.0662101	0
5	A06	Washed	28.1409	404.017	4.44728	0
5	A07	Washed	28.1409	403.196	5.07791	0
5	A08	Washed	28.1409	471.12	3.93585	0
5	A09	BLANK	28.1409	0.406342	-0.115389	0
5	A10	BLANK	28.1409	2.14406	-0.166549	0
5	A11	BLANK	28.1409	-0.182211	0.396511	0
5	A12	Background	28.1409	0	0	0
5	B01	BLANK	28.1409	-1.33079	0.0772362	0
5	B02	BLANK	28.1409	4.6093	0.166963	0
5	B03	BLANK	28.1409	-1.64394	-0.289063	0
5	B04	BLANK	28.1409	-14.6971	0.0406065	0
5	B05	BLANK	28.1409	-8.21109	0.120729	0
5	B06	BLANK	28.1409	7.31612	0.0354248	0
5	B07	BLANK	28.1409	-0.20059	0.0503606	0
5	B08	BLANK	28.1409	26.4573	-0.28809	0
5	B09	BLANK	28.1409	-0.288093	0.155645	0
5	B10	BLANK	28.1409	-1.70886	-0.269982	0
5	B11	BLANK	28.1409	-8.11779	-0.126752	0
5	B12	BLANK	28.1409	-11.6082	-0.152162	0
5	C01	BLANK	28.1409	-1.94722	0.0363822	0
5	C02	UV5	28.1409	25.852	1.10177	0
5	C03	UV5	28.1409	16.8091	1.271	0
5	C04	UV5	28.1409	34.4168	0.659072	0
5	C05	BLANK	28.1409	3.49367	0.064961	0
5	C06	UV10	28.1409	11.7967	0.679692	0
5	C07	UV10	28.1409	27.6291	0.116538	0
5	C08	UV10	28.1409	27.882	0.105367	0
5	C09	BLANK	28.1409	2.31015	0.0105593	0
5	C10	BLANK	28.1409	3.16311	-0.265988	0
5	C11	BLANK	28.1409	-2.34476	0.221379	0
5	C12	BLANK	28.1409	-2.6034	0.0472276	0
5	D01	BLANK	28.1409	-2.40171	0.309464	0
5	D02	BLANK	28.1409	-5.16594	0.109653	0
5	D03	BLANK	28.1409	1.86266	0.605144	0
5	D04	BLANK	28.1409	-8.16374	-0.142138	0
5	D05	BLANK	28.1409	-13.5538	-0.148783	0
5	D06	BLANK	28.1409	5.68769	0.50416	0
5	D07	BLANK	28.1409	5.71416	-0.194504	0
5	D08	BLANK	28.1409	-1.30646	-0.257272	0
5	D09	BLANK	28.1409	1.265	-0.0281732	0
5	D10	BLANK	28.1409	2.48407	0.16399	0
5	D11	BLANK	28.1409	-7.10056	-0.083627	0
5	D12	BLANK	28.1409	1.18834	-0.208754	0
5	E01	BLANK	28.1409	1.95278	-0.37191	0
5	E02	PFA 0.25	28.1409	15.8739	0.881467	0
5	E03	PFA 0.25	28.1409	17.7273	0.219548	0
5	E04	PFA 0.25	28.1409	12.6104	0.819142	0
5	E05	BLANK	28.1409	5.40688	0.17389	0
5	E06	PFA 0.5	28.1409	4.49368	0.258035	0
5	E07	PFA 0.5	28.1409	17.7692	-0.475246	0
5	E08	PFA 0.5	28.1409	3.43864	0.316029	0
5	E09	BLANK	28.1409	8.01467	-0.269298	0
5	E10	BLANK	28.1409	12.2568	-0.0185339	0
5	E11	BLANK	28.1409	-7.27275	0.0575494	0
5	E12	BLANK	28.1409	2.10769	-0.0658283	0
5	F01	BLANK	28.1409	3.37801	0.609248	0
5	F02	BLANK	28.1409	-0.0612472	0.392356	0
5	F03	BLANK	28.1409	4.23474	-0.136105	0
5	F04	BLANK	28.1409	-45.8565	0.318647	0
5	F05	BLANK	28.1409	7.00057	0.288003	0
5	F06	BLANK	28.1409	0.996389	0.203827	0
5	F07	BLANK	28.1409	6.95975	0.110916	0
5	F08	BLANK	28.1409	-2.71448	0.182388	0
5	F09	BLANK	28.1409	-2.62378	0.107814	0
5	F10	BLANK	28.1409	-1.86932	0.508346	0
5	F11	BLANK	28.1409	-3.16335	0.549643	0
5	F12	BLANK	28.1409	-5.5418	0.140905	0
5	G01	BLANK	28.1409	4.76183	-0.290956	0
5	G02	UV1	28.1409	39.9842	0.600523	0
5	G03	UV1	28.1409	35.0113	2.23709	0
5	G04	UV1	28.1409	44.9101	4.33593	0
5	G05	BLANK	28.1409	-1.00371	-0.294199	0
5	G06	UV2	28.1409	22.2467	0.150741	0
5	G07	UV2	28.1409	42.9283	0.0511559	0
5	G08	UV2	28.1409	39.0873	-0.0536195	0
5	G09	BLANK	28.1409	20.9371	-0.278844	0
5	G10	BLANK	28.1409	2.97302	-0.223947	0
5	G11	BLANK	28.1409	-2.12138	-0.151446	0
5	G12	BLANK	28.1409	-1.35428	-0.140476	0
5	H01	Background	28.1409	0	0	0
5	H02	BLANK	28.1409	-11.8097	0.056063	0
5	H03	BLANK	28.1409	-5.8571	-0.318043	0
5	H04	BLANK	28.1409	7.60286	-0.0545232	0
5	H05	BLANK	28.1409	0.554259	0.0725695	0
5	H06	BLANK	28.1409	-18.1149	0.0256439	0
5	H07	BLANK	28.1409	6.08325	0.386318	0
5	H08	BLANK	28.1409	-6.50722	0.0193161	0
5	H09	BLANK	28.1409	5.63628	0.396486	0
5	H10	BLANK	28.1409	19.3275	-0.0839804	0
5	H11	BLANK	28.1409	-5.17676	-0.183773	0
5	H12	Background	28.1409	0	0	0
6	A01	Background	34.7782	0	0	0
6	A02	Live	34.7782	489.221	3.97976	0
6	A03	Live	34.7782	214.398	2.50635	0
6	A04	Live	34.7782	285.385	2.82682	0
6	A05	BLANK	34.7782	24.7868	0.12543	0
6	A06	Washed	34.7782	317.05	4.40341	0
6	A07	Washed	34.7782	296.395	5.26493	0
6	A08	Washed	34.7782	453.532	3.69424	0
6	A09	BLANK	34.7782	1.85233	-0.174889	0
6	A10	BLANK	34.7782	2.8235	-0.412418	0
6	A11	BLANK	34.7782	1.05334	0.235862	0
6	A12	Background	34.7782	0	0	0
6	B01	BLANK	34.7782	-0.580534	-0.0626903	0
6	B02	BLANK	34.7782	4.73509	0.2338	0
6	B03	BLANK	34.7782	-0.822441	-0.0752314	0
6	B04	BLANK	34.7782	-13.7221	-0.0182886	0
6	B05	BLANK	34.7782	-7.81104	0.380091	0
6	B06	BLANK	34.7782	7.09498	0.469186	0
6	B07	BLANK	34.7782	-0.077382	0.019398	0
6	B08	BLANK	34.7782	28.5963	-0.178046	0
6	B09	BLANK	34.7782	0.627843	0.122394	0
6	B10	BLANK	34.7782	-2.37779	-0.237338	0
6	B11	BLANK	34.7782	-7.74967	-0.200434	0
6	B12	BLANK	34.7782	-12.7561	0.15962	0
6	C01	BLANK	34.7782	-0.673273	-0.0820585	0
6	C02	UV5	34.7782	27.8149	0.805238	0
6	C03	UV5	34.7782	18.6249	1.19454	0
6	C04	UV5	34.7782	35.9976	0.299322	0
6	C05	BLANK	34.7782	5.097	0.104069	0
6	C06	UV10	34.7782	12.0018	0.821547	0
6	C07	UV10	34.7782	28.4323	0.459809	0
6	C08	UV10	34.7782	28.1011	0.162001	0
6	C09	BLANK	34.7782	5.89941	0.41968	0
6	C10	BLANK	34.7782	4.25356	0.137619	0
6	C11	BLANK	34.7782	-1.14196	-0.0203822	0
6	C12	BLANK	34.7782	-1.15085	-0.294245	0
6	D01	BLANK	34.7782	-1.89597	0.39068	0
6	D02	BLANK	34.7782	-4.96954	0.0972903	0
6	D03	BLANK	34.7782	2.74647	0.594953	0
6	D04	BLANK	34.7782	-7.20614	0.117968	0
6	D05	BLANK	34.7782	-11.423	-0.253406	0
6	D06	BLANK	34.7782	5.41025	0.0960047	0
6	D07	BLANK	34.7782	5.81485	-0.0192473	0
6	D08	BLANK	34.7782	0.33483	-0.307524	0
6	D09	BLANK	34.7782	2.06478	-0.17828	0
6	D10	BLANK	34.7782	3.65448	0.235829	0
6	D11	BLANK	34.7782	-5.31827	-0.233648	0
6	D12	BLANK	34.7782	0.911596	-0.0287445	0
6	E01	BLANK	34.7782	2.83623	-0.414426	0
6	E02	PFA 0.25	34.7782	22.5937	0.765486	0
6	E03	PFA 0.25	34.7782	21.7609	0.69887	0
6	E04	PFA 0.25	34.7782	16.9732	1.00074	0
6	E05	BLANK	34.7782	6.45817	0.328187	0
6	E06	PFA 0.5	34.7782	7.66984	0.12888	0
6	E07	PFA 0.5	34.7782	21.3793	-0.156883	0
6	E08	PFA 0.5	34.7782	7.43386	0.530925	0
6	E09	BLANK	34.7782	8.88783	-0.104511	0
6	E10	BLANK	34.7782	12.4186	-0.308324	0
6	E11	BLANK	34.7782	-5.60667	-0.52651	0
6	E12	BLANK	34.7782	2.23019	-0.160265	0
6	F01	BLANK	34.7782	4.1708	0.481638	0
6	F02	BLANK	34.7782	1.66035	0.0780774	0
6	F03	BLANK	34.7782	5.87701	-0.132322	0
6	F04	BLANK	34.7782	-44.6728	0.259885	0
6	F05	BLANK	34.7782	7.82001	0.164894	0
6	F06	BLANK	34.7782	2.72357	0.0921791	0
6	F07	BLANK	34.7782	7.20377	0.135816	0
6	F08	BLANK	34.7782	-0.959327	-0.0300495	0
6	F09	BLANK	34.7782	-1.05437	-0.07842	0
6	F10	BLANK	34.7782	-1.69905	0.419025	0
6	F11	BLANK	34.7782	-2.29073	0.484764	0
6	F12	BLANK	34.7782	-4.73042	0.0512002	0
6	G01	BLANK	34.7782	5.3722	-0.410297	0
6	G02	UV1	34.7782	43.4337	0.781192	0
6	G03	UV1	34.7782	37.6461	2.31793	0
6	G04	UV1	34.7782	44.925	3.9214	0
6	G05	BLANK	34.7782	0.710906	-0.261822	0
6	G06	UV2	34.7782	24.5087	0.396405	0
6	G07	UV2	34.7782	45.8886	0.149283	0
6	G08	UV2	34.7782	39.6015	0.110967	0
6	G09	BLANK	34.7782	20.551	-0.0888659	0
6	G10	BLANK	34.7782	3.52084	-0.118558	0
6	G11	BLANK	34.7782	-2.07623	-0.206225	0
6	G12	BLANK	34.7782	0.153262	-0.0282081	0
6	H01	Background	34.7782	0	0	0
6	H02	BLANK	34.7782	-10.2369	0.220838	0
6	H03	BLANK	34.7782	-2.90643	0.0785146	0
6	H04	BLANK	34.7782	7.67335	0.236961	0
6	H05	BLANK	34.7782	1.37491	0.267755	0
6	H06	BLANK	34.7782	-18.2599	0.295864	0
6	H07	BLANK	34.7782	7.68334	0.187902	0
6	H08	BLANK	34.7782	-5.30243	0.238895	0
6	H09	BLANK	34.7782	5.5097	0.199658	0
6	H10	BLANK	34.7782	18.9577	0.136889	0
6	H11	BLANK	34.7782	-4.0735	-0.0713216	0
6	H12	Background	34.7782	0	0	0
7	A01	Background	41.5681	0	0	0
7	A02	Live	41.5681	457.022	2.86592	0
7	A03	Live	41.5681	260.218	2.46055	0
7	A04	Live	41.5681	414.021	3.5493	0
7	A05	BLANK	41.5681	23.2026	-0.126054	0
7	A06	Washed	41.5681	343.035	3.99981	0
7	A07	Washed	41.5681	295.202	3.89751	0
7	A08	Washed	41.5681	429.719	2.9724	0
7	A09	BLANK	41.5681	2.42001	-0.293781	0
7	A10	BLANK	41.5681	3.83086	-0.453863	0
7	A11	BLANK	41.5681	2.27411	0.299286	0
7	A12	Background	41.5681	0	0	0
7	B01	BLANK	41.5681	0.824195	0.20555	0
7	B02	BLANK	41.5681	4.93324	0.102529	0
7	B03	BLANK	41.5681	0.70637	-0.495546	0
7	B04	BLANK	41.5681	-12.6905	-0.0146461	0
7	B05	BLANK	41.5681	-7.99527	0.139197	0
7	B06	BLANK	41.5681	7.26669	0.25898	0
7	B07	BLANK	41.5681	1.12272	0.210063	0
7	B08	BLANK	41.5681	27.7388	0.045583	0
7	B09	BLANK	41.5681	5.57993	0.356972	0
7	B10	BLANK	41.5681	22.9587	-0.0563789	0
7	B11	BLANK	41.5681	-7.35376	0.330453	0
7	B12	BLANK	41.5681	-1.44033	-0.0228063	0
7	C01	BLANK	41.5681	-0.0314774	-0.32827	0
7	C02	UV5	41.5681	26.4385	0.240485	0
7	C03	UV5	41.5681	5.04469	0.580881	0
7	C04	UV5	41.5681	23.635	0.504322	0
7	C05	BLANK	41.5681	3.88647	-0.042622	0
7	C06	UV10	41.5681	14.2676	0.223968	0
7	C07	UV10	41.5681	34.2059	-0.836919	0
7	C08	UV10	41.5681	9.93884	0.387603	0
7	C09	BLANK	41.5681	4.54071	-0.0354868	0
7	C10	BLANK	41.5681	13.2335	-0.203922	0
7	C11	BLANK	41.5681	-0.810059	-0.1168	0
7	C12	BLANK	41.5681	-0.187598	-0.430452	0
7	D01	BLANK	41.5681	-0.364592	0.767599	0
7	D02	BLANK	41.5681	0.805207	0.20522	0
7	D03	BLANK	41.5681	3.64147	0.682929	0
7	D04	BLANK	41.5681	-5.70263	0.404707	0
7	D05	BLANK	41.5681	-9.54076	0.0107694	0
7	D06	BLANK	41.5681	5.65721	0.791182	0
7	D07	BLANK	41.5681	12.519	0.205585	0
7	D08	BLANK	41.5681	0.550852	0.131796	0
7	D09	BLANK	41.5681	2.65078	0.489579	0
7	D10	BLANK	41.5681	3.0965	0.605979	0
7	D11	BLANK	41.5681	-0.500252	0.189595	0
7	D12	BLANK	41.5681	2.60598	0.308134	0
7	E01	BLANK	41.5681	4.81826	-0.533819	0
7	E02	PFA 0.25	41.5681	24.0392	-0.23694	0
7	E03	PFA 0.25	41.5681	23.0901	0.10036	0
7	E04	PFA 0.25	41.5681	15.8505	0.396488	0
7	E05	BLANK	41.5681	5.61428	-0.0321102	0
7	E06	PFA 0.5	41.5681	9.54293	-0.336202	0
7	E07	PFA 0.5	41.5681	24.3529	-0.344814	0
7	E08	PFA 0.5	41.5681	11.2518	-0.00875038	0
7	E09	BLANK	41.5681	3.98529	-0.452483	0
7	E10	BLANK	41.5681	12.813	-0.62595	0
7	E11	BLANK	41.5681	-4.09573	-0.390563	0
7	E12	BLANK	41.5681	5.1121	-0.511078	0
7	F01	BLANK	41.5681	5.67655	0.732449	0
7	F02	BLANK	41.5681	16.1946	0.516095	0
7	F03	BLANK	41.5681	7.08251	0.0185941	0
7	F04	BLANK	41.5681	-43.1041	0.271913	0
7	F05	BLANK	41.5681	7.40866	0.538567	0
7	F06	BLANK	41.5681	4.90929	0.212323	0
7	F07	BLANK	41.5681	7.87806	0.464593	0
7	F08	BLANK	41.5681	-0.238618	0.0959784	0
7	F09	BLANK	41.5681	-1.10127	-0.291539	0
7	F10	BLANK	41.5681	-0.675842	0.5032	0
7	F11	BLANK	41.5681	-1.03569	0.54033	0
7	F12	BLANK	41.5681	-3.48681	0.216222	0
7	G01	BLANK	41.5681	8.39911	-0.435782	0
7	G02	UV1	41.5681	50.9209	0.389926	0
7	G03	UV1	41.5681	38.3949	1.90838	0
7	G04	UV1	41.5681	47.976	1.69346	0
7	G05	BLANK	41.5681	7.68744	-0.202109	0
7	G06	UV2	41.5681	26.0921	0.363694	0
7	G07	UV2	41.5681	49.8532	0.390007	0
7	G08	UV2	41.5681	41.9956	0.549137	0
7	G09	BLANK	41.5681	19.7877	-0.401146	0
7	G10	BLANK	41.5681	3.9341	-0.38355	0
7	G11	BLANK	41.5681	3.29124	-0.352779	0
7	G12	BLANK	41.5681	0.705154	-0.0689999	0
7	H01	Background	41.5681	0	0	0
7	H02	BLANK	41.5681	-8.61256	0.0768439	0
7	H03	BLANK	41.5681	-0.63649	0.814225	0
7	H04	BLANK	41.5681	10.3578	0.281699	0
7	H05	BLANK	41.5681	4.24684	0.177511	0
7	H06	BLANK	41.5681	-17.272	0.148477	0
7	H07	BLANK	41.5681	6.51164	0.406572	0
7	H08	BLANK	41.5681	-4.29946	0.0386422	0
7	H09	BLANK	41.5681	7.24757	0.262859	0
7	H10	BLANK	41.5681	19.9709	0.271718	0
7	H11	BLANK	41.5681	-3.6373	0.0653061	0
7	H12	Background	41.5681	0	0	0
8	A01	Background	48.2194	0	0	0
8	A02	Live	48.2194	462.614	2.94118	0
8	A03	Live	48.2194	276.329	2.99039	0
8	A04	Live	48.2194	434.301	3.81273	0
8	A05	BLANK	48.2194	22.9236	0.463498	0
8	A06	Washed	48.2194	350.955	4.57616	0
8	A07	Washed	48.2194	267.428	4.33413	0
8	A08	Washed	48.2194	396.668	3.21385	0
8	A09	BLANK	48.2194	1.70005	0.328982	0
8	A10	BLANK	48.2194	2.95448	-0.0331427	0
8	A11	BLANK	48.2194	1.76278	0.539481	0
8	A12	Background	48.2194	0	0	0
8	B01	BLANK	48.2194	-1.42854	0.308145	0
8	B02	BLANK	48.2194	4.40859	0.197653	0
8	B03	BLANK	48.2194	0.239078	0.312565	0
8	B04	BLANK	48.2194	-10.6143	0.387727	0
8	B05	BLANK	48.2194	-7.64871	0.859774	0
8	B06	BLANK	48.2194	7.27548	0.613864	0
8	B07	BLANK	48.2194	0.564096	0.474056	0
8	B08	BLANK	48.2194	26.175	0.135011	0
8	B09	BLANK	48.2194	4.81541	0.555226	0
8	B10	BLANK	48.2194	16.9904	-0.0359252	0
8	B11	BLANK	48.2194	-7.84953	0.329646	0
8	B12	BLANK	48.2194	-1.80472	0.234043	0
8	C01	BLANK	48.2194	-1.34955	0.0266958	0
8	C02	UV5	48.2194	28.2588	1.10196	0
8	C03	UV5	48.2194	5.12176	1.14112	0
8	C04	UV5	48.2194	24.1102	0.826963	0
8	C05	BLANK	48.2194	2.94349	0.386906	0
8	C06	UV10	48.2194	16.185	0.938033	0
8	C07	UV10	48.2194	36.0744	-0.0623018	0
8	C08	UV10	48.2194	15.0337	0.777453	0
8	C09	BLANK	48.2194	2.79064	0.232588	0
8	C10	BLANK	48.2194	12.4379	0.106466	0
8	C11	BLANK	48.2194	-1.08012	-0.0730575	0
8	C12	BLANK	48.2194	-0.754936	-0.0633418	0
8	D01	BLANK	48.2194	-1.36835	0.879975	0
8	D02	BLANK	48.2194	1.3324	0.574774	0
8	D03	BLANK	48.2194	2.9803	1.11755	0
8	D04	BLANK	48.2194	-6.66536	0.423031	0
8	D05	BLANK	48.2194	-9.69795	0.279245	0
8	D06	BLANK	48.2194	6.32954	0.866961	0
8	D07	BLANK	48.2194	13.1857	-0.22384	0
8	D08	BLANK	48.2194	0.715489	0.398204	0
8	D09	BLANK	48.2194	1.73049	0.407938	0
8	D10	BLANK	48.2194	2.09204	0.557504	0
8	D11	BLANK	48.2194	0.0294248	0.0436968	0
8	D12	BLANK	48.2194	2.58067	0.471974	0
8	E01	BLANK	48.2194	3.07811	-0.0819666	0
8	E02	PFA 0.25	48.2194	25.4348	0.0417656	0
8	E03	PFA 0.25	48.2194	23.7304	0.510981	0
8	E04	PFA 0.25	48.2194	17.0835	0.711695	0
8	E05	BLANK	48.2194	6.19684	0.18226	0
8	E06	PFA 0.5	48.2194	11.534	0.421676	0
8	E07	PFA 0.5	48.2194	25.202	0.0108641	0
8	E08	PFA 0.5	48.2194	11.5574	0.352193	0
8	E09	BLANK	48.2194	4.63732	0.325774	0
8	E10	BLANK	48.2194	12.7036	0.178011	0
8	E11	BLANK	48.2194	-5.48714	0.0332454	0
8	E12	BLANK	48.2194	4.00674	0.0644933	0
8	F01	BLANK	48.2194	4.59659	0.708465	0
8	F02	BLANK	48.2194	14.1636	0.293173	0
8	F03	BLANK	48.2194	6.06137	0.501592	0
8	F04	BLANK	48.2194	-42.2893	0.196983	0
8	F05	BLANK	48.2194	6.96725	0.611178	0
8	F06	BLANK	48.2194	4.49245	0.00667475	0
8	F07	BLANK	48.2194	7.06684	0.0278187	0
8	F08	BLANK	48.2194	-0.826135	0.165941	0
8	F09	BLANK	48.2194	-1.75967	-0.204744	0
8	F10	BLANK	48.2194	-0.3963	0.585417	0
8	F11	BLANK	48.2194	-1.51455	0.705924	0
8	F12	BLANK	48.2194	-4.83224	0.50485	0
8	G01	BLANK	48.2194	8.48448	0.294081	0
8	G02	UV1	48.2194	51.6863	0.771229	0
8	G03	UV1	48.2194	40.5618	1.68901	0
8	G04	UV1	48.2194	47.8548	-0.158223	0
8	G05	BLANK	48.2194	8.26727	0.160274	0
8	G06	UV2	48.2194	28.2881	0.779054	0
8	G07	UV2	48.2194	52.1447	0.610998	0
8	G08	UV2	48.2194	44.268	0.634022	0
8	G09	BLANK	48.2194	19.4175	0.537199	0
8	G10	BLANK	48.2194	3.14275	0.166785	0
8	G11	BLANK	48.2194	2.24215	0.161648	0
8	G12	BLANK	48.2194	0.578637	0.724289	0
8	H01	Background	48.2194	0	0	0
8	H02	BLANK	48.2194	-10.4508	-0.00300838	0
8	H03	BLANK	48.2194	-1.94455	0.964397	0
8	H04	BLANK	48.2194	9.96544	0.497525	0
8	H05	BLANK	48.2194	2.4198	0.311536	0
8	H06	BLANK	48.2194	-16.7641	0.0147315	0
8	H07	BLANK	48.2194	5.92025	0.118737	0
8	H08	BLANK	48.2194	-4.9043	0.197667	0
8	H09	BLANK	48.2194	6.17508	0.237562	0
8	H10	BLANK	48.2194	19.0418	-0.0769982	0
8	H11	BLANK	48.2194	-4.21489	0.0104478	0
8	H12	Background	48.2194	0	0	0
9	A01	Background	54.8942	0	0	0
9	A02	Live	54.8942	449.326	2.66454	0
9	A03	Live	54.8942	282.898	1.99868	0
9	A04	Live	54.8942	450.69	3.53512	0
9	A05	BLANK	54.8942	23.5536	0.123906	0
9	A06	Washed	54.8942	348.607	4.3094	0
9	A07	Washed	54.8942	261.925	4.48876	0
9	A08	Washed	54.8942	376.358	2.71057	0
9	A09	BLANK	54.8942	2.62551	0.0237897	0
9	A10	BLANK	54.8942	4.35354	-0.271831	0
9	A11	BLANK	54.8942	3.29677	0.304579	0
9	A12	Background	54.8942	0	0	0
9	B01	BLANK	54.8942	-0.434091	0.0957819	0
9	B02	BLANK	54.8942	3.28574	-0.147815	0
9	B03	BLANK	54.8942	-1.05316	-0.337053	0
9	B04	BLANK	54.8942	-11.6378	-0.0601661	0
9	B05	BLANK	54.8942	-10.0111	-0.138032	0
9	B06	BLANK	54.8942	6.1258	0.0931191	0
9	B07	BLANK	54.8942	0.744294	-0.107291	0
9	B08	BLANK	54.8942	26.0311	0.211915	0
9	B09	BLANK	54.8942	4.6095	0.162559	0
9	B10	BLANK	54.8942	17.5114	-0.246525	0
9	B11	BLANK	54.8942	-6.52691	-0.00385161	0
9	B12	BLANK	54.8942	-2.8108	0.0621596	0
9	C01	BLANK	54.8942	-0.454666	-0.347038	0
9	C02	UV5	54.8942	28.0103	0.565531	0
9	C03	UV5	54.8942	7.02833	0.963075	0
9	C04	UV5	54.8942	24.9104	0.216992	0
9	C05	BLANK	54.8942	2.70145	-0.275505	0
9	C06	UV10	54.8942	15.1838	0.122541	0
9	C07	UV10	54.8942	35.4356	-0.0435366	0
9	C08	UV10	54.8942	19.7369	0.228145	0
9	C09	BLANK	54.8942	2.91284	-0.0421779	0
9	C10	BLANK	54.8942	12.0882	-0.292413	0
9	C11	BLANK	54.8942	-3.1102	-0.336811	0
9	C12	BLANK	54.8942	-1.02924	-0.310794	0
9	D01	BLANK	54.8942	-0.77361	0.161882	0
9	D02	BLANK	54.8942	2.08101	0.146602	0
9	D03	BLANK	54.8942	2.69008	0.465085	0
9	D04	BLANK	54.8942	-7.16229	0.232854	0
9	D05	BLANK	54.8942	-9.3351	-0.0131175	0
9	D06	BLANK	54.8942	6.76095	0.264361	0
9	D07	BLANK	54.8942	11.6099	-0.150782	0
9	D08	BLANK	54.8942	0.604733	-0.32776	0
9	D09	BLANK	54.8942	0.634858	0.388183	0
9	D10	BLANK	54.8942	1.90831	0.063544	0
9	D11	BLANK	54.8942	-0.160336	-0.124589	0
9	D12	BLANK	54.8942	1.62197	0.219045	0
9	E01	BLANK	54.8942	3.29494	-0.18819	0
9	E02	PFA 0.25	54.8942	24.6265	-0.598005	0
9	E03	PFA 0.25	54.8942	24.8141	0.442947	0
9	E04	PFA 0.25	54.8942	17.2957	-0.132832	0
9	E05	BLANK	54.8942	5.86441	0.0368098	0
9	E06	PFA 0.5	54.8942	11.6917	0.155058	0
9	E07	PFA 0.5	54.8942	24.6129	-0.119488	0
9	E08	PFA 0.5	54.8942	11.1829	0.301514	0
9	E09	BLANK	54.8942	3.94867	-0.164627	0
9	E10	BLANK	54.8942	12.0353	-0.364162	0
9	E11	BLANK	54.8942	-4.88042	-0.609835	0
9	E12	BLANK	54.8942	3.41843	-0.257295	0
9	F01	BLANK	54.8942	3.41052	0.464029	0
9	F02	BLANK	54.8942	13.2877	-0.00310186	0
9	F03	BLANK	54.8942	6.53159	-0.0371988	0
9	F04	BLANK	54.8942	-42.3764	0.0269875	0
9	F05	BLANK	54.8942	6.45516	0.157142	0
9	F06	BLANK	54.8942	5.01424	0.0476405	0
9	F07	BLANK	54.8942	6.39138	0.0831779	0
9	F08	BLANK	54.8942	-0.468871	-0.111667	0
9	F09	BLANK	54.8942	-1.01669	-0.209696	0
9	F10	BLANK	54.8942	-0.389739	0.478088	0
9	F11	BLANK	54.8942	-1.74973	0.549304	0
9	F12	BLANK	54.8942	-4.69523	0.16289	0
9	G01	BLANK	54.8942	8.72347	-0.386065	0
9	G02	UV1	54.8942	50.6141	0.295403	0
9	G03	UV1	54.8942	42.6917	0.245185	0
9	G04	UV1	54.8942	48.3249	-3.52922	0
9	G05	BLANK	54.8942	9.50229	-0.588338	0
9	G06	UV2	54.8942	29.6834	0.407915	0
9	G07	UV2	54.8942	52.9051	0.559515	0
9	G08	UV2	54.8942	45.6447	0.544609	0
9	G09	BLANK	54.8942	20.1434	-0.00418247	0
9	G10	BLANK	54.8942	3.84358	-0.163637	0
9	G11	BLANK	54.8942	3.02221	-0.225305	0
9	G12	BLANK	54.8942	0.958855	-0.110197	0
9	H01	Background	54.8942	0	0	0
9	H02	BLANK	54.8942	-10.7798	0.187655	0
9	H03	BLANK	54.8942	-2.09542	0.949631	0
9	H04	BLANK	54.8942	9.32363	0.626417	0
9	H05	BLANK	54.8942	2.80171	0.086548	0
9	H06	BLANK	54.8942	-17.0647	-0.465377	0
9	H07	BLANK	54.8942	6.24146	-0.0593288	0
9	H08	BLANK	54.8942	-5.6324	0.0780164	0
9	H09	BLANK	54.8942	5.8736	0.037977	0
9	H10	BLANK	54.8942	18.847	-0.215427	0
9	H11	BLANK	54.8942	-5.0406	0.0331627	0
9	H12	Background	54.8942	0	0	0
10	A01	Background	61.6721	0	0	0
10	A02	Live	61.6721	338.483	1.68279	0
10	A03	Live	61.6721	154.198	1.19398	0
10	A04	Live	61.6721	189.27	1.28012	0
10	A05	BLANK	61.6721	23.5589	-0.226923	0
10	A06	Washed	61.6721	345.224	3.55953	0
10	A07	Washed	61.6721	252.756	3.33	0
10	A08	Washed	61.6721	350.863	2.08981	0
10	A09	BLANK	61.6721	1.23495	-0.0779567	0
10	A10	BLANK	61.6721	2.79693	0.0263523	0
10	A11	BLANK	61.6721	2.73693	0.343187	0
10	A12	Background	61.6721	0	0	0
10	B01	BLANK	61.6721	-0.0828741	0.319505	0
10	B02	BLANK	61.6721	3.0388	0.246522	0
10	B03	BLANK	61.6721	1.03167	-0.0835613	0
10	B04	BLANK	61.6721	-13.8894	0.439985	0
10	B05	BLANK	61.6721	-9.23634	0.374109	0
10	B06	BLANK	61.6721	6.84901	0.323698	0
10	B07	BLANK	61.6721	0.126464	0.687754	0
10	B08	BLANK	61.6721	22.7119	0.039583	0
10	B09	BLANK	61.6721	0.16229	0.306298	0
10	B10	BLANK	61.6721	16.7892	0.302745	0
10	B11	BLANK	61.6721	-6.84601	0.0921624	0
10	B12	BLANK	61.6721	-4.04403	0.340585	0
10	C01	BLANK	61.6721	-1.63936	-0.149808	0
10	C02	UV5	61.6721	18.4432	0.572094	0
10	C03	UV5	61.6721	3.74751	0.819818	0
10	C04	UV5	61.6721	19.5632	0.0248503	0
10	C05	BLANK	61.6721	4.36	-0.0827076	0
10	C06	UV10	61.6721	3.29658	0.421159	0
10	C07	UV10	61.6721	30.9916	0.104426	0
10	C08	UV10	61.6721	3.90594	0.0930009	0
10	C09	BLANK	61.6721	-2.83817	0.0440635	0
10	C10	BLANK	61.6721	13.4252	0.0606422	0
10	C11	BLANK	61.6721	-3.50009	-0.0233762	0
10	C12	BLANK	61.6721	-1.78721	-0.0262865	0
10	D01	BLANK	61.6721	-1.23076	0.233631	0
10	D02	BLANK	61.6721	-1.63299	0.149358	0
10	D03	BLANK	61.6721	2.8794	0.510954	0
10	D04	BLANK	61.6721	-7.95667	0.250094	0
10	D05	BLANK	61.6721	-13.6204	-0.199494	0
10	D06	BLANK	61.6721	4.8926	0.470611	0
10	D07	BLANK	61.6721	11.1766	0.384838	0
10	D08	BLANK	61.6721	-0.102044	0.222312	0
10	D09	BLANK	61.6721	-0.274593	0.0819428	0
10	D10	BLANK	61.6721	2.00581	0.467098	0
10	D11	BLANK	61.6721	-0.472587	0.0751817	0
10	D12	BLANK	61.6721	1.72337	0.398458	0
10	E01	BLANK	61.6721	3.50083	-0.230385	0
10	E02	PFA 0.25	61.6721	20.3027	-0.278257	0
10	E03	PFA 0.25	61.6721	11.4109	0.23273	0
10	E04	PFA 0.25	61.6721	14.2903	-0.367304	0
10	E05	BLANK	61.6721	5.96314	0.100165	0
10	E06	PFA 0.5	61.6721	11.3759	0.0994057	0
10	E07	PFA 0.5	61.6721	20.8253	-0.183561	0
10	E08	PFA 0.5	61.6721	8.45734	0.0995088	0
10	E09	BLANK	61.6721	-0.179289	0.185624	0
10	E10	BLANK	61.6721	10.5487	0.144123	0
10	E11	BLANK	61.6721	-5.51004	-0.764166	0
10	E12	BLANK	61.6721	2.82343	-0.287649	0
10	F01	BLANK	61.6721	3.44833	0.421093	0
10	F02	BLANK	61.6721	2.08823	0.0371147	0
10	F03	BLANK	61.6721	6.4913	-0.221992	0
10	F04	BLANK	61.6721	-44.7415	0.278284	0
10	F05	BLANK	61.6721	6.6273	-0.0561372	0
10	F06	BLANK	61.6721	0.768554	0.270598	0
10	F07	BLANK	61.6721	7.33156	0.538383	0
10	F08	BLANK	61.6721	-2.14824	0.264609	0
10	F09	BLANK	61.6721	0.0325675	0.0526252	0
10	F10	BLANK	61.6721	0.245073	0.529776	0
10	F11	BLANK	61.6721	-1.97556	0.3827	0
10	F12	BLANK	61.6721	-7.30075	0.378146	0
10	G01	BLANK	61.6721	6.24027	-0.181315	0
10	G02	UV1	61.6721	42.8031	0.501504	0
10	G03	UV1	61.6721	35.8885	-0.887394	0
10	G04	UV1	61.6721	34.6779	-6.09379	0
10	G05	BLANK	61.6721	4.14252	0.0973048	0
10	G06	UV2	61.6721	23.1774	0.458035	0
10	G07	UV2	61.6721	44.1593	0.497263	0
10	G08	UV2	61.6721	30.4348	0.617811	0
10	G09	BLANK	61.6721	-14.6166	0.00736106	0
10	G10	BLANK	61.6721	3.91723	0.014141	0
10	G11	BLANK	61.6721	3.55042	-0.211937	0
10	G12	BLANK	61.6721	0.0436938	0.189887	0
10	H01	Background	61.6721	0	0	0
10	H02	BLANK	61.6721	-9.46413	0.0138933	0
10	H03	BLANK	61.6721	-2.92891	0.796621	0
10	H04	BLANK	61.6721	10.0339	0.55317	0
10	H05	BLANK	61.6721	4.93412	-0.0373163	0
10	H06	BLANK	61.6721	-16.7378	0.365806	0
10	H07	BLANK	61.6721	7.50347	0.341202	0
10	H08	BLANK	61.6721	-5.83629	0.392404	0
10	H09	BLANK	61.6721	5.45831	0.12809	0
10	H10	BLANK	61.6721	19.32	0.138809	0
10	H11	BLANK	61.6721	-2.84174	-0.200635	0
10	H12	Background	61.6721	0	0	0
11	A01	Background	68.357	0	0	0
11	A02	Live	68.357	375.498	2.04407	0
11	A03	Live	68.357	167.988	1.3683	0
11	A04	Live	68.357	211.251	1.36011	0
11	A05	BLANK	68.357	24.5834	0.245337	0
11	A06	Washed	68.357	282.425	3.47542	0
11	A07	Washed	68.357	234.724	4.23416	0
11	A08	Washed	68.357	352.215	2.02085	0
11	A09	BLANK	68.357	3.2675	-0.0107777	0
11	A10	BLANK	68.357	3.03911	-0.19635	0
11	A11	BLANK	68.357	3.82115	0.337552	0
11	A12	Background	68.357	0	0	0
11	B01	BLANK	68.357	-0.0808028	0.0296528	0
11	B02	BLANK	68.357	4.54311	0.298586	0
11	B03	BLANK	68.357	2.04468	-0.334806	0
11	B04	BLANK	68.357	-12.4404	0.134783	0
11	B05	BLANK	68.357	-8.41343	-0.0610006	0
11	B06	BLANK	68.357	7.67804	0.442823	0
11	B07	BLANK	68.357	0.883164	-0.0732937	0
11	B08	BLANK	68.357	25.0505	-0.149946	0
11	B09	BLANK	68.357	1.21002	0.425983	0
11	B10	BLANK	68.357	18.1981	-0.117511	0
11	B11	BLANK	68.357	-6.18305	0.0500604	0
11	B12	BLANK	68.357	-2.68497	-0.570115	0
11	C01	BLANK	68.357	-0.2094	-0.125983	0
11	C02	UV5	68.357	19.7744	0.626647	0
11	C03	UV5	68.357	3.80676	0.790066	0
11	C04	UV5	68.357	21.6891	0.57207	0
11	C05	BLANK	68.357	2.67466	0.272904	0
11	C06	UV10	68.357	4.07067	0.59022	0
11	C07	UV10	68.357	32.3208	0.0989437	0
11	C08	UV10	68.357	7.08696	0.235324	0
11	C09	BLANK	68.357	-1.49704	0.243192	0
11	C10	BLANK	68.357	13.6274	-0.14506	0
11	C11	BLANK	68.357	-2.63509	0.100802	0
11	C12	BLANK	68.357	-0.877847	-0.0709225	0
11	D01	BLANK	68.357	-0.214949	0.498039	0
11	D02	BLANK	68.357	0.614807	0.38537	0
11	D03	BLANK	68.357	3.29396	0.959015	0
11	D04	BLANK	68.357	-7.0109	0.505376	0
11	D05	BLANK	68.357	-13.4046	0.155741	0
11	D06	BLANK	68.357	6.45461	0.498789	0
11	D07	BLANK	68.357	13.4954	0.104779	0
11	D08	BLANK	68.357	0.486687	-0.089463	0
11	D09	BLANK	68.357	1.46854	0.332753	0
11	D10	BLANK	68.357	2.28393	0.476432	0
11	D11	BLANK	68.357	1.46359	0.227817	0
11	D12	BLANK	68.357	2.31591	0.131534	0
11	E01	BLANK	68.357	4.18262	-0.0348492	0
11	E02	PFA 0.25	68.357	22.0465	-0.0299404	0
11	E03	PFA 0.25	68.357	14.7084	0.259555	0
11	E04	PFA 0.25	68.357	14.5306	-0.163472	0
11	E05	BLANK	68.357	6.89514	0.322141	0
11	E06	PFA 0.5	68.357	12.3072	0.251262	0
11	E07	PFA 0.5	68.357	22.2465	-0.197609	0
11	E08	PFA 0.5	68.357	9.23706	0.135651	0
11	E09	BLANK	68.357	2.82419	0.172586	0
11	E10	BLANK	68.357	11.7335	-0.0504524	0
11	E11	BLANK	68.357	-4.19937	-0.0980938	0
11	E12	BLANK	68.357	3.23806	0.214128	0
11	F01	BLANK	68.357	4.37188	0.451129	0
11	F02	BLANK	68.357	5.80451	0.175201	0
11	F03	BLANK	68.357	7.39417	-0.150826	0
11	F04	BLANK	68.357	-43.0757	0.391153	0
11	F05	BLANK	68.357	7.5869	0.135149	0
11	F06	BLANK	68.357	2.81495	-0.196944	0
11	F07	BLANK	68.357	6.88458	0.246447	0
11	F08	BLANK	68.357	-1.76343	0.151641	0
11	F09	BLANK	68.357	0.759532	0.270115	0
11	F10	BLANK	68.357	0.91503	0.473866	0
11	F11	BLANK	68.357	-0.194759	0.372328	0
11	F12	BLANK	68.357	-7.01835	0.245818	0
11	G01	BLANK	68.357	6.10578	0.218444	0
11	G02	UV1	68.357	44.5522	0.625763	0
11	G03	UV1	68.357	37.1324	-1.24012	0
11	G04	UV1	68.357	36.9407	-6.04268	0
11	G05	BLANK	68.357	5.1481	0.0570878	0
11	G06	UV2	68.357	25.2641	0.514892	0
11	G07	UV2	68.357	46.0594	0.390234	0
11	G08	UV2	68.357	33.6386	0.559273	0
11	G09	BLANK	68.357	-4.14947	-0.236699	0
11	G10	BLANK	68.357	3.98979	0.0764736	0
11	G11	BLANK	68.357	5.268	0.0680753	0
11	G12	BLANK	68.357	1.15974	0.0769151	0
11	H01	Background	68.357	0	0	0
11	H02	BLANK	68.357	-10.1478	0.142107	0
11	H03	BLANK	68.357	-1.11282	0.976359	0
11	H04	BLANK	68.357	10.147	0.515737	0
11	H05	BLANK	68.357	3.14371	0.318494	0
11	H06	BLANK	68.357	-15.299	-0.204022	0
11	H07	BLANK	68.357	10.128	0.171431	0
11	H08	BLANK	68.357	-4.41522	0.114523	0
11	H09	BLANK	68.357	7.27226	0.0355966	0
11	H10	BLANK	68.357	19.3297	0.112162	0
11	H11	BLANK	68.357	-1.79106	0.130518	0
11	H12	Background	68.357	0	0	0
12	A01	Background	75.0728	0	0	0
12	A02	Live	75.0728	380.049	2.08305	0
12	A03	Live	75.0728	180.869	1.20833	0
12	A04	Live	75.0728	225.598	1.11391	0
12	A05	BLANK	75.0728	24.7345	0.109909	0
12	A06	Washed	75.0728	261.568	4.17338	0
12	A07	Washed	75.0728	225.679	4.68411	0
12	A08	Washed	75.0728	331.547	2.2983	0
12	A09	BLANK	75.0728	3.43889	-0.200353	0
12	A10	BLANK	75.0728	2.48069	-0.288229	0
12	A11	BLANK	75.0728	3.42212	0.0360705	0
12	A12	Background	75.0728	0	0	0
12	B01	BLANK	75.0728	-0.939619	0.106282	0
12	B02	BLANK	75.0728	3.04589	0.272458	0
12	B03	BLANK	75.0728	1.96067	0.187757	0
12	B04	BLANK	75.0728	-12.2498	0.355499	0
12	B05	BLANK	75.0728	-8.78881	0.210755	0
12	B06	BLANK	75.0728	6.35001	0.26706	0
12	B07	BLANK	75.0728	0.0656623	0.0733571	0
12	B08	BLANK	75.0728	24.8814	-0.0587006	0
12	B09	BLANK	75.0728	0.203349	0.18503	0
12	B10	BLANK	75.0728	16.943	-0.172833	0
12	B11	BLANK	75.0728	-7.08534	0.0905711	0
12	B12	BLANK	75.0728	-3.1972	-0.744335	0
12	C01	BLANK	75.0728	-1.07944	-0.190917	0
12	C02	UV5	75.0728	20.6372	0.383786	0
12	C03	UV5	75.0728	3.2928	0.873787	0
12	C04	UV5	75.0728	22.2923	0.419681	0
12	C05	BLANK	75.0728	2.00945	0.259502	0
12	C06	UV10	75.0728	5.73326	0.64837	0
12	C07	UV10	75.0728	32.881	-0.0276445	0
12	C08	UV10	75.0728	7.27593	0.148468	0
12	C09	BLANK	75.0728	-1.87058	0.218523	0
12	C10	BLANK	75.0728	13.1297	0.177669	0
12	C11	BLANK	75.0728	-2.95523	0.0982354	0
12	C12	BLANK	75.0728	-1.13964	0.00482636	0
12	D01	BLANK	75.0728	-0.211118	0.00449081	0
12	D02	BLANK	75.0728	-1.93248	0.011199	0
12	D03	BLANK	75.0728	3.20894	0.439686	0
12	D04	BLANK	75.0728	-7.42022	-0.0922459	0
12	D05	BLANK	75.0728	-12.8725	-0.358124	0
12	D06	BLANK	75.0728	5.74252	0.149821	0
12	D07	BLANK	75.0728	11.5108	-0.138076	0
12	D08	BLANK	75.0728	1.07988	-0.0262082	0
12	D09	BLANK	75.0728	0.571287	0.018771	0
12	D10	BLANK	75.0728	1.75285	-0.085832	0
12	D11	BLANK	75.0728	0.831117	-0.00690094	0
12	D12	BLANK	75.0728	2.11733	-0.0545486	0
12	E01	BLANK	75.0728	2.89089	0.00220843	0
12	E02	PFA 0.25	75.0728	22.2824	0.205095	0
12	E03	PFA 0.25	75.0728	14.7744	0.624541	0
12	E04	PFA 0.25	75.0728	13.8101	-0.230795	0
12	E05	BLANK	75.0728	6.55432	-0.028125	0
12	E06	PFA 0.5	75.0728	12.2333	0.0650879	0
12	E07	PFA 0.5	75.0728	21.8029	-0.0660205	0
12	E08	PFA 0.5	75.0728	9.60388	0.319038	0
12	E09	BLANK	75.0728	2.1515	-0.112981	0
12	E10	BLANK	75.0728	11.4184	0.21623	0
12	E11	BLANK	75.0728	-4.72117	-0.55893	0
12	E12	BLANK	75.0728	2.18038	-0.144785	0
12	F01	BLANK	75.0728	2.63867	0.301299	0
12	F02	BLANK	75.0728	4.77307	0.047889	0
12	F03	BLANK	75.0728	6.45616	-0.45035	0
12	F04	BLANK	75.0728	-41.6928	0.0834611	0
12	F05	BLANK	75.0728	5.90385	0.110482	0
12	F06	BLANK	75.0728	1.20689	-0.316064	0
12	F07	BLANK	75.0728	6.34912	-0.0189203	0
12	F08	BLANK	75.0728	-1.86144	-0.027315	0
12	F09	BLANK	75.0728	0.771105	0.161767	0
12	F10	BLANK	75.0728	-0.284273	0.202343	0
12	F11	BLANK	75.0728	-1.848	0.15733	0
12	F12	BLANK	75.0728	-5.8628	0.0439156	0
12	G01	BLANK	75.0728	5.36512	0.12481	0
12	G02	UV1	75.0728	45.5839	0.690016	0
12	G03	UV1	75.0728	37.871	-1.49475	0
12	G04	UV1	75.0728	37.9661	-4.44069	0
12	G05	BLANK	75.0728	5.08117	-0.0996674	0
12	G06	UV2	75.0728	24.9146	0.134896	0
12	G07	UV2	75.0728	47.0169	0.344675	0
12	G08	UV2	75.0728	34.1946	0.685978	0
12	G09	BLANK	75.0728	-1.79764	0.149388	0
12	G10	BLANK	75.0728	3.54569	0.155885	0
12	G11	BLANK	75.0728	5.66379	0.341161	0
12	G12	BLANK	75.0728	1.09892	0.11531	0
12	H01	Background	75.0728	0	0	0
12	H02	BLANK	75.0728	-11.3387	-0.231665	0
12	H03	BLANK	75.0728	-1.15343	0.405105	0
12	H04	BLANK	75.0728	9.15423	-0.13225	0
12	H05	BLANK	75.0728	2.80226	0.0178292	0
12	H06	BLANK	75.0728	-16.2794	-0.151249	0
12	H07	BLANK	75.0728	10.1263	-0.233939	0
12	H08	BLANK	75.0728	-4.87537	-0.014633	0
12	H09	BLANK	75.0728	5.4604	-0.416627	0
12	H10	BLANK	75.0728	19.3029	-0.276789	0
12	H11	BLANK	75.0728	-1.53199	-0.157841	0
12	H12	Background	75.0728	0	0	0

## Sheet: OCR_OP50_Raw
Measurement	Tick	Well	Group	TimeStamp	Well Temperature	Env. Temperature	O2 is Valid	O2 (mmHg)	O2 Light Emission	O2 Dark Emission	O2 Ref Light	O2 Ref Dark	O2 Corrected Em.	pH Is Valid	pH	pH Light	pH Dark	pH Ref Light	pH Ref Dark	pH Corrected Em.
1	0	A01	Background	00:40:47	37.0295	36.1477	Y	145.311	13087	985	36867	32739	12136.9	Y	6.8815	21514	998	35595	32738	22232.9
1	0	A02	Live	00:40:47	37.0295	36.1477	Y	142.218	13284	985	36690	32702	12322.3	Y	6.89337	21552	1004	35552	32761	22725.6
1	0	A03	Live	00:40:47	37.0295	36.1477	Y	145.04	13140	999	36070	32744	12152.9	Y	6.87483	20836	995	35105	32762	21681.8
1	0	A04	Live	00:40:47	37.0295	36.1477	Y	141.862	13326	997	37136	32698	12344	Y	6.88439	20952	1009	35729	32757	21867.6
1	0	A05	BLANK	00:40:47	37.0295	36.1477	Y	144.32	13195	1004	35595	32750	12195.6	Y	6.90198	21224	997	35990	32741	22154.1
1	0	A06	Washed	00:40:47	37.0295	36.1477	Y	139.222	13502	991	36479	32720	12507.4	Y	6.87608	20474	1002	35857	32747	21677.4
1	0	A07	Washed	00:40:47	37.0295	36.1477	Y	129.184	14117	1002	36344	32774	13170.4	Y	6.83424	20427	1004	36336	32737	21148.4
1	0	A08	Washed	00:40:47	37.0295	36.1477	Y	137.358	13612	1007	38043	32709	12625.4	Y	6.8825	21349	1005	35308	32739	21989.4
1	0	A09	BLANK	00:40:47	37.0295	36.1477	Y	151.339	12742	1005	36331	32791	11791	Y	6.83132	20800	1001	35596	32763	21252.7
1	0	A10	BLANK	00:40:47	37.0295	36.1477	Y	148.502	12950	1004	37621	32702	11951.3	Y	6.90023	21894	992	36112	32748	22158.1
1	0	A11	BLANK	00:40:47	37.0295	36.1477	Y	151.22	12783	1002	37360	32746	11797.6	Y	6.89312	22506	994	35909	32793	22263.2
1	0	A12	Background	00:40:47	37.0295	36.1477	Y	159.177	12327	1001	36681	32734	11369.7	Y	6.87196	22422	1001	35444	32757	22055.2
1	0	B01	BLANK	00:40:47	37.0295	36.1477	Y	149.04	12859	985	37160	32739	11920.5	Y	6.86646	21172	998	36639	32738	21965
1	0	B02	BLANK	00:40:47	37.0295	36.1477	Y	152.789	12693	985	37343	32702	11710.7	Y	6.88543	21671	1004	35291	32761	22448.6
1	0	B03	BLANK	00:40:47	37.0295	36.1477	Y	153.67	12664	999	37715	32744	11662.5	Y	6.79001	19547	995	35183	32762	20562.4
1	0	B04	BLANK	00:40:47	37.0295	36.1477	Y	168.046	11894	997	36546	32698	10927.9	Y	6.86728	20690	1009	35004	32757	21660.7
1	0	B05	BLANK	00:40:47	37.0295	36.1477	Y	162.646	12173	1004	38908	32750	11192.7	Y	6.91878	21412	997	34853	32741	22351.4
1	0	B06	BLANK	00:40:47	37.0295	36.1477	Y	147.87	12973	991	37352	32720	11987.6	Y	6.94583	21842	1002	34922	32747	22768.1
1	0	B07	BLANK	00:40:47	37.0295	36.1477	Y	152.669	12693	1002	36631	32774	11717.3	Y	6.85698	20548	1004	35199	32737	21430.2
1	0	B08	BLANK	00:40:47	37.0295	36.1477	Y	131.673	13975	1007	36698	32709	12999.5	Y	6.7974	19909	1005	34908	32739	20629.6
1	0	B09	BLANK	00:40:47	37.0295	36.1477	Y	149.279	12873	1005	36425	32791	11907	Y	6.86473	21313	1001	36007	32763	21724.5
1	0	B10	BLANK	00:40:47	37.0295	36.1477	Y	154.367	12608	1004	37604	32702	11624.6	Y	6.86104	21419	992	35586	32748	21672.3
1	0	B11	BLANK	00:40:47	37.0295	36.1477	Y	159.958	12307	1002	35774	32746	11329.4	Y	6.84678	21706	994	35408	32793	21558.7
1	0	B12	BLANK	00:40:47	37.0295	36.1477	Y	160.557	12275	1001	38214	32734	11298.6	Y	6.86668	22269	1001	35182	32757	21965.9
1	0	C01	BLANK	00:40:47	37.0295	36.1477	Y	152.784	12696	985	37325	32739	11711	Y	6.87478	21551	998	36125	32738	22048.3
1	0	C02	UV5	00:40:47	37.0295	36.1477	Y	161.059	12231	985	38140	32702	11273	Y	6.88643	21804	1004	36120	32761	22247.5
1	0	C03	UV5	00:40:47	37.0295	36.1477	Y	179.57	11376	999	38059	32744	10402.7	Y	6.95683	22514	995	36273	32762	23160.6
1	0	C04	UV5	00:40:47	37.0295	36.1477	Y	166.126	12008	997	38953	32698	11020.6	Y	6.86348	21173	1009	35348	32757	21920.9
1	0	C05	BLANK	00:40:47	37.0295	36.1477	Y	158.092	12402	1004	37586	32750	11426.2	Y	6.91324	21826	997	35186	32741	22560.8
1	0	C06	UV10	00:40:47	37.0295	36.1477	Y	169.279	11836	991	37126	32720	10869.2	Y	6.90142	21662	1002	36832	32747	22510.7
1	0	C07	UV10	00:40:47	37.0295	36.1477	Y	154.554	12608	1002	38722	32774	11614.5	Y	6.84643	20891	1004	35271	32737	21436.9
1	0	C08	UV10	00:40:47	37.0295	36.1477	Y	164.807	12069	1007	38424	32709	11085.2	Y	6.88111	21802	1005	37222	32739	22168.4
1	0	C09	BLANK	00:40:47	37.0295	36.1477	Y	174.273	11606	1005	36904	32791	10637.7	Y	6.77799	20410	1001	35889	32763	20545.1
1	0	C10	BLANK	00:40:47	37.0295	36.1477	Y	151.583	12757	1004	37407	32702	11777.4	Y	6.85027	22221	992	35499	32748	22069.1
1	0	C11	BLANK	00:40:47	37.0295	36.1477	Y	155.144	12562	1002	38294	32746	11582.6	Y	6.86135	22280	994	36132	32793	22033.3
1	0	C12	BLANK	00:40:47	37.0295	36.1477	Y	154.867	12586	1001	36733	32734	11597.6	Y	6.87914	22364	1001	36005	32757	22147.9
1	0	D01	BLANK	00:40:47	37.0295	36.1477	Y	153.418	12657	985	38706	32739	11676.2	Y	6.82487	21269	998	35418	32738	21374.1
1	0	D02	BLANK	00:40:47	37.0295	36.1477	Y	159.489	12321	985	37619	32702	11353.5	Y	6.95647	23052	1004	35484	32761	23241.7
1	0	D03	BLANK	00:40:47	37.0295	36.1477	Y	155.095	12572	999	36839	32744	11585.3	Y	6.89934	22457	995	36885	32762	22513.2
1	0	D04	BLANK	00:40:47	37.0295	36.1477	Y	164.954	12060	997	36722	32698	11078	Y	6.87429	21882	1009	35926	32757	22012.3
1	0	D05	BLANK	00:40:47	37.0295	36.1477	Y	166.965	11968	1004	37259	32750	10979.9	Y	6.81597	20828	997	35914	32741	21124.1
1	0	D06	BLANK	00:40:47	37.0295	36.1477	Y	151.101	12755	991	37468	32720	11804.3	Y	6.8818	22351	1002	35937	32747	22491.1
1	0	D07	BLANK	00:40:47	37.0295	36.1477	Y	154.156	12636	1002	38949	32774	11636	Y	6.87191	21777	1004	35108	32737	21856.8
1	0	D08	BLANK	00:40:47	37.0295	36.1477	Y	159.161	12346	1007	37404	32709	11370.6	Y	6.85503	21454	1005	35439	32739	21577.3
1	0	D09	BLANK	00:40:47	37.0295	36.1477	Y	157.517	12428	1005	36882	32791	11456.4	Y	6.87941	22173	1001	35870	32763	22142.6
1	0	D10	BLANK	00:40:47	37.0295	36.1477	Y	156.968	12478	1004	35992	32702	11485.4	Y	6.86128	22198	992	36319	32748	22014.1
1	0	D11	BLANK	00:40:47	37.0295	36.1477	Y	161.183	12248	1002	38071	32746	11266.7	Y	6.68205	19732	994	35520	32793	19316.9
1	0	D12	BLANK	00:40:47	37.0295	36.1477	Y	152.845	12694	1001	36196	32734	11707.7	Y	6.86073	22368	1001	35799	32757	21940.5
1	0	E01	BLANK	00:40:47	37.0295	36.1477	Y	149.763	12857	985	37877	32739	11879.5	Y	6.91766	22836	998	36791	32738	22840.9
1	0	E02	PFA 0.25	00:40:47	37.0295	36.1477	Y	157.407	12445	985	38350	32702	11462.2	Y	6.86708	22691	1004	35610	32761	22308.2
1	0	E03	PFA 0.25	00:40:47	37.0295	36.1477	Y	157.063	12470	999	39428	32744	11480.3	Y	6.86546	22217	995	35370	32762	22125
1	0	E04	PFA 0.25	00:40:47	37.0295	36.1477	Y	164.892	12056	997	38165	32698	11081.1	Y	6.86344	22087	1009	36761	32757	21977.1
1	0	E05	BLANK	00:40:47	37.0295	36.1477	Y	163.165	12155	1004	37386	32750	11166.7	Y	6.88371	22213	997	35233	32741	22223.3
1	0	E06	PFA 0.5	00:40:47	37.0295	36.1477	Y	161.906	12198	991	37490	32720	11230	Y	6.87331	22266	1002	36559	32747	22292
1	0	E07	PFA 0.5	00:40:47	37.0295	36.1477	Y	149.333	12886	1002	39249	32774	11903.9	Y	6.84361	21629	1004	35846	32737	21592
1	0	E08	PFA 0.5	00:40:47	37.0295	36.1477	Y	164.027	12104	1007	36776	32709	11123.8	Y	6.8605	21967	1005	35077	32739	21779.4
1	0	E09	BLANK	00:40:47	37.0295	36.1477	Y	163.37	12140	1005	36751	32791	11156.5	Y	6.85196	22173	1001	35469	32763	21901.3
1	0	E10	BLANK	00:40:47	37.0295	36.1477	Y	146.022	13082	1004	37326	32702	12095	Y	6.89294	22802	992	36437	32748	22502.3
1	0	E11	BLANK	00:40:47	37.0295	36.1477	Y	161.527	12242	1002	38072	32746	11249.2	Y	6.77243	21166	994	35348	32793	20685.6
1	0	E12	BLANK	00:40:47	37.0295	36.1477	Y	151.609	12761	1001	38324	32734	11776	Y	6.88915	22878	1001	35150	32757	22393.3
1	0	F01	BLANK	00:40:47	37.0295	36.1477	Y	144.816	13142	985	38492	32739	12166.1	Y	6.9755	24125	998	37191	32738	23782.5
1	0	F02	BLANK	00:40:47	37.0295	36.1477	Y	152.303	12716	985	36605	32702	11737.5	Y	6.85245	22625	1004	35336	32761	22069.1
1	0	F03	BLANK	00:40:47	37.0295	36.1477	Y	153.346	12686	999	36466	32744	11680.2	Y	6.92713	23578	995	35657	32762	23128.7
1	0	F04	BLANK	00:40:47	37.0295	36.1477	Y	198.352	10644	997	37704	32698	9647	Y	6.77016	21101	1009	35683	32757	20805.9
1	0	F05	BLANK	00:40:47	37.0295	36.1477	Y	153.72	12649	1004	36183	32750	11659.7	Y	6.86606	22143	997	35606	32741	21973
1	0	F06	BLANK	00:40:47	37.0295	36.1477	Y	161.236	12244	991	36063	32720	11264	Y	6.86135	22661	1002	36454	32747	22215.3
1	0	F07	BLANK	00:40:47	37.0295	36.1477	Y	152.738	12703	1002	35821	32774	11713.5	Y	6.87585	22347	1004	35696	32737	22143.5
1	0	F08	BLANK	00:40:47	37.0295	36.1477	Y	160.396	12288	1007	35557	32709	11306.9	Y	6.89571	22938	1005	36245	32739	22606.9
1	0	F09	BLANK	00:40:47	37.0295	36.1477	Y	162.841	12171	1005	36390	32791	11182.9	Y	6.85613	22275	1001	35819	32763	21849.8
1	0	F10	BLANK	00:40:47	37.0295	36.1477	Y	158.701	12382	1004	36468	32702	11394.4	Y	6.88233	22778	992	35736	32748	22296.8
1	0	F11	BLANK	00:40:47	37.0295	36.1477	Y	154.074	12635	1002	36110	32746	11640.5	Y	6.84575	22479	994	36937	32793	21875.6
1	0	F12	BLANK	00:40:47	37.0295	36.1477	Y	159.999	12320	1001	35716	32734	11327.3	Y	6.86806	22792	1001	35805	32757	22232.2
1	0	G01	BLANK	00:40:47	37.0295	36.1477	Y	145.915	13084	985	38442	32739	12101.3	Y	6.88423	22823	998	35901	32738	22402.2
1	0	G02	UV1	00:40:47	37.0295	36.1477	Y	156.819	12469	985	36742	32702	11493.3	Y	6.87578	22775	1004	37443	32761	22286.6
1	0	G03	UV1	00:40:47	37.0295	36.1477	Y	162.104	12219	999	37425	32744	11220	Y	6.86843	22502	995	35985	32762	22093.5
1	0	G04	UV1	00:40:47	37.0295	36.1477	Y	144.111	13194	997	39800	32698	12208.1	Y	6.92782	23703	1009	36136	32757	23199.1
1	0	G05	BLANK	00:40:47	37.0295	36.1477	Y	156.296	12525	1004	39038	32750	11521	Y	6.86068	22556	997	35831	32741	22186.8
1	0	G06	UV2	00:40:47	37.0295	36.1477	Y	165.851	12025	991	38270	32720	11034	Y	6.88969	22943	1002	36999	32747	22550.7
1	0	G07	UV2	00:40:47	37.0295	36.1477	Y	153.189	12680	1002	37480	32774	11688.8	Y	6.8616	22506	1004	37149	32737	22098.8
1	0	G08	UV2	00:40:47	37.0295	36.1477	Y	160.589	12291	1007	37438	32709	11297	Y	6.86066	22517	1005	37042	32739	22098.1
1	0	G09	BLANK	00:40:47	37.0295	36.1477	Y	167.711	11930	1005	37821	32791	10944	Y	6.92464	23299	1001	35374	32763	22824.5
1	0	G10	BLANK	00:40:47	37.0295	36.1477	Y	148.638	12931	1004	37414	32702	11943.5	Y	6.86656	22702	992	36981	32748	22165.9
1	0	G11	BLANK	00:40:47	37.0295	36.1477	Y	156.45	12503	1002	38036	32746	11512.8	Y	6.86075	23029	994	35933	32793	22203.7
1	0	G12	BLANK	00:40:47	37.0295	36.1477	Y	156.297	12509	1001	36595	32734	11521	Y	6.86012	22925	1001	34874	32757	22183.9
1	0	H01	Background	00:40:47	37.0295	36.1477	Y	148.067	12965	985	36188	32739	11976.2	Y	6.87452	22853	998	35754	32738	22339.9
1	0	H02	BLANK	00:40:47	37.0295	36.1477	Y	161.587	12226	985	39788	32702	11246.2	Y	6.80833	22030	1004	36361	32761	21417.6
1	0	H03	BLANK	00:40:47	37.0295	36.1477	Y	155.177	12583	999	36760	32744	11580.9	Y	6.86315	22671	995	36169	32762	22181.7
1	0	H04	BLANK	00:40:47	37.0295	36.1477	Y	147.979	12970	997	37401	32698	11981.3	Y	6.87931	22734	1009	35241	32757	22329
1	0	H05	BLANK	00:40:47	37.0295	36.1477	Y	149.327	12899	1004	36954	32750	11904.2	Y	6.88437	22664	997	36645	32741	22363.6
1	0	H06	BLANK	00:40:47	37.0295	36.1477	Y	169.554	11835	991	35632	32720	10856.2	Y	6.83375	22003	1002	35605	32747	21578.4
1	0	H07	BLANK	00:40:47	37.0295	36.1477	Y	144.962	13149	1002	36535	32774	12157.5	Y	6.87129	23116	1004	36911	32737	22372.3
1	0	H08	BLANK	00:40:47	37.0295	36.1477	Y	156.027	12530	1007	36776	32709	11535.3	Y	6.86016	22555	1005	35762	32739	21967.8
1	0	H09	BLANK	00:40:47	37.0295	36.1477	Y	148.687	12929	1005	36660	32791	11940.7	Y	6.93335	23635	1001	36483	32763	23129.6
1	0	H10	BLANK	00:40:47	37.0295	36.1477	Y	136.814	13661	1004	36858	32702	12660.3	Y	6.88037	22874	992	36539	32748	22292.3
1	0	H11	BLANK	00:40:47	37.0295	36.1477	Y	156.474	12510	1002	36271	32746	11511.5	Y	6.85044	22607	994	35172	32793	21869.6
1	0	H12	Background	00:40:47	37.0295	36.1477	Y	154.766	12601	1001	36948	32734	11603	Y	6.8535	22646	1001	35651	32757	22051.9
1	1	A01	Background	00:41:03	37.0295	36.1477	Y	145.727	13007	985	36867	32739	12056.7	Y	6.88122	21563	998	35602	32738	22228.9
1	1	A02	Live	00:41:03	37.0295	36.1477	Y	140.823	13311	985	36690	32702	12349.4	Y	6.8928	21529	1004	35550	32761	22717.3
1	1	A03	Live	00:41:03	37.0295	36.1477	Y	144.768	13100	999	36070	32744	12112.8	Y	6.875	20856	995	35107	32762	21684.2
1	1	A04	Live	00:41:03	37.0295	36.1477	Y	141.404	13293	997	37135	32698	12314	Y	6.8848	20915	1009	35723	32757	21873.4
1	1	A05	BLANK	00:41:03	37.0295	36.1477	Y	144.313	13139	1004	35595	32750	12139.6	Y	6.90202	21218	997	35989	32741	22154.7
1	1	A06	Washed	00:41:03	37.0295	36.1477	Y	135.738	13663	991	36479	32720	12668.4	Y	6.87558	20461	1002	35856	32747	21670.3
1	1	A07	Washed	00:41:03	37.0295	36.1477	Y	125.768	14290	1002	36344	32774	13344	Y	6.83368	20397	1004	36332	32737	21140.5
1	1	A08	Washed	00:41:03	37.0295	36.1477	Y	135.131	13694	1007	38043	32709	12707.5	Y	6.88306	21348	1005	35307	32739	21997.3
1	1	A09	BLANK	00:41:03	37.0295	36.1477	Y	151.657	12672	1005	36331	32791	11720.7	Y	6.8319	20793	1001	35594	32763	21261
1	1	A10	BLANK	00:41:03	37.0295	36.1477	Y	148.499	12896	1004	37621	32702	11897.2	Y	6.90088	21870	992	36107	32748	22167.2
1	1	A11	BLANK	00:41:03	37.0295	36.1477	Y	151.374	12719	1002	37359	32746	11736.3	Y	6.89322	22464	994	35903	32793	22264.5
1	1	A12	Background	00:41:03	37.0295	36.1477	Y	159.374	12268	1001	36681	32734	11310.5	Y	6.87223	22409	1001	35442	32757	22059
1	1	B01	BLANK	00:41:03	37.0295	36.1477	Y	149.294	12791	985	37160	32739	11852.3	Y	6.86632	21219	998	36648	32738	21963
1	1	B02	BLANK	00:41:03	37.0295	36.1477	Y	152.916	12634	985	37343	32702	11651.7	Y	6.88517	21659	1004	35290	32761	22444.9
1	1	B03	BLANK	00:41:03	37.0295	36.1477	Y	153.668	12615	999	37716	32744	11610.9	Y	6.78992	19554	995	35184	32762	20561.2
1	1	B04	BLANK	00:41:03	37.0295	36.1477	Y	168.126	11845	997	36546	32698	10878.8	Y	6.86716	20670	1009	35002	32757	21658.9
1	1	B05	BLANK	00:41:03	37.0295	36.1477	Y	162.636	12126	1004	38908	32750	11145.6	Y	6.91919	21397	997	34851	32741	22357.2
1	1	B06	BLANK	00:41:03	37.0295	36.1477	Y	148.001	12911	991	37352	32720	11925.6	Y	6.94614	21846	1002	34922	32747	22772.5
1	1	B07	BLANK	00:41:03	37.0295	36.1477	Y	152.986	12627	1002	36632	32774	11647.9	Y	6.85698	20523	1004	35196	32737	21430.3
1	1	B08	BLANK	00:41:03	37.0295	36.1477	Y	131.875	13901	1007	36699	32709	12921.9	Y	6.79741	19900	1005	34907	32739	20629.8
1	1	B09	BLANK	00:41:03	37.0295	36.1477	Y	149.374	12814	1005	36425	32791	11847.8	Y	6.8649	21289	1001	36003	32763	21727
1	1	B10	BLANK	00:41:03	37.0295	36.1477	Y	154.371	12554	1004	37603	32702	11573.1	Y	6.86128	21377	992	35580	32748	21675.8
1	1	B11	BLANK	00:41:03	37.0295	36.1477	Y	160.22	12245	1002	35774	32746	11267.3	Y	6.84655	21653	994	35402	32793	21555.3
1	1	B12	BLANK	00:41:03	37.0295	36.1477	Y	160.727	12218	1001	38214	32734	11241.5	Y	6.86656	22249	1001	35180	32757	21964.2
1	1	C01	BLANK	00:41:03	37.0295	36.1477	Y	152.783	12644	985	37325	32739	11659	Y	6.87466	21543	998	36124	32738	22046.5
1	1	C02	UV5	00:41:03	37.0295	36.1477	Y	160.937	12189	985	38140	32702	11230.9	Y	6.88545	21739	1004	36112	32761	22233.6
1	1	C03	UV5	00:41:03	37.0295	36.1477	Y	179.663	11331	999	38059	32744	10357.6	Y	6.95628	22449	995	36264	32762	23152.7
1	1	C04	UV5	00:41:03	37.0295	36.1477	Y	166.228	11957	997	38953	32698	10969.6	Y	6.86411	21116	1009	35340	32757	21930
1	1	C05	BLANK	00:41:03	37.0295	36.1477	Y	158.238	12345	1004	37586	32750	11369.1	Y	6.91313	21771	997	35180	32741	22559.2
1	1	C06	UV10	00:41:03	37.0295	36.1477	Y	169.54	11779	991	37126	32720	10812.1	Y	6.90181	21614	1002	36822	32747	22516.2
1	1	C07	UV10	00:41:03	37.0295	36.1477	Y	154.663	12551	1002	38722	32774	11557.4	Y	6.84719	20835	1004	35263	32737	21447.7
1	1	C08	UV10	00:41:03	37.0295	36.1477	Y	164.959	12015	1007	38424	32709	11031.1	Y	6.8813	21751	1005	37211	32739	22171.1
1	1	C09	BLANK	00:41:03	37.0295	36.1477	Y	174.97	11532	1005	36904	32791	10563.4	Y	6.77771	20341	1001	35879	32763	20541.1
1	1	C10	BLANK	00:41:03	37.0295	36.1477	Y	151.555	12706	1004	37407	32702	11726.3	Y	6.8501	22154	992	35491	32748	22066.6
1	1	C11	BLANK	00:41:03	37.0295	36.1477	Y	155.368	12497	1002	38293	32746	11519.8	Y	6.86143	22241	994	36126	32793	22034.4
1	1	C12	BLANK	00:41:03	37.0295	36.1477	Y	154.885	12534	1001	36733	32734	11545.5	Y	6.87977	22352	1001	36002	32757	22156.9
1	1	D01	BLANK	00:41:03	37.0295	36.1477	Y	153.572	12599	985	38707	32739	11616.1	Y	6.82522	21234	998	35413	32738	21379.1
1	1	D02	BLANK	00:41:03	37.0295	36.1477	Y	159.355	12279	985	37619	32702	11311.5	Y	6.9573	23004	1004	35477	32761	23253.5
1	1	D03	BLANK	00:41:03	37.0295	36.1477	Y	155.321	12506	999	36838	32744	11522.3	Y	6.89883	22401	995	36876	32762	22505.9
1	1	D04	BLANK	00:41:03	37.0295	36.1477	Y	164.902	12016	997	36722	32698	11033.9	Y	6.87423	21826	1009	35918	32757	22011.5
1	1	D05	BLANK	00:41:03	37.0295	36.1477	Y	166.727	11931	1004	37258	32750	10945.5	Y	6.81549	20769	997	35906	32741	21117.2
1	1	D06	BLANK	00:41:03	37.0295	36.1477	Y	150.924	12712	991	37468	32720	11761.2	Y	6.88173	22287	1002	35928	32747	22490.1
1	1	D07	BLANK	00:41:03	37.0295	36.1477	Y	153.926	12597	1002	38949	32774	11597	Y	6.87162	21718	1004	35102	32737	21852.7
1	1	D08	BLANK	00:41:03	37.0295	36.1477	Y	158.966	12307	1007	37404	32709	11331.5	Y	6.85515	21400	1005	35432	32739	21579
1	1	D09	BLANK	00:41:03	37.0295	36.1477	Y	157.83	12362	1005	36882	32791	11390.2	Y	6.87927	22114	1001	35862	32763	22140.6
1	1	D10	BLANK	00:41:03	37.0295	36.1477	Y	156.891	12432	1004	35992	32702	11439.3	Y	6.86078	22129	992	36309	32748	22007
1	1	D11	BLANK	00:41:03	37.0295	36.1477	Y	161.444	12189	1002	38072	32746	11205.3	Y	6.68111	19690	994	35516	32793	19303.4
1	1	D12	BLANK	00:41:03	37.0295	36.1477	Y	152.827	12643	1001	36196	32734	11656.6	Y	6.86133	22347	1001	35795	32757	21949.2
1	1	E01	BLANK	00:41:03	37.0295	36.1477	Y	149.664	12809	985	37877	32739	11831.5	Y	6.9181	22797	998	36783	32738	22847.3
1	1	E02	PFA 0.25	00:41:03	37.0295	36.1477	Y	157.505	12390	985	38350	32702	11407.2	Y	6.86855	22656	1004	35603	32761	22329.6
1	1	E03	PFA 0.25	00:41:03	37.0295	36.1477	Y	157.085	12417	999	39427	32744	11429.1	Y	6.86547	22166	995	35364	32762	22125.1
1	1	E04	PFA 0.25	00:41:03	37.0295	36.1477	Y	164.917	12006	997	38164	32698	11033.2	Y	6.86432	22055	1009	36753	32757	21989.8
1	1	E05	BLANK	00:41:03	37.0295	36.1477	Y	163.078	12112	1004	37386	32750	11123.7	Y	6.88433	22168	997	35227	32741	22232.1
1	1	E06	PFA 0.5	00:41:03	37.0295	36.1477	Y	161.97	12147	991	37490	32720	11178.9	Y	6.87399	22217	1002	36549	32747	22301.9
1	1	E07	PFA 0.5	00:41:03	37.0295	36.1477	Y	149.267	12836	1002	39249	32774	11853.8	Y	6.84424	21582	1004	35838	32737	21601.1
1	1	E08	PFA 0.5	00:41:03	37.0295	36.1477	Y	164.172	12050	1007	36776	32709	11069.7	Y	6.86177	21928	1005	35071	32739	21797.5
1	1	E09	BLANK	00:41:03	37.0295	36.1477	Y	163.264	12095	1005	36750	32791	11114.4	Y	6.85256	22124	1001	35462	32763	21909.9
1	1	E10	BLANK	00:41:03	37.0295	36.1477	Y	145.98	13029	1004	37326	32702	12041.9	Y	6.89402	22749	992	36426	32748	22517.8
1	1	E11	BLANK	00:41:03	37.0295	36.1477	Y	161.621	12187	1002	38071	32746	11196.4	Y	6.77355	21132	994	35342	32793	20701.7
1	1	E12	BLANK	00:41:03	37.0295	36.1477	Y	151.471	12716	1001	38324	32734	11730.9	Y	6.89024	22855	1001	35146	32757	22408.9
1	1	F01	BLANK	00:41:03	37.0295	36.1477	Y	144.797	13087	985	38492	32739	12111.1	Y	6.97471	24076	998	37184	32738	23771.1
1	1	F02	BLANK	00:41:03	37.0295	36.1477	Y	152.133	12673	985	36605	32702	11694.5	Y	6.85215	22568	1004	35330	32761	22064.7
1	1	F03	BLANK	00:41:03	37.0295	36.1477	Y	153.367	12633	999	36466	32744	11627.2	Y	6.92699	23519	995	35650	32762	23126.6
1	1	F04	BLANK	00:41:03	37.0295	36.1477	Y	198.423	10606	997	37704	32698	9609	Y	6.76918	21044	1009	35677	32757	20791.7
1	1	F05	BLANK	00:41:03	37.0295	36.1477	Y	153.432	12613	1004	36183	32750	11623.7	Y	6.86563	22083	997	35599	32741	21966.8
1	1	F06	BLANK	00:41:03	37.0295	36.1477	Y	160.916	12212	991	36063	32720	11232	Y	6.86035	22598	1002	36446	32747	22200.8
1	1	F07	BLANK	00:41:03	37.0295	36.1477	Y	152.478	12661	1002	35820	32774	11675.6	Y	6.8754	22288	1004	35689	32737	22137.2
1	1	F08	BLANK	00:41:03	37.0295	36.1477	Y	160.249	12247	1007	35557	32709	11265.8	Y	6.89469	22878	1005	36238	32739	22592.2
1	1	F09	BLANK	00:41:03	37.0295	36.1477	Y	162.463	12139	1005	36389	32791	11154.2	Y	6.85664	22231	1001	35812	32763	21857
1	1	F10	BLANK	00:41:03	37.0295	36.1477	Y	158.503	12343	1004	36468	32702	11355.4	Y	6.882	22720	992	35729	32748	22292
1	1	F11	BLANK	00:41:03	37.0295	36.1477	Y	153.959	12586	1002	36109	32746	11595.2	Y	6.84519	22433	994	36930	32793	21867.4
1	1	F12	BLANK	00:41:03	37.0295	36.1477	Y	159.807	12277	1001	35715	32734	11288.4	Y	6.86703	22740	1001	35800	32757	22217.3
1	1	G01	BLANK	00:41:03	37.0295	36.1477	Y	145.956	13026	985	38442	32739	12043.3	Y	6.88429	22795	998	35897	32738	22403.1
1	1	G02	UV1	00:41:03	37.0295	36.1477	Y	156.607	12430	985	36742	32702	11454.2	Y	6.87559	22748	1004	37438	32761	22283.9
1	1	G03	UV1	00:41:03	37.0295	36.1477	Y	161.777	12185	999	37424	32744	11188.6	Y	6.86864	22463	995	35979	32762	22096.4
1	1	G04	UV1	00:41:03	37.0295	36.1477	Y	143.899	13150	997	39800	32698	12164.1	Y	6.92994	23670	1009	36127	32757	23229.9
1	1	G05	BLANK	00:41:03	37.0295	36.1477	Y	155.967	12492	1004	39038	32750	11488	Y	6.861	22524	997	35826	32741	22191.4
1	1	G06	UV2	00:41:03	37.0295	36.1477	Y	165.723	11985	991	38270	32720	10994	Y	6.88914	22903	1002	36993	32747	22542.9
1	1	G07	UV2	00:41:03	37.0295	36.1477	Y	152.824	12648	1002	37480	32774	11656.8	Y	6.86129	22466	1004	37142	32737	22094.4
1	1	G08	UV2	00:41:03	37.0295	36.1477	Y	160.089	12268	1007	37438	32709	11274	Y	6.86019	22479	1005	37036	32739	22091.3
1	1	G09	BLANK	00:41:03	37.0295	36.1477	Y	167.443	11895	1005	37820	32791	10911.3	Y	6.92391	23253	1001	35370	32763	22813.9
1	1	G10	BLANK	00:41:03	37.0295	36.1477	Y	148.46	12887	1004	37414	32702	11899.4	Y	6.86643	22668	992	36975	32748	22164
1	1	G11	BLANK	00:41:03	37.0295	36.1477	Y	156.54	12448	1002	38036	32746	11457.8	Y	6.86099	23003	994	35929	32793	22207
1	1	G12	BLANK	00:41:03	37.0295	36.1477	Y	156.044	12472	1001	36595	32734	11483.9	Y	6.85988	22900	1001	34872	32757	22180.5
1	1	H01	Background	00:41:03	37.0295	36.1477	Y	147.656	12934	985	36188	32739	11945.2	Y	6.87432	22835	998	35752	32738	22337
1	1	H02	BLANK	00:41:03	37.0295	36.1477	Y	161.388	12188	985	39788	32702	11208.2	Y	6.80892	22014	1004	36357	32761	21426.3
1	1	H03	BLANK	00:41:03	37.0295	36.1477	Y	155.291	12526	999	36760	32744	11523.9	Y	6.86251	22642	995	36166	32762	22172.5
1	1	H04	BLANK	00:41:03	37.0295	36.1477	Y	147.652	12937	997	37402	32698	11945.5	Y	6.87949	22709	1009	35238	32757	22331.6
1	1	H05	BLANK	00:41:03	37.0295	36.1477	Y	149.332	12845	1004	36954	32750	11850.2	Y	6.88516	22646	997	36640	32741	22375
1	1	H06	BLANK	00:41:03	37.0295	36.1477	Y	169.474	11794	991	35632	32720	10815.2	Y	6.83467	21985	1002	35601	32747	21591.6
1	1	H07	BLANK	00:41:03	37.0295	36.1477	Y	144.825	13101	1002	36535	32774	12109.5	Y	6.87141	23090	1004	36906	32737	22374
1	1	H08	BLANK	00:41:03	37.0295	36.1477	Y	156.02	12483	1007	36777	32709	11485.2	Y	6.86029	22527	1005	35758	32739	21969.7
1	1	H09	BLANK	00:41:03	37.0295	36.1477	Y	148.544	12883	1005	36660	32791	11894.6	Y	6.93286	23609	1001	36480	32763	23122.5
1	1	H10	BLANK	00:41:03	37.0295	36.1477	Y	136.425	13625	1004	36858	32702	12624.3	Y	6.8803	22855	992	36536	32748	22291.4
1	1	H11	BLANK	00:41:03	37.0295	36.1477	Y	156.573	12458	1002	36272	32746	11456	Y	6.85079	22593	994	35170	32793	21874.6
1	1	H12	Background	00:41:03	37.0295	36.1477	Y	154.559	12561	1001	36948	32734	11563	Y	6.85305	22624	1001	35649	32757	22045.4
1	2	A01	Background	00:41:19	37.0243	36.149	Y	145.736	12975	985	36868	32739	12021.4	Y	6.8808	21580	998	35605	32738	22222.9
1	2	A02	Live	00:41:19	37.0243	36.149	Y	140.242	13310	985	36690	32702	12348.4	Y	6.89312	21541	1004	35551	32761	22722
1	2	A03	Live	00:41:19	37.0243	36.149	Y	144.272	13094	999	36070	32744	12106.8	Y	6.87485	20863	995	35108	32762	21682.2
1	2	A04	Live	00:41:19	37.0243	36.149	Y	141.054	13281	997	37136	32698	12299	Y	6.88355	20906	1009	35724	32757	21855.8
1	2	A05	BLANK	00:41:19	37.0243	36.149	Y	144.361	13101	1004	35595	32750	12101.6	Y	6.90245	21217	997	35988	32741	22160.7
1	2	A06	Washed	00:41:19	37.0243	36.149	Y	134.135	13728	991	36479	32720	12733.3	Y	6.8757	20456	1002	35855	32747	21672
1	2	A07	Washed	00:41:19	37.0243	36.149	Y	124.192	14360	1002	36344	32774	13414.3	Y	6.83358	20390	1004	36331	32737	21139.1
1	2	A08	Washed	00:41:19	37.0243	36.149	Y	133.956	13734	1007	38044	32709	12745	Y	6.88146	21327	1005	35307	32739	21974.7
1	2	A09	BLANK	00:41:19	37.0243	36.149	Y	151.681	12638	1005	36331	32791	11686.6	Y	6.83211	20781	1001	35592	32763	21263.8
1	2	A10	BLANK	00:41:19	37.0243	36.149	Y	148.431	12866	1004	37621	32702	11867.2	Y	6.90069	21848	992	36104	32748	22164.5
1	2	A11	BLANK	00:41:19	37.0243	36.149	Y	151.303	12690	1002	37359	32746	11707.3	Y	6.89298	22439	994	35900	32793	22261.1
1	2	A12	Background	00:41:19	37.0243	36.149	Y	159.167	12245	1001	36680	32734	11290.5	Y	6.87118	22386	1001	35441	32757	22043.9
1	2	B01	BLANK	00:41:19	37.0243	36.149	Y	149.533	12750	985	37162	32739	11805.4	Y	6.86599	21231	998	36651	32738	21958.4
1	2	B02	BLANK	00:41:19	37.0243	36.149	Y	152.853	12605	985	37343	32702	11622.7	Y	6.88446	21658	1004	35291	32761	22434.6
1	2	B03	BLANK	00:41:19	37.0243	36.149	Y	153.59	12587	999	37716	32744	11582.9	Y	6.78993	19546	995	35183	32762	20561.3
1	2	B04	BLANK	00:41:19	37.0243	36.149	Y	168.185	11814	997	36546	32698	10847.7	Y	6.86616	20648	1009	35001	32757	21644.9
1	2	B05	BLANK	00:41:19	37.0243	36.149	Y	162.604	12098	1004	38908	32750	11117.6	Y	6.91851	21378	997	34850	32741	22347.5
1	2	B06	BLANK	00:41:19	37.0243	36.149	Y	148.072	12873	991	37352	32720	11887.6	Y	6.94622	21837	1002	34921	32747	22773.6
1	2	B07	BLANK	00:41:19	37.0243	36.149	Y	153.332	12576	1002	36632	32774	11596.8	Y	6.85647	20508	1004	35195	32737	21423
1	2	B08	BLANK	00:41:19	37.0243	36.149	Y	131.848	13863	1007	36699	32709	12883.8	Y	6.79642	19878	1005	34906	32739	20615.9
1	2	B09	BLANK	00:41:19	37.0243	36.149	Y	149.348	12782	1005	36425	32791	11815.7	Y	6.86397	21257	1001	36000	32763	21713.8
1	2	B10	BLANK	00:41:19	37.0243	36.149	Y	154.402	12523	1004	37604	32702	11539.4	Y	6.86119	21338	992	35575	32748	21674.4
1	2	B11	BLANK	00:41:19	37.0243	36.149	Y	160.354	12208	1002	35774	32746	11230.2	Y	6.84573	21617	994	35399	32793	21543.8
1	2	B12	BLANK	00:41:19	37.0243	36.149	Y	160.645	12192	1001	38214	32734	11215.5	Y	6.86622	22226	1001	35178	32757	21959.4
1	2	C01	BLANK	00:41:19	37.0243	36.149	Y	152.769	12615	985	37326	32739	11627.2	Y	6.87491	21540	998	36123	32738	22050.1
1	2	C02	UV5	00:41:19	37.0243	36.149	Y	160.578	12177	985	38140	32702	11218.9	Y	6.88504	21714	1004	36109	32761	22227.6
1	2	C03	UV5	00:41:19	37.0243	36.149	Y	179.415	11316	999	38059	32744	10342.5	Y	6.9561	22421	995	36260	32762	23150.2
1	2	C04	UV5	00:41:19	37.0243	36.149	Y	165.693	11954	997	38953	32698	10966.6	Y	6.86379	21079	1009	35336	32757	21925.3
1	2	C05	BLANK	00:41:19	37.0243	36.149	Y	158.281	12312	1004	37586	32750	11336	Y	6.91296	21733	997	35176	32741	22556.8
1	2	C06	UV10	00:41:19	37.0243	36.149	Y	169.178	11768	991	37126	32720	10801	Y	6.90078	21574	1002	36817	32747	22501.5
1	2	C07	UV10	00:41:19	37.0243	36.149	Y	154.46	12532	1002	38723	32774	11536.3	Y	6.84696	20799	1004	35259	32737	21444.4
1	2	C08	UV10	00:41:19	37.0243	36.149	Y	164.423	12012	1007	38424	32709	11028.1	Y	6.88121	21711	1005	37203	32739	22169.9
1	2	C09	BLANK	00:41:19	37.0243	36.149	Y	175.024	11503	1005	36904	32791	10534.4	Y	6.7775	20299	1001	35873	32763	20538.1
1	2	C10	BLANK	00:41:19	37.0243	36.149	Y	151.34	12685	1004	37407	32702	11705.3	Y	6.85027	22116	992	35486	32748	22069.1
1	2	C11	BLANK	00:41:19	37.0243	36.149	Y	155.28	12470	1002	38293	32746	11492.7	Y	6.86124	22205	994	36121	32793	22031.7
1	2	C12	BLANK	00:41:19	37.0243	36.149	Y	154.776	12508	1001	36733	32734	11519.5	Y	6.88032	22332	1001	35998	32757	22164.7
1	2	D01	BLANK	00:41:19	37.0243	36.149	Y	153.585	12564	985	38706	32739	11583.2	Y	6.82454	21209	998	35411	32738	21369.4
1	2	D02	BLANK	00:41:19	37.0243	36.149	Y	159.286	12252	985	37619	32702	11284.4	Y	6.95721	22969	1004	35473	32761	23252.3
1	2	D03	BLANK	00:41:19	37.0243	36.149	Y	155.404	12473	999	36839	32744	11486.2	Y	6.89898	22365	995	36869	32762	22508.1
1	2	D04	BLANK	00:41:19	37.0243	36.149	Y	164.818	11991	997	36722	32698	11008.9	Y	6.8742	21791	1009	35913	32757	22011
1	2	D05	BLANK	00:41:19	37.0243	36.149	Y	166.611	11908	1004	37258	32750	10922.5	Y	6.81541	20722	997	35899	32741	21116.1
1	2	D06	BLANK	00:41:19	37.0243	36.149	Y	150.835	12684	991	37468	32720	11733.1	Y	6.88188	22240	1002	35921	32747	22492.2
1	2	D07	BLANK	00:41:19	37.0243	36.149	Y	153.607	12582	1002	38949	32774	11582	Y	6.87236	21682	1004	35097	32737	21863.2
1	2	D08	BLANK	00:41:19	37.0243	36.149	Y	158.786	12283	1007	37403	32709	11310	Y	6.85445	21343	1005	35426	32739	21569.2
1	2	D09	BLANK	00:41:19	37.0243	36.149	Y	157.677	12339	1005	36882	32791	11367.2	Y	6.87882	22058	1001	35855	32763	22134.2
1	2	D10	BLANK	00:41:19	37.0243	36.149	Y	156.733	12409	1004	35992	32702	11416.3	Y	6.86054	22076	992	36301	32748	22003.6
1	2	D11	BLANK	00:41:19	37.0243	36.149	Y	161.22	12168	1002	38071	32746	11186.6	Y	6.68141	19658	994	35511	32793	19307.7
1	2	D12	BLANK	00:41:19	37.0243	36.149	Y	152.819	12611	1001	36196	32734	11624.6	Y	6.86038	22319	1001	35793	32757	21935.5
1	2	E01	BLANK	00:41:19	37.0243	36.149	Y	149.549	12782	985	37877	32739	11804.5	Y	6.91845	22768	998	36777	32738	22852.3
1	2	E02	PFA 0.25	00:41:19	37.0243	36.149	Y	157.196	12375	985	38350	32702	11392.2	Y	6.86947	22629	1004	35598	32761	22342.9
1	2	E03	PFA 0.25	00:41:19	37.0243	36.149	Y	157.005	12390	999	39427	32744	11402.1	Y	6.8658	22128	995	35359	32762	22129.9
1	2	E04	PFA 0.25	00:41:19	37.0243	36.149	Y	164.69	11988	997	38164	32698	11015.1	Y	6.86408	22013	1009	36746	32757	21986.3
1	2	E05	BLANK	00:41:19	37.0243	36.149	Y	162.844	12094	1004	37386	32750	11105.7	Y	6.88386	22117	997	35222	32741	22225.4
1	2	E06	PFA 0.5	00:41:19	37.0243	36.149	Y	161.813	12125	991	37490	32720	11156.9	Y	6.87398	22176	1002	36542	32747	22301.8
1	2	E07	PFA 0.5	00:41:19	37.0243	36.149	Y	148.954	12820	1002	39249	32774	11837.8	Y	6.84349	21530	1004	35832	32737	21590.3
1	2	E08	PFA 0.5	00:41:19	37.0243	36.149	Y	164.228	12021	1007	36777	32709	11037.6	Y	6.86162	21879	1005	35066	32739	21795.4
1	2	E09	BLANK	00:41:19	37.0243	36.149	Y	163.032	12077	1005	36750	32791	11096.4	Y	6.85222	22070	1001	35456	32763	21904.9
1	2	E10	BLANK	00:41:19	37.0243	36.149	Y	145.935	12997	1004	37326	32702	12009.9	Y	6.89397	22705	992	36419	32748	22517
1	2	E11	BLANK	00:41:19	37.0243	36.149	Y	161.763	12150	1002	38071	32746	11159.4	Y	6.77385	21103	994	35338	32793	20706
1	2	E12	BLANK	00:41:19	37.0243	36.149	Y	151.474	12683	1001	38324	32734	11697.9	Y	6.89	22823	1001	35143	32757	22405.5
1	2	F01	BLANK	00:41:19	37.0243	36.149	Y	144.899	13046	985	38492	32739	12070.1	Y	6.97443	24045	998	37179	32738	23767.1
1	2	F02	BLANK	00:41:19	37.0243	36.149	Y	152.154	12636	985	36604	32702	11660.7	Y	6.85188	22529	1004	35326	32761	22060.8
1	2	F03	BLANK	00:41:19	37.0243	36.149	Y	153.318	12600	999	36465	32744	11597.6	Y	6.92825	23496	995	35645	32762	23144.8
1	2	F04	BLANK	00:41:19	37.0243	36.149	Y	198.367	10586	997	37704	32698	9589	Y	6.76983	21017	1009	35672	32757	20801.1
1	2	F05	BLANK	00:41:19	37.0243	36.149	Y	153.063	12597	1004	36182	32750	11611.4	Y	6.86626	22053	997	35594	32741	21975.8
1	2	F06	BLANK	00:41:19	37.0243	36.149	Y	160.775	12189	991	36063	32720	11208.9	Y	6.86169	22568	1002	36438	32747	22220.2
1	2	F07	BLANK	00:41:19	37.0243	36.149	Y	152.232	12646	1002	35821	32774	11656.5	Y	6.8756	22253	1004	35684	32737	22140
1	2	F08	BLANK	00:41:19	37.0243	36.149	Y	160.205	12219	1007	35557	32709	11237.7	Y	6.89521	22846	1005	36232	32739	22599.7
1	2	F09	BLANK	00:41:19	37.0243	36.149	Y	162.289	12118	1005	36389	32791	11133.2	Y	6.85748	22199	1001	35806	32763	21869.1
1	2	F10	BLANK	00:41:19	37.0243	36.149	Y	158.352	12320	1004	36468	32702	11332.4	Y	6.88193	22681	992	35724	32748	22291.1
1	2	F11	BLANK	00:41:19	37.0243	36.149	Y	154.051	12549	1002	36109	32746	11558.2	Y	6.84505	22404	994	36925	32793	21865.5
1	2	F12	BLANK	00:41:19	37.0243	36.149	Y	159.762	12253	1001	35716	32734	11260.2	Y	6.86769	22727	1001	35797	32757	22226.9
1	2	G01	BLANK	00:41:19	37.0243	36.149	Y	145.941	12990	985	38441	32739	12009.6	Y	6.88398	22769	998	35894	32738	22398.7
1	2	G02	UV1	00:41:19	37.0243	36.149	Y	156.237	12415	985	36741	32702	11442.3	Y	6.87497	22710	1004	37432	32761	22274.8
1	2	G03	UV1	00:41:19	37.0243	36.149	Y	161.279	12180	999	37424	32744	11183.6	Y	6.86935	22431	995	35973	32762	22106.6
1	2	G04	UV1	00:41:19	37.0243	36.149	Y	143.555	13135	997	39800	32698	12149.1	Y	6.93144	23635	1009	36119	32757	23251.7
1	2	G05	BLANK	00:41:19	37.0243	36.149	Y	155.9	12464	1004	39038	32750	11460	Y	6.85971	22484	997	35823	32741	22172.8
1	2	G06	UV2	00:41:19	37.0243	36.149	Y	165.563	11966	991	38271	32720	10972.8	Y	6.88853	22862	1002	36987	32747	22534
1	2	G07	UV2	00:41:19	37.0243	36.149	Y	152.3	12644	1002	37480	32774	11652.7	Y	6.86119	22439	1004	37137	32737	22092.9
1	2	G08	UV2	00:41:19	37.0243	36.149	Y	159.503	12270	1007	37439	32709	11273.4	Y	6.85934	22441	1005	37031	32739	22079.1
1	2	G09	BLANK	00:41:19	37.0243	36.149	Y	167.16	11880	1005	37820	32791	10896.3	Y	6.92381	23216	1001	35366	32763	22812.6
1	2	G10	BLANK	00:41:19	37.0243	36.149	Y	148.305	12862	1004	37414	32702	11874.4	Y	6.86614	22637	992	36970	32748	22159.7
1	2	G11	BLANK	00:41:19	37.0243	36.149	Y	156.4	12424	1002	38036	32746	11433.7	Y	6.86008	22968	994	35926	32793	22193.9
1	2	G12	BLANK	00:41:19	37.0243	36.149	Y	155.94	12446	1001	36595	32734	11457.9	Y	6.86007	22881	1001	34870	32757	22183.2
1	2	H01	Background	00:41:19	37.0243	36.149	Y	147.76	12894	985	36188	32739	11905.3	Y	6.87397	22815	998	35750	32738	22332.1
1	2	H02	BLANK	00:41:19	37.0243	36.149	Y	161.488	12153	985	39788	32702	11173.1	Y	6.80902	21997	1004	36354	32761	21427.7
1	2	H03	BLANK	00:41:19	37.0243	36.149	Y	155.2	12496	999	36759	32744	11497	Y	6.86272	22625	995	36163	32762	22175.5
1	2	H04	BLANK	00:41:19	37.0243	36.149	Y	147.633	12904	997	37402	32698	11912.5	Y	6.87937	22689	1009	35236	32757	22329.8
1	2	H05	BLANK	00:41:19	37.0243	36.149	Y	149.268	12812	1004	36953	32750	11820.2	Y	6.88561	22629	997	36636	32741	22381.5
1	2	H06	BLANK	00:41:19	37.0243	36.149	Y	169.347	11768	991	35631	32720	10793.2	Y	6.83413	21962	1002	35599	32747	21583.7
1	2	H07	BLANK	00:41:19	37.0243	36.149	Y	144.791	13068	1002	36535	32774	12076.4	Y	6.87138	23073	1004	36903	32737	22373.6
1	2	H08	BLANK	00:41:19	37.0243	36.149	Y	155.933	12453	1007	36776	32709	11458.2	Y	6.86081	22512	1005	35755	32739	21977.2
1	2	H09	BLANK	00:41:19	37.0243	36.149	Y	148.496	12852	1005	36660	32791	11863.6	Y	6.93289	23584	1001	36476	32763	23122.9
1	2	H10	BLANK	00:41:19	37.0243	36.149	Y	136.177	13606	1004	36859	32702	12602	Y	6.88088	22845	992	36533	32748	22299.6
1	2	H11	BLANK	00:41:19	37.0243	36.149	Y	156.576	12423	1002	36271	32746	11424.5	Y	6.85054	22580	994	35169	32793	21871.1
1	2	H12	Background	00:41:19	37.0243	36.149	Y	154.636	12525	1001	36948	32734	11527	Y	6.85297	22615	1001	35648	32757	22044.2
1	3	A01	Background	00:41:35	37.0243	36.149	Y	145.918	12943	985	36868	32739	11989.3	Y	6.88099	21590	998	35606	32738	22225.6
1	3	A02	Live	00:41:35	37.0243	36.149	Y	139.794	13318	985	36691	32702	12353	Y	6.89223	21537	1004	35552	32761	22709.1
1	3	A03	Live	00:41:35	37.0243	36.149	Y	143.917	13093	999	36070	32744	12105.8	Y	6.87384	20850	995	35108	32762	21668
1	3	A04	Live	00:41:35	37.0243	36.149	Y	140.747	13277	997	37136	32698	12295	Y	6.88348	20891	1009	35722	32757	21854.8
1	3	A05	BLANK	00:41:35	37.0243	36.149	Y	144.415	13076	1004	35595	32750	12076.6	Y	6.90171	21201	997	35987	32741	22150.4
1	3	A06	Washed	00:41:35	37.0243	36.149	Y	133.303	13758	991	36479	32720	12763.3	Y	6.87535	20445	1002	35854	32747	21667.1
1	3	A07	Washed	00:41:35	37.0243	36.149	Y	123.043	14416	1002	36344	32774	13470.5	Y	6.83232	20368	1004	36330	32737	21121.3
1	3	A08	Washed	00:41:35	37.0243	36.149	Y	133.047	13769	1007	38044	32709	12780.1	Y	6.88196	21317	1005	35305	32739	21981.8
1	3	A09	BLANK	00:41:35	37.0243	36.149	Y	151.842	12609	1005	36331	32791	11657.4	Y	6.83095	20751	1001	35590	32763	21247.4
1	3	A10	BLANK	00:41:35	37.0243	36.149	Y	148.603	12838	1004	37622	32702	11836.6	Y	6.90058	21827	992	36101	32748	22163
1	3	A11	BLANK	00:41:35	37.0243	36.149	Y	151.589	12654	1002	37359	32746	11671.2	Y	6.89235	22416	994	35898	32793	22252.2
1	3	A12	Background	00:41:35	37.0243	36.149	Y	159.247	12222	1001	36680	32734	11267.5	Y	6.87086	22365	1001	35439	32757	22039.5
1	3	B01	BLANK	00:41:35	37.0243	36.149	Y	149.845	12712	985	37162	32739	11767.2	Y	6.86544	21240	998	36654	32738	21950.5
1	3	B02	BLANK	00:41:35	37.0243	36.149	Y	152.888	12583	985	37343	32702	11600.7	Y	6.88408	21653	1004	35291	32761	22429.2
1	3	B03	BLANK	00:41:35	37.0243	36.149	Y	153.739	12559	999	37716	32744	11554.9	Y	6.79009	19540	995	35182	32762	20563.6
1	3	B04	BLANK	00:41:35	37.0243	36.149	Y	168.346	11792	997	36547	32698	10822.6	Y	6.86713	20642	1009	34999	32757	21658.5
1	3	B05	BLANK	00:41:35	37.0243	36.149	Y	162.677	12076	1004	38908	32750	11095.5	Y	6.91828	21365	997	34849	32741	22344.4
1	3	B06	BLANK	00:41:35	37.0243	36.149	Y	148.177	12846	991	37352	32720	11860.5	Y	6.94591	21823	1002	34920	32747	22769.3
1	3	B07	BLANK	00:41:35	37.0243	36.149	Y	153.351	12555	1002	36632	32774	11575.8	Y	6.8566	20493	1004	35193	32737	21424.8
1	3	B08	BLANK	00:41:35	37.0243	36.149	Y	132.049	13825	1007	36699	32709	12845.7	Y	6.79653	19861	1005	34904	32739	20617.3
1	3	B09	BLANK	00:41:35	37.0243	36.149	Y	149.497	12753	1005	36425	32791	11786.6	Y	6.8646	21239	1001	35996	32763	21722.7
1	3	B10	BLANK	00:41:35	37.0243	36.149	Y	154.414	12500	1004	37603	32702	11519	Y	6.86109	21314	992	35572	32748	21673
1	3	B11	BLANK	00:41:35	37.0243	36.149	Y	160.298	12188	1002	35773	32746	11214.2	Y	6.84551	21589	994	35396	32793	21540.5
1	3	B12	BLANK	00:41:35	37.0243	36.149	Y	160.851	12163	1001	38214	32734	11186.4	Y	6.86551	22207	1001	35177	32757	21949.3
1	3	C01	BLANK	00:41:35	37.0243	36.149	Y	152.882	12586	985	37325	32739	11601	Y	6.87471	21531	998	36122	32738	22047.3
1	3	C02	UV5	00:41:35	37.0243	36.149	Y	160.564	12159	985	38140	32702	11200.8	Y	6.88421	21690	1004	36107	32761	22215.8
1	3	C03	UV5	00:41:35	37.0243	36.149	Y	179.207	11309	999	38059	32744	10335.5	Y	6.95559	22395	995	36257	32762	23142.9
1	3	C04	UV5	00:41:35	37.0243	36.149	Y	165.572	11940	997	38952	32698	10954.5	Y	6.86353	21043	1009	35332	32757	21921.7
1	3	C05	BLANK	00:41:35	37.0243	36.149	Y	158.318	12291	1004	37586	32750	11315	Y	6.91302	21707	997	35173	32741	22557.6
1	3	C06	UV10	00:41:35	37.0243	36.149	Y	168.913	11763	991	37126	32720	10796	Y	6.90069	21541	1002	36811	32747	22500.2
1	3	C07	UV10	00:41:35	37.0243	36.149	Y	154.236	12522	1002	38722	32774	11528.4	Y	6.8461	20763	1004	35256	32737	21432.2
1	3	C08	UV10	00:41:35	37.0243	36.149	Y	164.074	12013	1007	38425	32709	11027	Y	6.88085	21677	1005	37197	32739	22164.8
1	3	C09	BLANK	00:41:35	37.0243	36.149	Y	175.108	11480	1005	36903	32791	10514.1	Y	6.77616	20255	1001	35869	32763	20519.1
1	3	C10	BLANK	00:41:35	37.0243	36.149	Y	151.32	12663	1004	37406	32702	11685.9	Y	6.84979	22077	992	35482	32748	22062.1
1	3	C11	BLANK	00:41:35	37.0243	36.149	Y	155.301	12447	1002	38292	32746	11471.9	Y	6.86073	22178	994	36118	32793	22024.4
1	3	C12	BLANK	00:41:35	37.0243	36.149	Y	154.875	12483	1001	36733	32734	11494.5	Y	6.87964	22302	1001	35995	32757	22155.1
1	3	D01	BLANK	00:41:35	37.0243	36.149	Y	153.66	12540	985	38706	32739	11559.2	Y	6.82446	21192	998	35409	32738	21368.2
1	3	D02	BLANK	00:41:35	37.0243	36.149	Y	159.346	12230	985	37619	32702	11262.4	Y	6.95702	22941	1004	35470	32761	23249.6
1	3	D03	BLANK	00:41:35	37.0243	36.149	Y	155.373	12455	999	36839	32744	11468.2	Y	6.89801	22330	995	36865	32762	22494.2
1	3	D04	BLANK	00:41:35	37.0243	36.149	Y	164.715	11975	997	36721	32698	10995.9	Y	6.87365	21756	1009	35909	32757	22003.2
1	3	D05	BLANK	00:41:35	37.0243	36.149	Y	166.637	11889	1004	37258	32750	10903.5	Y	6.81592	20696	997	35894	32741	21123.4
1	3	D06	BLANK	00:41:35	37.0243	36.149	Y	150.899	12660	991	37468	32720	11709	Y	6.88225	22210	1002	35916	32747	22497.6
1	3	D07	BLANK	00:41:35	37.0243	36.149	Y	153.551	12565	1002	38949	32774	11565	Y	6.87129	21640	1004	35094	32737	21847.9
1	3	D08	BLANK	00:41:35	37.0243	36.149	Y	158.727	12267	1007	37403	32709	11294	Y	6.85443	21303	1005	35421	32739	21568.9
1	3	D09	BLANK	00:41:35	37.0243	36.149	Y	157.692	12316	1005	36881	32791	11347.1	Y	6.8794	22023	1001	35849	32763	22142.4
1	3	D10	BLANK	00:41:35	37.0243	36.149	Y	156.595	12393	1004	35991	32702	11404.1	Y	6.86069	22047	992	36296	32748	22005.7
1	3	D11	BLANK	00:41:35	37.0243	36.149	Y	161.348	12143	1002	38071	32746	11161.5	Y	6.68154	19638	994	35508	32793	19309.4
1	3	D12	BLANK	00:41:35	37.0243	36.149	Y	152.724	12596	1001	36196	32734	11609.6	Y	6.86067	22301	1001	35790	32757	21939.7
1	3	E01	BLANK	00:41:35	37.0243	36.149	Y	149.617	12755	985	37876	32739	11779.9	Y	6.91682	22723	998	36773	32738	22828.8
1	3	E02	PFA 0.25	00:41:35	37.0243	36.149	Y	157.17	12357	985	38350	32702	11374.2	Y	6.86882	22588	1004	35594	32761	22333.5
1	3	E03	PFA 0.25	00:41:35	37.0243	36.149	Y	156.86	12380	999	39428	32744	11390.3	Y	6.86494	22082	995	35355	32762	22117.4
1	3	E04	PFA 0.25	00:41:35	37.0243	36.149	Y	164.4	11984	997	38164	32698	11011.1	Y	6.86387	21977	1009	36740	32757	21983.3
1	3	E05	BLANK	00:41:35	37.0243	36.149	Y	162.634	12086	1004	37386	32750	11097.6	Y	6.88281	22067	997	35218	32741	22210.3
1	3	E06	PFA 0.5	00:41:35	37.0243	36.149	Y	161.55	12117	991	37489	32720	11151.4	Y	6.87296	22121	1002	36535	32747	22287
1	3	E07	PFA 0.5	00:41:35	37.0243	36.149	Y	148.85	12803	1002	39248	32774	11822.8	Y	6.84369	21491	1004	35826	32737	21593.2
1	3	E08	PFA 0.5	00:41:35	37.0243	36.149	Y	164.123	12008	1007	36777	32709	11024.6	Y	6.86079	21830	1005	35062	32739	21783.5
1	3	E09	BLANK	00:41:35	37.0243	36.149	Y	162.944	12063	1005	36750	32791	11082.4	Y	6.8509	22019	1001	35452	32763	21886
1	3	E10	BLANK	00:41:35	37.0243	36.149	Y	145.91	12977	1004	37326	32702	11989.8	Y	6.89262	22643	992	36412	32748	22497.6
1	3	E11	BLANK	00:41:35	37.0243	36.149	Y	161.772	12131	1002	38071	32746	11140.4	Y	6.77233	21057	994	35335	32793	20684.3
1	3	E12	BLANK	00:41:35	37.0243	36.149	Y	151.541	12659	1001	38324	32734	11673.9	Y	6.88901	22790	1001	35141	32757	22391.3
1	3	F01	BLANK	00:41:35	37.0243	36.149	Y	145.02	13015	985	38491	32739	12041.3	Y	6.97419	24020	998	37175	32738	23763.7
1	3	F02	BLANK	00:41:35	37.0243	36.149	Y	152.02	12623	985	36604	32702	11647.7	Y	6.85196	22495	1004	35322	32761	22061.9
1	3	F03	BLANK	00:41:35	37.0243	36.149	Y	153.186	12587	999	36465	32744	11584.6	Y	6.92788	23450	995	35640	32762	23139.4
1	3	F04	BLANK	00:41:35	37.0243	36.149	Y	198.484	10568	997	37704	32698	9571	Y	6.76983	20981	1009	35667	32757	20801.1
1	3	F05	BLANK	00:41:35	37.0243	36.149	Y	153.08	12576	1004	36182	32750	11590.3	Y	6.86589	22017	997	35590	32741	21970.5
1	3	F06	BLANK	00:41:35	37.0243	36.149	Y	160.808	12165	991	36062	32720	11188.6	Y	6.86073	22524	1002	36433	32747	22206.4
1	3	F07	BLANK	00:41:35	37.0243	36.149	Y	152.188	12624	1002	35820	32774	11638.6	Y	6.87544	22213	1004	35679	32737	22137.7
1	3	F08	BLANK	00:41:35	37.0243	36.149	Y	160.149	12203	1007	35557	32709	11221.7	Y	6.89569	22820	1005	36227	32739	22606.6
1	3	F09	BLANK	00:41:35	37.0243	36.149	Y	162.138	12107	1005	36389	32791	11122.2	Y	6.85766	22165	1001	35801	32763	21871.7
1	3	F10	BLANK	00:41:35	37.0243	36.149	Y	158.623	12287	1004	36468	32702	11299.3	Y	6.88175	22648	992	35720	32748	22288.5
1	3	F11	BLANK	00:41:35	37.0243	36.149	Y	154.241	12519	1002	36109	32746	11528.2	Y	6.84482	22379	994	36921	32793	21862.1
1	3	F12	BLANK	00:41:35	37.0243	36.149	Y	159.882	12228	1001	35716	32734	11235.2	Y	6.8673	22699	1001	35794	32757	22221.2
1	3	G01	BLANK	00:41:35	37.0243	36.149	Y	146.123	12958	985	38441	32739	11977.5	Y	6.88324	22737	998	35891	32738	22388
1	3	G02	UV1	00:41:35	37.0243	36.149	Y	156.21	12400	985	36742	32702	11424.2	Y	6.87407	22678	1004	37428	32761	22262
1	3	G03	UV1	00:41:35	37.0243	36.149	Y	161.086	12171	999	37424	32744	11174.6	Y	6.8692	22387	995	35967	32762	22104.5
1	3	G04	UV1	00:41:35	37.0243	36.149	Y	143.372	13122	997	39799	32698	12137.9	Y	6.93132	23584	1009	36112	32757	23249.8
1	3	G05	BLANK	00:41:35	37.0243	36.149	Y	155.756	12452	1004	39038	32750	11448	Y	6.86008	22460	997	35819	32741	22178.1
1	3	G06	UV2	00:41:35	37.0243	36.149	Y	165.436	11952	991	38270	32720	10961	Y	6.88803	22828	1002	36982	32747	22526.7
1	3	G07	UV2	00:41:35	37.0243	36.149	Y	152.075	12636	1002	37480	32774	11644.7	Y	6.86101	22411	1004	37132	32737	22090.3
1	3	G08	UV2	00:41:35	37.0243	36.149	Y	159.001	12274	1007	37438	32709	11280	Y	6.85892	22409	1005	37026	32739	22073.1
1	3	G09	BLANK	00:41:35	37.0243	36.149	Y	167.146	11863	1005	37820	32791	10879.2	Y	6.92293	23177	1001	35363	32763	22800
1	3	G10	BLANK	00:41:35	37.0243	36.149	Y	148.199	12847	1004	37414	32702	11859.4	Y	6.86539	22605	992	36966	32748	22148.9
1	3	G11	BLANK	00:41:35	37.0243	36.149	Y	156.461	12399	1002	38035	32746	11411.1	Y	6.8598	22942	994	35923	32793	22189.9
1	3	G12	BLANK	00:41:35	37.0243	36.149	Y	156.006	12423	1001	36595	32734	11434.9	Y	6.85921	22847	1001	34868	32757	22170.7
1	3	H01	Background	00:41:35	37.0243	36.149	Y	147.621	12877	985	36187	32739	11892	Y	6.8742	22803	998	35748	32738	22335.3
1	3	H02	BLANK	00:41:35	37.0243	36.149	Y	161.616	12128	985	39788	32702	11148.1	Y	6.80819	21973	1004	36352	32761	21415.7
1	3	H03	BLANK	00:41:35	37.0243	36.149	Y	155.224	12475	999	36759	32744	11476	Y	6.86279	22606	995	36160	32762	22176.5
1	3	H04	BLANK	00:41:35	37.0243	36.149	Y	147.476	12889	997	37401	32698	11900.2	Y	6.87976	22667	1009	35233	32757	22335.4
1	3	H05	BLANK	00:41:35	37.0243	36.149	Y	149.487	12779	1004	36953	32750	11787.2	Y	6.88455	22591	997	36632	32741	22366.2
1	3	H06	BLANK	00:41:35	37.0243	36.149	Y	169.447	11746	991	35631	32720	10771.1	Y	6.83435	21942	1002	35596	32747	21586.9
1	3	H07	BLANK	00:41:35	37.0243	36.149	Y	144.916	13039	1002	36535	32774	12047.4	Y	6.87153	23053	1004	36899	32737	22375.8
1	3	H08	BLANK	00:41:35	37.0243	36.149	Y	156.23	12421	1007	36777	32709	11423.2	Y	6.86067	22495	1005	35753	32739	21975.1
1	3	H09	BLANK	00:41:35	37.0243	36.149	Y	148.461	12833	1005	36660	32791	11844.6	Y	6.93296	23566	1001	36473	32763	23124
1	3	H10	BLANK	00:41:35	37.0243	36.149	Y	136.225	13576	1004	36858	32702	12575.3	Y	6.88067	22824	992	36530	32748	22296.7
1	3	H11	BLANK	00:41:35	37.0243	36.149	Y	156.721	12396	1002	36271	32746	11397.5	Y	6.8504	22559	994	35167	32793	21869.1
1	3	H12	Background	00:41:35	37.0243	36.149	Y	154.507	12512	1001	36948	32734	11514	Y	6.85413	22608	1001	35645	32757	22061
1	4	A01	Background	00:41:51	37.0243	36.1514	Y	145.889	12918	985	36868	32739	11964.3	Y	6.8808	21595	998	35607	32738	22222.8
1	4	A02	Live	00:41:51	37.0243	36.1514	Y	139.236	13327	985	36692	32702	12358.7	Y	6.8921	21543	1004	35553	32761	22707.2
1	4	A03	Live	00:41:51	37.0243	36.1514	Y	143.553	13091	999	36071	32744	12099.9	Y	6.87377	20849	995	35108	32762	21667
1	4	A04	Live	00:41:51	37.0243	36.1514	Y	140.415	13269	997	37136	32698	12286.9	Y	6.88325	20888	1009	35722	32757	21851.6
1	4	A05	BLANK	00:41:51	37.0243	36.1514	Y	144.396	13050	1004	35595	32750	12050.6	Y	6.90175	21195	997	35986	32741	22150.9
1	4	A06	Washed	00:41:51	37.0243	36.1514	Y	132.075	13808	991	36479	32720	12813.3	Y	6.87485	20432	1002	35853	32747	21660
1	4	A07	Washed	00:41:51	37.0243	36.1514	Y	121.959	14461	1002	36344	32774	13515.7	Y	6.83245	20364	1004	36329	32737	21123.1
1	4	A08	Washed	00:41:51	37.0243	36.1514	Y	132.018	13806	1007	38044	32709	12817.1	Y	6.88161	21304	1005	35304	32739	21976.7
1	4	A09	BLANK	00:41:51	37.0243	36.1514	Y	151.717	12587	1005	36330	32791	11638.9	Y	6.83145	20743	1001	35588	32763	21254.6
1	4	A10	BLANK	00:41:51	37.0243	36.1514	Y	148.52	12814	1004	37621	32702	11815.2	Y	6.90077	21810	992	36098	32748	22165.7
1	4	A11	BLANK	00:41:51	37.0243	36.1514	Y	151.441	12634	1002	37358	32746	11653.9	Y	6.89282	22408	994	35896	32793	22258.9
1	4	A12	Background	00:41:51	37.0243	36.1514	Y	159.337	12197	1001	36681	32734	11239.3	Y	6.87082	22356	1001	35438	32757	22038.8
1	4	B01	BLANK	00:41:51	37.0243	36.1514	Y	149.996	12678	985	37162	32739	11733.1	Y	6.86484	21232	998	36654	32738	21941.9
1	4	B02	BLANK	00:41:51	37.0243	36.1514	Y	152.943	12555	985	37343	32702	11572.7	Y	6.88374	21657	1004	35292	32761	22424.2
1	4	B03	BLANK	00:41:51	37.0243	36.1514	Y	153.555	12544	999	37716	32744	11540	Y	6.78923	19521	995	35181	32762	20551.5
1	4	B04	BLANK	00:41:51	37.0243	36.1514	Y	168.416	11767	997	36547	32698	10797.5	Y	6.86557	20622	1009	34999	32757	21636.6
1	4	B05	BLANK	00:41:51	37.0243	36.1514	Y	162.639	12055	1004	38908	32750	11074.5	Y	6.91713	21340	997	34848	32741	22328.1
1	4	B06	BLANK	00:41:51	37.0243	36.1514	Y	147.997	12830	991	37352	32720	11844.5	Y	6.94437	21793	1002	34919	32747	22747.6
1	4	B07	BLANK	00:41:51	37.0243	36.1514	Y	153.348	12527	1002	36631	32774	11551	Y	6.85507	20465	1004	35192	32737	21403.3
1	4	B08	BLANK	00:41:51	37.0243	36.1514	Y	131.925	13806	1007	36700	32709	12823.2	Y	6.79593	19835	1005	34902	32739	20609
1	4	B09	BLANK	00:41:51	37.0243	36.1514	Y	149.465	12729	1005	36425	32791	11762.5	Y	6.86306	21199	1001	35993	32763	21701
1	4	B10	BLANK	00:41:51	37.0243	36.1514	Y	154.27	12483	1004	37603	32702	11501.9	Y	6.86016	21279	992	35569	32748	21659.8
1	4	B11	BLANK	00:41:51	37.0243	36.1514	Y	160.332	12163	1002	35773	32746	11189.1	Y	6.84511	21567	994	35394	32793	21534.9
1	4	B12	BLANK	00:41:51	37.0243	36.1514	Y	160.686	12148	1001	38214	32734	11171.4	Y	6.86525	22185	1001	35175	32757	21945.5
1	4	C01	BLANK	00:41:51	37.0243	36.1514	Y	152.877	12564	985	37326	32739	11576.3	Y	6.87459	21523	998	36121	32738	22045.5
1	4	C02	UV5	00:41:51	37.0243	36.1514	Y	160.143	12159	985	38141	32702	11198.6	Y	6.88425	21684	1004	36106	32761	22216.4
1	4	C03	UV5	00:41:51	37.0243	36.1514	Y	178.956	11302	999	38060	32744	10326.4	Y	6.95512	22376	995	36255	32762	23136.2
1	4	C04	UV5	00:41:51	37.0243	36.1514	Y	165.23	11936	997	38953	32698	10948.5	Y	6.86356	21027	1009	35330	32757	21922.1
1	4	C05	BLANK	00:41:51	37.0243	36.1514	Y	158.224	12272	1004	37586	32750	11295.9	Y	6.91324	21692	997	35171	32741	22560.7
1	4	C06	UV10	00:41:51	37.0243	36.1514	Y	168.792	11747	991	37126	32720	10780	Y	6.90119	21521	1002	36806	32747	22507.3
1	4	C07	UV10	00:41:51	37.0243	36.1514	Y	153.884	12516	1002	38722	32774	11522.4	Y	6.84662	20745	1004	35253	32737	21439.5
1	4	C08	UV10	00:41:51	37.0243	36.1514	Y	163.504	12016	1007	38424	32709	11032.1	Y	6.88118	21657	1005	37192	32739	22169.4
1	4	C09	BLANK	00:41:51	37.0243	36.1514	Y	175.029	11463	1005	36903	32791	10497	Y	6.77714	20242	1001	35865	32763	20533
1	4	C10	BLANK	00:41:51	37.0243	36.1514	Y	151.143	12650	1004	37407	32702	11670.2	Y	6.85053	22055	992	35478	32748	22072.8
1	4	C11	BLANK	00:41:51	37.0243	36.1514	Y	155.274	12424	1002	38292	32746	11448.9	Y	6.86136	22160	994	36114	32793	22033.4
1	4	C12	BLANK	00:41:51	37.0243	36.1514	Y	154.807	12462	1001	36733	32734	11473.5	Y	6.87998	22286	1001	35992	32757	22159.9
1	4	D01	BLANK	00:41:51	37.0243	36.1514	Y	153.55	12521	985	38706	32739	11540.2	Y	6.82408	21171	998	35407	32738	21362.8
1	4	D02	BLANK	00:41:51	37.0243	36.1514	Y	159.355	12206	985	37619	32702	11238.4	Y	6.95591	22909	1004	35468	32761	23233.7
1	4	D03	BLANK	00:41:51	37.0243	36.1514	Y	155.269	12436	999	36839	32744	11449.1	Y	6.89682	22292	995	36861	32762	22477.1
1	4	D04	BLANK	00:41:51	37.0243	36.1514	Y	164.808	11951	997	36722	32698	10968.8	Y	6.87339	21718	1009	35904	32757	21999.5
1	4	D05	BLANK	00:41:51	37.0243	36.1514	Y	166.466	11875	1004	37258	32750	10889.4	Y	6.81455	20645	997	35889	32741	21103.9
1	4	D06	BLANK	00:41:51	37.0243	36.1514	Y	150.727	12644	991	37468	32720	11692.9	Y	6.88035	22149	1002	35911	32747	22470.1
1	4	D07	BLANK	00:41:51	37.0243	36.1514	Y	153.291	12554	1002	38949	32774	11554	Y	6.87088	21607	1004	35091	32737	21842.1
1	4	D08	BLANK	00:41:51	37.0243	36.1514	Y	158.537	12253	1007	37403	32709	11279.9	Y	6.85396	21265	1005	35417	32739	21562.3
1	4	D09	BLANK	00:41:51	37.0243	36.1514	Y	157.617	12296	1005	36881	32791	11327.1	Y	6.87811	21977	1001	35845	32763	22124.1
1	4	D10	BLANK	00:41:51	37.0243	36.1514	Y	156.53	12376	1004	35992	32702	11383.3	Y	6.85983	22004	992	36291	32748	21993.3
1	4	D11	BLANK	00:41:51	37.0243	36.1514	Y	161.325	12121	1002	38071	32746	11139.5	Y	6.6805	19602	994	35505	32793	19294.6
1	4	D12	BLANK	00:41:51	37.0243	36.1514	Y	152.742	12570	1001	36196	32734	11583.5	Y	6.86046	22276	1001	35787	32757	21936.7
1	4	E01	BLANK	00:41:51	37.0243	36.1514	Y	149.557	12735	985	37877	32739	11757.4	Y	6.918	22711	998	36768	32738	22845.7
1	4	E02	PFA 0.25	00:41:51	37.0243	36.1514	Y	156.843	12352	985	38351	32702	11367	Y	6.86931	22571	1004	35591	32761	22340.6
1	4	E03	PFA 0.25	00:41:51	37.0243	36.1514	Y	156.668	12364	999	39427	32744	11376.1	Y	6.86512	22059	995	35352	32762	22120.1
1	4	E04	PFA 0.25	00:41:51	37.0243	36.1514	Y	164.204	11971	997	38164	32698	10998.1	Y	6.86391	21950	1009	36735	32757	21983.9
1	4	E05	BLANK	00:41:51	37.0243	36.1514	Y	162.401	12072	1004	37385	32750	11086.2	Y	6.88308	22044	997	35215	32741	22214.2
1	4	E06	PFA 0.5	00:41:51	37.0243	36.1514	Y	161.287	12107	991	37489	32720	11141.4	Y	6.87304	22093	1002	36530	32747	22288.2
1	4	E07	PFA 0.5	00:41:51	37.0243	36.1514	Y	148.492	12797	1002	39248	32774	11816.7	Y	6.84412	21462	1004	35821	32737	21599.3
1	4	E08	PFA 0.5	00:41:51	37.0243	36.1514	Y	163.968	11990	1007	36776	32709	11009.5	Y	6.86132	21809	1005	35059	32739	21791
1	4	E09	BLANK	00:41:51	37.0243	36.1514	Y	162.723	12051	1005	36750	32791	11070.4	Y	6.8522	21996	1001	35447	32763	21904.7
1	4	E10	BLANK	00:41:51	37.0243	36.1514	Y	145.657	12962	1004	37325	32702	11977.6	Y	6.89297	22617	992	36407	32748	22502.7
1	4	E11	BLANK	00:41:51	37.0243	36.1514	Y	161.684	12110	1002	38070	32746	11121.6	Y	6.77311	21043	994	35332	32793	20695.5
1	4	E12	BLANK	00:41:51	37.0243	36.1514	Y	151.461	12638	1001	38324	32734	11652.8	Y	6.89028	22779	1001	35138	32757	22409.4
1	4	F01	BLANK	00:41:51	37.0243	36.1514	Y	145.147	12983	985	38492	32739	12007	Y	6.97307	23988	998	37172	32738	23747.4
1	4	F02	BLANK	00:41:51	37.0243	36.1514	Y	151.979	12600	985	36604	32702	11624.7	Y	6.85113	22457	1004	35319	32761	22050
1	4	F03	BLANK	00:41:51	37.0243	36.1514	Y	153.157	12567	999	36466	32744	11561.2	Y	6.92763	23414	995	35636	32762	23135.9
1	4	F04	BLANK	00:41:51	37.0243	36.1514	Y	198.51	10550	997	37704	32698	9553	Y	6.76851	20941	1009	35664	32757	20782
1	4	F05	BLANK	00:41:51	37.0243	36.1514	Y	152.783	12567	1004	36182	32750	11581.3	Y	6.86457	21968	997	35586	32741	21951.6
1	4	F06	BLANK	00:41:51	37.0243	36.1514	Y	160.483	12158	991	36062	32720	11181.6	Y	6.86006	22484	1002	36428	32747	22196.7
1	4	F07	BLANK	00:41:51	37.0243	36.1514	Y	151.852	12617	1002	35820	32774	11631.6	Y	6.87414	22165	1004	35675	32737	22119.1
1	4	F08	BLANK	00:41:51	37.0243	36.1514	Y	159.957	12185	1007	35556	32709	11208	Y	6.89463	22779	1005	36223	32739	22591.3
1	4	F09	BLANK	00:41:51	37.0243	36.1514	Y	161.828	12096	1005	36388	32791	11114.5	Y	6.85715	22136	1001	35798	32763	21864.4
1	4	F10	BLANK	00:41:51	37.0243	36.1514	Y	158.354	12277	1004	36468	32702	11289.3	Y	6.88038	22606	992	35717	32748	22268.8
1	4	F11	BLANK	00:41:51	37.0243	36.1514	Y	154.19	12497	1002	36109	32746	11506.1	Y	6.84402	22346	994	36917	32793	21850.5
1	4	F12	BLANK	00:41:51	37.0243	36.1514	Y	159.596	12219	1001	35716	32734	11226.2	Y	6.86648	22665	1001	35791	32757	22209.3
1	4	G01	BLANK	00:41:51	37.0243	36.1514	Y	146.169	12931	985	38442	32739	11948.3	Y	6.88313	22721	998	35889	32738	22386.4
1	4	G02	UV1	00:41:51	37.0243	36.1514	Y	155.839	12392	985	36741	32702	11419.3	Y	6.87439	22663	1004	37424	32761	22266.5
1	4	G03	UV1	00:41:51	37.0243	36.1514	Y	160.621	12171	999	37424	32744	11174.6	Y	6.8715	22377	995	35961	32762	22137.5
1	4	G04	UV1	00:41:51	37.0243	36.1514	Y	143.057	13115	997	39800	32698	12129.1	Y	6.93125	23555	1009	36108	32757	23248.9
1	4	G05	BLANK	00:41:51	37.0243	36.1514	Y	155.539	12439	1004	39038	32750	11435	Y	6.85988	22428	997	35815	32741	22175.2
1	4	G06	UV2	00:41:51	37.0243	36.1514	Y	165.033	11949	991	38270	32720	10958	Y	6.88749	22799	1002	36978	32747	22519.1
1	4	G07	UV2	00:41:51	37.0243	36.1514	Y	151.555	12639	1002	37480	32774	11647.7	Y	6.86111	22392	1004	37128	32737	22091.7
1	4	G08	UV2	00:41:51	37.0243	36.1514	Y	158.595	12271	1007	37438	32709	11277	Y	6.85972	22394	1005	37021	32739	22084.6
1	4	G09	BLANK	00:41:51	37.0243	36.1514	Y	166.745	11860	1005	37820	32791	10876.2	Y	6.92421	23168	1001	35360	32763	22818.2
1	4	G10	BLANK	00:41:51	37.0243	36.1514	Y	148.184	12819	1004	37413	32702	11834	Y	6.86592	22591	992	36962	32748	22156.5
1	4	G11	BLANK	00:41:51	37.0243	36.1514	Y	156.515	12372	1002	38035	32746	11384	Y	6.85943	22922	994	35921	32793	22184.5
1	4	G12	BLANK	00:41:51	37.0243	36.1514	Y	155.828	12408	1001	36595	32734	11419.9	Y	6.86058	22845	1001	34866	32757	22190.6
1	4	H01	Background	00:41:51	37.0243	36.1514	Y	147.563	12854	985	36187	32739	11869	Y	6.87378	22782	998	35746	32738	22329.3
1	4	H02	BLANK	00:41:51	37.0243	36.1514	Y	161.594	12106	985	39788	32702	11126.1	Y	6.80786	21950	1004	36349	32761	21410.9
1	4	H03	BLANK	00:41:51	37.0243	36.1514	Y	155.31	12446	999	36759	32744	11447	Y	6.86115	22563	995	36157	32762	22152.8
1	4	H04	BLANK	00:41:51	37.0243	36.1514	Y	147.329	12871	997	37401	32698	11882.2	Y	6.87892	22637	1009	35231	32757	22323.4
1	4	H05	BLANK	00:41:51	37.0243	36.1514	Y	149.382	12759	1004	36953	32750	11767.1	Y	6.88428	22564	997	36628	32741	22362.3
1	4	H06	BLANK	00:41:51	37.0243	36.1514	Y	169.522	11721	991	35631	32720	10746.1	Y	6.83428	21918	1002	35593	32747	21586
1	4	H07	BLANK	00:41:51	37.0243	36.1514	Y	144.692	13025	1002	36535	32774	12033.4	Y	6.86975	23011	1004	36896	32737	22350
1	4	H08	BLANK	00:41:51	37.0243	36.1514	Y	156.224	12394	1007	36776	32709	11399.2	Y	6.85991	22462	1005	35750	32739	21964.3
1	4	H09	BLANK	00:41:51	37.0243	36.1514	Y	148.406	12810	1005	36660	32791	11821.6	Y	6.9323	23544	1001	36471	32763	23114.5
1	4	H10	BLANK	00:41:51	37.0243	36.1514	Y	136.108	13554	1004	36858	32702	12553.3	Y	6.87919	22785	992	36527	32748	22275.3
1	4	H11	BLANK	00:41:51	37.0243	36.1514	Y	156.66	12375	1002	36271	32746	11376.5	Y	6.84998	22534	994	35165	32793	21863
1	4	H12	Background	00:41:51	37.0243	36.1514	Y	154.513	12490	1001	36949	32734	11489	Y	6.85249	22577	1001	35644	32757	22037.4
1	5	A01	Background	00:42:08	37.0243	36.1514	Y	145.992	12895	985	36869	32739	11938.1	Y	6.87971	21588	998	35608	32738	22207.2
1	5	A02	Live	00:42:08	37.0243	36.1514	Y	138.702	13338	985	36692	32702	12369.7	Y	6.89162	21529	1004	35552	32761	22700.3
1	5	A03	Live	00:42:08	37.0243	36.1514	Y	143.216	13090	999	36071	32744	12098.9	Y	6.87422	20846	995	35107	32762	21673.4
1	5	A04	Live	00:42:08	37.0243	36.1514	Y	140.01	13272	997	37136	32698	12290	Y	6.88318	20873	1009	35720	32757	21850.6
1	5	A05	BLANK	00:42:08	37.0243	36.1514	Y	144.265	13037	1004	35595	32750	12037.6	Y	6.90137	21177	997	35984	32741	22145.5
1	5	A06	Washed	00:42:08	37.0243	36.1514	Y	131.251	13839	991	36479	32720	12844.3	Y	6.87486	20419	1002	35851	32747	21660.2
1	5	A07	Washed	00:42:08	37.0243	36.1514	Y	121.127	14500	1002	36345	32774	13550.8	Y	6.83221	20344	1004	36326	32737	21119.9
1	5	A08	Washed	00:42:08	37.0243	36.1514	Y	131.381	13822	1007	38043	32709	12835.7	Y	6.88211	21294	1005	35302	32739	21983.9
1	5	A09	BLANK	00:42:08	37.0243	36.1514	Y	151.696	12569	1005	36330	32791	11620.8	Y	6.83199	20728	1001	35585	32763	21262.1
1	5	A10	BLANK	00:42:08	37.0243	36.1514	Y	148.606	12792	1004	37622	32702	11790.6	Y	6.90036	21785	992	36095	32748	22159.9
1	5	A11	BLANK	00:42:08	37.0243	36.1514	Y	151.413	12619	1002	37359	32746	11636.1	Y	6.89205	22383	994	35894	32793	22247.9
1	5	A12	Background	00:42:08	37.0243	36.1514	Y	159.358	12175	1001	36680	32734	11220.3	Y	6.87094	22341	1001	35436	32757	22040.5
1	5	B01	BLANK	00:42:08	37.0243	36.1514	Y	149.878	12665	985	37162	32739	11720.1	Y	6.86537	21239	998	36654	32738	21949.4
1	5	B02	BLANK	00:42:08	37.0243	36.1514	Y	152.85	12541	985	37343	32702	11558.7	Y	6.88438	21657	1004	35291	32761	22433.5
1	5	B03	BLANK	00:42:08	37.0243	36.1514	Y	153.566	12527	999	37717	32744	11520.4	Y	6.79034	19527	995	35180	32762	20567.1
1	5	B04	BLANK	00:42:08	37.0243	36.1514	Y	168.255	11758	997	36547	32698	10788.5	Y	6.86669	20618	1009	34997	32757	21652.4
1	5	B05	BLANK	00:42:08	37.0243	36.1514	Y	162.591	12040	1004	38908	32750	11059.5	Y	6.91839	21336	997	34846	32741	22345.9
1	5	B06	BLANK	00:42:08	37.0243	36.1514	Y	148.119	12806	991	37353	32720	11817.8	Y	6.94561	21789	1002	34917	32747	22765.1
1	5	B07	BLANK	00:42:08	37.0243	36.1514	Y	153.317	12513	1002	36632	32774	11533.7	Y	6.85694	20464	1004	35189	32737	21429.6
1	5	B08	BLANK	00:42:08	37.0243	36.1514	Y	131.777	13789	1007	36699	32709	12809.6	Y	6.79697	19830	1005	34900	32739	20623.6
1	5	B09	BLANK	00:42:08	37.0243	36.1514	Y	149.455	12710	1005	36425	32791	11743.5	Y	6.8639	21197	1001	35991	32763	21712.9
1	5	B10	BLANK	00:42:08	37.0243	36.1514	Y	154.369	12459	1004	37603	32702	11477.9	Y	6.86096	21267	992	35566	32748	21671.2
1	5	B11	BLANK	00:42:08	37.0243	36.1514	Y	160.217	12151	1002	35773	32746	11177.1	Y	6.84591	21553	994	35391	32793	21546.2
1	5	B12	BLANK	00:42:08	37.0243	36.1514	Y	160.532	12138	1001	38214	32734	11161.4	Y	6.86578	22174	1001	35173	32757	21953.1
1	5	C01	BLANK	00:42:08	37.0243	36.1514	Y	153.082	12534	985	37326	32739	11546.3	Y	6.87417	21511	998	36120	32738	22039.5
1	5	C02	UV5	00:42:08	37.0243	36.1514	Y	159.968	12150	985	38141	32702	11189.6	Y	6.88409	21669	1004	36104	32761	22214.2
1	5	C03	UV5	00:42:08	37.0243	36.1514	Y	178.765	11295	999	38060	32744	10319.4	Y	6.9543	22346	995	36252	32762	23124.6
1	5	C04	UV5	00:42:08	37.0243	36.1514	Y	164.896	11935	997	38953	32698	10947.5	Y	6.86245	20988	1009	35327	32757	21906.3
1	5	C05	BLANK	00:42:08	37.0243	36.1514	Y	158.203	12255	1004	37586	32750	11278.9	Y	6.91261	21657	997	35168	32741	22551.8
1	5	C06	UV10	00:42:08	37.0243	36.1514	Y	168.602	11742	991	37127	32720	10772.3	Y	6.90059	21492	1002	36802	32747	22498.7
1	5	C07	UV10	00:42:08	37.0243	36.1514	Y	153.567	12514	1002	38722	32774	11520.4	Y	6.84621	20715	1004	35250	32737	21433.8
1	5	C08	UV10	00:42:08	37.0243	36.1514	Y	163.378	12007	1007	38425	32709	11021	Y	6.88023	21620	1005	37187	32739	22155.8
1	5	C09	BLANK	00:42:08	37.0243	36.1514	Y	174.97	11450	1005	36903	32791	10484	Y	6.77576	20204	1001	35862	32763	20513.4
1	5	C10	BLANK	00:42:08	37.0243	36.1514	Y	151.064	12635	1004	37407	32702	11655.2	Y	6.84968	22019	992	35475	32748	22060.5
1	5	C11	BLANK	00:42:08	37.0243	36.1514	Y	155.187	12410	1002	38292	32746	11434.9	Y	6.85984	22119	994	36111	32793	22011.6
1	5	C12	BLANK	00:42:08	37.0243	36.1514	Y	154.659	12448	1001	36732	32734	11462.6	Y	6.87952	22259	1001	35989	32757	22153.3
1	5	D01	BLANK	00:42:08	37.0243	36.1514	Y	153.554	12504	985	38707	32739	11521.1	Y	6.82385	21152	998	35405	32738	21359.5
1	5	D02	BLANK	00:42:08	37.0243	36.1514	Y	159.218	12195	985	37619	32702	11227.4	Y	6.95612	22895	1004	35466	32761	23236.8
1	5	D03	BLANK	00:42:08	37.0243	36.1514	Y	155.048	12429	999	36839	32744	11442.1	Y	6.89706	22279	995	36858	32762	22480.6
1	5	D04	BLANK	00:42:08	37.0243	36.1514	Y	164.641	11942	997	36722	32698	10959.8	Y	6.87405	21713	1009	35902	32757	22008.9
1	5	D05	BLANK	00:42:08	37.0243	36.1514	Y	166.323	11865	1004	37258	32750	10879.4	Y	6.81457	20619	997	35885	32741	21104.2
1	5	D06	BLANK	00:42:08	37.0243	36.1514	Y	150.666	12628	991	37468	32720	11676.9	Y	6.88145	22136	1002	35907	32747	22486
1	5	D07	BLANK	00:42:08	37.0243	36.1514	Y	153.012	12550	1002	38949	32774	11550	Y	6.87122	21584	1004	35088	32737	21846.9
1	5	D08	BLANK	00:42:08	37.0243	36.1514	Y	158.498	12237	1007	37403	32709	11263.9	Y	6.85492	21246	1005	35413	32739	21575.8
1	5	D09	BLANK	00:42:08	37.0243	36.1514	Y	157.457	12286	1005	36881	32791	11317	Y	6.87926	21964	1001	35841	32763	22140.4
1	5	D10	BLANK	00:42:08	37.0243	36.1514	Y	156.329	12368	1004	35992	32702	11375.3	Y	6.86011	21983	992	36287	32748	21997.3
1	5	D11	BLANK	00:42:08	37.0243	36.1514	Y	161.273	12106	1002	38071	32746	11124.5	Y	6.68127	19591	994	35502	32793	19305.7
1	5	D12	BLANK	00:42:08	37.0243	36.1514	Y	152.611	12558	1001	36196	32734	11571.5	Y	6.86058	22263	1001	35785	32757	21938.4
1	5	E01	BLANK	00:42:08	37.0243	36.1514	Y	149.528	12717	985	37877	32739	11739.4	Y	6.91697	22680	998	36765	32738	22830.9
1	5	E02	PFA 0.25	00:42:08	37.0243	36.1514	Y	156.582	12345	985	38350	32702	11362.2	Y	6.8681	22538	1004	35589	32761	22323
1	5	E03	PFA 0.25	00:42:08	37.0243	36.1514	Y	156.448	12357	999	39427	32744	11369.1	Y	6.86414	22020	995	35349	32762	22106
1	5	E04	PFA 0.25	00:42:08	37.0243	36.1514	Y	163.87	11970	997	38164	32698	10997.1	Y	6.86289	21914	1009	36731	32757	21969.3
1	5	E05	BLANK	00:42:08	37.0243	36.1514	Y	162.27	12061	1004	37385	32750	11075.2	Y	6.88313	22009	997	35211	32741	22214.9
1	5	E06	PFA 0.5	00:42:08	37.0243	36.1514	Y	161.053	12101	991	37489	32720	11135.4	Y	6.87341	22063	1002	36524	32747	22293.5
1	5	E07	PFA 0.5	00:42:08	37.0243	36.1514	Y	148.209	12793	1002	39248	32774	11812.7	Y	6.8433	21423	1004	35817	32737	21587.5
[truncated: 13,289 more rows]

## Sheet: OCR_EF_Rate
Measurement	Well	Group	Time	OCR	ECAR	PER
1	A01	Background	1.34784	0	0	0
[truncated: 287 more rows]

## Sheet: OCR_EF_Raw
Measurement	Tick	Well	Group	TimeStamp	Well Temperature	Env. Temperature	O2 is Valid	O2 (mmHg)	O2 Light Emission	O2 Dark Emission	O2 Ref Light	O2 Ref Dark	O2 Corrected Em.	pH Is Valid	pH	pH Light	pH Dark	pH Ref Light	pH Ref Dark	pH Corrected Em.
[truncated: 3,456 more rows]

[truncated: 11 more sheets: OCR_HB101_Rate, OCR_HB101_Raw, Attraction Assay, Lifespans, Viable Plate count, WormSorter_live, WormSorter_Mock, WormSorter_0.25PFA, WormSorter_0.5PFA, Development time and Progeny, Area of worms]
